# Supplementary material for: Holistic view of biological nitrogen fixation and phosphorus mobilization in Azotobacter chroococcum NCIMB 8003
Source: Front Microbiol. 2023 Feb 8;14:1129721. doi: 10.3389/fmicb.2023.1129721 (PMC9945222; doi:10.3389/fmicb.2023.1129721)
Supplement: Supplementary file 1 [file Data_Sheet_1.xlsx]

## Sheet: Hoja1
Protein IDs	Peptides C-1	Peptides C-2	Peptides C-3	Peptides BNF-1	Peptides BNF-2	Peptides BNF-3	Peptides PM-1	Peptides PM-2	Peptides PM-3	Peptides FP-1	Peptides FP-2	Peptides FP-3	Peptides FPb-1	Peptides FPb-2	Peptides FPb-3	LFQ C-1	LFQ C-2	LFQ C-3	LFQ BNF-1	LFQ BNF-2	LFQ BNF-3	LFQ PM-1	LFQ PM-2	LFQ PM-3	LFQ FP-1	LFQ FP-2	LFQ FP-3	LFQ FPb-1	LFQ FPb-2	LFQ FPb-3
A0A0C4WFH0	5	6	5	6	5	6	6	5	3	6	5	5	7	5	4	9563600	21211000	19934000	9921400	8851800	11463000	10425000	25125000	4833800	11553000	12773000	12941000	49591000	20279000	12490000
A0A0C4WFH6	10	12	13	11	12	12	12	11	9	12	10	12	2	3	2	29063000	22155000	20443000	27436000	26738000	26462000	26349000	23503000	28504000	27076000	28085000	27952000	8927100	7724900	21039000
A0A0C4WFJ1	3	3	4	2	3	3	2	3	3	3	0	4	0	0	0	1336800	2039500	1605700	0	1348200	1453200	2673800	0	0	1353000	0	2324200	0	0	0
A0A0C4WFK0	0	2	2	0	0	2	0	2	0	0	0	2	2	0	0	0	1791600	1871700	0	0	2920600	0	3238100	0	0	0	2282200	2591400	0	0
A0A0C4WFK9	3	2	2	2	2	3	3	3	2	3	3	3	2	3	2	3704600	1991500	3089300	3224800	3378600	3114600	5514300	5269300	6261100	2980700	3325900	3713900	13441000	5944100	4432900
A0A0C4WFM2	2	3	3	5	2	2	3	3	0	3	3	4	6	5	4	0	23304000	25283000	7556400	10539000	10064000	38729000	66685000	0	22979000	31898000	30279000	314270000	140980000	78851000
A0A0C4WFN1	7	7	6	7	4	6	8	2	0	5	0	0	0	3	2	10672000	4926300	4570300	5307500	8225200	7844000	10251000	3712200	0	6313600	0	0	0	4170900	0
A0A0C4WFN6	6	7	5	20	20	21	6	6	2	16	18	19	8	2	2	832700	1297300	963210	194140000	259460000	181830000	1636100	1410800	592810	188500000	191570000	209360000	2971700	0	2172000
A0A0C4WFQ1	10	11	12	12	11	11	9	10	9	10	11	10	7	7	8	26021000	49673000	54393000	46905000	40892000	52658000	27364000	40437000	25824000	29057000	32005000	28680000	22886000	31568000	40266000
A0A0C4WFQ5	8	7	6	13	12	11	8	9	6	9	10	10	7	3	6	16315000	11735000	12950000	26502000	28102000	31959000	13062000	16055000	18733000	24328000	29171000	22144000	13358000	19231000	12455000
A0A0C4WFR0	9	10	11	11	11	12	8	9	6	9	9	11	9	7	4	35401000	45345000	47835000	47350000	31869000	43547000	45994000	49955000	51375000	32637000	53517000	52882000	37701000	20443000	20886000
A0A0C4WFR5	5	6	7	7	8	8	6	7	7	8	9	9	4	4	3	26333000	23929000	21028000	41101000	36339000	44283000	23626000	25017000	29574000	40763000	36293000	37921000	14460000	25574000	24047000
A0A0C4WFR9	0	4	7	8	7	7	5	5	0	8	6	7	2	2	2	0	4029600	3721600	4061600	4168800	5349500	3149600	4202400	0	5893200	6163200	5544800	4674300	4970600	5527600
A0A0C4WFS8	12	23	23	30	28	30	19	18	11	26	27	29	29	24	21	278710000	507140000	629480000	2340400000	1616300000	3320700000	260250000	309390000	362210000	1720400000	2086200000	2307000000	4282400000	3074400000	1910500000
A0A0C4WFT3	2	2	2	5	3	5	3	2	0	5	5	5	4	4	6	4802500	3993900	5498100	11344000	7180800	12646000	1698100	4518200	0	17604000	14389000	15980000	79967000	53680000	41025000
A0A0C4WFT4	0	3	2	6	7	5	2	0	0	6	6	6	2	2	5	0	1468900	2242900	24266000	18119000	16756000	3771000	0	0	25479000	21426000	24920000	8388100	6861200	7504900
A0A0C4WFT7	2	0	0	2	4	4	0	0	0	3	3	3	2	2	3	2490600	0	0	38854000	68808000	34524000	0	0	0	61382000	91895000	59515000	110290000	27437000	13407000
A0A0C4WFU1	2	4	3	5	4	5	0	0	0	3	4	3	0	0	0	1930500	2207300	2109700	8230700	8958300	9818400	0	0	0	8903000	8884300	6826100	0	0	0
A0A0C4WFU4	11	10	10	23	23	24	8	7	5	22	24	22	12	6	7	15985000	22658000	19220000	331920000	298740000	276090000	12747000	6904400	2756700	312220000	328140000	376490000	16839000	14145000	12970000
A0A0C4WFU7	0	0	2	7	6	7	3	4	0	8	5	7	3	0	0	0	0	1091900	23908000	28487000	41773000	1731200	1464300	0	32509000	24003000	25931000	4232600	0	0
A0A0C4WFV1	12	13	13	11	11	10	11	11	8	11	10	10	3	2	3	122020000	124310000	119960000	96146000	115420000	153970000	116630000	93848000	126900000	159890000	165080000	170750000	8568500	6310900	11833000
A0A0C4WFV6	34	38	39	32	30	32	36	40	34	38	39	36	36	34	32	1309800000	1532600000	1605800000	314000000	342730000	281190000	1573100000	1764900000	1555500000	1130600000	1270300000	1419100000	1130200000	1569200000	1046000000
A0A0C4WFV9	6	6	4	6	2	2	3	4	4	3	0	2	6	6	5	76776000	112000000	64648000	16802000	26047000	16238000	25936000	35286000	15014000	11630000	0	13714000	235610000	120810000	138570000
A0A0C4WFW4	0	0	0	0	0	2	0	0	0	2	2	0	0	0	0	0	0	0	0	0	1703700	0	0	0	710990	634120	0	0	0	0
A0A0C4WFW9	0	0	0	3	3	3	4	2	0	3	2	3	0	0	0	0	0	0	2327500	2475100	2486200	3528100	3997300	0	2798800	2330000	2653800	0	0	0
A0A0C4WFX1	12	14	16	10	14	14	15	15	14	13	13	14	7	5	4	136470000	164530000	199410000	74625000	85146000	71882000	174790000	186840000	182030000	53341000	59201000	55972000	37324000	20507000	14366000
A0A0C4WG05	2	0	0	12	12	12	0	0	0	0	0	3	9	15	14	0	0	0	11241000	12009000	10277000	0	0	0	0	0	458740	9403200	72341000	176720000
A0A0C4WG11	6	6	5	7	6	6	7	9	5	7	5	6	6	10	10	0	0	0	0	0	0	0	0	0	0	0	0	0	2816700	8863800
A0A0C4WG14	3	4	4	5	5	5	4	4	2	4	4	5	3	2	3	5651200	4036800	3219800	8258600	8318300	10047000	7496100	5610400	8450600	6493800	8699900	8175900	5255100	3760900	4247400
A0A0C4WG17	10	12	12	12	14	13	8	11	7	14	13	13	6	11	13	32374000	35062000	41067000	68076000	53644000	68983000	10113000	16180000	13533000	50827000	63274000	67514000	10912000	44896000	104920000
A0A0C4WG20	6	6	6	6	5	5	5	6	3	6	5	6	0	0	0	4291900	4312800	4545900	4343900	4372400	3867300	4085200	5688900	5466900	4578800	5067100	5157900	0	0	0
A0A0C4WG22	0	0	0	0	0	0	0	0	0	0	0	0	0	2	0	0	0	0	0	0	0	0	0	0	0	0	0	0	0	0
A0A0C4WG24	11	12	13	14	14	13	15	14	9	11	13	15	11	16	15	23916000	25577000	30998000	60749000	51926000	42077000	74256000	71893000	79568000	50948000	61046000	53231000	38401000	50042000	44393000
A0A0C4WG26	29	28	29	19	14	16	29	33	25	16	16	16	27	28	29	122860000	174080000	203840000	35091000	36152000	32649000	190100000	391280000	233600000	42727000	39563000	43299000	147520000	343650000	816120000
A0A0C4WG27	8	8	9	11	9	9	9	9	7	9	9	9	10	8	7	18178000	19366000	22974000	28343000	29444000	35820000	28782000	39755000	29098000	25184000	36642000	34043000	58872000	39406000	31339000
A0A0C4WG30	3	3	4	3	3	3	3	4	3	3	2	2	4	2	3	9374200	21927000	16366000	5048300	5012200	4820300	7270000	14047000	4431800	4735300	6122800	3516400	32168000	6496200	5817400
A0A0C4WG34	0	0	3	3	3	3	0	0	0	0	2	2	0	0	0	0	0	0	0	9936300	3019000	0	0	0	0	0	0	0	0	0
A0A0C4WG38	2	4	4	0	0	0	0	0	0	0	0	0	2	0	0	2154100	5467800	6654600	0	0	0	0	0	0	0	0	0	4490300	0	0
A0A0C4WG40	0	0	0	0	0	4	4	3	0	4	3	4	0	0	0	0	0	0	0	0	1789100	6718100	2742000	0	5155100	3817300	3995700	0	0	0
A0A0C4WG54	0	3	0	2	2	3	2	3	0	2	2	0	2	0	0	0	1263300	0	1593400	1623100	1402600	1520600	2042200	0	1269200	1339700	0	2038200	0	0
A0A0C4WG60	12	13	11	13	13	12	14	13	11	14	14	13	3	5	3	40919000	25262000	23247000	40442000	37557000	22614000	30870000	32853000	47008000	33493000	41743000	39408000	7632500	9306700	11637000
A0A0C4WG62	0	0	0	0	0	0	0	0	0	0	0	2	0	0	0	0	0	0	0	0	0	0	0	0	0	0	0	0	0	0
A0A0C4WG68	0	2	0	0	0	0	0	0	0	0	0	0	7	7	7	0	1249500	0	0	0	0	0	0	0	0	0	0	49277000	59096000	66001000
A0A0C4WG91	8	8	9	12	12	12	5	3	0	6	3	6	10	11	8	17936000	14427000	14711000	31538000	30039000	36454000	2077600	1159600	0	1707600	1070900	2286800	95716000	66889000	51195000
A0A0C4WG94	2	0	2	2	2	2	2	0	2	2	4	2	0	8	12	0	0	1213900	0	583970	0	1711800	0	2109100	1038800	1364700	0	0	35465000	171850000
A0A0C4WGA2	6	6	6	0	0	0	0	0	0	0	0	0	5	4	3	50354000	52006000	55550000	0	0	0	0	0	0	0	0	0	88844000	20579000	18751000
A0A0C4WGA9	0	0	0	0	0	0	0	2	0	0	0	0	4	5	6	0	0	0	0	0	0	0	5780600	0	0	0	0	14811000	14055000	15072000
A0A0C4WGC4	60	55	55	62	61	60	61	59	53	62	65	59	37	36	41	552220000	300080000	292660000	469280000	515830000	414890000	690550000	402000000	585620000	572290000	577540000	488910000	116910000	290360000	304290000
A0A0C4WGC9	4	4	3	6	6	5	6	4	2	6	6	6	2	0	0	21142000	18051000	21805000	48362000	62431000	51458000	28128000	30760000	24497000	35852000	39231000	31736000	10953000	0	0
A0A0C4WGE3	0	2	2	0	0	0	2	2	0	0	0	0	3	3	2	0	1600100	1709500	0	0	0	1186000	1557200	0	0	0	0	14822000	8921600	0
A0A0C4WGF5	3	3	3	4	3	4	3	3	2	3	3	3	2	0	0	2956500	6298200	5221700	10903000	9704900	6286300	5134200	5043300	5228500	6987400	8229500	10632000	6781400	0	0
A0A0C4WGG2	0	0	2	0	0	0	0	2	0	0	0	0	0	0	0	0	0	1984200	0	0	0	0	2088800	0	0	0	0	0	0	0
A0A0C4WGG4	5	6	6	7	6	7	4	5	4	6	5	4	4	0	2	20202000	21881000	34259000	50829000	42612000	74889000	34514000	32177000	20099000	26618000	30985000	45633000	28954000	0	9907800
A0A0C4WGG8	10	13	12	13	12	11	9	11	5	8	9	10	9	8	6	21700000	42184000	63794000	44422000	54329000	57411000	33210000	51807000	13332000	40790000	43261000	51503000	86670000	38565000	21151000
A0A0C4WGH2	6	7	7	7	7	6	6	6	4	6	6	6	7	5	5	80259000	139590000	173660000	73544000	79713000	76136000	54235000	66330000	52266000	85371000	80994000	87183000	281830000	139900000	143950000
A0A0C4WGI8	11	11	5	10	9	10	15	12	10	12	10	11	3	0	5	20582000	8272000	6552200	8468700	8272800	6599200	35323000	8259300	16071000	14051000	11141000	11393000	2283700	0	4457500
A0A0C4WGJ5	5	8	7	5	6	6	5	5	3	4	3	4	0	0	0	8765900	10380000	8808700	6836100	5060000	4391800	5256000	6787000	6738400	6173000	5549500	5865500	0	0	0
A0A0C4WGK0	19	17	18	22	18	19	22	14	16	20	16	16	8	15	15	59472000	28489000	33973000	55922000	62866000	59387000	90326000	48044000	107870000	74635000	53885000	49118000	30652000	60528000	115260000
A0A0C4WGK3	2	0	0	2	2	2	0	0	0	0	0	0	2	2	0	0	0	0	0	0	0	0	0	0	0	0	0	5718400	7171400	0
A0A0C4WGK5	2	2	2	0	0	0	0	0	0	0	0	0	4	4	4	0	0	0	0	0	0	0	0	0	0	0	0	2016900	16085000	9057700
A0A0C4WGL8	4	3	3	0	2	2	2	2	3	0	0	2	3	3	3	6103300	12873000	9201900	0	3843200	4628900	3503000	3634400	3109300	0	0	0	16788000	13217000	11484000
A0A0C4WGM0	3	5	5	3	3	3	3	5	4	0	0	3	2	3	4	3545400	8112300	8277100	2460500	2566700	2718500	3287500	6344700	6182200	0	0	2669500	6476700	5578600	2502100
A0A0C4WGM2	7	5	5	0	4	2	8	4	0	0	0	0	0	0	0	9880500	5506000	4493000	0	7082600	0	25205000	5854900	0	0	0	0	0	0	0
A0A0C4WGM3	6	6	7	25	24	27	2	0	0	10	4	7	3	6	8	1112400	957580	924840	73062000	71328000	62359000	0	0	0	4027400	712750	3889800	502870	1767400	5199200
A0A0C4WGM5	29	31	33	32	32	32	34	31	27	34	32	31	12	11	11	136510000	137700000	147340000	196950000	162970000	141750000	149910000	130020000	154170000	177660000	223060000	214370000	15184000	28510000	24773000
A0A0C4WGM6	15	15	14	14	13	14	14	12	13	12	13	14	10	9	7	40811000	35691000	33978000	52477000	58166000	62353000	44740000	44539000	45305000	43810000	43560000	42098000	37672000	18465000	12312000
A0A0C4WGM7	15	16	16	13	13	15	16	14	10	12	10	15	0	3	3	26150000	21261000	18314000	9788000	12892000	13637000	18579000	19313000	19707000	11843000	11467000	10260000	0	3667600	2280300
A0A0C4WGM8	0	0	2	3	3	4	0	3	0	3	4	2	0	0	0	0	0	0	1422400	1426600	1979200	0	0	0	1826100	1321900	0	0	0	0
A0A0C4WGN0	21	23	21	23	22	23	22	22	17	20	22	20	11	13	17	226580000	163080000	190480000	285100000	314560000	314980000	251160000	284700000	249160000	314380000	300210000	299050000	35688000	56694000	85279000
A0A0C4WGN2	0	2	3	3	3	4	0	2	0	2	2	2	0	0	0	0	1827200	1317500	1998000	2139000	3123100	0	1455000	0	2173900	1766900	2062500	0	0	0
A0A0C4WGN4	0	0	0	0	2	0	0	0	0	0	0	0	0	0	0	0	0	0	0	2352600	0	0	0	0	0	0	0	0	0	0
A0A0C4WGN6	31	29	30	34	30	31	30	25	16	29	33	31	3	10	9	162390000	138670000	152030000	189920000	223060000	182100000	196710000	84672000	70936000	182660000	138150000	164850000	2461000	12703000	11900000
A0A0C4WGN7	3	0	0	2	0	3	2	3	0	3	3	3	2	0	0	4108600	0	0	5435700	0	5701100	7335800	4403200	0	8344000	6298000	6294300	5481000	0	0
A0A0C4WGN8	11	11	13	14	16	15	12	11	7	12	12	12	0	0	0	13065000	14353000	11864000	24634000	27568000	32136000	15009000	8637100	14607000	21195000	18347000	21736000	0	0	0
A0A0C4WGP0	3	4	2	4	4	2	5	3	3	5	5	5	0	0	0	2038600	2409800	2552600	4382200	3170300	2856400	3082200	2245100	3629100	10350000	10193000	10505000	0	0	0
A0A0C4WGP1	4	5	2	0	0	0	2	3	2	0	0	0	5	7	7	8072900	6870700	8193700	0	0	0	3413200	5988600	4116800	0	0	0	14898000	33782000	43280000
A0A0C4WGP3	0	0	0	0	0	0	0	0	0	0	0	0	8	7	6	0	0	0	0	0	0	0	0	0	0	0	0	181160000	70196000	41609000
A0A0C4WGP4	11	6	10	16	20	19	20	6	0	12	8	6	2	5	5	14626000	3658100	3644000	20521000	42733000	31306000	30911000	2305600	0	13034000	2934300	2946300	0	4483600	4686300
A0A0C4WGP6	10	11	10	11	9	11	10	11	10	11	7	10	11	10	8	35047000	48523000	63602000	55283000	41741000	70541000	61267000	106680000	54918000	26980000	20104000	27701000	66765000	52283000	36783000
A0A0C4WGP7	3	3	4	4	5	4	3	2	0	0	0	2	0	0	2	665320	1479600	1927400	808850	1211600	809260	857180	820020	0	0	0	0	0	0	539180
A0A0C4WGP9	3	2	2	2	0	0	4	2	0	2	0	0	0	0	2	0	0	4476300	0	0	0	3991100	0	0	2482100	0	0	0	0	0
A0A0C4WGQ1	14	13	12	14	12	16	15	12	9	14	11	15	4	6	6	83734000	71969000	79080000	127750000	107020000	118180000	102180000	95650000	118530000	111930000	112590000	123080000	19438000	22135000	22214000
A0A0C4WGQ3	22	21	22	23	21	26	23	17	10	21	19	23	7	9	8	76441000	50099000	46742000	57451000	63570000	82527000	89676000	60506000	40278000	61828000	47938000	56505000	22293000	32526000	27187000
A0A0C4WGQ5	30	32	33	36	32	35	32	32	26	33	33	32	19	13	13	315750000	316400000	326670000	265930000	261280000	163060000	290490000	396840000	317410000	256210000	292200000	253290000	124000000	105640000	101830000
A0A0C4WGQ7	42	47	44	50	52	49	49	39	38	49	46	49	29	30	31	799680000	400050000	461160000	748940000	697100000	678980000	860830000	340990000	454430000	789730000	525090000	574290000	128060000	200620000	206850000
A0A0C4WGQ8	5	7	7	7	7	7	7	6	5	6	7	7	6	6	5	30013000	82151000	98385000	58688000	47835000	75653000	41064000	63058000	30845000	51817000	42915000	53376000	145210000	117130000	105290000
A0A0C4WGR0	15	12	14	16	20	15	16	15	12	16	18	17	5	5	7	35856000	27067000	23305000	43196000	40349000	33564000	36020000	28079000	43154000	45788000	54334000	50439000	4320100	11614000	9823800
A0A0C4WGR2	3	2	0	4	4	3	3	2	0	4	4	4	0	2	0	12732000	18040000	0	44489000	34860000	37146000	32198000	0	0	57982000	63673000	28141000	0	23856000	0
A0A0C4WGS2	0	0	0	2	2	0	0	0	0	0	0	2	0	0	0	0	0	0	1364100	0	0	0	0	0	0	0	2144200	0	0	0
A0A0C4WGT5	3	2	2	2	0	2	3	3	0	3	3	3	0	0	0	2089800	3416200	2987700	2604000	0	2529000	2037800	1759400	0	2160800	2127500	3132500	0	0	0
A0A0C4WGU4	0	0	0	0	0	0	2	0	0	0	0	0	4	3	0	0	0	0	0	0	0	2645300	0	0	0	0	0	5864200	4114800	0
A0A0C4WGU8	2	2	3	2	2	0	3	2	0	0	0	0	0	0	0	2229400	2930700	3166600	1766200	2287600	0	0	2609800	0	0	0	0	0	0	0
A0A0C4WGV0	15	16	15	17	17	17	15	15	14	15	17	15	12	11	10	156470000	130180000	149680000	218870000	202240000	214730000	176410000	126590000	120090000	250160000	273680000	250100000	46293000	90988000	75651000
A0A0C4WGV2	11	16	13	14	14	10	14	15	8	14	14	17	11	10	7	12092000	15836000	14901000	16514000	17083000	11125000	13335000	19156000	22423000	13189000	17709000	15825000	15808000	13408000	10711000
A0A0C4WGV7	10	11	11	12	11	12	10	9	7	7	11	10	9	6	8	70955000	117700000	141660000	101770000	109160000	146050000	108470000	143110000	92087000	101340000	115630000	118550000	104580000	60219000	53040000
A0A0C4WGW0	12	11	12	11	9	10	8	9	8	6	8	8	11	12	9	59841000	85116000	99841000	49025000	47056000	52611000	39360000	66759000	40472000	21365000	26366000	23519000	276520000	179560000	156190000
A0A0C4WGW3	4	2	3	4	6	6	7	3	2	7	6	5	0	0	0	3409600	0	2328400	3308500	3377600	2949000	4525900	2208200	0	3578100	2787200	2921900	0	0	0
A0A0C4WGW8	28	29	30	28	25	27	27	28	25	23	26	24	15	16	15	444840000	320470000	317820000	351680000	338030000	286770000	440730000	404720000	505040000	322450000	310940000	323970000	121530000	410470000	421080000
A0A0C4WGX1	36	36	37	43	42	44	43	25	17	38	23	31	14	15	13	629870000	284640000	350560000	728830000	864370000	799570000	972330000	224540000	217110000	711360000	201180000	329800000	52510000	80415000	49439000
A0A0C4WGX3	17	18	18	17	15	15	15	17	15	16	16	16	12	10	9	422080000	792940000	1116400000	332770000	289190000	369890000	444690000	704680000	427340000	291240000	276670000	341090000	334770000	92843000	75008000
A0A0C4WGX5	19	20	18	12	13	11	16	17	7	13	13	11	6	8	9	864660000	1529500000	1264600000	109340000	123680000	89447000	171880000	191660000	155980000	162970000	160860000	153650000	25109000	24030000	44822000
A0A0C4WGX6	6	7	7	5	5	7	6	7	6	5	6	7	4	6	3	89134000	93699000	159370000	70044000	43676000	98052000	55841000	113660000	82484000	71652000	60250000	85852000	81661000	58485000	25415000
A0A0C4WGY0	4	2	3	7	6	6	6	2	3	7	7	5	0	0	0	4071900	2750200	3207400	6829400	9319300	6199300	4006400	5064600	4842300	8174700	8620200	7192700	0	0	0
A0A0C4WGY6	6	5	3	5	7	9	7	6	3	4	5	5	3	4	4	7862500	5023400	5456000	5533200	7453000	9576500	8617200	6635600	7086500	4931200	3768500	4087200	6034800	12727000	12786000
A0A0C4WGY8	3	3	2	3	4	3	4	3	3	3	3	3	0	0	0	5709900	4820600	6077400	6241200	4683600	6504100	5410200	8060000	6279300	6470200	7005200	7044100	0	0	0
A0A0C4WGZ0	4	7	7	4	4	5	6	6	3	6	4	5	7	5	5	16345000	40847000	40795000	11060000	11188000	9692600	19212000	20698000	11879000	11486000	12008000	12038000	27273000	16992000	11047000
A0A0C4WGZ2	16	20	21	20	20	21	18	19	18	18	20	20	19	16	16	461660000	1288400000	1565900000	1166500000	1090500000	1447300000	856690000	1336900000	795440000	910970000	903410000	1119000000	2586000000	1857200000	1755400000
A0A0C4WGZ4	14	16	17	19	14	17	19	17	11	20	17	19	0	3	3	49647000	34508000	33848000	56591000	47846000	49590000	44720000	31949000	43300000	73682000	65768000	79929000	0	0	3561100
A0A0C4WGZ6	6	2	4	5	5	5	4	3	2	5	6	7	0	3	7	9641000	7464700	4054000	15688000	23218000	8077800	6207200	4441700	7886600	9609700	12566000	12763000	0	34267000	68710000
A0A0C4WH07	7	8	8	6	8	8	5	7	5	7	8	7	8	8	5	10123000	13346000	16224000	14153000	13887000	18291000	9311100	14523000	12821000	11081000	14864000	14540000	26426000	30223000	18310000
A0A0C4WH09	41	42	43	42	45	41	42	46	37	42	44	44	27	28	29	499450000	522620000	507690000	514640000	455950000	353980000	620250000	937970000	730840000	462990000	565560000	526660000	176110000	288700000	256000000
A0A0C4WH12	5	4	4	4	4	5	5	4	4	3	4	6	4	0	2	9663600	9457900	9092000	5723400	6131000	6403000	6342300	8877600	7979600	6018900	6541900	6132800	9019000	0	5160200
A0A0C4WH14	15	18	20	20	19	17	18	18	12	15	19	16	4	7	5	64831000	74699000	70933000	84783000	60408000	49567000	78195000	124100000	75995000	81998000	88514000	93507000	8387000	10841000	12415000
A0A0C4WH20	17	19	19	20	21	21	17	16	12	22	22	23	7	10	8	113730000	112660000	108970000	261570000	202350000	186010000	82305000	84885000	106000000	226670000	233660000	262450000	16137000	24951000	22266000
A0A0C4WH24	4	5	4	4	2	4	6	5	2	6	3	5	0	0	0	3469900	5190200	5809500	2503400	3593600	3215900	5622600	7244100	0	5862800	6407900	5868100	0	0	0
A0A0C4WH26	2	0	0	2	2	2	2	0	0	2	2	0	0	0	0	4449300	0	0	3313100	3575300	3525100	3908800	0	0	3902300	4261500	0	0	0	0
A0A0C4WH28	2	3	4	4	3	4	4	3	2	4	3	4	0	0	0	3525900	2993300	3194900	5151000	4743500	7191000	3608100	3847200	3499600	4779100	4967700	4721600	0	0	0
A0A0C4WH33	2	3	4	6	5	5	2	2	0	4	3	4	2	0	0	2476000	1990600	1805100	2838500	2737800	3023400	2675300	1866800	0	2539100	2278800	3183700	1759900	0	0
A0A0C4WH39	6	8	7	6	5	5	4	5	4	4	5	4	3	4	3	27375000	43404000	38206000	15994000	14622000	15090000	10503000	12382000	11129000	13290000	13312000	12119000	7187700	5058200	5302200
A0A0C4WH44	29	35	37	34	35	32	28	35	27	32	35	34	21	19	19	729250000	991340000	1146800000	752100000	754850000	736480000	666730000	787150000	633260000	700470000	827550000	772710000	163560000	98560000	77617000
A0A0C4WH48	5	7	6	8	8	8	8	5	4	6	7	7	0	0	0	5950300	5164100	5261400	3406400	5794800	4341300	7011800	4185600	7706300	6519300	5615700	3843500	0	0	0
A0A0C4WH55	50	54	56	50	48	46	49	52	45	48	52	45	51	47	47	2000900000	3005400000	2885800000	1200700000	1041800000	835030000	1535300000	2439000000	2148400000	1226500000	1585700000	1486800000	2951500000	3925200000	3558000000
A0A0C4WH57	4	3	3	5	4	6	5	5	2	5	3	3	8	7	7	3259800	6114200	6364300	7127100	7182100	8614500	4431800	8324000	3432500	5303100	4413000	6615700	42050000	44132000	53398000
A0A0C4WH59	21	22	22	17	17	19	21	17	13	18	13	15	20	16	17	51080000	74604000	69675000	40588000	40723000	41758000	39899000	52460000	39006000	21910000	29660000	26327000	130460000	85918000	87097000
A0A0C4WH60	26	27	27	26	25	26	27	28	21	27	26	26	15	13	12	193570000	175170000	196110000	211420000	216720000	192220000	213060000	238060000	264080000	207500000	239200000	241260000	47435000	57054000	51962000
A0A0C4WH62	7	10	10	8	9	7	5	4	4	3	0	0	8	6	7	82003000	120240000	81065000	61149000	89135000	62423000	11344000	13804000	14801000	4890100	0	0	344470000	259100000	255110000
A0A0C4WH71	10	8	9	8	10	9	10	10	9	11	11	10	5	4	5	15408000	9489800	9340200	11202000	11792000	10032000	24627000	8453000	21924000	13859000	13886000	12177000	5055900	3040500	3938900
A0A0C4WH75	3	0	0	3	3	3	3	0	0	4	4	3	0	0	0	0	0	0	0	0	0	533950	0	0	0	0	0	0	0	0
A0A0C4WH77	7	9	8	8	10	8	8	8	7	7	8	7	8	8	6	419160000	1179900000	1442900000	716310000	508960000	989410000	823280000	1250300000	1068700000	528390000	597490000	781380000	1136300000	2674000000	3053200000
A0A0C4WH82	7	7	9	12	12	12	10	8	7	11	12	12	3	3	2	31240000	27791000	22561000	70596000	69127000	54122000	33221000	22548000	54041000	47097000	52866000	53166000	7143300	13257000	0
A0A0C4WH88	6	6	6	7	9	9	8	8	5	8	8	7	5	0	0	10617000	9745300	12711000	12100000	15715000	15227000	14508000	16428000	11119000	12115000	15167000	16269000	10939000	0	0
A0A0C4WH89	2	0	3	4	2	5	5	4	2	4	4	3	2	0	0	4348900	0	3491500	4777700	4190500	6011500	5899100	4521200	4775700	7385300	7020700	6043900	6950300	0	0
A0A0C4WH91	6	3	4	3	2	3	6	7	3	3	3	4	7	7	6	12462000	15513000	14465000	4959200	7034100	6330100	18589000	23894000	8637100	8427700	11505000	8364300	237270000	59776000	47086000
A0A0C4WH94	2	4	2	3	3	3	3	5	3	4	5	4	0	0	0	0	5583300	0	5629300	4502800	5838300	4877400	5849100	6468900	4549000	5385400	5132900	0	0	0
A0A0C4WH95	15	19	19	22	22	22	10	8	6	11	11	10	8	15	9	61454000	44072000	44940000	65163000	70518000	69523000	13346000	14677000	15501000	20879000	18574000	19398000	21702000	47455000	47238000
A0A0C4WH98	4	4	4	4	4	4	4	4	2	4	4	4	3	0	0	17063000	14355000	15992000	22887000	22786000	23353000	19547000	16400000	12719000	16189000	19240000	20203000	10282000	0	0
A0A0C4WH99	0	2	3	2	2	2	2	3	0	3	0	2	0	0	0	0	2754500	3211200	2616700	2455400	2609300	1600500	1954600	0	1541600	0	1333300	0	0	0
A0A0C4WHA3	5	4	4	2	0	2	4	4	0	2	2	2	3	3	3	7780000	9789700	11109000	5160000	0	2736700	4625100	8585700	0	6235500	6259000	5679900	8286600	9712800	5561000
A0A0C4WHA4	3	4	4	5	5	5	5	3	3	3	3	4	3	0	0	2615400	2542300	2626800	4876700	4938700	4469300	3755300	2841600	4181700	3539800	3714100	4424000	1900200	0	0
A0A0C4WHA9	16	14	12	12	9	12	15	16	15	16	17	17	5	6	4	24769000	18226000	16593000	6559800	11259000	7707300	39564000	34546000	42438000	28209000	28335000	23362000	5782700	3656300	3153600
A0A0C4WHB1	0	0	0	0	0	0	7	6	4	11	9	10	0	0	0	0	0	0	0	0	0	10153000	9584800	8114200	24564000	41596000	26999000	0	0	0
A0A0C4WHB6	0	2	3	0	0	0	2	0	0	0	0	0	4	4	4	0	895440	816400	0	0	0	606550	0	0	0	0	0	17474000	11831000	6098000
A0A0C4WHB9	8	7	6	3	2	3	6	5	4	2	4	3	9	7	8	17345000	16402000	17280000	1248900	0	1744100	16469000	16691000	7948900	3582700	4955800	2758700	90152000	97647000	108770000
A0A0C4WHC8	35	27	31	41	39	40	41	21	15	39	30	36	10	10	10	165810000	50056000	53071000	140480000	146340000	159070000	170310000	45800000	60220000	138820000	67387000	72336000	9438100	13758000	14283000
A0A0C4WHD0	2	3	2	6	4	6	3	3	3	6	7	6	2	0	0	0	2202100	0	3295400	3233400	2608100	3886100	2015100	5312900	4845600	5039800	5494600	2190600	0	0
A0A0C4WHD7	4	3	4	5	5	5	5	2	0	4	4	5	0	0	0	3587300	2534800	3132700	6244100	6403200	7500300	4918400	1879200	0	6741600	5050300	6618900	0	0	0
A0A0C4WHE0	2	0	0	2	3	4	4	3	3	4	4	4	0	0	0	2280800	0	0	4287800	5684800	4897600	3400700	2747300	3842700	4142100	3711300	6148900	0	0	0
A0A0C4WHE2	13	13	12	15	14	16	13	13	10	16	15	13	6	11	16	52039000	53691000	51489000	113730000	135990000	112930000	74067000	47790000	62121000	114070000	110130000	109150000	29831000	98779000	218180000
A0A0C4WHE7	0	0	0	0	0	0	2	2	0	3	3	3	0	0	0	0	0	0	0	0	0	1457100	1723800	0	3785800	1922100	2706200	0	0	0
A0A0C4WHE9	0	0	0	0	0	0	4	4	0	4	5	4	2	0	2	0	0	0	0	0	0	8197200	9441800	0	10278000	10701000	11647000	0	0	0
A0A0C4WHF1	4	4	4	2	3	2	2	0	0	0	2	0	2	0	2	11091000	17633000	24475000	5006600	7099500	4289900	3158600	0	0	0	5009000	0	9062900	0	9295500
A0A0C4WHF3	5	5	4	6	4	0	5	6	3	5	5	0	0	0	0	2906800	3628600	2842400	2196100	1794300	0	4181100	4981900	5538600	4286400	2485700	0	0	0	0
A0A0C4WHF5	3	2	2	5	5	3	5	5	4	5	4	4	2	0	0	2706100	2173800	3039600	2891200	3560100	3925500	4487600	6752600	5504200	4042900	5306800	4705300	2307000	0	0
A0A0C4WHF7	3	0	0	3	3	3	3	0	0	4	4	3	0	0	0	0	0	0	0	0	0	533950	0	0	0	0	0	0	0	0
A0A0C4WHF8	11	12	11	12	10	12	11	10	9	8	9	9	11	9	9	132910000	302060000	259400000	76887000	107630000	69111000	79535000	101440000	56964000	23506000	24076000	22484000	335070000	127990000	114010000
A0A0C4WHG4	0	0	0	4	3	4	0	0	0	0	0	3	2	0	0	0	0	0	7676600	9042300	15229000	0	0	0	0	0	0	8779900	0	0
A0A0C4WHG6	10	13	14	15	13	14	13	15	8	10	11	12	8	4	3	14569000	27276000	28725000	28427000	34290000	34363000	30880000	42967000	21497000	24522000	25134000	26930000	22972000	4357800	2743200
A0A0C4WHH5	53	55	56	57	55	51	53	56	50	55	53	53	12	13	11	440580000	411820000	528640000	519410000	530650000	397270000	698860000	942950000	671910000	580370000	586360000	537960000	34706000	60758000	25408000
A0A0C4WHH9	19	19	19	20	17	22	20	8	8	17	15	17	0	8	6	41225000	32848000	40353000	71250000	66934000	62394000	46637000	15160000	16383000	55809000	37916000	50954000	0	9185100	8545700
A0A0C4WHI7	6	2	0	4	5	3	5	2	0	3	0	0	0	0	0	4861800	4886700	0	3680600	3831700	0	4599300	0	0	0	0	0	0	0	0
A0A0C4WHJ2	17	18	19	19	20	22	19	18	14	17	15	20	15	12	7	75859000	94373000	85640000	111760000	139700000	144250000	88503000	106590000	87365000	72601000	85556000	88968000	48533000	22922000	17217000
A0A0C4WHJ5	0	0	0	0	0	0	0	0	0	0	0	0	0	0	0	0	0	0	0	0	0	0	0	0	0	0	0	0	0	0
A0A0C4WHJ7	2	2	2	0	0	0	2	2	2	0	2	2	4	4	3	4876400	7208900	6142200	0	0	0	3148900	6856300	2535100	0	3038800	1979100	39501000	23989000	33656000
A0A0C4WHJ8	0	0	0	0	0	0	3	3	2	0	0	0	7	6	6	0	0	0	0	0	0	2384300	3531000	5265400	0	0	0	28873000	20963000	23943000
A0A0C4WHL5	44	43	45	32	26	24	40	44	36	28	24	26	26	24	29	500250000	766970000	855260000	84551000	72189000	50342000	495320000	528090000	418210000	81565000	74728000	66639000	102820000	145070000	214600000
A0A0C4WHM1	9	11	11	12	13	14	12	12	11	13	13	13	14	12	12	48838000	38469000	46176000	58107000	67744000	66475000	58056000	63829000	62302000	56226000	71306000	70246000	125910000	100020000	61897000
A0A0C4WHM3	4	5	6	4	3	5	2	3	0	2	2	3	2	2	2	22580000	28662000	46748000	12595000	0	10675000	0	0	0	10772000	0	14421000	18038000	0	0
A0A0C4WHN1	4	5	4	3	5	5	5	6	4	5	4	4	5	2	3	4466700	5888100	6270400	11972000	12835000	15386000	6814000	8862300	12462000	9227600	9764900	10326000	7344300	4712800	2970200
A0A0C4WHN3	0	0	0	0	0	0	0	0	0	0	0	0	4	0	0	0	0	0	0	0	0	0	0	0	0	0	0	19783000	0	0
A0A0C4WHN5	0	0	0	2	0	0	0	0	0	0	2	2	0	0	0	0	0	0	469350	0	0	0	0	0	0	0	0	0	0	0
A0A0C4WHP0	2	3	3	3	2	2	3	0	0	0	0	0	2	0	2	3163900	6475400	8834100	1116300	0	1592100	2111900	0	0	0	0	0	8993500	0	4213100
A0A0C4WHP5	0	0	0	4	4	4	0	0	0	0	0	0	0	0	0	0	0	0	2337700	3365600	2948700	0	0	0	0	0	0	0	0	0
A0A0C4WHQ3	0	0	0	0	0	0	2	2	0	0	0	0	0	0	0	0	0	0	0	0	0	1638100	0	0	0	0	0	0	0	0
A0A0C4WHQ5	3	3	3	2	0	0	2	0	0	3	3	3	3	3	3	2186200	3284000	3182200	2185400	0	0	0	0	0	5457900	2548900	2424500	15554000	2667600	2577500
A0A0C4WHQ9	2	3	2	4	2	3	2	3	0	2	3	2	3	2	2	5298900	5321000	5181200	2675400	2076800	3091300	1867600	3018900	0	2214500	2127000	0	8313600	3677600	3948600
A0A0C4WHR6	3	3	7	11	7	8	2	2	2	0	0	0	13	13	13	3171600	5135500	9627600	37175000	21641000	17626000	1214200	694180	1475300	0	0	0	267940000	381840000	190570000
A0A0C4WHR7	21	15	17	33	33	33	12	14	9	4	5	9	34	30	32	49439000	41066000	42055000	579920000	558860000	584420000	25843000	52956000	29433000	7287900	8759300	15758000	2284000000	1583000000	1254800000
A0A0C4WHT3	24	26	29	31	30	31	27	26	24	27	29	28	28	22	22	715380000	859710000	871370000	1189500000	1490500000	1381800000	898600000	858120000	491810000	1097200000	1235000000	1236400000	1563900000	1079200000	881670000
A0A0C4WHT4	20	22	23	22	21	21	20	24	23	22	22	23	21	20	21	242320000	115730000	132780000	95865000	79575000	103940000	165660000	152560000	159640000	121940000	151210000	143400000	282160000	597630000	578850000
A0A0C4WHT6	10	11	8	9	8	10	11	9	4	10	10	12	2	2	3	12271000	5750900	5566600	4883800	6554500	4168500	6892600	7465500	6149100	7907600	4385600	5972600	18638000	0	40303000
A0A0C4WHT9	2	0	0	0	0	0	2	0	0	0	0	0	0	0	0	1548100	0	0	0	0	0	1873400	0	0	0	0	0	0	0	0
A0A0C4WHU1	10	11	10	3	4	3	13	15	14	2	4	5	14	13	11	33983000	25714000	21441000	0	3254100	4247600	667180000	984410000	676280000	9404100	6726800	38220000	252150000	86313000	105420000
A0A0C4WHU2	5	3	4	2	2	2	4	4	5	4	4	4	0	0	0	4538800	3643000	5589100	2656100	3211300	2532100	21264000	25027000	24477000	5425100	7211800	8242800	0	0	0
A0A0C4WHU7	17	9	11	19	19	19	19	17	16	18	19	17	0	0	3	23235000	11769000	10852000	26388000	28415000	34417000	41427000	24766000	43108000	30786000	23868000	29726000	0	0	14294000
A0A0C4WHV1	12	12	15	13	17	16	13	14	9	15	13	12	10	8	8	71852000	62715000	62167000	88289000	95088000	122220000	62262000	55511000	68209000	73975000	77792000	87978000	33850000	21012000	24202000
A0A0C4WHV3	0	0	0	0	0	0	0	0	0	0	0	0	0	0	0	0	0	0	0	0	0	0	0	0	0	0	0	0	0	0
A0A0C4WHV5	0	0	0	2	2	2	0	0	0	2	0	2	0	4	3	0	0	0	0	0	0	0	0	0	0	0	0	0	23730000	11735000
A0A0C4WHV8	2	0	0	2	2	0	2	2	0	0	0	2	0	2	5	0	0	0	0	0	0	0	0	0	0	0	1284800	0	3198400	7676200
A0A0C4WHV9	12	12	12	12	12	13	13	12	12	12	12	12	13	13	13	307130000	449480000	360940000	125510000	173890000	147370000	277260000	314420000	226410000	249960000	245460000	238940000	1101000000	739300000	554880000
A0A0C4WHW0	11	14	14	17	17	16	13	13	12	15	16	15	0	0	0	37081000	23389000	21990000	45167000	46710000	38428000	34764000	36588000	48359000	43516000	41088000	39338000	0	0	0
A0A0C4WHW4	5	6	5	5	3	5	6	6	2	5	5	5	7	7	7	3411900	13232000	12855000	9330000	12661000	11245000	7766000	8604400	3506000	7621600	8911000	7675100	103260000	61242000	71236000
A0A0C4WHW8	14	13	14	16	17	17	12	10	8	14	14	16	9	9	9	160490000	121860000	118820000	310580000	306430000	353020000	103050000	81384000	88741000	291760000	317380000	309950000	159570000	123710000	96068000
A0A0C4WHX1	0	0	0	0	0	2	0	0	0	0	2	0	0	0	0	0	0	0	0	0	5059900	0	0	0	0	0	0	0	0	0
A0A0C4WHX3	7	7	8	6	6	6	6	7	5	6	5	6	7	6	6	173440000	269600000	261980000	69476000	46962000	83861000	81294000	131800000	79738000	83883000	78199000	93621000	336950000	163980000	139070000
A0A0C4WHX5	9	7	10	10	8	10	4	6	0	0	0	0	12	12	11	18629000	30332000	25096000	37434000	24574000	46215000	6473100	9727500	0	0	0	0	189840000	167070000	102480000
A0A0C4WHX6	6	6	7	6	7	8	6	7	3	6	7	7	5	4	4	10407000	9340500	7419700	13389000	12347000	15655000	11528000	14293000	13431000	18312000	20847000	19969000	9903100	6294200	6236400
A0A0C4WHX8	23	25	23	26	26	25	27	26	19	24	27	25	8	20	26	143240000	155290000	193470000	168060000	170130000	138740000	202700000	222520000	191080000	207080000	200920000	209990000	12323000	155830000	420700000
A0A0C4WHY0	3	3	3	2	0	2	3	3	2	2	3	2	3	3	2	2695800	4386500	6044400	0	0	0	4292800	6501300	0	0	2946000	0	29124000	6222900	4208700
A0A0C4WHY2	6	5	5	5	4	4	0	0	0	0	0	0	4	3	4	11873000	12527000	12245000	6084900	4664200	5709200	0	0	0	0	0	0	7793700	7013500	5098300
A0A0C4WHZ3	20	25	27	29	27	26	26	21	17	22	27	25	13	10	7	322880000	309030000	342760000	741200000	685640000	911690000	366710000	283000000	337450000	612500000	672570000	754600000	113460000	73939000	70526000
A0A0C4WI22	10	8	7	10	12	10	9	10	8	10	12	12	0	2	3	9342400	7837100	7180600	8286800	9875500	7575200	11707000	9682200	14975000	11929000	11338000	8750000	0	0	6651600
A0A0C4WI44	6	8	9	8	7	8	8	8	9	5	9	10	8	8	7	53946000	87834000	104830000	119170000	109010000	109470000	108450000	172700000	126720000	83057000	112500000	104340000	92245000	62221000	40946000
A0A0C4WI46	6	6	4	2	3	2	14	16	9	3	3	2	7	9	7	3261000	3149200	817860	0	0	0	7292900	10047000	7374800	607740	0	0	6123600	5728900	4085300
A0A0C4WI60	19	12	17	29	30	31	28	13	3	14	5	7	48	52	54	11562000	5690300	5479000	21945000	40321000	17292000	23649000	1520100	217660	1888800	1361100	1368000	620790000	2341900000	4766300000
A0A0C4WI71	0	0	0	2	0	0	0	0	0	2	0	2	0	0	0	0	0	0	2360000	0	0	0	0	0	0	0	1239100	0	0	0
A0A0C4WI80	0	0	0	0	0	0	0	0	0	0	0	0	0	0	0	0	0	0	0	0	0	0	0	0	0	0	0	0	0	0
A0A0C4WI87	62	62	66	76	72	73	54	33	17	38	22	27	57	66	61	951540000	694780000	710560000	2539200000	2738200000	2614100000	258670000	144420000	104220000	179210000	92466000	104880000	689670000	1574800000	1306600000
A0A0C4WI90	3	4	4	3	3	4	3	3	2	2	0	2	0	0	0	0	5575100	4578700	5150900	6303700	5604700	0	5507900	0	0	0	0	0	0	0
A0A0C4WI96	0	0	0	0	0	0	0	0	0	0	0	0	7	7	8	0	0	0	0	0	0	0	0	0	0	0	0	52339000	30064000	25267000
A0A0C4WI98	43	47	51	54	57	53	46	49	43	50	50	51	39	37	39	2233800000	2225300000	2210400000	4464700000	4392500000	3676100000	2524600000	2934700000	3220200000	5327300000	5906900000	5805200000	2412800000	2237100000	1599400000
A0A0C4WIA0	4	2	2	5	4	6	6	2	2	6	5	6	0	0	0	3384200	0	0	2952800	2554000	3921400	4595300	0	0	5625300	4451500	4600000	0	0	0
A0A0C4WIA4	6	8	7	7	8	9	8	6	6	7	7	7	9	7	6	16152000	38572000	44044000	42800000	39200000	42796000	37353000	51369000	39905000	34852000	29467000	36572000	117070000	35063000	16519000
A0A0C4WIA9	0	2	2	2	0	0	2	2	0	2	2	0	4	3	0	0	3752200	3246200	1645100	0	0	2155600	3251000	0	2006800	2091000	0	42282000	10518000	0
A0A0C4WIB0	4	4	4	5	5	6	4	6	0	5	6	6	2	2	0	7481000	8551100	10512000	16801000	13844000	22289000	8507100	9036800	0	13203000	11500000	18426000	0	0	0
A0A0C4WIB1	11	15	14	15	15	16	15	12	11	13	13	13	17	17	18	61775000	105250000	112270000	134060000	125840000	165610000	109730000	122840000	101670000	99573000	114750000	120780000	383750000	416550000	672570000
A0A0C4WIB3	37	41	40	34	35	33	40	41	35	38	38	38	39	41	37	11169000000	15600000000	17723000000	2727000000	2547300000	3165900000	20131000000	35777000000	21324000000	8092000000	9119000000	7865400000	40034000000	78630000000	44992000000
A0A0C4WIB4	41	42	41	40	37	38	40	42	32	37	36	36	31	30	27	565960000	550670000	518750000	265870000	233080000	222170000	497150000	449490000	330880000	278850000	241190000	210710000	229510000	245890000	188860000
A0A0C4WIB6	50	56	58	57	55	52	53	55	51	53	56	56	41	42	39	1770800000	3264300000	3298500000	2882900000	2229800000	1719100000	1795600000	3366500000	2438800000	2264700000	2807200000	2580200000	857500000	791210000	565240000
A0A0C4WIB9	2	0	0	3	2	3	2	0	0	2	2	4	0	2	0	1952000	0	0	2265700	0	2641200	2055600	0	0	2171500	2579100	2801500	0	0	0
A0A0C4WIC0	0	0	0	0	0	0	0	0	0	0	0	0	0	0	0	0	0	0	0	0	0	0	0	0	0	0	0	0	0	0
A0A0C4WIC3	8	6	7	9	5	9	10	10	6	10	7	8	4	6	4	16293000	10192000	11897000	17372000	13486000	13607000	18444000	24662000	24783000	19756000	16286000	18555000	10764000	11401000	9741700
A0A0C4WIC4	0	2	3	3	3	5	2	0	2	0	0	0	5	2	2	0	3424700	3756100	7221700	5589500	5891600	2133100	0	0	0	0	0	9890000	5334700	10148000
A0A0C4WIC5	6	5	6	7	5	5	7	5	4	6	7	6	4	3	3	8463600	8497800	6460200	10375000	8674500	8732000	8881200	7543800	8929200	9492800	10511000	9872800	4362100	6356600	4614300
A0A0C4WIC6	7	4	8	12	8	11	3	3	0	0	0	0	8	9	7	15088000	12507000	13987000	37501000	23152000	30163000	2893100	7438600	0	0	0	0	51293000	33907000	23197000
A0A0C4WIC7	2	4	5	6	3	5	2	6	0	3	2	3	5	3	0	0	5788100	3269700	2519800	4623100	2669700	3218900	3531900	0	3386200	4239200	2600900	9522500	0	0
A0A0C4WID1	5	2	5	8	7	8	6	7	4	9	8	10	0	0	0	5833800	5296900	5710600	14065000	15126000	11818000	10548000	8322700	13226000	17398000	18984000	21815000	0	0	0
A0A0C4WID3	13	9	8	7	5	7	15	12	12	8	8	9	9	16	19	7874600	8782900	10249000	2419300	6146600	4427000	45999000	35405000	20564000	8487400	7969700	10399000	12452000	67930000	279710000
A0A0C4WID4	0	0	0	0	0	0	0	0	0	0	0	0	4	4	3	0	0	0	0	0	0	0	0	0	0	0	0	25289000	6110700	5797300
A0A0C4WID7	0	0	0	0	2	0	0	0	0	0	0	0	0	2	2	0	0	0	0	1551900	0	0	0	0	0	0	0	0	0	0
A0A0C4WID8	6	4	4	7	3	6	7	0	3	6	6	6	3	10	10	7688900	1740300	1442500	9182000	6842200	6997900	6026800	0	5210700	12130000	9485700	9307000	4558900	132590000	184830000
A0A0C4WIE0	3	3	3	5	4	6	4	4	2	5	4	5	6	4	3	1758900	2952800	4688200	5486600	5718900	8868700	6927000	9347000	4180400	7431600	5312200	5893400	13783000	8220500	6078200
A0A0C4WIE6	2	3	4	0	0	0	4	3	2	0	0	0	3	2	3	0	0	195870000	0	0	0	194030000	243950000	188450000	0	0	0	570970000	0	317360000
A0A0C4WIE8	35	29	31	37	37	39	40	31	20	34	24	33	10	13	9	274760000	139060000	147360000	300580000	290230000	297460000	468270000	122320000	92064000	295160000	82134000	167490000	26328000	31863000	8811800
A0A0C4WIE9	33	30	28	38	33	37	36	23	13	31	33	32	13	13	15	84796000	48726000	52099000	82324000	85349000	85740000	79765000	25467000	40867000	83433000	62608000	59751000	13125000	37814000	25799000
A0A0C4WIF2	2	2	3	4	5	5	3	2	3	5	5	5	2	0	0	0	0	2524400	5045200	9726700	7145000	4216000	0	4585500	5016600	5258200	6514100	0	0	0
A0A0C4WIF3	0	0	2	2	0	0	0	2	0	0	0	0	2	2	0	0	0	0	705700	0	0	0	922790	0	0	0	0	6098000	2543100	0
A0A0C4WIF4	0	0	2	2	0	3	0	0	0	2	2	0	0	0	0	0	0	1672800	1778600	0	1685600	0	0	0	0	0	0	0	0	0
A0A0C4WIF5	11	9	12	9	7	11	10	8	2	6	7	7	8	6	6	80212000	101800000	96756000	51984000	58278000	80708000	43201000	32200000	0	51180000	34084000	53311000	48163000	73522000	108910000
A0A0C4WIG6	10	12	12	15	14	14	9	12	3	3	4	5	13	16	17	19426000	18892000	16506000	39556000	25567000	37668000	9307100	19548000	5031000	3018300	1773700	4437200	151530000	213070000	173590000
A0A0C4WIG8	4	4	2	5	3	6	5	3	0	4	3	2	4	3	4	18442000	17185000	32435000	11490000	14912000	23642000	15634000	9778800	0	16734000	16642000	14699000	23542000	21812000	22934000
A0A0C4WIG9	13	13	13	12	11	12	11	11	9	11	11	11	12	11	12	667810000	1338000000	1162600000	321150000	328690000	304680000	282380000	436470000	253920000	239740000	270150000	216550000	1218900000	1023700000	1040900000
A0A0C4WIH1	2	2	2	0	2	3	2	2	0	0	0	2	0	0	0	0	3517300	0	0	0	0	0	4277700	0	0	0	4652600	0	0	0
A0A0C4WIH2	8	8	6	0	0	0	9	7	2	0	0	2	18	17	16	2577400	1850400	2077900	0	0	0	1797400	7414300	560200	0	0	462590	582650000	452280000	380700000
A0A0C4WIH3	13	16	18	20	20	19	18	18	16	17	19	19	13	12	7	153620000	246470000	309670000	725240000	592960000	1043500000	385530000	426380000	385670000	678990000	853250000	820560000	205000000	85829000	63229000
A0A0C4WIH5	7	7	8	7	5	8	11	9	6	7	9	7	6	5	4	26049000	25162000	29223000	16771000	22454000	22505000	40406000	58725000	38845000	23868000	26757000	31154000	15383000	11393000	8566500
A0A0C4WIH8	3	3	3	3	2	3	3	4	0	2	4	3	0	0	0	0	0	0	0	0	0	0	0	0	0	0	0	0	0	0
A0A0C4WII0	2	3	3	3	2	3	2	2	2	2	2	2	2	0	0	2256600	2855600	2560600	1268000	1519900	1275100	2295000	3649100	1898100	2322700	1997300	2203500	2104400	0	0
A0A0C4WII1	4	6	5	8	8	7	6	5	5	8	7	6	6	5	5	4242900	9068600	14313000	17438000	22427000	22402000	10917000	20489000	13900000	11219000	12145000	17253000	38626000	12256000	9887800
A0A0C4WII2	33	33	33	32	32	35	34	30	26	32	32	33	11	13	15	245330000	185850000	164100000	199110000	172630000	189230000	222600000	115700000	204420000	287720000	262690000	255960000	34489000	52275000	71689000
A0A0C4WII7	21	12	15	21	25	22	24	13	7	20	13	15	0	6	4	79617000	17125000	29700000	40492000	60329000	49989000	78907000	10612000	10224000	57289000	15044000	18752000	0	11667000	7534100
A0A0C4WII9	29	33	31	31	31	33	31	31	21	29	27	29	22	23	27	148500000	220680000	248730000	157190000	132790000	121100000	180940000	302070000	203230000	140700000	153550000	150240000	62108000	150200000	337910000
A0A0C4WIJ0	7	7	8	10	10	11	11	10	6	10	11	12	6	2	4	18566000	15390000	17527000	36589000	43137000	39473000	64219000	87950000	66093000	88983000	105050000	109110000	14423000	1959700	8189600
A0A0C4WIJ1	9	10	12	11	9	10	11	12	8	8	10	10	10	9	7	109770000	175760000	161820000	111270000	102740000	161170000	103560000	159110000	108300000	77851000	86216000	116990000	175660000	90372000	88198000
A0A0C4WIJ4	0	0	0	0	2	2	3	0	0	0	0	0	0	0	0	0	0	0	0	0	2981500	3259700	0	0	0	0	0	0	0	0
A0A0C4WIJ5	22	24	21	23	20	26	27	19	13	26	21	22	10	9	9	76507000	54021000	65598000	90512000	75341000	88661000	106510000	72651000	104350000	91924000	74804000	71850000	26096000	29472000	37684000
A0A0C4WIJ6	4	6	6	9	6	4	8	9	5	4	6	7	6	8	9	0	8581400	5155300	6874300	5532000	0	5063700	13173000	6378600	4452400	6889000	7793700	8087500	15690000	24585000
A0A0C4WIJ8	3	2	3	3	2	3	3	5	3	4	3	4	0	2	2	4437200	3625900	2665100	2433100	3422000	2133700	3237700	4933100	3676200	3396400	3607400	3313100	0	0	6370700
A0A0C4WIJ9	14	12	11	15	11	11	14	12	10	14	10	11	0	6	5	30437000	20145000	16102000	35743000	36633000	22528000	34041000	22515000	32900000	23279000	28809000	23503000	0	3874900	9256500
A0A0C4WIK2	74	77	80	78	77	80	77	73	67	74	76	75	66	63	60	4701000000	4746200000	4841100000	4011200000	3869200000	2906200000	4285100000	3999100000	3943100000	3808400000	4227700000	3720600000	1344900000	1540500000	1207200000
A0A0C4WIK3	2	3	3	3	3	3	2	2	2	2	2	2	0	0	0	2102400	1947100	1909700	1357200	1590300	1553700	2232000	2512300	2722400	959470	1565600	1197200	0	0	0
A0A0C4WIK5	7	8	10	11	8	7	8	8	5	5	9	9	4	5	2	15127000	9144200	12118000	30346000	24913000	24561000	19378000	18531000	21227000	26117000	28290000	28940000	5863800	6318200	12558000
A0A0C4WIK6	0	0	0	0	0	0	0	0	0	0	0	0	3	0	0	0	0	0	0	0	0	0	0	0	0	0	0	7635600	0	0
A0A0C4WIK8	3	4	5	6	7	7	5	4	4	4	5	6	0	0	0	7223100	9182200	9960300	23277000	24816000	24916000	10996000	10286000	8015100	13689000	18023000	22099000	0	0	0
A0A0C4WIL1	5	5	6	6	6	7	6	5	4	6	7	6	0	0	2	8475900	10609000	8897400	12801000	18671000	16384000	9510200	6725400	9439100	10058000	14969000	16209000	0	0	6474800
A0A0C4WIL2	5	4	4	5	5	4	6	6	3	6	6	6	0	0	2	4284800	3671100	3420200	4242900	2862100	3994400	5081100	6574500	0	4773900	5359900	5117100	0	0	3855700
A0A0C4WIL6	12	14	11	9	9	11	12	9	7	11	10	12	6	5	6	92965000	74387000	80097000	25788000	21605000	24287000	66008000	27467000	43405000	45454000	51938000	51685000	27052000	14419000	9693300
A0A0C4WIL9	0	2	2	2	2	2	2	0	0	3	3	0	0	0	0	0	991570	874580	1752000	2133600	2413400	1582100	0	0	2028900	1977100	0	0	0	0
A0A0C4WIM0	17	8	8	13	13	14	17	5	0	11	8	6	0	0	2	20206000	4488000	5189500	10055000	14295000	15673000	24405000	4146000	0	9470300	5305500	4833700	0	0	0
A0A0C4WIM1	13	14	14	11	12	12	8	10	0	3	0	3	14	13	14	36473000	54193000	60080000	10682000	8859800	6424300	2058700	2243500	0	173400	0	321380	87562000	91013000	68573000
A0A0C4WIM3	3	5	4	7	6	6	5	5	3	6	5	6	7	8	4	8369100	11978000	11341000	28328000	14986000	19927000	11822000	12159000	13473000	12149000	20029000	16963000	17293000	22686000	14476000
A0A0C4WIM5	7	7	7	7	7	6	7	7	6	7	7	7	9	8	7	37423000	51234000	52191000	30592000	22477000	23828000	28153000	35856000	32369000	23082000	25752000	24784000	293710000	150650000	133330000
A0A0C4WIM6	0	0	0	5	6	9	0	0	0	5	0	4	0	0	0	0	0	0	15972000	20276000	18527000	0	0	0	6376300	0	4650800	0	0	0
A0A0C4WIM7	4	5	5	9	6	11	9	11	7	10	8	8	11	8	7	7790100	8249100	12309000	18682000	13906000	27720000	27296000	36637000	26460000	17152000	20045000	24215000	36701000	17991000	9794200
A0A0C4WIM8	13	14	13	9	8	9	7	8	4	3	3	5	12	10	11	63673000	77650000	58556000	15235000	10312000	19378000	11738000	10357000	7641500	1558800	2425500	2015100	182230000	96732000	127550000
A0A0C4WIM9	0	0	0	0	0	0	0	3	0	0	0	0	2	3	2	0	0	0	0	0	0	0	3990400	0	0	0	0	8672900	9024100	0
A0A0C4WIN0	5	7	7	14	11	12	10	9	7	11	9	12	0	3	3	11970000	10008000	8761700	40185000	45586000	30642000	20913000	14729000	20840000	25194000	21522000	33066000	0	5573700	9007700
A0A0C4WIN1	8	9	9	7	8	8	9	8	5	7	8	7	8	7	7	72654000	112210000	118090000	81199000	85857000	92961000	81628000	122080000	146830000	87015000	72921000	71852000	104530000	130110000	92882000
A0A0C4WIN4	5	8	7	4	2	5	6	7	5	6	8	5	6	7	7	11385000	21951000	22449000	6979200	8519800	9062100	21561000	39057000	30369000	13182000	18616000	14024000	39770000	47529000	29806000
A0A0C4WIN5	0	0	0	3	3	3	0	0	0	0	2	3	0	0	0	0	0	0	3209000	0	5320000	0	0	0	0	0	3737000	0	0	0
A0A0C4WIN6	26	28	28	29	30	28	26	28	22	26	26	25	22	21	20	74668000	83713000	104770000	111180000	132000000	130600000	74705000	97343000	87612000	82450000	111080000	99801000	61455000	41391000	31840000
A0A0C4WIN7	0	0	0	2	2	2	0	0	0	2	2	2	0	0	0	0	0	0	0	0	0	0	0	0	0	0	0	0	0	0
A0A0C4WIP0	2	2	2	2	0	2	3	2	2	2	3	2	2	2	2	657890	1596000	1668100	6492200	0	8008500	5667800	8650100	3816900	4664700	4791300	6855500	3092000	4518800	0
A0A0C4WIP1	0	0	0	0	0	0	0	0	0	0	0	0	0	3	3	0	0	0	0	0	0	0	0	0	0	0	0	0	5537700	9700000
A0A0C4WIP4	5	6	7	6	6	7	6	5	2	5	4	7	0	0	0	6076000	6240300	10290000	9206300	6184400	12375000	8085000	9228300	6759800	8721800	7173000	7506600	0	0	0
A0A0C4WIP5	2	4	3	0	0	0	2	4	0	0	0	0	4	5	4	2461800	2027400	2720800	0	0	0	4390800	8276900	0	0	0	0	17942000	11067000	4907100
A0A0C4WIP6	5	4	5	7	5	6	5	6	3	5	7	6	5	4	5	9314100	13837000	13504000	18389000	18080000	20278000	15900000	16929000	16591000	14359000	15025000	18730000	21591000	19792000	15497000
A0A0C4WIP7	2	3	2	2	2	2	5	6	4	6	6	6	5	3	2	2758600	1232400	981750	1009900	2661300	1385300	9022100	9311800	5518900	4244000	3357600	3231000	4522100	4075600	4229800
A0A0C4WIP9	9	11	12	11	8	10	9	10	4	8	6	8	2	0	0	9960200	10583000	10556000	11245000	7072400	7830900	12471000	13584000	15152000	8157000	9005100	9716500	0	0	0
A0A0C4WIQ0	5	6	7	6	7	7	7	6	3	6	6	7	3	0	0	8495800	7546000	6639500	10653000	12977000	14039000	12979000	10159000	6289000	13554000	14201000	15024000	8027300	0	0
A0A0C4WIQ2	3	2	3	10	9	11	2	3	0	10	9	9	9	7	5	631510	1525700	1161900	35953000	17070000	37073000	1646100	818760	0	29552000	19130000	31901000	28168000	8202000	7283300
A0A0C4WIQ3	32	28	29	26	25	24	32	31	25	30	30	28	13	13	13	201210000	124630000	110250000	88307000	97485000	82174000	237470000	176040000	303190000	226640000	266340000	243790000	40999000	42627000	51748000
A0A0C4WIQ4	0	0	0	0	0	0	0	0	0	0	0	0	0	0	0	0	0	0	0	0	0	0	0	0	0	0	0	0	0	0
A0A0C4WIQ5	3	2	3	7	6	7	5	2	3	6	5	7	3	0	0	3541100	4976300	4202000	6686000	8531100	12683000	6798800	3228000	5295700	8632800	9666200	8233400	6618800	0	0
A0A0C4WIQ6	0	3	3	3	2	3	3	3	0	3	3	3	3	0	0	0	2393200	2063000	2675500	1843500	2435100	2357700	4252300	0	1827300	2064200	2977200	4033400	0	0
A0A0C4WIQ9	11	12	15	14	14	17	14	8	2	7	0	5	9	13	14	53043000	47140000	60292000	70304000	70216000	62802000	25309000	11366000	2858400	6096400	0	3853300	15443000	63831000	99504000
A0A0C4WIR0	16	19	20	20	21	19	17	20	14	17	19	17	15	15	14	0	0	0	0	479020	0	0	0	0	0	0	0	0	0	0
A0A0C4WIR1	0	0	0	2	2	0	0	0	0	2	3	0	0	0	0	0	0	0	0	1677300	0	0	0	0	0	0	0	0	0	0
A0A0C4WIR2	3	2	2	0	0	2	3	0	0	2	0	2	0	0	0	3248900	0	0	0	0	0	0	0	0	0	0	0	0	0	0
A0A0C4WIR3	20	21	22	21	20	22	20	20	11	19	21	18	4	6	4	62566000	38095000	39728000	48797000	41206000	44290000	61505000	38233000	42630000	50627000	40961000	43368000	3253500	20856000	14575000
A0A0C4WIR4	2	3	4	5	4	4	5	3	0	4	3	4	0	0	0	0	4112400	2421800	3343900	3576300	4503900	2831500	2024300	0	3341300	2683000	3153300	0	0	0
A0A0C4WIR5	3	3	3	7	5	5	0	0	0	0	0	0	9	5	8	11724000	10293000	8602800	11281000	10063000	14497000	0	0	0	0	0	0	141670000	90412000	108580000
A0A0C4WIR7	7	6	6	7	7	8	7	7	6	7	7	6	6	4	3	14347000	15721000	16847000	17649000	18775000	28286000	22020000	22617000	15187000	21322000	26521000	27455000	20041000	8728000	8624000
A0A0C4WIR8	8	8	7	9	7	7	9	6	5	8	10	8	0	0	0	10344000	6392800	6642800	12744000	10829000	9847700	9872500	6005000	8837400	10328000	11713000	14480000	0	0	0
A0A0C4WIR9	2	0	2	0	0	0	0	0	0	0	0	0	2	2	0	1470300	0	1320600	0	0	0	0	0	0	0	0	0	3896000	2697900	0
A0A0C4WIS0	3	5	5	6	5	4	5	6	0	0	3	5	0	0	0	3518900	3634400	2802000	2960200	3299800	2132800	3753100	3277000	0	0	3308200	3113000	0	0	0
A0A0C4WIS2	34	33	36	39	45	43	35	30	28	39	42	37	7	5	4	309300000	272110000	239220000	552290000	630630000	502960000	456400000	189260000	206970000	547590000	429160000	472470000	8267800	4887800	5188600
A0A0C4WIS3	9	11	15	13	12	14	9	9	6	13	12	13	6	7	5	25097000	35292000	45999000	64865000	51822000	67259000	19286000	31261000	23697000	38200000	45662000	52597000	25770000	18181000	11981000
A0A0C4WIS4	0	2	3	0	0	0	0	2	0	0	0	0	4	4	4	0	4699300	5086200	0	0	0	0	2287800	0	0	0	0	177460000	29840000	30543000
A0A0C4WIS6	2	0	2	6	6	5	0	0	0	0	0	0	0	0	0	2815800	0	2629700	9766900	8171900	13753000	0	0	0	0	0	0	0	0	0
A0A0C4WIS8	7	9	7	7	8	10	6	7	5	6	8	6	8	7	5	53896000	50092000	48202000	72801000	66103000	61725000	8975500	22854000	10302000	6232400	8120600	7501200	101530000	128970000	68782000
A0A0C4WIT0	8	6	6	10	12	10	10	5	7	10	9	8	0	2	4	23101000	13091000	13749000	31372000	44370000	38040000	27940000	7384000	18082000	32038000	19444000	22686000	0	0	9074400
A0A0C4WIT1	12	14	15	18	20	18	14	15	10	16	17	18	9	8	7	85381000	77447000	84608000	163860000	133460000	158580000	122380000	102330000	120660000	150620000	155540000	182110000	63122000	48318000	45640000
A0A0C4WIT2	0	0	0	0	0	0	0	0	0	2	0	0	0	0	0	0	0	0	0	0	0	0	0	0	0	0	0	0	0	0
A0A0C4WIT3	4	5	7	18	15	18	4	5	0	14	15	18	8	3	7	596830	1565000	2038100	71512000	104320000	170700000	279530	386880	0	27339000	74336000	100460000	7391100	589340	2497200
A0A0C4WIT4	2	2	3	0	0	0	3	5	2	0	0	2	5	5	3	1506200	1586100	1990700	0	0	0	6271000	8420000	3724200	0	0	2323000	19625000	7968700	6660600
A0A0C4WIT5	10	11	11	9	10	12	9	12	10	11	11	11	11	9	10	981560000	1322100000	1196300000	415910000	359580000	504050000	392870000	710380000	599630000	505550000	510780000	483290000	752650000	838760000	738510000
A0A0C4WIT6	0	2	2	8	7	7	0	0	0	7	7	8	2	0	0	0	3921400	3297900	9907100	12210000	11037000	0	0	0	11403000	10282000	10652000	1695100	0	0
A0A0C4WIT7	3	4	6	11	12	12	3	2	0	9	10	10	11	11	6	1724700	2918600	3982000	64152000	63696000	73170000	1695700	1754500	0	59291000	51224000	77537000	204960000	60428000	38454000
A0A0C4WIU1	9	10	10	9	9	9	9	8	9	9	9	8	9	7	7	20665000	18144000	22247000	20073000	16669000	18009000	22959000	32810000	25910000	20982000	22610000	19768000	16324000	12455000	10564000
A0A0C4WIU2	0	0	0	0	0	2	0	0	0	2	2	2	0	0	0	0	0	0	0	0	0	0	0	0	0	932780	1298900	0	0	0
A0A0C4WIU3	5	6	7	8	8	8	6	5	2	8	8	8	4	3	2	5536900	4609600	5761200	64226000	61820000	73886000	3675200	3368900	4226300	85013000	103490000	92441000	5239400	3723800	0
A0A0C4WIU4	11	15	14	17	15	13	14	16	13	15	17	13	11	7	6	46472000	41708000	44489000	62472000	55025000	58680000	55463000	72000000	75287000	53610000	59708000	59212000	30811000	28897000	16141000
A0A0C4WIU5	2	0	0	0	2	0	2	0	0	0	0	0	0	0	0	1271600	0	0	0	0	0	1914200	0	0	0	0	0	0	0	0
A0A0C4WIU7	6	6	6	9	8	9	8	6	4	8	9	9	3	3	2	9926600	4044300	5169100	8734400	8994200	10862000	15646000	9819500	17786000	13800000	13229000	13422000	1708000	2569200	3839000
A0A0C4WIV0	16	16	16	16	13	16	18	17	15	13	14	14	15	10	12	56331000	38781000	36163000	35326000	29860000	29946000	53036000	77843000	72909000	45449000	49057000	51471000	47117000	39202000	27270000
A0A0C4WIV2	27	21	28	82	83	78	36	21	29	77	80	80	57	52	48	99267000	38166000	70661000	10689000000	11913000000	9496500000	97359000	32072000	177790000	16217000000	15656000000	15063000000	743290000	743290000	822420000
A0A0C4WIV4	11	9	11	16	15	16	12	12	2	14	15	15	14	14	13	20051000	22421000	28761000	190590000	131780000	211880000	17637000	23239000	4277900	174400000	201310000	209000000	455960000	217750000	106750000
A0A0C4WIV7	0	0	0	3	3	3	0	0	0	3	3	3	3	0	2	0	0	0	3449900	4057400	5215100	0	0	0	6127000	7011000	7396400	24009000	0	7361500
A0A0C4WIV8	8	9	9	9	7	8	7	8	4	4	3	5	9	6	6	27131000	37066000	32751000	28288000	26054000	25158000	11277000	21855000	12038000	4950800	4086400	6443700	116690000	46643000	45686000
A0A0C4WIV9	4	4	4	9	7	7	4	5	0	0	2	2	7	6	7	4532200	3985400	4752500	81644000	64362000	104290000	3716500	2921400	0	0	2891100	3201000	139540000	129300000	76087000
A0A0C4WIW0	0	0	3	4	2	4	0	0	0	4	4	2	3	2	2	0	0	664530	9823300	10317000	15606000	0	0	0	13139000	12259000	18731000	2666000	0	0
A0A0C4WIW1	3	2	2	3	3	3	2	2	0	3	3	3	4	4	3	2323600	4035700	3954700	33630000	25686000	34957000	1466500	1588200	0	22547000	34507000	34628000	122670000	46893000	59348000
A0A0C4WIW3	0	0	0	2	2	2	0	0	0	0	0	0	0	0	0	0	0	0	0	0	3752700	0	0	0	0	0	0	0	0	0
A0A0C4WIW4	3	5	5	0	0	0	5	5	2	3	3	4	4	4	2	2512200	5496700	5528000	0	0	0	4333700	5796900	4500200	1820500	1795700	1804500	10065000	5434500	3709700
A0A0C4WIW6	2	3	3	0	0	0	0	0	0	0	0	0	3	0	0	28733000	23319000	17912000	0	0	0	0	0	0	0	0	0	51669000	0	0
A0A0C4WIW7	8	9	14	15	15	15	13	12	10	13	14	14	16	15	15	55481000	159860000	220680000	834730000	644760000	973840000	127510000	213990000	170490000	621930000	772530000	934200000	8969400000	3006300000	2988800000
A0A0C4WIW8	0	0	0	0	0	2	0	0	0	0	0	0	2	0	0	0	0	0	0	0	1383700	0	0	0	0	0	0	1689600	0	0
A0A0C4WIW9	4	8	7	5	3	2	8	10	4	3	3	4	13	13	10	1867300	6163400	8683700	1411600	958960	440410	7809700	12351000	3654800	1109200	1428900	1729900	28023000	24823000	16533000
A0A0C4WIX1	45	39	41	47	46	47	49	44	28	45	41	39	19	15	17	568290000	266520000	309380000	471070000	527480000	449760000	601280000	214630000	228270000	467310000	277700000	272140000	31591000	76821000	43056000
A0A0C4WIX5	6	5	7	5	5	7	9	11	8	6	8	8	4	7	7	18835000	21581000	26170000	8262600	6842600	12392000	78117000	68793000	50376000	16141000	17084000	20576000	24837000	22099000	32455000
A0A0C4WIX6	23	28	27	33	31	32	33	34	30	30	32	35	13	16	11	229090000	218270000	230470000	439830000	391840000	306020000	335410000	456650000	527630000	321070000	387390000	399040000	92953000	120260000	104930000
A0A0C4WIX8	3	3	3	0	0	0	0	2	0	0	0	0	2	0	0	2884700	2923700	1945800	0	0	0	0	0	0	0	0	0	0	0	0
A0A0C4WIY0	22	26	26	27	25	27	19	21	16	21	18	21	27	26	26	851240000	986010000	894250000	1164200000	825010000	1077400000	136530000	187600000	130380000	183350000	189090000	177880000	2825100000	3426600000	3104300000
A0A0C4WIY3	4	2	3	2	3	3	3	0	0	2	0	2	0	0	0	8786000	6030500	3918900	5135600	4948800	6840800	6361700	0	0	3263700	0	6003700	0	0	0
A0A0C4WIY5	0	0	0	0	0	0	0	0	0	0	0	0	0	2	0	0	0	0	0	0	0	0	0	0	0	0	0	0	0	0
A0A0C4WIY6	2	4	3	4	5	6	4	4	3	6	5	5	3	0	0	7526200	6846400	7575100	12967000	13463000	14791000	10649000	9944400	8823400	13797000	16047000	15697000	8914600	0	0
A0A0C4WIY8	32	35	40	38	45	40	40	35	33	36	38	40	18	20	20	364870000	243120000	238980000	447030000	446220000	394720000	387190000	280420000	508390000	421670000	435730000	402570000	84298000	118010000	155170000
A0A0C4WIY9	4	7	8	7	9	8	8	8	6	8	7	8	7	6	5	24210000	48125000	50359000	36076000	63630000	49500000	38213000	72898000	35748000	40855000	27463000	43136000	94086000	58330000	32689000
A0A0C4WIZ0	12	11	14	39	41	40	19	10	10	38	39	41	33	30	29	33301000	20869000	68446000	9966700000	9840900000	10450000000	96508000	37180000	290670000	11379000000	12207000000	12147000000	3023000000	1018600000	796790000
A0A0C4WIZ4	11	13	14	12	12	13	12	10	11	9	8	11	9	12	11	23521000	56572000	60641000	20940000	18714000	20718000	26886000	40289000	35285000	23162000	28051000	24373000	70539000	37940000	35495000
A0A0C4WIZ7	10	7	9	3	3	5	8	2	2	0	3	2	28	41	43	1604200	2432500	513090	710710	667290	246910	796520	1355100	587630	0	345020	668070	83044000	1172100000	2392500000
A0A0C4WJ02	12	13	12	20	15	17	14	11	14	18	17	17	6	7	5	41711000	32149000	28083000	79278000	75226000	70863000	42324000	31818000	57810000	68662000	83628000	72743000	10293000	18211000	10892000
A0A0C4WJ05	2	0	0	0	0	0	2	2	0	0	0	0	3	7	8	0	0	0	0	0	0	6649700	11558000	0	0	0	0	4552400	17421000	15311000
A0A0C4WJ06	3	3	3	3	3	4	4	3	4	3	3	4	3	3	2	11578000	20492000	21527000	25503000	28874000	28993000	26302000	23152000	22137000	30346000	27985000	30259000	33816000	14147000	11876000
A0A0C4WJ08	34	35	34	52	51	47	18	21	10	19	20	18	35	44	37	172530000	193750000	160140000	821520000	775540000	614800000	51370000	89016000	51964000	53556000	65158000	56513000	403860000	653130000	464640000
A0A0C4WJ13	15	15	15	14	13	13	11	10	7	12	12	12	13	12	13	149740000	208530000	205670000	190830000	139190000	164180000	41749000	57910000	48496000	131610000	161960000	166340000	109140000	127380000	167320000
A0A0C4WJ16	4	3	4	3	4	3	3	2	0	4	5	3	2	0	0	5994100	3695700	3877900	6061000	7672500	6381500	5714100	0	0	7361700	4176800	6060700	4753500	0	0
A0A0C4WJ19	9	9	11	12	11	11	7	8	7	11	12	12	7	2	3	13435000	14847000	22249000	50715000	55038000	55046000	17827000	19498000	10439000	42088000	46774000	53207000	9085500	1703300	2972900
A0A0C4WJ25	3	3	2	0	2	0	2	2	0	2	2	2	2	2	2	3256900	3554300	2935200	0	811590	0	1209600	2260600	0	1165400	1501600	1087400	9238400	5122600	3826200
A0A0C4WJ29	3	4	4	5	4	4	5	4	2	5	5	4	3	6	7	6790100	4540700	3134600	6771900	6652800	6236500	10341000	4474900	10241000	4783800	5541000	5588900	3400800	9981400	21920000
A0A0C4WJ31	24	28	29	26	24	21	22	22	22	21	23	22	27	23	26	1655300000	1926900000	1635200000	595980000	362750000	358300000	615070000	1066300000	768160000	480350000	570750000	513930000	2678100000	3377900000	5012800000
A0A0C4WJ33	2	4	4	3	5	6	5	4	3	4	5	3	5	3	2	2509700	5561500	6140300	7994000	6369600	7858900	7462400	13628000	7157500	5761800	5890400	6701000	16903000	5737100	7300600
A0A0C4WJ35	0	0	0	2	2	2	0	0	0	3	3	3	0	0	0	0	0	0	1728300	1875900	1991500	0	0	0	1723700	1514000	1721000	0	0	0
A0A0C4WJ37	0	0	0	0	0	0	0	0	0	0	0	0	0	2	3	0	0	0	0	0	0	0	0	0	0	0	0	0	1346300	1703000
A0A0C4WJ40	6	5	6	6	6	7	7	8	3	7	6	7	0	2	2	12738000	12310000	11273000	8379800	9966400	8847100	11560000	16183000	19230000	12767000	13150000	11798000	0	0	3831900
A0A0C4WJ41	4	0	3	5	4	3	7	8	4	7	8	8	0	3	3	15142000	0	0	7778100	0	0	19503000	16983000	15541000	16510000	14813000	25087000	0	17556000	18782000
A0A0C4WJ43	0	0	0	0	0	0	4	5	2	4	4	4	0	0	2	0	0	0	0	0	0	2541300	2970400	0	3508100	3542200	3356100	0	0	0
A0A0C4WJ45	0	0	0	0	0	0	2	2	0	0	0	0	0	2	0	0	0	0	0	0	0	0	7961700	0	0	0	0	0	6400300	0
A0A0C4WJ46	13	13	12	7	9	10	12	12	6	9	8	9	10	9	9	95087000	189730000	146980000	19989000	31147000	23467000	67821000	76360000	45883000	27171000	34242000	21796000	85918000	33883000	39157000
A0A0C4WJ53	11	11	13	14	15	14	13	12	12	12	14	12	2	3	7	18868000	12645000	14583000	35287000	29365000	25107000	19325000	19027000	28474000	25572000	24061000	21893000	2473800	4525900	8787500
A0A0C4WJ59	3	4	4	4	3	2	3	4	0	3	2	0	4	3	3	3171800	4697700	6405700	4343100	8431900	2647500	4077900	5231400	0	2974200	0	0	33372000	13864000	16811000
A0A0C4WJ61	7	6	6	8	5	6	8	8	5	8	7	7	4	2	4	14534000	8496400	7776600	11030000	9637600	8080600	10157000	11179000	10706000	9782500	12745000	11598000	4454200	5767200	3339900
A0A0C4WJ62	4	2	4	6	6	5	5	5	3	3	3	5	4	3	4	2927000	2342100	3741400	5504000	3792600	3652100	8584200	8353400	5431400	4894500	5734200	7525800	7886500	4491700	6018200
A0A0C4WJ64	4	4	5	6	6	6	6	6	5	4	6	6	2	0	0	5382700	6145600	6992900	8201400	7313800	12629000	8765000	12364000	8381700	9227000	9457200	11408000	0	0	0
A0A0C4WJ65	3	0	2	0	0	2	5	3	3	2	3	2	0	0	0	2128700	0	0	0	0	0	2531200	2156600	0	0	0	1968100	0	0	0
A0A0C4WJ71	3	4	5	0	0	0	8	9	6	5	6	5	15	14	14	716490	2883800	2302800	0	0	0	12035000	21312000	7426500	2414400	3715800	6246400	538470000	275760000	138480000
A0A0C4WJ72	3	2	5	11	10	9	3	4	0	11	9	9	9	7	7	5364500	3768200	5937900	35731000	26350000	41225000	3382600	4316200	0	31678000	29864000	38201000	81629000	32804000	20057000
A0A0C4WJ76	2	3	3	0	2	2	3	4	0	2	2	2	5	6	5	0	2005000	2375300	0	2531300	0	2440600	5326300	0	0	2632900	2889300	33286000	24599000	3201900
A0A0C4WJ77	9	10	14	11	14	12	17	16	13	16	18	20	12	9	16	93067000	88123000	100930000	86089000	76512000	102850000	259510000	290530000	256610000	374260000	418740000	440740000	226360000	301200000	450490000
A0A0C4WJ81	16	18	17	12	8	7	14	13	12	14	17	15	14	14	11	64820000	49721000	48910000	10963000	10608000	8997500	47159000	40955000	63823000	21510000	28759000	25528000	36319000	39955000	34532000
A0A0C4WJ82	3	0	3	2	3	0	4	3	0	2	0	2	6	7	8	0	0	0	0	4618200	0	2412900	2689800	0	0	0	0	7899900	17508000	33202000
A0A0C4WJ83	3	0	0	2	2	3	3	0	0	2	2	2	2	0	0	1624900	0	0	0	0	4425600	0	0	0	0	0	0	0	0	0
A0A0C4WJ84	23	21	21	6	5	4	23	17	17	25	25	24	3	2	4	411290000	221520000	213020000	5941400	2149700	3123700	280380000	99611000	225980000	772580000	847920000	725970000	1517700	3844100	1549600
A0A0C4WJ87	0	0	0	2	3	2	0	0	0	3	0	2	0	0	0	0	0	0	0	0	0	0	0	0	0	0	0	0	0	0
A0A0C4WJ88	0	0	0	0	0	0	0	0	0	0	0	0	0	0	0	0	0	0	0	0	0	0	0	0	0	0	0	0	0	0
A0A0C4WJ91	0	0	0	0	0	0	4	3	2	0	0	2	0	0	0	0	0	0	0	0	0	2414400	1935100	0	0	0	0	0	0	0
A0A0C4WJ94	4	3	3	6	4	6	5	3	0	5	5	4	0	0	0	7762800	7946000	5237700	6796100	8637300	7150400	6652000	3364900	0	5478400	8750800	8816600	0	0	0
A0A0C4WJ98	29	30	31	34	37	35	39	28	16	31	18	25	10	17	10	187710000	134320000	148180000	170450000	179170000	175060000	343720000	136420000	98784000	147210000	39140000	74235000	39147000	37201000	10685000
A0A0C4WJA0	5	7	7	7	6	7	4	3	2	2	0	2	0	0	2	43145000	68889000	25218000	18110000	18646000	14867000	11738000	11280000	8823700	5586000	0	4589400	0	0	0
A0A0C4WJA2	0	0	0	0	0	0	0	0	0	0	0	0	3	0	2	0	0	0	0	0	0	0	0	0	0	0	0	4439700	0	3015700
A0A0C4WJA3	0	0	0	0	0	2	0	0	0	0	2	0	0	0	0	0	0	0	0	0	0	0	0	0	0	0	0	0	0	0
A0A0C4WJA5	2	2	2	2	2	2	2	0	2	2	0	0	3	3	2	4125300	9478600	7511100	3406800	5122400	5469100	4095600	0	6559200	2790200	0	0	38779000	15204000	23310000
A0A0C4WJA7	0	0	0	0	0	0	0	0	0	0	0	0	0	0	0	0	0	0	0	0	0	0	0	0	0	0	0	0	0	0
A0A0C4WJA8	2	2	0	3	2	4	2	2	0	4	2	3	0	0	0	927730	718380	0	1259200	1271400	1496000	1384700	0	0	1366900	1227500	1632000	0	0	0
A0A0C4WJA9	12	12	13	22	19	21	8	12	6	3	0	4	19	20	15	21084000	6726800	7805000	118910000	91465000	72146000	2052800	7011000	2786800	911510	0	573530	140680000	137840000	75766000
A0A0C4WJB1	10	14	15	13	12	15	15	10	10	15	13	13	17	30	32	15646000	23975000	28851000	32962000	27677000	18680000	31335000	20720000	25426000	29705000	31638000	30589000	64567000	748480000	1506900000
A0A0C4WJB4	11	11	12	13	12	11	10	12	9	12	12	14	4	6	3	26148000	17728000	17888000	47272000	42545000	39483000	42695000	35725000	54259000	42641000	47499000	50830000	8031100	10566000	11481000
A0A0C4WJB7	0	0	0	0	0	0	6	7	3	0	0	0	5	4	2	0	0	0	0	0	0	11107000	17705000	17492000	0	0	0	12476000	7476000	0
A0A0C4WJB9	3	4	2	13	12	12	6	5	2	12	11	14	2	0	0	4010300	5031900	2343000	15530000	16333000	14224000	4634900	2284100	0	14356000	16660000	21388000	0	0	0
A0A0C4WJC0	13	10	11	8	6	7	9	9	0	8	8	5	8	8	7	22639000	10150000	15313000	7719100	7240700	5641400	10027000	7172100	0	5457500	5680600	5077300	8897700	5859800	8137300
A0A0C4WJC1	2	0	0	0	0	0	0	0	0	2	0	0	0	0	0	0	0	0	0	0	0	0	0	0	0	0	0	0	0	0
A0A0C4WJC2	6	3	3	5	4	4	5	0	0	4	0	0	0	0	0	3247900	1415300	0	3046500	2815800	3460000	3641100	0	0	2557600	0	0	0	0	0
A0A0C4WJC7	0	2	0	2	2	0	3	0	0	2	2	0	0	0	0	0	0	0	0	0	0	934440	0	0	0	0	0	0	0	0
A0A0C4WJD1	25	28	28	25	25	24	24	25	20	24	23	22	21	16	16	286660000	314710000	302820000	273890000	303620000	290130000	252740000	285940000	206730000	275330000	336010000	311430000	230560000	155690000	131040000
A0A0C4WJD2	4	2	3	8	6	7	5	3	0	6	6	6	0	0	0	2426300	1720700	1710900	4722600	4476700	3571500	1553700	838490	0	3731500	3407500	3610000	0	0	0
A0A0C4WJD3	5	6	5	4	3	4	5	5	2	5	4	2	8	8	7	8555500	15256000	19991000	2994400	694330	1367600	825080	992250	1862600	1327000	1039400	895250	108870000	41289000	39988000
A0A0C4WJD7	3	4	4	2	2	2	0	2	2	0	2	3	4	2	0	0	4570500	3711200	0	0	0	0	6604600	0	0	0	2542300	10811000	0	0
A0A0C4WJD8	0	0	0	0	0	0	6	5	4	0	2	0	4	0	0	0	0	0	0	0	0	2858600	2507000	3269500	0	805590	0	3074900	0	0
A0A0C4WJD9	8	10	11	0	0	3	9	11	4	2	3	2	16	15	14	11873000	17338000	18706000	0	0	767970	10897000	49120000	9840300	1904500	1312100	2260300	344460000	128970000	149760000
A0A0C4WJE1	3	6	5	4	4	6	4	4	0	5	5	6	0	3	0	11632000	18740000	29149000	58315000	46851000	44839000	27955000	30120000	0	38033000	35021000	65486000	0	11182000	0
A0A0C4WJE2	12	16	16	14	13	11	12	13	11	12	12	12	11	9	9	1553700000	2806800000	2463300000	408490000	413010000	372660000	639440000	732970000	616560000	731440000	818810000	670960000	254560000	226510000	260860000
A0A0C4WJE4	11	11	11	12	10	11	10	10	7	10	10	10	11	11	10	71944000	94215000	95814000	64766000	47979000	66126000	45170000	64749000	46257000	44433000	56410000	63044000	304390000	173850000	125400000
A0A0C4WJE5	5	6	6	6	6	6	5	7	5	6	5	5	8	6	5	12475000	20233000	19957000	16301000	14733000	8972300	19264000	23690000	18365000	17654000	18280000	16012000	91703000	49222000	51826000
A0A0C4WJE6	3	3	3	3	2	3	0	2	2	3	2	2	4	4	3	5151900	9799300	10910000	4201200	4354100	3112300	0	13508000	5369600	3942400	3354600	3470500	48187000	25244000	22470000
A0A0C4WJE7	5	4	6	7	7	7	6	6	4	7	6	7	6	4	4	15760000	8869600	10136000	26745000	23642000	27881000	17573000	15449000	15339000	23033000	24238000	27933000	19397000	10390000	8177500
A0A0C4WJE8	7	6	5	6	6	7	5	6	4	7	8	8	2	0	0	10410000	6860600	7374300	7780800	8301100	8730800	10946000	9977600	13342000	9823700	11616000	10370000	0	0	0
A0A0C4WJF0	2	0	0	0	0	0	6	4	3	2	2	0	0	2	2	61351000	0	0	0	0	0	38025000	55578000	57604000	39942000	47696000	0	0	138200000	125340000
A0A0C4WJF1	4	4	4	4	4	4	4	4	3	4	4	4	4	4	4	21032000	23449000	22810000	5368000	5111200	8067500	8779900	15889000	4864000	6198100	7420100	5211800	20057000	30945000	27242000
A0A0C4WJF2	5	4	5	9	6	8	6	6	4	6	6	6	5	0	0	4988800	6084600	5059400	15401000	12338000	13776000	8707000	5941900	7509000	9586300	11437000	11834000	5799700	0	0
A0A0C4WJF4	15	14	14	14	15	16	15	14	12	15	16	16	16	15	15	135990000	216750000	195370000	170340000	218460000	198470000	203760000	287850000	198620000	212650000	212650000	204600000	1048700000	634040000	738870000
A0A0C4WJF6	0	2	2	2	2	2	2	2	0	2	2	0	0	0	0	0	0	0	0	2176700	2544100	0	0	0	0	0	0	0	0	0
A0A0C4WJF7	7	7	9	11	8	9	6	8	5	5	8	7	8	9	8	16098000	21302000	24878000	22034000	18223000	23825000	15976000	18559000	16598000	15304000	16795000	17255000	68539000	65279000	49817000
A0A0C4WJF8	21	17	18	28	26	27	23	16	11	23	19	21	3	5	4	32888000	28579000	37276000	53594000	57447000	54171000	57352000	30277000	27934000	53554000	35920000	49411000	0	19753000	11186000
A0A0C4WJF9	2	2	3	3	2	3	3	3	2	2	3	3	2	2	2	8407900	7083800	9076400	11470000	13013000	12378000	11451000	17691000	15478000	13483000	16384000	16397000	15724000	12233000	10628000
A0A0C4WJG0	7	8	7	11	11	10	0	0	0	0	0	0	0	0	0	5853200	6992100	6662600	23409000	17152000	14962000	0	0	0	0	0	0	0	0	0
A0A0C4WJG1	20	20	20	17	18	16	17	18	14	17	19	17	4	6	3	179940000	174800000	177510000	104690000	48484000	72471000	112630000	126400000	89529000	72037000	81022000	85374000	12393000	7431800	2619900
A0A0C4WJG3	0	3	3	2	2	0	3	2	2	2	3	3	3	0	0	0	2036700	3459500	0	0	0	1753800	4791300	2769500	0	1958400	1982900	4492600	0	0
A0A0C4WJG5	11	11	11	14	15	14	14	10	6	13	13	14	0	0	0	17439000	12095000	9963000	23002000	20836000	17339000	17244000	15433000	26442000	23186000	24692000	22617000	0	0	0
A0A0C4WJG9	6	6	6	0	0	0	6	6	4	4	2	5	0	0	0	5393700	14088000	20419000	0	0	0	20461000	27752000	5634400	3946500	2548500	3344800	0	0	0
A0A0C4WJH0	7	13	15	17	16	18	14	14	10	9	11	15	13	6	4	113550000	206840000	249210000	549350000	431630000	871160000	184250000	297070000	249620000	237970000	240250000	265150000	417040000	125290000	72279000
A0A0C4WJH2	3	6	7	0	0	0	4	3	0	2	0	3	2	6	6	5909500	5628800	3676200	0	0	0	3680700	3457200	0	4920600	0	2737700	4344600	9761600	11108000
A0A0C4WJH4	0	0	0	0	0	0	0	0	0	0	0	0	0	0	0	0	0	0	0	0	0	0	0	0	0	0	0	0	0	0
A0A0C4WJH7	3	0	2	4	4	4	3	3	0	3	3	4	0	0	0	3576700	0	0	1409600	0	1070000	2112300	0	0	0	0	1235000	0	0	0
A0A0C4WJH8	28	30	31	32	31	31	30	31	29	30	31	31	30	29	29	2013000000	2779300000	3486900000	4857600000	4350700000	5919200000	2935100000	3625300000	2809900000	3893700000	4173300000	5287600000	8930300000	8675200000	5391500000
A0A0C4WJH9	10	10	11	13	9	11	10	13	8	6	6	5	10	9	6	95469000	78156000	97174000	123140000	114560000	91906000	77863000	154120000	124070000	27818000	42277000	42219000	156730000	127820000	65067000
A0A0C4WJI1	3	4	4	4	4	4	4	4	2	3	3	4	2	0	0	5047000	5236100	5390300	4940900	6218400	10396000	8877200	12285000	5933600	6607100	5284800	8341300	3250800	0	0
A0A0C4WJI2	43	53	51	57	57	55	53	54	49	50	50	52	41	34	34	2334400000	2295100000	2502100000	4096100000	3852700000	3438600000	3225400000	3457700000	3892100000	4011800000	4684300000	4840100000	580630000	458500000	453780000
A0A0C4WJI6	11	12	14	14	17	15	14	16	10	15	18	16	13	10	11	85430000	76829000	84454000	96185000	97798000	81534000	105880000	113980000	107560000	90995000	113780000	113700000	93556000	95661000	70664000
A0A0C4WJI8	0	3	2	5	4	5	0	0	0	2	3	2	0	0	0	0	2337100	2437400	5792000	3473300	3854400	0	0	0	3261100	2356300	0	0	0	0
A0A0C4WJI9	0	0	0	0	0	0	0	0	0	0	0	0	0	0	0	0	0	0	0	0	0	0	0	0	0	0	0	0	0	0
A0A0C4WJJ3	2	2	2	3	2	4	0	0	0	0	0	0	0	0	0	858210	1066100	973840	1000300	1259200	1188500	0	0	0	0	0	0	0	0	0
A0A0C4WJJ4	0	3	4	0	0	2	4	3	3	0	2	4	3	2	2	0	2212700	1565300	0	0	1632500	5897300	6962800	4448300	0	1891300	2530500	6777600	2252600	2046200
A0A0C4WJJ8	14	14	13	18	18	18	11	4	4	14	15	16	2	0	0	34005000	22055000	22988000	135300000	135290000	174320000	8388200	2062300	7419800	71144000	50790000	63832000	1560200	0	0
A0A0C4WJJ9	0	5	6	4	2	4	4	5	0	2	3	3	6	4	5	0	4440100	6161600	2408600	4036700	3307200	5723300	4466700	0	2288300	2796600	2839400	27615000	23268000	16969000
A0A0C4WJK0	0	0	0	0	0	0	0	4	0	0	0	0	4	4	3	0	0	0	0	0	0	0	2410600	0	0	0	0	8857900	4336500	3609400
A0A0C4WJK1	2	2	3	4	4	4	4	3	3	3	3	3	0	0	0	2269400	1823700	2057000	5812200	4999800	5178600	3019600	1879500	3581400	4674800	6439200	6231500	0	0	0
A0A0C4WJK3	4	5	5	6	5	6	6	8	5	5	7	4	0	0	0	6552700	7696400	7728700	8227100	8987000	6599000	9935700	10605000	8623200	0	7759400	0	0	0	0
A0A0C4WJK5	5	8	7	7	8	9	7	7	6	6	8	5	6	5	3	81835000	65648000	73517000	95428000	84608000	107660000	87654000	85003000	74964000	98245000	107260000	79067000	35420000	34436000	50454000
A0A0C4WJK7	27	27	26	27	26	28	28	29	22	26	25	28	14	12	16	61087000	50941000	47140000	35289000	40018000	44190000	92527000	94572000	75843000	51129000	47246000	44646000	23505000	52160000	59082000
A0A0C4WJK9	8	5	4	7	7	7	10	6	2	8	9	7	0	2	0	7691600	5547500	4785500	5191500	6133800	5928600	8156600	4241500	0	7891500	6829700	5926700	0	7228000	0
A0A0C4WJL0	0	0	0	0	0	2	0	0	0	0	0	0	0	0	0	0	0	0	0	0	267610	0	0	0	0	0	0	0	0	0
A0A0C4WJL1	6	6	5	7	8	8	7	7	5	7	7	8	6	4	2	21291000	14212000	17160000	56681000	56574000	68759000	28671000	24179000	26871000	48603000	46747000	59683000	18706000	11163000	5880700
A0A0C4WJL2	2	7	8	8	6	10	7	8	4	8	7	6	4	3	2	7597400	22758000	34719000	41265000	40871000	65367000	36819000	58379000	21569000	29306000	34933000	59916000	22500000	35333000	11932000
A0A0C4WJL3	32	35	35	34	32	32	33	35	32	35	36	35	19	20	16	239060000	263410000	296640000	189910000	159180000	136970000	266140000	407580000	336090000	192880000	237990000	207100000	54091000	59516000	48851000
A0A0C4WJL4	5	4	4	5	3	4	2	2	2	5	4	4	0	0	0	8210900	6937400	7089200	9566000	5282300	5593000	6512500	4612000	7396700	5391500	6194000	3685500	0	0	0
A0A0C4WJL6	14	15	15	12	14	12	13	14	12	14	12	12	12	12	13	459030000	921450000	737020000	257020000	327850000	270200000	180320000	280370000	195020000	186170000	220210000	194090000	617190000	435480000	507740000
A0A0C4WJL8	0	0	0	3	3	2	0	0	0	2	0	0	0	0	0	0	0	0	3372600	0	2949500	0	0	0	0	0	0	0	0	0
A0A0C4WJM1	5	6	6	6	5	6	6	6	3	5	5	6	4	2	0	11809000	17458000	23990000	14320000	8442600	16809000	10896000	18749000	9354600	10047000	12134000	15159000	38120000	15342000	0
A0A0C4WJM2	3	4	3	3	4	3	3	4	0	3	3	2	3	0	2	1118300	1294400	1164000	1210000	1299000	1077600	1919700	1188500	0	951050	1074000	742110	629550	0	616300
A0A0C4WJM3	7	6	8	9	8	10	8	5	2	10	9	10	2	2	3	13191000	12234000	14332000	41421000	42966000	51867000	14856000	16711000	12965000	29903000	40459000	46832000	3840100	2662200	4371700
A0A0C4WJM4	2	0	0	2	2	2	0	0	0	0	0	0	4	4	4	0	0	0	0	0	0	0	0	0	0	0	0	17004000	17825000	25314000
A0A0C4WJM5	0	0	0	0	0	0	0	0	0	0	0	0	3	2	2	0	0	0	0	0	0	0	0	0	0	0	0	11008000	3282600	3017000
A0A0C4WJM6	4	3	3	4	5	4	4	4	3	5	5	3	5	5	4	12791000	11858000	8062000	9779300	8299600	9635300	20217000	17206000	12977000	10764000	11631000	9921700	31501000	20036000	14472000
A0A0C4WJM8	2	3	2	3	3	3	2	0	0	3	3	3	0	0	0	1718300	1594300	2186700	7242700	5424800	7544700	2525700	0	0	3586200	7955400	5951300	0	0	0
A0A0C4WJM9	5	6	6	6	4	6	5	7	3	4	4	5	5	5	5	15213000	18922000	22667000	22610000	20830000	23816000	23038000	29274000	22335000	17525000	21060000	18904000	43652000	35978000	26005000
A0A0C4WJN1	5	5	4	5	3	4	4	2	0	3	3	5	0	0	0	4665600	3134900	4043100	6371200	4320400	5834500	3512300	2770000	0	4673700	5157000	5014200	0	0	0
A0A0C4WJN2	2	0	0	2	0	0	3	2	2	0	0	0	0	0	0	1791100	0	0	0	0	0	1995300	1915600	2251700	0	0	0	0	0	0
A0A0C4WJN3	2	3	3	2	2	3	2	2	0	3	2	0	0	0	0	3163000	3595200	4182700	2857600	3176500	2582900	3627500	4013100	0	2277400	3711100	0	0	0	0
A0A0C4WJN5	2	2	2	2	3	3	0	2	0	3	3	3	0	0	0	2817100	2216100	2580100	2909200	2928300	3120200	0	2593600	0	3296600	3232400	2801800	0	0	0
A0A0C4WJN6	5	5	5	5	6	5	6	5	5	5	4	5	3	5	4	9033500	10792000	7747300	11583000	9736500	10555000	9334800	7150000	9262200	9159000	10055000	12722000	10562000	8407800	27562000
A0A0C4WJN7	14	14	12	13	12	13	15	16	12	16	13	16	10	3	4	63861000	50864000	52008000	32203000	38006000	45980000	61799000	84292000	60973000	56801000	72554000	69140000	34580000	6575300	13863000
A0A0C4WJN8	11	10	11	12	11	12	11	9	7	10	12	11	0	0	0	69056000	42147000	44184000	92721000	84021000	84488000	43461000	29690000	37295000	70677000	76188000	86023000	0	0	0
A0A0C4WJN9	3	0	2	3	3	3	0	3	0	2	3	2	0	0	0	1192900	0	1457500	2072800	1253500	1732800	0	1091900	0	1380200	1807200	2230500	0	0	0
A0A0C4WJP0	0	0	0	2	2	2	0	0	0	0	0	0	2	0	0	0	0	0	2492000	3396400	5000200	0	0	0	0	0	0	3616700	0	0
A0A0C4WJP1	0	0	0	2	0	0	0	0	0	0	0	0	0	2	0	0	0	0	9700100	0	0	0	0	0	0	0	0	0	4650900	0
A0A0C4WJP3	12	14	12	10	8	9	8	13	7	4	5	6	16	16	16	83223000	91097000	85046000	35339000	42922000	43315000	38524000	62316000	23134000	5804300	5214100	4799700	3209000000	2634700000	2641000000
A0A0C4WJP4	9	9	13	12	13	11	11	8	7	13	13	12	0	0	0	11569000	13833000	10439000	19858000	22582000	27654000	16459000	15835000	15842000	21422000	25353000	24090000	0	0	0
A0A0C4WJP7	0	3	2	4	0	4	2	0	0	2	2	4	2	0	0	0	1341700	1697200	1749200	0	1619400	0	0	0	1831100	1779100	2153700	1630400	0	0
A0A0C4WJP8	0	0	0	0	0	0	0	0	0	0	0	0	21	20	21	0	0	0	0	0	0	0	0	0	0	0	0	451560000	823380000	1380000000
A0A0C4WJP9	0	2	3	3	2	2	2	3	2	0	3	3	2	3	2	0	0	12622000	11654000	12158000	12949000	8176500	10888000	0	0	10137000	10003000	0	8343000	0
A0A0C4WJQ0	4	5	5	5	4	4	5	5	4	5	4	5	4	3	3	8145500	11032000	12548000	5602300	7774300	6094300	9179800	10044000	11243000	9009800	8247400	6542900	5486700	8780100	10877000
A0A0C4WJQ3	3	4	4	4	4	3	3	2	3	3	3	4	2	0	0	2487800	1944600	3113600	4392900	4347300	2641900	2393100	2200900	3293500	2980500	6254600	5342700	1617600	0	0
A0A0C4WJQ4	17	15	16	14	13	15	12	15	7	10	10	10	13	6	9	47930000	66897000	62908000	30979000	32529000	32820000	22372000	38074000	27884000	19018000	22629000	23043000	63904000	42246000	46122000
A0A0C4WJQ6	14	19	14	22	21	24	20	18	14	16	16	16	4	4	3	31623000	48608000	29425000	58749000	104560000	75182000	58097000	64762000	57537000	43603000	35961000	39277000	3208300	3840100	5215000
A0A0C4WJQ7	41	39	43	51	51	47	48	36	31	41	36	43	20	22	24	402120000	197530000	248020000	486990000	601350000	491350000	539460000	188410000	212410000	493740000	231810000	353860000	45358000	51090000	53484000
A0A0C4WJQ9	0	2	2	3	4	3	3	2	0	3	2	3	2	0	2	0	5437500	6475100	10403000	13091000	8773100	7342200	4540500	0	11802000	9080000	12195000	7517800	0	5226200
A0A0C4WJR0	6	5	6	6	6	8	7	7	7	7	6	6	8	7	8	31448000	33257000	61205000	28541000	47436000	35633000	30974000	49209000	40219000	21845000	24745000	25029000	70212000	61424000	66403000
A0A0C4WJR1	19	21	22	19	18	17	17	19	15	17	17	17	19	17	18	331350000	520690000	583710000	173550000	130430000	179770000	167470000	339540000	228180000	168540000	152200000	151920000	599500000	483640000	315890000
A0A0C4WJR2	0	0	0	3	5	5	0	0	0	0	0	0	0	0	0	0	0	0	4345800	6383200	7599700	0	0	0	0	0	0	0	0	0
A0A0C4WJR3	37	21	30	50	46	55	48	35	31	44	42	43	18	21	23	182200000	42649000	55383000	231050000	198970000	476580000	234040000	65306000	115920000	232500000	159920000	211250000	29894000	87682000	64460000
A0A0C4WJR4	16	17	16	17	15	16	12	13	12	13	13	12	14	12	13	196230000	174410000	189170000	172680000	132840000	172830000	121040000	178280000	144160000	144280000	156580000	161700000	138510000	154480000	104650000
A0A0C4WJR5	6	6	3	6	7	6	6	6	3	6	6	5	2	0	0	8396300	4604800	5981100	6109200	6050500	6795800	8328900	5741800	7989800	7602300	7257600	8828600	0	0	0
A0A0C4WJR6	79	61	72	78	77	80	83	64	57	71	63	71	25	35	31	1396700000	366760000	381910000	669350000	589790000	835760000	1337100000	537430000	601260000	555020000	426640000	529650000	75828000	151330000	171180000
A0A0C4WJR8	0	0	0	0	0	0	0	0	0	0	0	0	2	2	2	0	0	0	0	0	0	0	0	0	0	0	0	0	0	5248600
A0A0C4WJS0	12	13	12	14	13	14	12	13	9	15	13	14	7	4	0	53244000	48855000	63857000	79006000	77877000	102250000	73545000	84464000	79163000	71154000	102050000	88768000	30200000	9818100	0
A0A0C4WJS1	3	3	4	0	0	2	2	2	0	0	2	0	3	2	3	25501000	15890000	9640600	0	0	3504700	4099200	5099200	0	0	3795100	0	16370000	7129700	2403800
A0A0C4WJS2	6	7	7	6	4	6	6	6	5	3	4	3	0	2	4	12697000	13794000	17061000	8927500	4351900	7645400	7293000	10987000	5316100	2821700	4132100	3487400	0	2365400	3441500
A0A0C4WJS7	7	2	3	8	4	8	9	0	0	5	2	5	0	0	0	8931900	0	2557400	3766100	3055200	11790000	7287400	0	0	3357600	2175200	1968200	0	0	0
A0A0C4WJS9	3	0	0	4	4	3	0	0	0	2	0	0	2	4	2	992740	0	0	1385800	1307200	1005300	0	0	0	468070	0	0	821080	1556700	1339400
A0A0C4WJT0	18	21	21	15	19	19	19	18	15	18	17	18	9	11	11	828470000	1340500000	1412900000	596170000	637840000	677940000	571650000	605520000	479980000	577800000	643910000	707460000	108750000	92840000	105520000
A0A0C4WJT2	30	33	32	29	32	30	28	30	27	28	27	27	30	27	25	1644000000	3011400000	3088500000	1237100000	1262700000	1374400000	1141200000	1635900000	1001900000	1012200000	1119400000	1251800000	1838100000	786360000	614420000
A0A0C4WJT4	32	38	37	37	37	38	37	37	30	35	35	34	31	25	24	1072900000	1927000000	2274100000	1617900000	1608200000	1917000000	1355000000	2449100000	1394700000	1315800000	1445100000	1408800000	1898000000	906980000	588420000
A0A0C4WJT8	18	21	23	21	20	19	17	18	15	17	17	17	10	12	12	511330000	995080000	1256500000	491200000	365930000	416840000	412440000	716150000	439490000	362470000	370960000	375130000	67358000	92818000	96319000
A0A0C4WJT9	3	5	5	4	5	6	5	6	2	3	5	4	5	5	4	8044900	10333000	10592000	5560600	5437900	6723300	8722100	13272000	0	6218800	7568500	8500100	26076000	23434000	23147000
A0A0C4WJU0	4	7	7	3	5	6	6	7	4	6	4	5	5	2	2	6694500	11003000	13037000	11719000	17496000	16072000	13339000	19901000	7881300	11586000	10164000	12329000	6514100	7116300	6475100
A0A0C4WJU2	6	10	9	4	4	3	6	7	5	3	3	2	3	4	5	31786000	41537000	26309000	13967000	8676500	5155100	14554000	19802000	17973000	6576500	4354500	5571900	10328000	32694000	65244000
A0A0C4WJU3	15	19	16	18	17	19	19	15	16	17	17	15	13	10	8	231640000	405810000	366440000	221400000	204720000	273300000	257860000	303830000	273980000	241340000	223530000	269490000	89248000	30158000	32356000
A0A0C4WJU6	0	2	0	2	2	2	0	0	0	0	0	2	0	0	0	0	1585400	0	2977200	2583000	3477700	0	0	0	0	0	2020800	0	0	0
A0A0C4WJU7	81	80	88	96	101	100	93	71	64	83	77	78	54	60	56	2846000000	1487600000	1705400000	3521800000	4625300000	3793100000	3608900000	1213300000	1250500000	2815200000	1380600000	1821000000	683420000	1216700000	1178000000
A0A0C4WJU9	18	16	15	15	13	14	17	12	6	13	10	11	5	4	6	99770000	59243000	64424000	55475000	71389000	53265000	164410000	49629000	31711000	61177000	21815000	28919000	10132000	11187000	15291000
A0A0C4WJV0	13	17	18	15	14	16	15	15	12	11	13	11	13	15	12	2566700000	2704600000	2669600000	463210000	454190000	567260000	658020000	919440000	832460000	492760000	573570000	529190000	1137000000	908680000	702190000
A0A0C4WJV8	86	82	79	101	100	102	99	79	65	92	84	86	46	43	46	3025200000	817380000	1002400000	3265500000	4821300000	4322100000	4692500000	889880000	785580000	3708100000	1522800000	1929500000	242900000	276910000	330350000
A0A0C4WJW0	2	0	2	4	4	4	3	0	0	4	3	3	0	0	0	2296100	0	0	3416600	2245100	2455500	0	0	0	2634700	2354300	2362900	0	0	0
A0A0C4WJW1	0	0	0	0	0	0	0	0	0	0	2	0	0	0	0	0	0	0	0	0	0	0	0	0	0	0	0	0	0	0
A0A0C4WJW4	30	31	31	31	28	30	31	30	29	30	32	31	30	27	23	870470000	1016000000	1120200000	774290000	742990000	609470000	1432400000	2031800000	1346500000	1150200000	1462500000	1412000000	1027400000	688000000	517450000
A0A0C4WJW6	2	2	2	4	4	4	0	0	0	3	3	2	2	0	2	9572200	8516200	11306000	24023000	20430000	21951000	0	0	0	43839000	8882800	75579000	8849700	0	0
A0A0C4WJW7	0	2	2	3	4	3	2	2	0	5	3	4	0	0	0	0	0	1446600	2420200	3482000	3280700	1688800	1763000	0	2603200	3486400	3372600	0	0	0
A0A0C4WJW8	19	18	18	20	20	19	20	20	16	20	18	19	13	19	23	145300000	112410000	105150000	160540000	169410000	125400000	155850000	116050000	156610000	160660000	169610000	166390000	50468000	150110000	243520000
A0A0C4WJW9	5	4	2	6	4	5	7	5	3	4	3	4	0	0	0	7384200	2913100	4480800	4518900	3578900	3336600	5374500	5429500	6247100	3872000	3118500	3110100	0	0	0
A0A0C4WJX2	5	4	4	3	2	2	3	3	3	3	3	3	4	3	3	165530000	165950000	141710000	11596000	10188000	10393000	27832000	33906000	55578000	32812000	24812000	24849000	50925000	32193000	39513000
A0A0C4WJX3	0	0	0	4	4	3	2	3	0	0	3	2	0	0	0	0	0	0	2159700	0	1766800	0	0	0	0	2437500	0	0	0	0
A0A0C4WJX7	2	3	3	3	0	4	2	3	2	2	0	3	0	2	0	0	1624000	2320500	1410000	0	1714300	1593600	2689100	2274800	1093600	0	1343500	0	1603500	0
A0A0C4WJX9	14	10	13	10	11	14	15	13	13	13	11	14	9	5	4	18295000	17211000	20879000	24178000	23091000	27419000	25741000	24991000	27876000	17916000	22104000	22514000	28019000	8610000	9791600
A0A0C4WJY0	11	13	12	17	17	17	14	13	10	16	15	15	6	2	6	37832000	25747000	23955000	60986000	60086000	67237000	40910000	38121000	49333000	55818000	58177000	68952000	8230800	0	9421800
A0A0C4WJY2	0	0	0	0	0	0	8	7	2	0	0	0	19	18	20	0	0	0	0	0	0	2477900	7777000	437230	0	0	0	1236900000	724190000	715720000
A0A0C4WJY4	5	7	7	10	10	10	9	9	7	8	9	10	7	4	2	13045000	14101000	13938000	26610000	32246000	30298000	20020000	19948000	20560000	23831000	24093000	28597000	21771000	6980900	6509900
A0A0C4WJY6	5	7	5	6	5	4	5	3	0	5	4	6	0	0	0	9498800	4292700	4754200	9311600	6834900	6623600	8905500	0	0	8945000	3757300	6278300	0	0	0
A0A0C4WJZ2	2	2	0	3	0	2	3	2	3	2	2	2	0	0	0	2441700	0	0	2139100	0	2056400	3022200	3118600	3873000	2427800	3010000	2580600	0	0	0
A0A0C4WJZ3	2	3	2	0	0	0	0	0	0	0	0	0	3	2	2	11538000	10086000	0	0	0	0	0	0	0	0	0	0	75408000	31709000	17177000
A0A0C4WJZ4	3	2	4	4	5	5	3	3	0	2	3	2	2	0	4	2461100	1961400	1777600	8216100	8201700	6122200	1306100	1027100	0	1037600	1233300	1186100	1284100	0	1641100
A0A0C4WJZ6	33	35	35	33	33	33	34	35	27	31	30	29	15	13	14	115050000	115730000	117940000	97763000	101630000	85893000	102590000	124990000	121120000	103810000	124100000	117230000	31567000	51658000	39327000
A0A0C4WJZ7	5	8	9	7	6	6	6	6	5	5	6	5	6	5	4	17947000	27924000	35665000	12044000	15174000	14416000	19253000	20948000	13933000	14597000	16743000	12098000	19421000	13034000	7964400
A0A0C4WJZ8	5	6	7	7	6	8	6	7	7	7	6	5	9	6	6	16522000	24026000	23591000	13219000	12854000	15120000	16725000	20414000	19570000	13832000	13546000	16010000	80896000	49389000	39258000
A0A0C4WJZ9	22	24	23	18	19	21	25	25	22	21	22	22	0	0	0	318660000	263020000	276050000	65419000	86216000	84858000	308500000	325010000	358990000	187710000	201100000	213510000	0	0	0
A0A0C4WK00	3	3	3	3	3	3	3	3	2	3	3	3	3	3	3	101840000	116610000	143780000	71405000	64441000	109150000	110720000	133260000	105130000	75697000	78136000	98862000	417980000	122270000	175880000
A0A0C4WK01	16	9	10	11	11	15	12	4	2	5	2	2	12	13	15	31752000	5916800	6764300	5655300	4916900	13018000	7593700	0	0	3279200	0	0	16622000	30715000	34863000
A0A0C4WK02	3	0	4	5	4	5	5	4	3	4	5	5	4	0	0	3327700	0	2601200	6188500	6375500	6031900	5269000	4178300	6643000	5573700	5353100	5634500	5831000	0	0
A0A0C4WK03	8	7	8	7	5	7	8	8	5	6	8	8	0	0	0	11023000	13184000	13591000	12383000	16750000	10686000	12737000	13398000	13363000	11547000	14563000	13047000	0	0	0
A0A0C4WK05	2	0	0	2	2	0	3	0	0	2	0	0	0	0	0	1281800	0	0	1301200	1395800	0	4987100	0	0	1397500	0	0	0	0	0
A0A0C4WK08	2	2	2	2	0	2	2	2	0	0	0	0	0	2	2	0	0	0	0	0	0	2050100	0	0	0	0	0	0	0	0
A0A0C4WK09	35	35	37	40	43	41	37	36	36	41	37	39	14	12	10	141280000	125580000	136520000	174560000	176710000	130560000	156190000	161670000	163580000	181470000	216410000	184360000	20854000	43865000	20366000
A0A0C4WK15	7	8	8	5	7	7	8	3	0	4	2	5	0	0	0	7768300	7065600	8601700	6404100	8366500	6273600	14710000	6677300	0	7546500	3042900	4094500	0	0	0
A0A0C4WK16	4	8	6	10	10	8	7	6	5	7	8	8	0	0	0	9363200	9712700	8325000	15506000	16725000	11169000	9046400	7848500	9307200	13083000	14016000	14481000	0	0	0
A0A0C4WK18	10	13	12	11	12	11	12	13	9	10	8	10	7	6	4	52922000	63515000	79345000	61049000	67815000	76426000	69974000	95143000	81190000	58715000	58908000	69575000	58138000	57497000	52524000
A0A0C4WK19	7	8	8	10	7	7	7	8	4	8	7	8	7	8	7	19299000	22799000	22192000	13942000	9846600	14556000	16252000	22860000	10208000	10821000	12373000	15011000	70556000	48383000	33595000
A0A0C4WK20	3	0	3	0	0	0	3	0	0	0	0	0	0	0	0	2271700	0	1985000	0	0	0	4013600	0	0	0	0	0	0	0	0
A0A0C4WK21	11	13	12	11	11	13	12	13	10	11	12	9	6	3	2	55168000	121870000	129890000	68246000	86183000	93040000	78582000	97892000	51855000	67959000	70206000	87604000	15396000	6729500	8783800
A0A0C4WK23	0	0	2	0	0	0	2	4	0	0	0	4	4	3	3	0	0	0	0	0	0	1705900	1756000	0	0	0	1146000	3332300	5087000	2889000
A0A0C4WK25	9	10	10	9	11	11	11	12	10	10	11	12	10	11	12	122670000	199770000	207910000	240450000	305160000	390060000	169870000	203410000	170140000	227770000	274390000	294700000	179120000	729660000	916380000
A0A0C4WK27	6	6	8	10	9	9	10	5	0	8	8	10	2	5	3	11191000	5256200	7366700	11304000	8201100	10882000	10050000	5993800	0	9163900	12039000	13521000	0	11901000	0
A0A0C4WK28	27	29	28	27	26	27	24	29	19	15	19	21	24	26	24	167670000	195990000	209300000	178330000	120570000	116430000	102040000	198670000	174020000	46237000	64181000	49057000	215560000	319850000	244820000
A0A0C4WK31	6	7	8	8	7	7	6	7	6	5	6	6	6	7	6	42059000	44168000	36307000	14619000	12497000	19511000	15580000	28282000	22959000	17065000	16442000	14798000	78154000	45247000	43741000
A0A0C4WK38	5	6	6	5	5	5	5	5	5	5	6	5	6	6	5	144910000	270830000	335300000	72251000	62407000	88313000	58265000	86825000	85898000	78355000	91919000	78179000	398600000	190550000	172760000
A0A0C4WK41	6	8	7	9	8	9	9	6	5	7	8	9	2	0	0	14008000	12651000	10362000	15966000	14999000	18624000	12379000	8104900	10923000	16112000	17890000	17317000	3570900	0	0
A0A0C4WK43	2	2	2	2	2	2	3	2	0	0	0	0	0	0	0	2597800	2414600	2184900	3430000	3139200	6082100	2363800	1457600	0	0	0	0	0	0	0
A0A0C4WK46	5	6	6	5	5	6	6	6	4	5	4	4	4	0	0	6709600	7215600	7567000	4717800	3890800	5560100	8067600	9080800	0	5550300	0	5176800	0	0	0
A0A0C4WK48	42	44	44	48	45	47	47	47	42	45	46	44	26	31	30	452760000	394680000	404740000	489850000	415310000	339950000	505940000	685690000	659970000	471320000	586490000	522870000	124300000	249500000	226700000
A0A0C4WK49	3	5	6	3	2	3	2	3	2	0	2	2	5	0	0	4068100	4464600	11027000	2252300	1924800	2082100	2830300	3519400	2724500	0	2262500	1994700	4112500	0	0
A0A0C4WK51	18	23	23	23	23	23	22	20	15	23	24	23	23	22	18	244870000	400330000	457030000	342950000	353570000	469710000	365120000	406390000	388650000	344010000	376500000	425780000	2093200000	1454600000	1108400000
A0A0C4WK52	6	8	7	6	5	7	4	8	4	3	6	3	6	4	4	10393000	12666000	16069000	5760900	4865500	8773900	9299400	11248000	6809700	4717300	3794300	7109900	22582000	11458000	7654000
A0A0C4WK53	2	2	2	2	3	3	2	0	2	0	0	2	0	0	0	2147200	2060300	1724200	2389100	2852500	2281800	1994100	0	2238200	0	0	2795400	0	0	0
A0A0C4WK55	14	17	16	15	13	14	16	16	16	8	12	7	15	12	9	55021000	66008000	72121000	47187000	40023000	34211000	42920000	66167000	56058000	17834000	24746000	16093000	56996000	45626000	30459000
A0A0C4WK56	9	12	11	8	9	9	7	10	8	8	6	6	9	6	7	244590000	356630000	293990000	87083000	87436000	109670000	173730000	267490000	194380000	113630000	144040000	126770000	601860000	236180000	235340000
A0A0C4WK57	22	28	25	25	22	25	24	23	19	23	25	23	13	11	12	167210000	166040000	154850000	177730000	175830000	194250000	181920000	205360000	182160000	182020000	173000000	183320000	46255000	27677000	33647000
A0A0C4WK58	0	2	2	2	3	3	2	2	0	2	0	2	0	0	0	0	1789600	0	2760500	1980600	2762900	1760400	0	0	2005100	0	1966700	0	0	0
A0A0C4WK59	4	4	4	5	4	5	4	4	4	4	4	5	3	5	4	5290700	6726100	7287100	11742000	10196000	14693000	8764400	8927000	8352800	8901000	10348000	12868000	6447000	16188000	23697000
A0A0C4WK60	2	0	0	2	2	0	0	0	2	2	0	0	0	0	0	0	0	0	1297200	0	0	0	0	1718100	0	0	0	0	0	0
A0A0C4WK61	16	13	14	16	16	16	13	14	12	16	16	15	6	9	8	36979000	32417000	28712000	70004000	60865000	61662000	53996000	51521000	59357000	61395000	61966000	65784000	12584000	17346000	16831000
A0A0C4WK62	4	5	4	5	3	3	0	0	0	0	2	0	2	0	0	2893300	5272800	4482600	3921200	4018900	3491200	0	0	0	0	1127100	0	2130400	0	0
A0A0C4WK63	31	30	34	40	38	37	33	31	25	36	37	34	20	22	20	286070000	222010000	198830000	596910000	505970000	450090000	341140000	325600000	360490000	519510000	591250000	540900000	66589000	77779000	80496000
A0A0C4WK66	3	2	4	0	0	2	8	5	0	0	0	2	5	5	9	5249800	3092500	3735200	0	0	2172700	16349000	6452000	0	0	0	2288300	7398000	18100000	19766000
A0A0C4WK67	3	4	4	6	4	5	4	6	4	5	5	5	3	0	0	5420500	6923000	6504400	7650000	7872800	8711900	10011000	13666000	11143000	6704100	7704600	9485600	6499100	0	0
A0A0C4WK68	0	0	2	0	0	3	0	0	0	0	2	2	0	0	0	0	0	0	0	0	1555800	0	0	0	0	0	0	0	0	0
A0A0C4WK70	15	19	17	17	16	18	16	17	16	17	16	18	18	16	18	197320000	321030000	298350000	234830000	226930000	238450000	151850000	289940000	169440000	223740000	287470000	265580000	2164100000	1670300000	1341300000
A0A0C4WK71	4	4	5	8	6	9	5	6	6	7	6	9	7	2	2	7354800	9670700	8639800	21536000	24544000	38356000	22441000	12963000	13934000	25662000	25706000	22391000	9432500	4233600	4693300
A0A0C4WK72	0	3	3	2	0	2	0	0	0	2	0	0	0	0	0	0	896740	968080	872350	0	811550	0	0	0	749460	0	0	0	0	0
A0A0C4WK74	7	8	8	9	9	8	6	9	4	7	6	7	7	6	5	213590000	322120000	432050000	143010000	78121000	114990000	120940000	191560000	144420000	111310000	108940000	99215000	272670000	103950000	73248000
A0A0C4WK78	26	30	28	30	32	28	32	30	25	32	33	29	11	18	21	144180000	96431000	93485000	138430000	115790000	124780000	143150000	103560000	184430000	145940000	128110000	125960000	20753000	40300000	70057000
A0A0C4WK79	4	6	5	0	0	0	6	5	0	2	2	3	7	8	8	6206000	10078000	12519000	0	0	0	4255300	4808000	0	1709700	1557500	1135200	54456000	31413000	23781000
A0A0C4WK80	3	2	3	2	2	2	0	0	0	0	0	0	10	9	10	1500000	3417800	926170	3073400	2916200	3090800	0	0	0	0	0	0	71980000	194890000	122890000
A0A0C4WK81	23	15	18	34	35	35	37	24	18	39	32	36	8	11	12	40296000	15379000	20609000	105370000	124220000	148430000	87218000	40058000	77250000	146860000	94625000	116490000	17096000	78784000	60909000
A0A0C4WK83	2	4	3	3	3	3	3	3	4	3	3	3	4	4	4	699370	3273100	2365900	1894400	2010900	3547900	2970400	3819100	1572000	1161300	946300	2147800	44417000	37536000	50298000
A0A0C4WK85	2	2	0	0	0	0	0	0	0	0	0	0	0	0	0	3072300	6035900	0	0	0	0	0	0	0	0	0	0	0	0	0
A0A0C4WK87	16	21	21	23	19	21	17	19	15	18	18	19	18	16	16	823640000	1051200000	1023400000	685280000	484230000	722520000	577770000	1025700000	1169700000	501880000	489760000	552060000	2200000000	1368400000	749600000
A0A0C4WK88	16	17	16	15	16	15	16	16	16	16	14	14	15	12	13	1597200000	4054500000	2985200000	794440000	1008200000	646290000	997710000	1527400000	898420000	738670000	766560000	621980000	2715400000	843110000	1091900000
A0A0C4WK90	12	11	10	14	15	12	12	12	13	14	13	14	2	2	2	20981000	16771000	18054000	30078000	27867000	23361000	21339000	22334000	24356000	26252000	27372000	28155000	4022100	0	0
A0A0C4WK92	26	11	18	36	32	40	35	17	8	28	20	21	6	4	8	79918000	6369300	13782000	73762000	61354000	145830000	97919000	9593100	4971600	44968000	22579000	28558000	2843500	1025800	3951300
A0A0C4WK94	3	3	2	2	3	3	2	2	0	3	2	2	3	0	0	3265300	2785400	3131700	5520000	5381800	7165300	0	5727000	0	0	0	0	8534100	0	0
A0A0C4WK97	4	7	6	7	5	4	7	8	4	7	5	7	3	0	2	8093600	7096100	6905300	7484600	10530000	8968800	18186000	24139000	19134000	10218000	10059000	9747000	9738200	0	3773300
A0A0C4WK98	11	10	11	14	14	14	11	8	7	13	12	13	3	3	4	19534000	12287000	9747600	24124000	16643000	20211000	20029000	5249500	10139000	24211000	27404000	23373000	6392400	2603300	3557500
A0A0C4WKA2	29	33	33	30	29	24	30	33	27	31	29	26	29	26	22	208580000	225840000	265500000	135450000	124200000	92104000	248230000	473330000	346700000	156330000	187430000	158640000	177680000	195490000	148050000
A0A0C4WKA3	4	4	4	2	3	3	2	0	0	3	3	3	0	2	0	3274700	2339100	0	0	0	2529800	0	0	0	3217600	2924600	3977200	0	0	0
A0A0C4WKA8	12	13	12	9	6	7	8	10	10	9	11	9	5	0	0	25053000	28087000	25028000	12074000	13527000	11477000	41764000	46791000	33291000	25074000	26142000	20049000	7826100	0	0
A0A0C4WKB0	37	36	37	34	32	31	36	32	29	31	32	30	8	8	7	280730000	214780000	221430000	117940000	113000000	89727000	244680000	167820000	220000000	104020000	118680000	118840000	8850300	27253000	17448000
A0A0C4WKB1	11	12	14	16	15	16	14	12	11	13	14	16	12	9	7	127820000	129210000	120550000	377010000	323250000	435830000	138810000	101670000	132520000	400630000	424230000	447600000	58198000	39262000	26467000
A0A0C4WKB3	0	0	0	2	2	3	0	0	0	0	0	0	0	0	0	0	0	0	0	0	2513700	0	0	0	0	0	0	0	0	0
A0A0C4WKB5	6	7	7	4	4	4	4	4	5	5	7	6	7	6	6	38203000	66779000	58504000	12392000	12640000	12398000	16123000	16381000	24678000	20191000	22544000	16770000	98834000	57932000	63011000
A0A0C4WKB7	10	11	10	10	9	11	12	11	10	10	9	11	7	8	8	75756000	161560000	107890000	49278000	55492000	36681000	77952000	139960000	99326000	58063000	53982000	53358000	69266000	134330000	198110000
A0A0C4WKB8	25	18	21	20	15	28	31	22	12	29	25	31	14	17	14	68179000	29885000	27354000	33085000	37825000	70515000	106890000	45221000	47371000	110580000	85321000	90085000	36533000	43116000	53672000
A0A0C4WKC0	0	0	0	0	0	0	0	0	0	0	0	0	0	2	4	0	0	0	0	0	0	0	0	0	0	0	0	0	0	17006000
A0A0C4WKC1	4	4	3	6	6	5	4	5	4	6	5	6	2	0	0	5013300	3866600	3169600	6922600	8167000	4096600	7187300	8797500	5806200	5641200	8283600	6377700	2840000	0	0
A0A0C4WKC2	12	18	18	13	10	4	16	16	12	15	14	13	0	3	2	79937000	69334000	94773000	16525000	24273000	10463000	79915000	92203000	95567000	52836000	57898000	57721000	0	3463800	9452100
A0A0C4WKC3	3	3	3	8	4	7	6	6	3	8	6	8	6	3	3	0	0	8000500	11334000	9361000	10522000	6257400	10517000	11402000	7100100	8843000	7876400	16038000	7991400	27423000
A0A0C4WKC7	4	5	5	3	3	2	3	4	0	2	0	0	4	5	4	11144000	46984000	36360000	3784200	4280100	4513100	4130800	7099800	0	4899300	0	0	23750000	14373000	11112000
A0A0C4WKC8	5	4	4	6	6	7	5	3	0	6	4	4	2	0	2	22158000	27013000	16084000	15199000	16164000	22966000	12284000	20533000	0	17854000	20406000	18706000	0	0	0
A0A0C4WKC9	13	12	12	15	13	16	6	7	3	3	2	4	16	17	14	25210000	31661000	30386000	65760000	50963000	74669000	2976000	4810300	2736900	519370	3564600	785130	562780000	563170000	334390000
A0A0C4WKD4	2	0	0	3	0	2	0	0	0	0	0	2	0	0	3	0	0	0	5640200	0	0	0	0	0	0	0	0	0	0	0
A0A0C4WKD5	2	0	2	2	0	0	0	0	0	0	0	0	2	2	0	0	0	0	0	0	0	0	0	0	0	0	0	6446100	6474800	0
A0A0C4WKD6	45	51	51	50	49	49	46	46	38	45	47	42	49	48	47	1429500000	1965400000	2352300000	1838000000	1561500000	2096900000	1162800000	1904600000	1251700000	1461900000	1674000000	1883400000	4921200000	4140600000	3023500000
A0A0C4WKE0	2	0	0	4	4	4	3	2	3	3	4	4	0	0	0	0	0	0	12449000	13174000	10362000	11884000	0	17998000	14674000	11025000	13443000	0	0	0
A0A0C4WKE1	8	10	7	11	10	10	12	11	8	11	12	12	3	2	0	15923000	11973000	13724000	24367000	23827000	23479000	18740000	22414000	24121000	25956000	29039000	30626000	4599500	3858100	0
A0A0C4WKE2	0	2	2	0	0	0	0	0	0	0	0	0	0	0	0	0	0	652140	0	0	0	0	0	0	0	0	0	0	0	0
A0A0C4WKE3	4	6	6	5	5	5	5	6	3	4	5	6	4	4	3	11137000	21887000	25687000	18606000	20016000	28934000	15940000	12087000	10771000	15114000	15104000	15131000	10276000	15947000	12924000
A0A0C4WKE6	12	17	17	13	11	13	14	19	13	11	15	16	8	6	6	96196000	115030000	153730000	120150000	120760000	121240000	164330000	195720000	90662000	133140000	151380000	174990000	41157000	21855000	21893000
A0A0C4WKE7	5	7	5	7	8	7	7	6	3	7	7	6	3	7	8	7710100	13683000	13618000	9292800	9182500	6086800	6221100	15675000	4859500	6680400	7688800	12638000	8348500	31783000	48162000
A0A0C4WKE8	12	14	16	16	15	15	13	15	10	13	12	14	10	10	10	101420000	126180000	154190000	128720000	97418000	123780000	124720000	163090000	114930000	112280000	138930000	136770000	145750000	83585000	71447000
A0A0C4WKF0	11	10	13	11	14	13	11	11	8	12	13	13	4	0	2	31440000	40153000	43005000	54318000	56036000	53328000	43375000	49425000	52888000	41223000	39987000	50877000	7151700	0	1795400
A0A0C4WKF2	3	0	0	2	2	2	3	0	0	3	0	2	0	0	0	0	0	0	0	0	0	2418100	0	0	0	0	0	0	0	0
A0A0C4WKF4	4	4	3	5	5	5	4	3	2	3	5	4	0	2	2	1885700	2564000	2840500	3820700	4293800	3921100	2735000	4296800	3453500	2522500	3839000	3949800	0	0	0
A0A0C4WKF5	0	2	2	0	0	0	0	0	0	0	0	0	2	0	2	0	1069900	1201200	0	0	0	0	0	0	0	0	0	10762000	0	7469400
A0A0C4WKF9	10	11	10	9	8	9	4	0	0	7	5	4	4	7	8	48275000	50239000	61714000	35366000	28479000	46479000	6884900	0	0	9249300	11871000	9923300	2116400	12158000	14057000
A0A0C4WKG2	3	0	0	2	3	3	2	0	0	4	4	4	0	0	0	1971400	0	0	2976100	3755800	3217900	2054100	0	0	3062600	2983000	3378400	0	0	0
A0A0C4WKG4	6	8	8	7	5	3	7	7	7	7	6	6	2	0	0	8787200	7023300	6939100	4275300	4702400	4180100	6799900	6995400	8643900	6015300	7275800	12101000	2415500	0	0
A0A0C4WKH1	10	12	11	13	11	12	13	12	8	11	8	13	12	10	10	41899000	66007000	63777000	59001000	49878000	47939000	42508000	68379000	56462000	49912000	70420000	59450000	110560000	67524000	54987000
A0A0C4WKH2	41	44	46	49	47	46	45	47	38	47	46	47	30	26	24	1356100000	1599100000	1628500000	2875000000	3015700000	2479800000	2086800000	2444600000	2329100000	2736200000	3489300000	3160000000	419560000	545820000	508000000
A0A0C4WKH7	7	9	8	9	8	9	8	7	6	7	7	7	7	8	8	271280000	374200000	348960000	129160000	129750000	124490000	124280000	211560000	211750000	149700000	124790000	108190000	691550000	859380000	905990000
A0A0C4WKI0	22	15	14	24	23	25	29	14	5	22	9	13	7	11	18	37667000	19750000	16482000	41957000	40897000	47780000	97444000	11435000	4535900	34113000	16563000	13385000	7175900	29809000	29824000
A0A0C4WKI3	4	6	5	2	3	3	3	3	2	2	2	3	2	3	2	31531000	39557000	36323000	8362300	9188200	8232600	9045200	12552000	10884000	10230000	10487000	5636100	7373700	10939000	7267400
A0A0C4WKI4	5	5	6	5	5	5	5	5	5	5	5	6	6	6	5	12817000	27805000	27849000	24275000	22837000	24716000	18973000	28110000	34845000	19261000	21060000	21118000	146890000	116020000	111350000
A0A0C4WKI8	0	4	3	2	2	0	3	2	0	0	0	0	4	2	3	0	6560600	6264100	2622200	1636500	0	2350400	3938700	0	0	0	0	20586000	5002500	6813900
A0A0C4WKJ1	3	5	5	9	9	9	2	3	0	9	8	9	12	8	8	7745000	9150300	7570300	48897000	44312000	53041000	1625100	3224400	0	47796000	54252000	55773000	202620000	71827000	78911000
A0A0C4WKJ2	25	21	23	26	27	27	23	22	22	22	26	24	8	7	7	81118000	63644000	55247000	114860000	102030000	93662000	93964000	75909000	108940000	116670000	115930000	109210000	18741000	16389000	21800000
A0A0C4WKJ6	0	0	0	2	2	3	0	0	0	3	0	2	3	0	0	0	0	0	1551700	1539800	1286200	0	0	0	1948100	0	2068100	0	0	0
A0A0C4WKK2	0	2	2	0	0	0	0	0	0	0	0	0	0	0	0	0	0	1882800	0	0	0	0	0	0	0	0	0	0	0	0
A0A0C4WKK4	15	11	12	14	10	13	9	12	8	11	9	10	13	13	10	93430000	95237000	85574000	78391000	48450000	87301000	37440000	46275000	38815000	41461000	40785000	43767000	147100000	80136000	60462000
A0A0C4WKK5	3	4	4	2	0	2	3	3	2	0	2	0	2	0	0	2740600	2760500	2537300	1158100	0	866290	3451900	4135300	2099200	0	1070900	0	1143300	0	0
A0A0C4WKK6	2	2	2	2	2	2	2	2	2	2	2	2	2	0	0	1417000	1241500	1553200	0	1032200	1741900	1964900	2067700	0	1622900	1820900	1572600	1509000	0	0
A0A0C4WKK7	12	14	15	5	7	7	11	14	7	5	5	7	19	17	19	14577000	19654000	23006000	3354600	3300000	3869000	11590000	16534000	13662000	3696500	3847700	6546300	68034000	53340000	107920000
A0A0C4WKK9	11	10	10	10	6	12	14	14	11	12	12	14	12	12	9	42535000	52544000	69679000	31739000	38085000	37731000	122940000	208320000	182570000	79894000	110240000	100330000	144690000	79775000	63615000
A0A0C4WKL2	5	0	3	4	7	6	8	3	0	5	2	2	0	0	0	6872600	0	0	8445300	7766100	11590000	17225000	2341400	0	3925200	2215700	3211300	0	0	0
A0A0C4WKL4	5	5	5	5	5	5	5	5	4	5	4	5	5	4	5	23416000	50696000	53915000	52846000	62101000	72576000	42257000	68876000	42620000	49990000	43378000	64998000	96871000	135580000	138190000
A0A0C4WKL5	0	0	0	3	4	3	0	0	0	0	0	0	2	0	0	0	0	0	2190600	2853900	3095600	0	0	0	0	0	0	2848500	0	0
A0A0C4WKL8	29	33	32	28	31	28	22	26	19	26	23	23	28	29	30	410620000	535180000	552420000	285880000	190490000	319000000	153960000	300340000	169420000	182170000	183210000	204130000	777180000	1199000000	857410000
A0A0C4WKM1	6	3	2	8	8	9	8	2	2	6	5	6	0	0	0	5893800	2290900	2339900	7620700	11042000	16485000	9014900	0	5603200	9627400	5206300	6475800	0	0	0
A0A0C4WKM2	23	17	16	18	22	20	23	17	10	15	12	13	9	14	15	132550000	56223000	74911000	62906000	95798000	78538000	168860000	81500000	60519000	57117000	43150000	51321000	38476000	92332000	175150000
A0A0C4WKM3	0	0	0	2	0	3	0	0	0	0	2	0	0	0	0	0	0	0	1499700	0	3983100	0	0	0	0	1563900	0	0	0	0
A0A0C4WKM6	0	0	0	2	2	2	0	0	0	0	0	0	0	0	0	0	0	0	0	0	770580	0	0	0	0	0	0	0	0	0
A0A0C4WKM8	7	3	5	4	5	6	4	4	5	7	6	5	0	2	2	13442000	11809000	9637100	10190000	12289000	11859000	13951000	5920600	16893000	13730000	15220000	8233800	0	3126800	0
A0A0C4WKM9	0	0	0	0	0	0	0	0	0	0	0	0	3	2	2	0	0	0	0	0	0	0	0	0	0	0	0	8092600	14731000	10616000
A0A0C4WKN0	2	0	2	0	0	0	2	2	2	0	0	2	3	3	3	1486700	0	2031500	0	0	0	1566200	2269500	2069100	0	0	0	37724000	31375000	7046000
A0A0C4WKN1	12	12	14	14	14	13	13	12	14	14	12	14	13	13	12	68505000	67972000	89428000	122260000	106910000	105720000	82132000	82583000	90099000	100310000	114320000	119230000	68922000	82715000	41455000
A0A0C4WKN4	0	0	0	10	10	9	0	0	2	9	10	10	0	0	0	0	0	0	39219000	30801000	35786000	0	0	0	35197000	34788000	29183000	0	0	0
A0A0C4WKN6	0	2	2	2	2	2	2	2	2	2	2	2	2	2	2	0	8533600	7229200	9450800	11028000	0	9132700	15044000	11547000	8994000	12090000	10089000	5422400	4363000	2455700
A0A0C4WKN7	33	32	32	34	35	37	36	27	22	37	37	34	11	18	17	170860000	100700000	99432000	212110000	209660000	172050000	184350000	49010000	78746000	191020000	148640000	133040000	21450000	66330000	67694000
A0A0C4WKP0	2	2	0	0	0	2	0	0	0	0	0	0	0	0	0	0	0	0	0	0	879230	0	0	0	0	0	0	0	0	0
A0A0C4WKP1	14	17	16	15	16	14	14	16	13	16	14	14	16	15	15	1332900000	2098300000	2119200000	535480000	553090000	586410000	677140000	1109500000	497050000	419760000	501860000	480940000	3409200000	1965300000	1805700000
A0A0C4WKP3	14	15	17	11	14	13	15	16	14	13	12	11	13	13	14	99036000	175710000	172440000	80330000	82967000	89924000	106600000	182200000	119830000	88644000	95479000	101010000	105420000	77561000	86007000
A0A0C4WKP4	9	8	9	11	9	10	10	9	9	11	10	11	4	3	4	15387000	13822000	19071000	35279000	38570000	32149000	30973000	15906000	29166000	34074000	39582000	40277000	2564300	2800900	6126100
A0A0C4WKP5	31	29	30	35	33	32	36	32	27	34	36	32	14	9	11	195370000	132500000	127130000	185350000	169610000	157620000	230240000	131240000	241000000	233770000	227180000	192790000	31313000	33645000	33596000
A0A0C4WKP6	7	9	8	0	0	2	10	12	9	0	2	0	22	21	19	5341800	9774500	11644000	0	0	0	19878000	44834000	12859000	0	762450	0	999660000	630890000	523720000
A0A0C4WKP7	20	19	17	20	20	20	19	18	18	20	20	20	19	19	18	160910000	188670000	230330000	266740000	239500000	318130000	155640000	158270000	158700000	208440000	231920000	273630000	333740000	268540000	295530000
A0A0C4WKP9	3	2	2	2	2	2	0	0	0	0	0	0	3	3	3	6076600	2945100	2699000	2129900	3214200	3122300	0	0	0	0	0	0	8316500	20397000	13849000
A0A0C4WKQ0	3	3	4	2	0	3	8	7	7	4	3	4	8	7	8	11266000	2609300	2342400	825470	0	1588600	16380000	8415700	8034900	2548600	2677500	2366400	43639000	23172000	27056000
A0A0C4WKQ1	5	2	5	4	7	6	5	5	4	5	4	3	4	4	3	11549000	8284200	9569200	24222000	22355000	16267000	21120000	12502000	19969000	19595000	17324000	30945000	16837000	13867000	17849000
A0A0C4WKQ2	2	3	0	0	0	0	0	0	0	0	0	0	5	5	5	0	1657200	0	0	0	0	0	0	0	0	0	0	17685000	22084000	12886000
A0A0C4WKQ4	4	7	5	0	0	2	14	13	8	5	2	0	6	2	7	3712400	5803100	20769000	0	0	17829000	31706000	45772000	16973000	1735700	0	0	6051900	2355300	10301000
A0A0C4WKQ5	3	0	2	3	3	3	3	2	0	3	3	2	0	0	0	1988100	0	2469400	5470600	6108800	6459500	2554600	3339900	0	4231100	4669800	4525100	0	0	0
A0A0C4WKQ7	4	3	3	2	3	3	4	6	3	0	2	2	6	6	3	3369300	8123100	8543200	1020600	730530	583940	13544000	13642000	7913000	0	1055900	1022000	56545000	12622000	12094000
A0A0C4WKQ9	13	8	6	12	12	14	11	2	0	12	0	4	0	0	0	19498000	5182100	5309400	8881800	11392000	11342000	15916000	0	0	7899900	0	3726200	0	0	0
A0A0C4WKR0	7	10	10	8	9	8	6	9	6	7	9	8	9	7	9	30550000	71008000	64871000	33120000	46391000	45472000	40771000	83238000	41698000	46285000	49799000	37944000	324320000	179020000	150250000
A0A0C4WKR1	17	16	16	18	17	18	16	15	13	15	18	17	5	3	4	49192000	30877000	28240000	67061000	70321000	54973000	60748000	54573000	73627000	50925000	66512000	63985000	2067500	3197500	5483100
A0A0C4WKR6	49	51	49	53	52	52	52	53	46	49	53	53	15	12	15	521320000	456620000	485850000	578440000	591770000	458030000	579720000	518350000	749480000	601400000	660480000	599640000	19866000	18457000	31461000
A0A0C4WKR7	8	0	0	6	3	9	12	0	0	2	0	0	0	0	0	9386000	0	0	4095300	3428700	10324000	18101000	0	0	2897200	0	0	0	0	0
A0A0C4WKS0	6	5	5	6	5	7	6	7	6	7	4	5	3	2	2	9837400	6745300	6426700	6059500	5883300	5081200	9331500	9557700	11756000	6942600	9678100	8282800	3990800	4856800	4027700
A0A0C4WKS1	32	37	38	32	30	30	32	32	28	27	28	28	29	25	25	3647500000	5388000000	4902900000	1221000000	860880000	1020000000	1588900000	2566100000	2164500000	1437800000	1641400000	1471000000	2695300000	1426400000	968700000
A0A0C4WKS6	0	0	2	2	2	2	2	0	0	0	0	0	0	0	0	0	0	5050800	5002600	2341600	3244100	3379200	0	0	0	0	0	0	0	0
A0A0C4WKS7	4	3	2	4	3	3	5	4	2	5	5	5	4	2	3	2441500	2127300	0	2238500	1996200	1995200	4256800	3070600	0	2826200	4174100	3886400	2303500	1803700	2050300
A0A0C4WKS8	13	13	13	10	10	11	8	12	6	5	10	8	13	11	13	44831000	44646000	35327000	16249000	16322000	16144000	12928000	24212000	14249000	8756800	9389500	8130600	74849000	55387000	56181000
A0A0C4WKT2	0	0	0	0	0	0	0	0	0	0	0	0	0	0	0	0	0	0	0	0	0	0	0	0	0	0	0	0	0	0
A0A0C4WKT3	16	11	12	22	16	19	9	6	0	4	4	5	2	7	7	20773000	10713000	13331000	48758000	31988000	22353000	5470700	5866300	0	1745400	1655200	0	0	8103300	9138600
A0A0C4WKT7	15	17	17	16	16	16	14	16	15	15	15	15	13	12	9	593960000	833290000	861170000	569890000	740360000	565330000	556890000	763620000	572670000	720970000	797480000	655880000	730400000	596990000	375440000
A0A0C4WKT9	29	30	30	29	25	25	17	20	19	18	16	18	22	21	19	1253000000	1824300000	1324700000	338100000	264110000	258130000	183700000	282940000	207240000	100400000	112490000	98380000	385960000	297440000	267070000
A0A0C4WKU2	36	34	34	36	34	37	35	33	30	35	35	36	38	36	35	1802700000	1687900000	1263800000	776310000	964250000	1002700000	725160000	1058500000	596990000	1101900000	1159500000	1061100000	4205000000	3032100000	4424400000
A0A0C4WKU4	10	12	12	23	20	23	18	15	17	17	22	22	6	5	8	50489000	56823000	52527000	155380000	177160000	134990000	86000000	70848000	105730000	147020000	129750000	158590000	16351000	13262000	17525000
A0A0C4WKU5	7	8	9	13	13	14	12	10	6	11	12	14	2	0	0	8649900	8748300	9679600	18435000	15781000	20281000	14258000	12509000	12735000	19559000	17301000	19096000	0	0	0
A0A0C4WKU7	6	7	7	6	10	10	8	7	7	6	7	8	5	4	5	26306000	19685000	25320000	29540000	30484000	33381000	32952000	31709000	29485000	27757000	33796000	30332000	13045000	11308000	16027000
A0A0C4WKU8	29	28	32	31	29	32	30	29	22	28	27	28	18	16	12	181240000	191750000	218770000	224630000	214690000	203940000	226500000	315700000	238160000	195840000	223400000	200400000	76700000	83489000	104230000
A0A0C4WKV0	0	0	0	0	0	0	0	0	0	0	0	0	0	0	0	0	0	0	0	0	0	0	0	0	0	0	0	0	0	0
A0A0C4WKV1	12	11	14	39	41	40	19	10	10	38	39	41	33	30	29	33301000	20869000	68446000	9966700000	9840900000	10450000000	96508000	37180000	290670000	11379000000	12207000000	12147000000	3023000000	1018600000	796790000
A0A0C4WKV2	3	0	2	3	4	5	4	0	0	3	4	5	0	0	2	7077600	0	0	12872000	7414800	5524500	24046000	0	0	8075000	9246700	5254400	0	0	0
A0A0C4WKV4	2	0	0	2	2	2	0	0	0	2	2	2	2	2	2	2616200	0	0	2745700	4463600	9233400	0	0	0	12772000	20398000	11141000	116140000	88109000	26176000
A0A0C4WKV5	8	8	8	8	8	8	8	8	6	8	8	8	8	9	9	24133000	24448000	24092000	31211000	30583000	36992000	30890000	28868000	26755000	39032000	37765000	40795000	50601000	138580000	227420000
A0A0C4WKV7	14	16	16	23	23	26	13	17	12	20	24	23	27	25	24	109310000	136190000	127880000	867890000	837120000	915450000	88571000	129490000	90075000	977650000	1016600000	1032700000	2460500000	1182300000	977610000
A0A0C4WKV8	0	0	0	2	2	2	0	0	0	2	2	2	2	2	0	0	0	0	5042100	4451200	7717600	0	0	0	6075000	5436100	8061200	12873000	4339300	0
A0A0C4WKW0	21	24	23	20	14	15	13	14	9	15	16	14	17	15	18	205550000	229650000	247560000	73836000	52280000	59973000	42552000	67146000	54706000	55890000	62527000	53924000	126550000	153600000	172140000
A0A0C4WKW1	24	27	28	33	32	28	27	22	22	28	28	32	20	25	20	172450000	181600000	168200000	249660000	191750000	174590000	121760000	126170000	145550000	229100000	257990000	229250000	109510000	216130000	171120000
A0A0C4WKW4	42	42	40	32	28	33	39	27	13	24	21	24	7	17	19	331230000	201550000	187150000	78141000	94385000	110170000	119710000	79583000	47692000	74893000	42030000	47776000	7407400	70483000	78599000
A0A0C4WKW5	0	0	0	0	2	2	0	0	0	2	2	0	0	0	0	0	0	0	0	20616000	22734000	0	0	0	23775000	18619000	0	0	0	0
A0A0C4WKW6	5	7	6	4	2	3	6	5	3	5	5	3	7	6	7	51282000	43730000	40101000	9908800	7633200	10728000	10388000	26962000	17234000	16238000	21563000	21757000	94856000	86504000	77943000
A0A0C4WKW8	8	8	4	27	28	26	7	4	3	28	28	29	7	0	0	2834200	4006400	2106600	198920000	196030000	170110000	5736600	3046000	2222200	246830000	266110000	269120000	4065400	0	0
A0A0C4WKW9	5	6	6	6	6	6	5	5	4	5	3	4	3	4	5	19442000	26441000	21289000	5096700	4065100	5411900	11890000	20611000	13924000	7639400	7373000	8171700	7176200	5503300	10780000
A0A0C4WKX0	4	3	4	3	0	3	2	3	0	0	0	0	2	2	0	4989900	5768100	4693800	3253200	0	3636200	3014200	2448200	0	0	0	0	4659500	4577400	0
A0A0C4WKX5	2	0	0	2	2	3	2	0	0	2	3	3	2	0	0	0	0	0	0	0	2057700	0	0	0	0	0	2597400	0	0	0
A0A0C4WKX6	3	4	3	5	4	5	3	2	0	0	0	0	5	5	5	4710400	4526500	4327700	5353900	3782500	7553200	1430300	1813200	0	0	0	0	28912000	7964400	9754200
A0A0C4WKY2	3	0	0	2	0	2	11	9	9	15	17	16	3	0	0	1172200	0	0	1253200	0	930120	9924200	8055700	11908000	29637000	63362000	30547000	2225500	0	0
A0A0C4WKY3	4	7	7	10	7	9	7	8	5	10	8	9	7	4	4	10612000	63293000	49588000	58184000	65042000	68210000	26804000	40426000	56367000	94081000	66396000	97077000	87243000	44417000	45520000
A0A0C4WKY4	2	3	3	3	3	3	2	2	2	2	2	2	2	3	2	3885000	5250000	6147800	2652100	2499300	3119200	2579000	3703800	3745800	2451800	2611400	2952600	39044000	21068000	21611000
A0A0C4WKY6	16	17	16	18	18	18	16	17	16	17	16	17	18	14	12	66197000	68639000	79745000	183640000	176480000	164290000	107910000	145510000	125340000	130880000	152090000	172400000	98732000	64950000	51186000
A0A0C4WKY7	2	2	2	2	2	3	0	0	0	0	0	0	7	8	8	0	2452700	0	3258100	1553200	1712200	0	0	0	0	0	0	44870000	93740000	158420000
A0A0C4WKY8	5	5	5	4	5	4	5	5	2	4	4	2	4	4	4	10769000	21133000	16484000	4532200	3859600	4251600	5820000	7031500	0	4926600	4022900	3545700	14225000	8086500	8356000
A0A0C4WKY9	3	2	3	3	2	3	2	0	2	2	3	2	0	0	0	4599600	0	0	0	0	0	0	0	0	0	0	0	0	0	0
A0A0C4WKZ0	12	16	15	14	11	12	12	11	8	10	9	10	11	9	10	285520000	537750000	510060000	194240000	197510000	159650000	187210000	196930000	78532000	159620000	193140000	160710000	574590000	528490000	702160000
A0A0C4WKZ3	0	2	2	0	0	0	2	2	0	0	0	0	2	0	2	0	0	0	0	0	0	0	0	0	0	0	0	0	0	0
A0A0C4WKZ4	34	34	35	29	29	29	31	33	28	27	30	29	36	30	32	2856600000	3267600000	2966000000	569380000	413630000	599470000	917110000	1731000000	805300000	572110000	681360000	630600000	8044300000	2924600000	3044500000
A0A0C4WKZ5	11	11	12	12	8	9	4	6	4	8	8	9	4	3	3	19526000	30943000	28111000	8665400	6415000	5255100	4878900	11967000	5199200	6553000	8987800	8701600	3234500	3187900	10144000
A0A0C4WKZ7	10	15	18	18	17	17	16	19	13	16	18	19	16	15	10	97650000	89403000	111390000	161380000	163060000	170930000	196760000	178980000	185070000	150080000	178040000	185970000	242680000	143860000	112800000
A0A0C4WKZ8	3	0	0	2	3	2	3	4	2	2	0	2	3	4	4	0	0	0	0	11846000	0	0	13075000	11243000	12144000	0	0	13531000	18435000	28752000
A0A0C4WL00	6	5	6	8	8	8	7	7	3	7	8	8	3	0	0	7613500	7295700	9088100	11401000	13370000	13471000	8846000	9068100	6930100	11539000	14369000	12398000	2635800	0	0
A0A0C4WL04	0	0	0	0	0	0	2	2	0	0	0	0	4	2	0	0	0	0	0	0	0	0	0	0	0	0	0	7341600	3150900	0
A0A0C4WL06	4	3	4	3	3	4	3	4	2	3	3	3	4	4	4	21231000	21964000	19397000	24118000	36852000	21870000	15798000	14080000	12066000	7790400	6599000	5955400	12252000	25865000	60012000
A0A0C4WL08	2	0	0	0	0	0	0	0	0	0	0	0	2	0	0	270860	0	0	0	0	0	0	0	0	0	0	0	0	0	0
A0A0C4WL09	73	84	78	47	42	45	52	44	19	53	37	43	10	27	25	366150000	397550000	338040000	80956000	73917000	70684000	110520000	111240000	69768000	96812000	89840000	82847000	8401800	63192000	73941000
A0A0C4WL11	4	3	3	2	0	0	4	5	3	4	3	5	2	3	2	4221100	2896600	3325100	1293700	0	0	6532200	10838000	8326200	2297300	5017700	3534900	3860400	3110700	3417600
A0A0C4WL13	6	2	3	3	4	3	6	6	5	5	4	5	2	0	2	6386400	0	3986900	2643400	4907900	3741100	8387300	7666200	11973000	5877600	4951500	4749700	0	0	4406700
A0A0C4WL14	0	0	0	3	3	2	2	2	0	2	2	2	3	0	0	0	0	0	3731600	0	3195000	3054700	0	0	0	0	0	5310700	0	0
A0A0C4WL15	31	33	30	32	37	37	21	23	17	20	22	20	34	33	37	203620000	200650000	197210000	471930000	456750000	423480000	37118000	68107000	44216000	42108000	50300000	46473000	430540000	1069300000	1415500000
A0A0C4WL16	8	5	5	6	5	8	8	6	2	8	7	7	0	0	0	7910100	7206900	5625800	5610500	6661700	7060900	11881000	4994600	8550600	7992700	8531700	7037600	0	0	0
A0A0C4WL17	7	9	9	8	9	8	7	7	5	6	6	6	11	10	10	112430000	98250000	93498000	50422000	54247000	45243000	13742000	28332000	12933000	10757000	12316000	10886000	337410000	316510000	312710000
A0A0C4WL19	0	0	0	2	0	2	0	0	0	0	0	0	2	0	0	0	0	0	15032000	0	0	0	0	0	0	0	0	0	0	0
A0A0C4WL22	22	22	26	25	23	23	23	23	23	20	21	19	9	6	6	127600000	127500000	154520000	139630000	120520000	130650000	141750000	196950000	160110000	145810000	156290000	155770000	42621000	22095000	21911000
A0A0C4WL23	4	4	3	5	3	4	2	0	3	3	3	2	0	0	0	3603000	2499900	1838500	4376800	3528100	3434500	3521300	0	4089800	3760100	3501500	3224000	0	0	0
A0A0C4WL24	2	2	2	0	0	2	4	5	0	2	3	0	6	8	7	2850300	3867600	3100000	0	0	720420	6809100	7635000	0	1485500	1305400	0	14241000	60659000	33544000
A0A0C4WL29	0	2	0	2	0	3	0	0	0	2	0	0	0	0	0	0	0	0	1489800	0	0	0	0	0	1240000	0	0	0	0	0
A0A0C4WL32	6	7	7	7	7	6	6	7	7	6	6	6	10	9	9	6475700	8261900	10134000	11424000	9742100	15047000	10483000	18519000	11041000	10662000	12691000	11866000	148300000	48584000	42269000
A0A0C4WL33	10	10	10	10	10	10	9	10	10	10	9	10	9	10	8	45205000	52652000	64171000	48528000	43624000	44889000	71911000	84571000	96557000	59367000	72108000	86327000	56693000	44051000	28873000
A0A0C4WL34	8	8	8	8	9	8	8	8	7	7	8	7	9	8	8	37133000	51717000	64050000	44022000	52768000	47732000	50156000	84872000	56236000	38358000	58662000	53659000	79757000	60706000	53366000
A0A0C4WL38	2	0	0	0	0	0	0	2	2	2	2	0	0	0	0	996920	0	0	0	0	0	0	1985900	2169100	2106400	2042900	0	0	0	0
A0A0C4WL39	5	6	7	7	7	7	7	6	4	5	5	5	6	6	7	7694000	10101000	10858000	20444000	21554000	27062000	11696000	15195000	11546000	14117000	15809000	18601000	20304000	8557400	11485000
A0A0C4WL44	4	3	2	2	0	0	0	2	0	0	0	0	0	0	0	3471100	2110200	1644700	0	0	0	0	1213100	0	0	0	0	0	0	0
A0A0C4WL45	7	8	9	9	8	10	9	10	8	8	10	7	10	10	9	32770000	63718000	72492000	59459000	77545000	80934000	66184000	117370000	70076000	67576000	72050000	69225000	413220000	288200000	198810000
A0A0C4WL47	9	11	10	7	8	9	9	10	7	8	7	9	11	4	6	51168000	42127000	57751000	44871000	32285000	31923000	39740000	52244000	30530000	37180000	33860000	37071000	68379000	49869000	42769000
A0A0C4WL51	2	0	0	4	0	2	2	2	0	2	3	3	0	3	4	0	0	0	2161600	0	0	4551900	0	0	0	0	2445700	0	6586800	8677700
A0A0C4WL52	0	0	0	2	0	2	0	0	0	0	0	0	0	0	0	0	0	0	2238900	0	2827100	0	0	0	0	0	0	0	0	0
A0A0C4WL53	14	16	18	23	22	21	17	16	12	20	20	20	7	10	12	63404000	63527000	78271000	224190000	194560000	194430000	113980000	119860000	86955000	176060000	183030000	187590000	28503000	62450000	78173000
A0A0C4WL55	0	2	2	0	4	2	2	0	2	2	3	0	2	2	2	0	3970100	3830100	0	7736000	3666900	1677400	0	3787100	4057900	3693600	0	5219600	4567600	4094100
A0A0C4WL58	0	2	2	2	0	0	0	0	2	0	0	0	0	0	0	0	2075600	3237500	1997600	0	0	0	0	3401000	0	0	0	0	0	0
A0A0C4WL60	13	13	13	13	13	13	12	11	12	12	12	12	12	12	13	754620000	1016300000	896680000	73456000	112630000	86040000	261030000	411280000	279470000	157040000	226380000	187380000	1169900000	895220000	811850000
A0A0C4WL63	7	10	10	7	9	9	10	9	9	8	8	6	11	12	12	29183000	44766000	47893000	21392000	21150000	23804000	41426000	45808000	44869000	28635000	29565000	31291000	378620000	245620000	273750000
A0A0C4WL64	2	2	2	2	2	4	3	2	0	3	3	3	0	0	0	9290900	9581100	8768000	9102700	11160000	6186900	10254000	9686800	0	13967000	16037000	11306000	0	0	0
A0A0C4WL65	0	2	0	2	2	2	2	0	0	3	2	2	0	0	0	0	2373500	0	3633400	4044700	4681800	3096300	0	0	5419900	4066300	5846500	0	0	0
A0A0C4WL69	10	11	10	9	10	11	14	15	13	17	17	16	15	7	9	22410000	13090000	12438000	13518000	13699000	19280000	174870000	146040000	183100000	259320000	280280000	332800000	60391000	25555000	52731000
A0A0C4WL70	3	2	4	3	3	3	6	5	4	5	4	4	5	2	4	0	0	3694400	0	0	0	6012800	8979400	6931400	5617500	6328800	6167300	6388700	0	12462000
A0A0C4WL73	0	2	0	0	0	0	0	0	0	0	0	0	4	2	2	0	2411400	0	0	0	0	0	0	0	0	0	0	12171000	2422000	2995300
A0A0C4WL74	3	2	0	4	4	3	3	2	2	3	3	4	3	2	2	1235500	984830	0	2058500	2263600	2476000	2638700	0	2557700	1249600	1442100	2176000	2801600	1368100	1508000
A0A0C4WL75	32	35	34	35	33	33	35	35	31	31	31	33	14	15	15	434390000	365030000	378240000	245440000	234250000	233550000	412350000	503030000	490340000	253860000	270250000	266770000	57213000	57029000	50870000
A0A0C4WL76	7	6	6	8	6	5	8	7	4	5	4	6	0	2	0	7148400	8568400	6079800	9507900	8419600	8517700	9551500	8202900	6952800	9302500	10969000	10605000	0	6963800	0
A0A0C4WL77	2	3	2	3	3	2	2	0	0	2	2	2	0	0	0	5843000	12879000	0	18306000	16365000	15637000	13937000	0	0	18458000	20026000	17799000	0	0	0
A0A0C4WL78	2	2	2	2	3	3	2	0	0	3	0	2	0	0	0	1760100	1560900	1605700	2065400	2725900	2581400	1319600	0	0	1860900	0	2164700	0	0	0
A0A0C4WL79	0	0	0	2	2	0	0	0	0	0	2	0	0	0	0	0	0	0	2056200	2044800	0	0	0	0	0	2679100	0	0	0	0
A0A0C4WL81	0	0	0	0	0	0	0	0	0	0	0	0	4	3	4	0	0	0	0	0	0	0	0	0	0	0	0	131000000	79865000	58355000
A0A0C4WL82	9	11	10	9	10	13	14	14	9	14	15	15	14	5	5	23624000	23470000	23522000	35173000	37910000	34957000	60149000	57502000	70307000	61082000	65677000	66467000	69414000	34060000	32241000
A0A0C4WL83	3	2	0	11	9	9	0	2	0	0	0	0	9	9	8	4031300	1804900	0	12987000	13256000	11785000	0	1727000	0	0	0	0	25472000	25604000	13814000
A0A0C4WL84	13	14	14	14	14	14	14	14	9	14	14	14	11	10	9	56602000	143050000	150060000	95422000	98337000	76501000	67732000	98502000	60735000	79230000	96921000	95635000	31372000	24668000	16600000
A0A0C4WL85	0	0	0	0	0	0	0	0	0	0	0	0	2	0	2	0	0	0	0	0	0	0	0	0	0	0	0	0	0	2263800
A0A0C4WL86	12	12	12	14	11	17	22	19	11	22	20	21	11	9	10	32971000	14624000	17519000	16723000	12132000	19431000	94218000	59109000	70675000	128400000	134610000	126820000	10904000	77270000	64491000
A0A0C4WL88	0	0	0	3	0	0	0	0	0	0	0	0	2	2	2	0	0	0	2528600	0	0	0	0	0	0	0	0	4095800	0	0
A0A0C4WL89	5	4	4	2	0	4	9	9	9	12	10	10	5	4	4	3019600	2136600	1055400	1630800	0	1052400	45263000	62317000	24293000	96241000	105430000	148830000	5233400	19031000	11269000
A0A0C4WL95	0	0	0	0	0	0	0	2	0	2	2	0	0	0	0	0	0	0	0	0	0	0	0	0	0	0	0	0	0	0
A0A0C4WL97	3	0	2	4	2	4	3	0	0	2	0	0	0	0	0	1855300	0	1376800	2159200	0	2818500	1995100	0	0	0	0	0	0	0	0
A0A0C4WLA2	6	9	10	11	10	11	9	9	8	11	10	10	10	9	9	45540000	64706000	75130000	121140000	81910000	125980000	86421000	123740000	100110000	109370000	112230000	139930000	337990000	216810000	130620000
A0A0C4WLA3	7	8	7	7	9	8	8	7	3	7	10	8	5	2	0	4067100	6275600	6833300	6064700	8787500	8563700	5706400	5552400	5004100	6408200	7119300	6446400	6445400	1705200	0
A0A0C4WLA6	11	12	14	13	11	14	12	13	10	12	11	12	8	6	5	29392000	30349000	37738000	48969000	42566000	56188000	38834000	55993000	38285000	38923000	46199000	51516000	34608000	17631000	9953400
A0A0C4WLA8	6	4	4	9	6	9	2	2	0	0	0	0	13	13	14	12335000	8069000	6162500	12541000	11322000	16705000	1884700	4961500	0	0	0	0	148800000	136140000	133120000
A0A0C4WLB0	5	7	7	8	5	6	7	6	5	5	5	5	0	0	0	7310200	6030500	4897600	6777500	4966200	4347400	6110600	5725000	7663500	7029800	8003000	6053900	0	0	0
A0A0C4WLB1	8	8	8	8	7	7	7	8	7	8	7	8	8	7	7	270480000	272130000	247060000	52053000	60670000	48657000	74504000	104940000	79735000	64499000	73206000	60498000	307060000	241060000	236170000
A0A0C4WLB2	6	7	6	7	8	9	6	4	3	7	9	9	0	0	0	5820300	5824400	5296600	9209200	9256900	11353000	5188200	6108200	6107400	10196000	10103000	14879000	0	0	0
A0A0C4WLB6	3	5	4	2	2	2	3	4	0	3	4	3	3	4	4	1880700	9952000	8216400	1051500	920030	921060	1300900	1791800	0	1211500	1092500	1254300	4842400	3280400	3645800
A0A0C4WLB9	32	37	39	42	38	37	35	31	27	36	38	35	26	35	41	296940000	315600000	379510000	423590000	405660000	349960000	353970000	171640000	263320000	476430000	497160000	418590000	91113000	894500000	1914500000
A0A0C4WLC0	2	2	2	0	2	2	2	2	0	0	0	3	2	0	0	1874300	2254200	2264500	0	0	0	1392400	0	0	0	0	1370300	7287000	0	0
A0A0C4WLC3	8	7	8	9	8	8	7	6	5	7	8	7	0	0	0	8811800	7587000	6399900	10617000	10409000	8393600	8408600	3722900	6828400	9157000	9525500	9886700	0	0	0
A0A0C4WLC5	2	2	0	2	0	0	2	0	0	2	2	2	0	0	0	1812300	772560	0	0	0	0	0	0	0	0	0	0	0	0	0
A0A0C4WLC7	5	4	7	8	6	8	8	5	4	7	8	7	8	6	6	7080700	9061000	13254000	11165000	12419000	13422000	9067600	11136000	8998100	9700100	9571600	10853000	30634000	19619000	17480000
A0A0C4WLC8	5	3	3	8	8	7	6	5	3	6	5	5	0	0	0	9186500	4328700	4489700	13487000	8053100	9136200	6639500	5674400	7773600	10419000	7961600	9536400	0	0	0
A0A0C4WLD1	0	0	0	0	0	0	0	0	0	0	0	0	0	2	2	0	0	0	0	0	0	0	0	0	0	0	0	0	2062300	4999100
A0A0C4WLD2	0	0	0	0	0	0	0	0	0	0	0	0	2	0	0	0	0	0	0	0	0	0	0	0	0	0	0	1089400	0	0
A0A0C4WLD3	0	0	0	0	0	0	0	0	0	0	0	0	2	0	2	0	0	0	0	0	0	0	0	0	0	0	0	10557000	0	0
A0A0C4WLD5	33	26	24	28	25	39	38	30	17	35	25	28	4	10	15	132240000	52420000	49865000	80328000	63976000	183910000	163320000	60999000	79695000	126670000	89483000	106650000	4233400	14384000	35565000
A0A0C4WLE0	5	5	6	6	6	6	6	7	3	4	3	5	2	2	0	3661000	5606700	6368200	9881700	12194000	7821000	5786500	7714300	4059300	6253000	2351100	3883700	0	0	0
A0A0C4WLE1	15	7	10	16	16	17	18	8	5	18	10	12	4	5	6	5859400	0	0	3392100	0	0	4739800	0	0	0	0	0	0	0	0
A0A0C4WLE6	11	9	10	10	10	10	9	7	6	11	9	10	5	2	2	1433200000	976560000	1228700000	2113500000	2057000000	1895200000	1923500000	1541700000	1419700000	2052300000	3207700000	2929200000	1065500000	324470000	458290000
A0A0C4WLF0	17	19	17	15	12	15	15	15	14	13	15	14	15	12	12	354120000	363560000	354470000	120220000	86975000	125010000	112330000	208960000	144020000	135790000	175910000	128880000	238590000	164690000	183760000
A0A0C4WLF3	0	0	0	0	0	0	0	0	0	0	0	2	2	2	0	0	0	0	0	0	0	0	0	0	0	0	1140800	7295200	2808300	0
A0A0C4WLF4	0	0	0	2	0	0	0	2	0	2	2	0	0	0	0	0	0	0	1043900	0	0	0	2338400	0	1395100	1793400	0	0	0	0
A0A0C4WLF7	18	21	22	21	21	21	20	20	20	19	19	19	23	18	19	1064300000	2086700000	2049600000	1246100000	833430000	1347100000	1179700000	2344200000	1187300000	905820000	915650000	1073400000	9464800000	3862600000	2072900000
A0A0C4WLF9	5	5	4	0	0	0	3	2	0	3	0	0	0	0	0	3916700	6301100	6955200	0	0	0	3638000	6253000	0	4174300	0	0	0	0	0
A0A0C4WLG0	0	3	2	5	4	5	5	2	0	4	4	2	0	0	0	0	1590000	0	1564700	2725300	1649900	2935400	1779200	0	1931300	1968900	0	0	0	0
A0A0C4WLG6	0	0	0	2	0	2	0	0	0	0	0	0	5	6	6	0	0	0	2797900	0	3310300	0	0	0	0	0	0	21270000	10170000	8801600
A0A0C4WLG8	3	2	3	3	4	4	3	4	2	4	4	4	0	0	0	5620300	0	5136300	4796000	5580600	5086900	4492500	4635500	0	5063900	7432800	5353700	0	0	0
A0A0C4WLH1	9	11	11	11	11	10	9	9	8	8	9	10	3	4	2	26593000	23584000	34013000	56912000	67138000	63593000	45258000	58538000	47785000	51094000	71802000	54426000	2920100	2473400	9156000
A0A0C4WLH2	2	0	2	2	2	3	3	0	0	2	3	3	0	0	0	1435100	0	0	0	1211300	1613900	0	0	0	0	1357900	1394100	0	0	0
A0A0C4WLH5	23	15	17	17	16	23	29	18	11	19	9	15	3	15	15	76592000	16494000	21947000	29418000	29325000	51497000	88070000	24405000	21129000	23440000	17744000	20074000	3245700	33141000	55538000
A0A0C4WLH7	7	4	8	6	4	7	8	6	5	6	7	6	4	6	3	17430000	28044000	30648000	34692000	32745000	50127000	22803000	42106000	31008000	23453000	28372000	28241000	36172000	30300000	7008100
A0A0C4WLH8	2	3	3	4	2	4	3	2	2	3	3	3	2	0	0	6498600	5443200	7977400	7141800	0	10699000	5693400	8427700	0	9386700	9364200	10751000	0	0	0
A0A0C4WLH9	5	6	8	8	7	6	8	8	6	6	6	7	8	8	6	7101100	10516000	13660000	14902000	16445000	17302000	17223000	29576000	18809000	15066000	15575000	16386000	30397000	16172000	10137000
A0A0C4WLI0	4	3	3	4	4	3	5	5	3	5	3	3	0	0	0	2524300	2583700	2507000	2704300	2694800	2718900	3074900	3781600	3184400	3061100	3507000	2696100	0	0	0
A0A0C4WLI1	2	2	2	2	3	3	3	3	2	3	2	3	3	3	2	4989500	9628600	7288700	8167200	7523200	8944300	7067500	10028000	7584100	9325400	5934700	8618800	32880000	11361000	9308600
A0A0C4WLI6	4	6	6	6	5	6	6	5	3	4	5	5	0	0	0	9044100	12183000	13465000	7482500	8773300	6983400	11542000	10066000	0	6277600	4997900	6604000	0	0	0
A0A0C4WLI9	8	5	3	14	13	15	11	8	4	15	15	14	0	0	0	5632300	2649400	1022800	47217000	57143000	55872000	7842000	4606200	4613100	42889000	57607000	54968000	0	0	0
A0A0C4WLJ1	2	3	3	4	3	4	3	4	3	4	3	4	0	0	0	6636200	10547000	5728400	5195800	6609000	7780700	5082800	10219000	0	6823200	7576100	6092700	0	0	0
A0A0C4WLK3	5	5	6	3	2	3	4	4	0	2	4	3	5	6	6	7500200	9665400	10314000	2052300	2025200	1927300	3167700	3719800	0	1371600	2907200	3371500	9890600	15434000	14533000
A0A0C4WLK5	8	9	10	12	11	12	8	11	8	11	11	10	7	4	3	69877000	81770000	104750000	224300000	245660000	263970000	80458000	135930000	97735000	182690000	181380000	212470000	37657000	22383000	12360000
A0A0C4WLK7	2	0	0	3	0	3	2	0	0	2	2	4	0	0	0	0	0	0	2024800	0	2211900	0	0	0	0	0	1641300	0	0	0
A0A0C4WLK8	11	10	11	12	12	13	15	14	10	15	13	14	8	5	7	33769000	21292000	26309000	33589000	30574000	37636000	41483000	41288000	53123000	38939000	40988000	45242000	22785000	10499000	11310000
A0A0C4WLK9	2	2	2	2	2	2	2	0	2	0	0	2	0	0	0	0	0	0	0	0	0	7653300	0	0	0	0	0	0	0	0
A0A0C4WLL0	12	18	19	7	6	6	12	13	7	8	8	7	8	13	14	13188000	27644000	24253000	0	0	0	14944000	28248000	14805000	10470000	15889000	0	13193000	33720000	15879000
A0A0C4WLL1	0	0	2	3	2	4	4	4	2	3	3	3	0	0	2	0	0	30274000	36084000	35556000	34237000	28008000	47082000	35190000	27190000	31010000	50544000	0	0	6168800
A0A0C4WLL5	2	2	4	4	2	4	3	4	3	3	3	3	3	3	0	13499000	19361000	20268000	9164200	11830000	16580000	26313000	27156000	31676000	20306000	27727000	21539000	18554000	12473000	0
A0A0C4WLL8	0	0	0	0	0	0	0	0	0	0	0	0	0	0	0	0	0	0	0	0	0	0	0	0	0	0	0	0	0	0
A0A0C4WLM3	0	0	0	0	0	0	0	0	0	0	0	0	2	2	2	0	0	0	0	0	0	0	0	0	0	0	0	7508500	7623200	7268300
A0A0C4WLN2	21	21	22	21	23	23	21	20	20	22	23	23	21	23	22	85506000	96536000	135760000	177550000	177200000	184030000	112410000	121910000	130640000	132530000	181650000	172270000	182870000	745870000	1103200000
A0A0C4WLN8	12	12	12	12	12	13	12	10	9	12	13	12	14	12	9	231650000	397320000	500050000	268880000	347630000	387150000	241360000	293330000	222830000	348610000	364590000	319280000	1435700000	635500000	301710000
A0A0C4WLN9	5	5	5	5	2	4	2	4	3	4	4	4	5	4	4	22684000	49237000	41891000	5307400	4201900	5227700	15758000	33216000	28825000	10807000	21890000	9052800	35840000	51966000	12102000
A0A0C4WLP0	31	37	37	45	45	43	34	30	21	41	44	42	23	24	20	916390000	854000000	769990000	1878300000	1787500000	1686900000	562410000	409100000	432710000	1611700000	1674000000	1647400000	280050000	306370000	322850000
A0A0C4WLP2	3	3	4	4	4	4	4	6	3	2	3	3	4	2	0	4581600	5593300	8409600	5721100	5001800	5879300	8465500	16713000	10371000	3470100	2618900	6136300	9269100	0	0
A0A0C4WLP3	3	7	7	3	5	3	4	5	2	3	2	2	0	0	0	4847700	3867600	4345500	5546400	4855500	3505300	3747100	3415700	4820200	3347000	4206700	3869400	0	0	0
A0A0C4WLP4	88	69	71	94	97	106	96	76	67	85	80	85	44	49	57	1582100000	256930000	323790000	1511000000	1424100000	2512600000	1935000000	389640000	575810000	1304600000	861220000	970930000	215840000	282420000	302060000
A0A0C4WLP5	8	9	8	8	7	8	8	8	8	8	8	8	11	11	12	44920000	51476000	53673000	24826000	23224000	30074000	38121000	50602000	45355000	30748000	29236000	32441000	971260000	949370000	1147300000
A0A0C4WLQ0	4	4	3	3	5	4	6	6	5	5	4	5	2	2	3	2636700	4663400	0	5246600	3792300	3290900	7419700	8266200	7725900	6381200	7111900	5917100	0	0	0
A0A0C4WLQ3	11	12	12	11	11	13	13	13	11	11	10	13	13	10	10	32913000	31604000	39484000	46637000	41844000	47065000	56186000	80744000	66328000	38765000	45280000	53856000	158020000	74377000	51013000
A0A0C4WLQ6	25	15	11	4	5	7	102	91	77	4	2	2	68	61	70	15883000	13730000	15799000	7014200	902420	2389900	1426400000	1005500000	406060000	1571000	0	0	317030000	480720000	391030000
A0A0C4WLQ7	0	0	0	0	0	0	0	0	0	0	0	0	2	0	0	0	0	0	0	0	0	0	0	0	0	0	0	0	0	0
A0A0C4WLQ8	10	10	10	10	9	9	10	10	9	10	10	10	11	8	10	37406000	25122000	31514000	37018000	30613000	40144000	33616000	40527000	35919000	37643000	40699000	41575000	113540000	43606000	32246000
A0A0C4WLQ9	0	0	0	0	0	0	4	4	2	0	0	0	2	3	3	0	0	0	0	0	0	5101300	6032700	3348600	0	0	0	3869100	0	5859700
A0A0C4WLR1	19	20	22	21	23	22	21	22	16	23	22	21	17	16	13	143830000	192060000	236900000	315810000	339420000	421330000	334470000	451470000	380140000	323000000	360580000	398760000	135680000	88045000	69111000
A0A0C4WLR4	2	0	0	0	0	0	0	0	0	0	0	0	5	5	5	6041900	0	0	0	0	0	0	0	0	0	0	0	105210000	87127000	97991000
A0A0C4WLR5	5	6	8	7	7	9	7	9	5	10	10	9	5	6	4	60300000	84729000	124210000	218120000	193120000	237450000	225900000	310010000	161250000	228640000	286460000	325790000	47585000	43460000	27646000
A0A0C4WLR8	3	4	6	3	0	3	6	6	4	3	5	5	8	7	5	5087500	17233000	38639000	1970000	0	3852400	26464000	86724000	18199000	5687800	4527300	4818800	383070000	130190000	25451000
A0A0C4WLR9	0	0	0	2	2	0	0	0	0	0	0	0	0	0	0	0	0	0	645390	0	0	0	0	0	0	0	0	0	0	0
A0A0C4WLS9	3	2	2	2	2	2	2	3	3	3	3	3	2	0	0	3128100	3273400	3339400	6962300	3162700	0	4736100	6791800	0	0	0	6390200	2919800	0	0
A0A0C4WLT3	4	4	4	5	3	4	5	6	2	5	3	6	0	0	0	14858000	13616000	13494000	15157000	14300000	11943000	20357000	20322000	20742000	14999000	13088000	14043000	0	0	0
A0A0C4WLU4	7	7	8	9	10	9	7	4	6	7	7	7	2	2	0	15034000	11271000	13395000	26028000	23419000	35704000	13936000	18088000	15133000	24217000	26140000	27861000	3017400	7279600	0
A0A0C4WLU6	20	21	25	25	25	20	22	26	19	22	24	24	6	7	6	82013000	82730000	90256000	103060000	91677000	77679000	111480000	193980000	88159000	111390000	127530000	133630000	8925000	15106000	6121300
A0A0C4WLU7	3	5	5	4	4	5	6	5	2	4	4	4	3	7	8	3936400	4463800	4519200	5054100	7959600	7023800	4732200	6034500	7344500	4894200	6195600	4691800	9102600	24533000	41147000
A0A0C4WLV0	3	2	3	4	2	3	3	2	0	3	3	4	0	0	0	9103300	3982800	5120700	3275100	2952100	3111000	3434300	887060	0	3325400	3674100	3140500	0	0	0
A0A0C4WLV5	10	10	12	11	7	10	12	12	4	11	11	10	10	7	6	9333200	10463000	14587000	7163100	5250600	8962000	8185200	11247000	7742400	8320300	9277700	7779100	12559000	9695600	5342100
A0A0C4WLV6	0	0	2	2	0	0	0	0	0	0	0	0	0	0	0	0	0	1596300	2152300	0	0	0	0	0	0	0	0	0	0	0
A0A0C4WLW4	0	0	2	2	0	3	0	0	0	2	2	0	0	0	0	0	0	1672800	1778600	0	1685600	0	0	0	0	0	0	0	0	0
A0A0C4WLW6	13	16	16	15	11	14	15	17	12	15	15	15	14	11	10	160240000	340030000	321780000	139900000	112880000	145480000	142670000	239770000	233930000	146000000	188260000	165630000	314040000	198440000	96509000
A0A0C4WLW7	27	27	26	26	31	32	28	30	23	26	28	28	26	22	23	368410000	370250000	390340000	457910000	387650000	415780000	577030000	765540000	602260000	495960000	511210000	582950000	607680000	343090000	225760000
A0A0C4WLW8	0	0	0	0	0	0	0	0	0	0	0	0	6	5	4	0	0	0	0	0	0	0	0	0	0	0	0	4974200	5217200	4282300
A0A0C4WLX0	0	0	0	0	0	0	0	0	0	0	0	0	0	0	0	0	0	0	0	0	0	0	0	0	0	0	0	0	0	0
A0A0C4WLX4	3	3	3	3	3	3	2	3	3	3	3	3	3	3	3	7742600	17190000	20466000	20756000	23836000	29337000	19451000	28758000	13777000	28390000	28207000	29916000	50160000	45547000	16519000
A0A0C4WLX6	2	2	2	2	3	2	2	2	0	3	2	3	2	2	2	19269000	19401000	19019000	31954000	49032000	43493000	38402000	26714000	0	43979000	29231000	28006000	36865000	42880000	53404000
A0A0C4WLX8	51	54	57	58	56	57	55	55	49	57	53	53	42	44	46	1900600000	2249600000	2365300000	3098400000	3241600000	2160800000	3079300000	4949600000	3222900000	3237700000	3829800000	3492400000	874440000	1834800000	2025200000
A0A0C4WLY2	0	3	0	2	0	4	4	2	0	3	3	3	3	4	5	0	2145100	0	0	0	2195700	2572900	2470300	0	1817000	2892200	1314100	3782100	4733900	6299800
A0A0C4WLY4	8	6	6	15	13	15	7	5	0	2	0	3	2	2	5	92772000	97581000	41666000	179210000	248310000	223010000	34831000	19057000	0	23423000	0	10782000	0	23954000	115840000
A0A0C4WLY5	4	11	11	10	6	4	6	7	0	5	6	6	4	5	3	8620300	15767000	15276000	5520100	6053400	6990100	5048600	7849900	0	5644900	6724400	5897200	11901000	8177800	6677200
A0A0C4WLY6	56	49	55	68	63	68	64	49	39	63	58	56	28	32	35	747420000	207810000	260260000	933390000	1073300000	1213600000	961250000	276180000	312990000	807440000	432910000	447230000	106540000	175650000	254170000
A0A0C4WLY8	7	0	0	4	0	2	27	28	20	5	5	7	24	23	21	6720700	0	0	482200	0	284930	222870000	198430000	86502000	740280	805500	1118700	248700000	117970000	122520000
A0A0C4WLY9	14	14	14	6	2	0	6	9	0	5	7	2	3	5	0	34925000	29898000	36206000	3068800	4492500	0	3424900	5309000	0	1685000	2118400	0	0	12791000	0
A0A0C4WLZ0	15	14	16	12	7	10	15	15	13	16	14	12	12	15	14	70142000	63018000	75790000	19808000	18470000	18086000	156260000	242800000	179260000	52528000	64414000	52737000	115190000	79791000	121880000
A0A0C4WLZ1	0	0	2	2	0	2	0	2	0	0	0	0	0	0	0	0	0	15174000	9173300	0	8612800	0	12108000	0	0	0	0	0	0	0
A0A0C4WLZ2	3	3	4	2	2	0	2	3	3	2	2	0	4	3	4	15269000	20372000	13121000	4674800	5021000	0	7909800	7418400	7884900	5326500	0	0	19110000	25325000	23338000
A0A0C4WLZ5	0	3	2	2	3	2	3	2	0	2	3	2	0	0	0	0	4863900	6547800	0	4997400	7976400	6467300	8607900	0	6334100	4541200	0	0	0	0
A0A0C4WLZ6	0	0	0	2	0	0	2	0	0	0	0	2	0	0	0	0	0	0	0	0	0	1348400	0	0	0	0	0	0	0	0
A0A0C4WLZ8	6	0	2	5	0	4	5	2	2	2	2	3	0	0	0	8894300	0	0	10147000	0	13419000	6226500	0	0	0	0	0	0	0	0
A0A0C4WLZ9	4	7	7	7	5	5	4	7	4	4	4	6	5	5	5	11144000	17878000	19294000	12455000	9952500	12162000	13742000	18994000	14453000	10259000	9504200	10433000	11738000	8913400	6055900
A0A0C4WM00	0	0	0	0	0	0	0	0	0	0	0	0	5	4	4	0	0	0	0	0	0	0	0	0	0	0	0	49581000	29567000	24902000
A0A0C4WM01	93	100	102	110	108	111	104	99	77	103	96	102	58	65	56	4776600000	3700900000	4820300000	8208600000	9720700000	7695400000	7514700000	3765000000	3361700000	8043400000	4445100000	6299600000	800180000	1024500000	976110000
A0A0C4WM05	0	0	0	0	0	2	0	0	0	0	0	0	0	0	0	0	0	0	0	0	4389600	0	0	0	0	0	0	0	0	0
A0A0C4WM08	12	15	14	18	14	18	15	15	12	14	16	16	11	6	3	37456000	31814000	35056000	108150000	83457000	113950000	56286000	63713000	64898000	82162000	95693000	104560000	29383000	13040000	7209600
A0A0C4WM12	2	2	2	3	0	0	2	0	0	0	0	0	0	0	0	0	0	0	1274900	0	0	2224000	0	0	0	0	0	0	0	0
A0A0C4WM19	38	39	42	41	47	43	41	37	33	38	41	37	22	21	23	1662300000	1950100000	1803500000	2483400000	2507700000	1947700000	2642200000	1749000000	1731500000	3172200000	2976800000	2337600000	177930000	272900000	239910000
A0A0C4WM23	0	0	0	0	0	0	0	0	0	2	0	0	0	0	0	0	0	0	0	0	0	0	0	0	0	0	0	0	0	0
A0A0C4WM24	0	0	0	2	0	0	0	0	0	2	0	0	0	0	0	0	0	0	2777000	0	0	0	0	0	0	0	0	0	0	0
A0A0C4WM25	9	10	6	10	11	10	11	8	6	9	8	7	0	0	0	29105000	17856000	17908000	22100000	23105000	16322000	29338000	10172000	19825000	26817000	18933000	16691000	0	0	0
A0A0C4WM26	34	36	34	43	45	46	34	31	33	38	38	37	6	10	10	363450000	335490000	340050000	1704000000	1620300000	1427600000	347350000	254850000	369880000	1217800000	1048700000	880130000	16015000	24948000	32508000
A0A0C4WM28	0	0	0	2	2	2	3	0	0	0	0	2	0	0	0	0	0	0	0	1246900	1269500	1232900	0	0	0	0	0	0	0	0
A0A0C4WM29	10	9	8	9	6	7	11	10	8	2	7	6	2	7	13	8723600	7324900	6517100	3040900	3512500	2916100	11588000	15125000	10701000	11409000	4374700	6235600	1041700	9565900	61923000
A0A0C4WM33	7	8	9	4	4	6	7	7	3	3	4	6	9	7	4	13075000	21561000	17226000	7681400	8875600	8713700	15038000	26331000	10785000	5929800	7387700	9613900	54671000	33203000	16419000
A0A0C4WM34	2	2	3	3	3	3	2	3	0	4	4	4	0	0	0	2341600	0	2188500	1779200	3693100	2238900	2364900	1917400	0	3876800	2910100	4889200	0	0	0
A0A0C4WM36	4	5	8	6	7	8	7	7	4	6	6	7	6	2	2	13228000	13894000	13199000	18329000	17207000	31928000	21667000	27886000	29158000	18478000	17954000	20329000	45568000	7447800	6852800
A0A0C4WM38	10	9	9	11	9	11	10	9	5	10	12	12	4	2	3	10570000	9216800	8090100	12407000	12476000	14691000	15663000	9326300	14733000	13790000	14564000	14974000	3478600	34185000	14914000
A0A0C4WM43	12	11	13	15	17	18	10	12	11	15	14	15	11	7	7	53297000	64251000	72335000	213510000	269390000	269150000	77064000	77789000	74577000	156990000	200880000	174670000	64364000	27594000	24045000
A0A0C4WM44	13	13	12	16	16	16	16	14	9	16	15	15	7	0	2	27781000	27835000	29872000	53547000	50168000	68072000	60777000	44910000	64920000	47886000	53504000	67502000	9685900	0	3446200
A0A0C4WM46	0	0	0	0	0	0	2	2	0	0	0	0	0	0	0	0	0	0	0	0	0	1678100	3606300	0	0	0	0	0	0	0
A0A0C4WM47	2	0	2	0	0	0	0	2	0	0	0	0	2	0	0	4156600	0	14788000	0	0	0	0	8967300	0	0	0	0	14826000	0	0
A0A0C4WM51	3	4	4	5	4	5	5	4	3	3	3	5	3	4	4	4395800	3471900	3701800	6683500	7451100	12015000	11193000	10739000	10600000	7668200	6480100	7459600	8460500	4229100	4277400
A0A0C4WM54	0	2	0	0	0	0	0	0	0	0	0	0	3	2	2	0	0	0	0	0	0	0	0	0	0	0	0	28944000	9620000	11113000
A0A0C4WM55	2	2	3	0	0	0	2	3	2	0	0	0	7	8	7	2519000	2514900	2380300	0	0	0	1963200	2343000	4077900	0	0	0	27960000	8838700	7011200
A0A0C4WM56	14	14	16	13	13	14	13	15	8	15	15	15	15	14	11	161490000	201810000	187960000	81557000	78311000	92857000	79707000	120000000	92501000	92521000	91505000	97849000	302360000	231900000	191770000
A0A0C4WM57	6	8	6	8	9	8	5	7	3	8	7	8	0	0	0	8442100	7209300	8504400	11890000	12508000	11088000	9287100	10462000	10997000	12201000	12530000	11761000	0	0	0
A0A0C4WM59	11	14	11	19	18	19	15	14	10	15	13	14	7	11	8	28126000	25299000	24662000	55123000	59613000	66855000	50029000	41654000	41394000	36777000	27472000	32039000	45990000	36469000	24218000
A0A0C4WM60	21	25	25	28	30	30	27	22	16	27	29	28	11	12	12	80642000	87395000	90383000	176910000	199040000	144600000	137540000	85198000	115300000	180750000	167050000	156400000	40675000	49709000	52682000
A0A0C4WM61	3	3	3	0	0	2	0	2	0	0	2	0	2	3	2	3897400	7057000	5286900	0	0	1839900	0	3012800	0	0	2211900	0	4160600	2965700	1616900
A0A0C4WM64	4	3	4	4	5	5	4	5	0	4	4	5	0	2	2	1976800	1752500	1763800	3975700	3132900	2795300	2446100	2675400	0	2314300	3297600	2860500	0	2605200	2248800
A0A0C4WM65	78	81	83	74	75	74	73	69	62	70	64	64	63	65	70	5512400000	6141300000	6688600000	2830700000	2888600000	2516900000	3257300000	1979200000	1498100000	2324300000	1031900000	1558200000	1815000000	5319600000	4557300000
A0A0C4WM66	13	15	14	15	11	13	13	14	12	14	14	12	11	12	11	159290000	246830000	252720000	116950000	91668000	142680000	114650000	189860000	141920000	111990000	117350000	124790000	150590000	186300000	115920000
A0A0C4WM67	2	3	4	3	2	3	3	2	0	3	2	2	2	3	0	1800100	5186000	6518800	2384400	3081800	2756900	1901900	3971000	0	3310200	3046600	3202100	16765000	6321700	0
A0A0C4WM70	16	16	15	15	16	17	16	13	15	16	14	16	6	4	5	37749000	30672000	27546000	47673000	45266000	39512000	55952000	23794000	35359000	45494000	44586000	40905000	10712000	6043400	11735000
A0A0C4WM71	10	14	16	14	15	12	12	12	9	11	10	13	11	10	9	120210000	177280000	186290000	210760000	199500000	190960000	128470000	150730000	140970000	159670000	177090000	166360000	219970000	243500000	134610000
A0A0C4WM72	7	11	11	11	9	11	8	9	6	9	8	9	7	6	7	32627000	49400000	61936000	33516000	42978000	39218000	38743000	63586000	64726000	33726000	30803000	40793000	29568000	16823000	22252000
A0A0C4WM75	28	31	28	31	31	31	26	26	23	31	33	34	22	26	20	141420000	144130000	149180000	171110000	147730000	116950000	113830000	175350000	176550000	146100000	168290000	158550000	102160000	140780000	101240000
A0A0C4WM76	6	2	2	3	0	5	6	3	0	2	0	3	0	0	0	45994000	22336000	10305000	18099000	0	46316000	59056000	22609000	0	29205000	0	27739000	0	0	0
A0A0C4WM77	4	5	4	5	3	3	0	0	0	0	2	0	2	0	0	2893300	5272800	4482600	3921200	4018900	3491200	0	0	0	0	1127100	0	2130400	0	0
A0A0C4WM79	4	4	4	4	4	4	4	4	3	4	4	4	4	3	3	10422000	7281600	8242900	9959100	10248000	11735000	12941000	14948000	10881000	10558000	11899000	13174000	13569000	7033200	8419200
A0A0C4WM87	21	18	21	26	27	23	21	20	22	23	22	20	7	12	12	90430000	51974000	49130000	129990000	135490000	113710000	109060000	68693000	137310000	131580000	125250000	119360000	16894000	18371000	23298000
A0A0C4WM90	19	21	19	22	23	21	23	24	13	22	22	19	7	3	4	114120000	71760000	68841000	98534000	103640000	83896000	118120000	106830000	73156000	126390000	109900000	100490000	6637500	6469600	4057400
A0A0C4WM95	4	3	4	5	5	5	4	5	0	5	4	4	0	0	0	3329800	3322900	3421100	4570900	4612300	5535300	3636900	4597400	0	4443600	6807000	5693800	0	0	0
A0A0C4WM96	0	0	0	0	0	0	0	0	0	0	0	0	2	0	0	0	0	0	0	0	0	0	0	0	0	0	0	10797000	0	0
A0A0C4WMA0	2	0	0	0	0	0	0	0	0	2	0	0	10	11	8	0	0	0	0	0	0	0	0	0	0	0	0	43835000	33011000	24874000
A0A0C4WMA3	2	0	0	0	0	0	9	6	0	2	2	0	2	2	2	0	0	0	0	0	0	3406500	3187200	0	0	0	0	0	2073700	2214800
A0A0C4WMA6	2	2	2	2	0	0	0	0	0	0	0	0	2	0	0	4126500	3337100	3008700	0	0	0	0	0	0	0	0	0	3486600	0	0
A0A0C4WMA7	2	0	2	4	4	2	2	0	0	4	4	4	0	0	0	2953400	0	2158400	4511400	3518700	3620900	2407900	0	0	5249600	3707500	6107000	0	0	0
A0A0C4WMB0	10	7	7	10	8	10	0	2	0	0	0	0	11	12	12	6912200	3276200	3837500	17611000	17065000	20610000	0	2815700	0	0	0	0	155670000	269240000	233930000
A0A0C4WMB1	5	6	6	3	3	5	9	10	6	4	5	4	8	9	6	11633000	24791000	26335000	4058900	5075800	7823700	46273000	99502000	55834000	12466000	9397700	8599500	54649000	48785000	54436000
A0A0C4WMB3	10	11	10	11	12	11	11	11	11	12	12	12	11	8	10	58687000	55476000	54188000	37549000	42686000	49802000	100630000	114690000	106410000	60267000	69856000	70577000	93410000	82227000	114830000
A0A0C4WMB4	0	0	0	3	3	3	0	0	0	0	0	0	0	0	0	0	0	0	1742700	1571200	1392400	0	0	0	0	0	0	0	0	0
A0A0C4WMB6	2	3	3	0	0	0	2	0	0	0	0	0	2	0	0	4918200	7775600	12923000	0	0	0	2496700	0	0	0	0	0	7929800	0	0
A0A0C4WMC5	0	0	0	0	0	2	0	2	0	0	0	0	0	0	0	0	0	0	0	0	441360	0	0	0	0	0	0	0	0	0
A0A0C4WMC6	7	12	10	11	8	8	9	9	3	8	10	8	3	2	0	0	2401600	2383200	4209100	0	0	0	0	0	0	0	0	0	0	0
A0A0C4WMC9	10	8	11	12	13	13	12	10	5	10	10	11	3	4	6	37437000	40230000	36842000	65252000	64424000	60881000	32015000	21388000	22036000	40970000	56126000	48732000	9162200	6416700	8130800
A0A0C4WMD3	0	4	2	4	3	4	2	2	0	2	0	2	4	3	2	0	3968300	3899100	4427700	4747900	5352100	3310200	2554500	0	2211900	0	3617900	8867800	3260000	4573700
A0A0C4WMD6	4	3	6	5	5	6	5	5	2	6	6	5	4	0	3	3421300	3685300	3564700	8775300	9351400	11670000	6445900	6136100	0	7586100	7392300	7733100	6500400	0	6478200
A0A0C4WMD9	3	3	2	2	4	3	2	2	0	0	2	2	4	8	9	6551900	3496900	7432900	13198000	8588500	10346000	2395600	1944300	0	0	5078800	2898300	7192000	74302000	160550000
A0A0C4WME0	2	2	2	3	3	3	0	0	0	2	2	2	0	0	0	1816500	2038400	1559500	2053600	4318500	2875300	0	0	0	3042100	2807200	2296000	0	0	0
A0A0C4WME3	9	9	9	8	9	9	9	9	9	8	9	8	9	9	6	48966000	89942000	92984000	50944000	40889000	56610000	84728000	94486000	106320000	67929000	88667000	67998000	114090000	71584000	33139000
A0A0C4WME6	3	0	0	5	4	4	0	0	0	5	3	3	0	0	0	4964000	0	0	8714300	7849000	6854700	0	0	0	7259300	7448600	9580000	0	0	0
A0A0C4WME8	2	2	3	2	2	3	3	2	2	3	0	2	2	3	2	0	0	0	0	0	0	0	0	0	0	0	0	0	14484000	16557000
A0A0C4WMF6	0	0	2	0	0	2	3	2	0	0	0	0	3	3	4	0	0	1049500	0	0	1607300	1673500	1942800	0	0	0	0	5810100	4261100	3512100
A0A0C4WMF9	0	0	2	0	0	2	3	3	0	0	0	0	0	0	0	0	0	1320700	0	0	999900	941870	1024600	0	0	0	0	0	0	0
A0A0C4WMG0	3	2	0	0	0	2	3	3	0	0	2	3	3	3	3	0	0	0	0	0	3693400	3179900	1004100	0	0	0	0	1871400	1660300	1511200
A0A0C4WMG1	2	2	2	4	3	4	3	2	2	4	3	4	0	0	0	0	0	0	0	0	0	0	0	0	0	0	4455200	0	0	0
A0A0C4WMG3	3	0	0	12	10	10	4	0	0	0	0	0	2	13	19	1366900	0	0	10380000	5803700	8558900	1915700	0	0	0	0	0	0	75866000	260520000
A0A0C4WMG4	3	7	7	7	8	8	8	6	3	7	7	6	6	4	2	5519100	14481000	15072000	20815000	15947000	24491000	8502300	13021000	5632200	16984000	14700000	18572000	27575000	11989000	3947800
A0A0C4WMG7	16	15	16	17	15	17	18	17	12	17	16	15	16	14	15	93527000	205930000	259950000	318920000	307030000	288900000	168580000	275160000	167650000	173240000	184610000	228370000	390110000	281930000	198500000
A0A0C4WMH0	11	12	13	14	12	13	13	14	8	10	12	11	9	7	8	37378000	43484000	73888000	54484000	44942000	47831000	44004000	68555000	60328000	48112000	56881000	67064000	35217000	21159000	23339000
A0A0C4WMH3	3	0	0	3	4	3	3	0	0	3	3	3	0	0	0	1402800	0	0	1533400	1632700	1881500	1113200	0	0	1832600	1316400	1607400	0	0	0
A0A0C4WMH5	0	0	0	2	0	2	0	0	0	0	2	3	2	0	0	0	0	0	521900	0	783940	0	0	0	0	592140	832480	486990	0	0
A0A0C4WMH7	13	9	11	15	15	16	14	4	5	13	9	9	4	7	6	51450000	13330000	13261000	21019000	28709000	25137000	24678000	11161000	11514000	21608000	10447000	11840000	26996000	280360000	223860000
A0A0C4WMH8	3	0	2	22	13	24	0	2	0	0	0	0	2	7	13	5793600	0	2317800	11241000	12471000	21257000	0	0	0	0	0	0	0	8835900	24107000
A0A0C4WMH9	4	6	7	7	6	7	0	0	0	0	0	0	0	0	0	7395500	9282500	8236400	10017000	11479000	10115000	0	0	0	0	0	0	0	0	0
A0A0C4WMI6	11	14	14	32	30	32	7	7	4	3	4	8	33	35	35	18377000	18295000	13822000	271550000	265950000	235210000	2193000	4864900	1203700	657780	1532800	3054900	712800000	1381200000	1600900000
A0A0C4WMI8	5	5	6	4	5	4	5	5	3	5	5	6	3	0	0	3620600	2187400	3228900	2861000	3374400	2822000	4054000	4012600	3341900	3174900	3721900	3336100	2152900	0	0
A0A0C4WMI9	2	5	5	0	2	0	5	4	0	4	4	2	4	0	0	2070900	5624500	7298700	0	927450	0	4891400	6334900	0	2001900	2423900	2511800	3622500	0	0
A0A0C4WMJ0	2	0	2	0	0	0	0	0	0	0	0	0	2	3	0	2341000	0	0	0	0	0	0	0	0	0	0	0	3428900	3459500	0
A0A0C4WMJ3	2	4	4	3	3	3	6	3	3	3	3	2	4	0	0	5651700	29266000	31428000	6148400	7137200	7394200	14170000	15839000	13924000	7712300	6755400	6639900	8134600	0	0
A0A0C4WMJ5	2	0	0	0	0	0	3	6	2	0	0	0	8	13	14	269360	0	0	0	0	0	2415900	3051700	1754300	0	0	0	9967100	183640000	341100000
A0A0C4WMJ6	19	18	20	20	17	17	20	20	17	19	20	21	5	7	5	121360000	103030000	96584000	64701000	70060000	52455000	145090000	139230000	105010000	72189000	71281000	66527000	6582000	12946000	13646000
A0A0C4WMJ7	15	16	16	14	13	16	16	15	12	15	16	16	10	8	7	67852000	53229000	62931000	59637000	62854000	59104000	87577000	85684000	108190000	88592000	105780000	98399000	58894000	32744000	37606000
A0A0C4WMJ8	6	8	7	8	6	7	3	3	4	0	0	2	3	3	2	7273700	9834300	11960000	12515000	11528000	13815000	4213000	7686000	5522400	0	0	0	8348100	2477300	2762000
A0A0C4WMJ9	0	0	2	11	12	11	7	6	0	9	12	12	3	2	3	0	0	0	10294000	10479000	8005000	4822700	4971900	0	16791000	15523000	13895000	9854700	10916000	11200000
A0A0C4WMK0	6	6	6	5	4	6	6	6	5	5	5	5	3	2	3	8636700	12942000	12706000	9877800	10635000	9310200	8545800	14464000	8881900	6521700	7628200	6749200	5772400	5040500	6099200
A0A0C4WMK5	5	3	5	8	8	8	6	4	5	5	5	6	0	2	2	48564000	46382000	39423000	63360000	44151000	51579000	63274000	57706000	76996000	65003000	55435000	52860000	0	102380000	75725000
A0A0C4WML0	8	14	14	16	14	15	11	13	10	15	15	15	12	11	8	12897000	21441000	35385000	31824000	24753000	31977000	27693000	42937000	35704000	24856000	33879000	35318000	67571000	73913000	37335000
A0A0C4WML3	4	4	3	6	5	4	4	6	4	6	5	5	0	0	0	6800900	6034400	7578500	8314300	5753900	7839400	6489000	11273000	11820000	9184500	9119100	10295000	0	0	0
A0A0C4WML6	31	34	33	34	32	34	33	33	29	33	33	31	32	30	29	1907300000	2636100000	2469700000	2824900000	3826000000	3436800000	1823900000	2095000000	1784700000	4524000000	5389900000	4486400000	8216600000	7606900000	7829800000
A0A0C4WML7	2	0	0	5	5	6	0	0	0	3	3	3	3	0	0	1057900	0	0	2902900	3811200	5316300	0	0	0	3083600	4169200	4593300	2426300	0	0
A0A0C4WML8	0	0	2	0	0	0	0	0	0	0	0	0	0	0	0	0	0	5825600	0	0	0	0	0	0	0	0	0	0	0	0
A0A0C4WMM0	16	13	17	21	20	21	18	14	11	18	19	20	3	2	3	32530000	17497000	22575000	81898000	85994000	66957000	34337000	23833000	36073000	59760000	51010000	62702000	2352400	6997900	5800900
A0A0C4WMM1	7	10	10	12	9	10	11	10	7	9	9	10	3	3	3	14018000	10145000	9386900	16070000	15066000	12243000	17158000	12772000	17812000	17172000	17200000	15830000	4996100	10160000	11787000
A0A0C4WMM2	2	2	3	3	2	3	3	4	2	2	3	3	3	2	2	2166300	1973800	2751200	2976500	2312200	2967200	2101900	2205800	3283400	1980000	1943000	2858100	7192900	2452000	1966800
A0A0C4WMM4	5	4	4	6	6	7	4	4	0	5	5	5	6	4	4	2789300	4762600	4904900	9510500	14065000	10906000	1044900	1137300	0	893020	828090	932850	24281000	19031000	22988000
A0A0C4WMM5	0	0	2	2	0	3	0	0	0	2	2	0	0	0	0	0	0	1672800	1778600	0	1685600	0	0	0	0	0	0	0	0	0
A0A0C4WMM9	0	0	0	0	0	2	2	0	0	2	0	0	0	0	0	0	0	0	0	0	871380	847040	0	0	986990	0	0	0	0	0
A0A0C4WMN2	3	0	3	3	3	2	0	3	2	2	3	2	0	0	0	15356000	0	12542000	16646000	17664000	15329000	0	13814000	18032000	18796000	19005000	15666000	0	0	0
A0A0C4WMN3	0	2	0	0	0	0	0	0	0	0	0	0	4	2	3	0	0	0	0	0	0	0	0	0	0	0	0	1761300	1852400	1151300
A0A0C4WMN4	0	0	0	0	0	0	0	0	0	0	0	0	0	0	0	0	0	0	0	0	0	0	0	0	0	0	0	0	0	0
A0A0C4WMN6	6	4	6	3	0	0	6	5	2	2	4	2	17	15	15	2948600	4420500	10784000	475340	0	0	3115600	12785000	7324900	750940	3671900	0	305100000	235340000	314720000
A0A0C4WMN7	46	49	54	54	56	52	49	47	42	51	53	50	38	36	39	1605500000	1645700000	1682200000	3231000000	3484200000	2873100000	3054500000	2163800000	2407500000	3795000000	3975600000	3799000000	645060000	771210000	832750000
A0A0C4WMN9	8	6	4	8	7	6	7	4	3	9	8	9	0	0	0	21055000	19008000	20895000	24993000	26083000	22170000	29237000	18144000	33062000	30333000	27492000	23841000	0	0	0
A0A0C4WMP0	6	6	9	8	6	7	8	10	9	8	8	6	4	5	9	10164000	12076000	10304000	7474200	6152300	9205800	24705000	41368000	30750000	11210000	9559300	12670000	8761600	28319000	77270000
A0A0C4WMP1	3	0	2	9	7	8	7	5	0	6	3	7	0	0	0	4050100	0	3285800	4628500	5399500	4471600	5343000	4953900	0	6253800	4755000	4878100	0	0	0
A0A0C4WMP2	4	6	6	3	2	4	6	6	4	3	6	7	0	0	0	3649200	5214900	3162600	3007000	2744600	2938300	5208800	3501600	0	3592700	5066800	5262900	0	0	0
A0A0C4WMP3	2	5	4	0	0	0	5	7	3	0	0	0	9	8	9	1611000	2107800	2952900	0	0	0	3251800	5713600	1663000	0	0	0	231670000	46360000	30787000
A0A0C4WMP8	5	5	5	3	3	4	3	2	0	2	4	4	0	0	0	2560300	5468100	5609800	2887000	3192700	3242500	2238000	0	0	2514900	2792900	3073700	0	0	0
A0A0C4WMP9	0	3	3	4	3	3	2	2	0	2	2	2	2	2	2	0	3418900	2839900	455220	407740	420570	0	0	0	0	0	520670	5126200	0	1147400
A0A0C4WMQ1	14	15	15	15	13	12	12	13	9	12	10	12	14	13	14	536280000	894730000	774410000	167660000	172870000	178040000	297350000	557760000	317360000	270580000	309510000	260220000	1035500000	513150000	461740000
A0A0C4WMQ3	5	6	4	8	5	8	8	6	6	9	9	9	5	3	2	5929600	5190900	4991300	11250000	10966000	12188000	16327000	10824000	15180000	18434000	22687000	25024000	14655000	5313400	5406500
A0A0C4WMQ5	2	0	2	2	3	2	2	2	2	3	2	2	0	0	0	1058300	0	615740	1271800	1459900	1355300	1170800	823940	867310	1292500	1217100	1194200	0	0	0
A0A0C4WMQ7	0	0	0	0	0	0	0	0	0	0	0	0	2	0	0	0	0	0	0	0	0	0	0	0	0	0	0	0	0	0
A0A0C4WMR0	23	25	23	26	26	25	27	26	19	24	27	25	8	20	26	143240000	155290000	193470000	168060000	170130000	138740000	202700000	222520000	191080000	207080000	200920000	209990000	12323000	155830000	420700000
A0A0C4WMR2	15	19	20	22	21	21	20	17	18	18	21	21	18	15	17	655420000	760850000	1027000000	1825400000	1681800000	2553100000	1125400000	1125100000	882920000	1854700000	2102500000	2538300000	1142700000	790940000	430430000
A0A0C4WMR3	16	17	17	17	16	17	15	17	14	16	15	14	16	14	11	2511000000	4545800000	3457900000	931970000	919800000	964080000	1170600000	1978100000	1497800000	1003600000	1183200000	982970000	3288100000	2005500000	2111500000
A0A0C4WMR6	7	6	7	8	7	7	7	4	4	7	5	6	2	4	6	22403000	26234000	26114000	31533000	37609000	34701000	24092000	21525000	24808000	29689000	33281000	34903000	30558000	52669000	89408000
A0A0C4WMR7	32	32	31	30	28	28	22	24	19	23	21	22	28	29	29	483120000	434550000	345780000	221770000	146030000	160520000	73139000	109060000	96896000	55363000	71628000	68498000	304350000	691970000	580710000
A0A0C4WMR8	2	2	2	2	0	3	3	3	2	0	2	0	0	0	0	3012700	3171400	4808400	0	0	3938600	2907300	3913700	2830700	0	3124300	0	0	0	0
A0A0C4WMS1	2	2	2	2	2	0	2	2	0	2	2	2	4	4	4	1274000	1674700	935790	859960	798930	0	598790	722200	0	970550	865650	435860	10973000	10115000	9992500
A0A0C4WMS2	9	8	14	17	17	18	15	9	10	17	18	18	3	5	6	18688000	13301000	14365000	66685000	71942000	57661000	29053000	17414000	29251000	54766000	51574000	58279000	2266100	20010000	8445400
A0A0C4WMS3	9	11	10	9	10	8	10	10	8	11	10	10	10	10	10	65522000	174310000	225840000	96600000	90597000	117500000	119550000	219310000	135200000	145270000	163770000	161320000	615380000	197230000	131150000
A0A0C4WMS5	0	0	0	2	0	2	0	0	0	3	2	2	0	0	0	0	0	0	0	0	4179600	0	0	0	4756400	0	6251900	0	0	0
A0A0C4WMS6	2	2	2	3	3	4	3	2	2	2	3	3	0	2	2	5907100	13537000	10959000	10102000	7134200	7345500	8191100	7218400	0	8126800	8843400	9639700	0	0	0
A0A0C4WMT0	33	23	22	37	36	34	42	26	17	32	27	28	7	9	11	125270000	30421000	34700000	153350000	218460000	220260000	221740000	49828000	76989000	145380000	66784000	78631000	10341000	39067000	38869000
A0A0C4WMT1	0	0	0	2	2	2	0	0	0	0	2	2	0	0	0	0	0	0	1000500	0	1563200	0	0	0	0	0	0	0	0	0
A0A0C4WMT2	4	3	2	3	0	4	3	3	0	2	0	0	0	0	0	4136900	6590200	5065000	6686500	0	4674300	7562200	16756000	0	0	0	0	0	0	0
A0A0C4WMT3	0	0	2	0	0	0	0	0	0	0	0	2	0	0	0	0	0	20063000	0	0	0	0	0	0	0	0	0	0	0	0
A0A0C4WMT4	9	10	10	9	12	11	8	10	5	10	10	9	5	3	3	40645000	33458000	31193000	40774000	32816000	45023000	47028000	36208000	40115000	35024000	43065000	46627000	14422000	8056100	7949800
A0A0C4WMT7	6	6	5	7	6	7	7	7	4	6	7	7	5	3	2	16204000	16796000	18889000	21745000	28423000	30302000	21516000	27240000	14764000	18604000	18180000	20741000	13993000	8367100	8094100
A0A0C4WMT9	43	47	48	46	46	45	49	48	45	45	47	47	44	39	37	5998000000	6131100000	7177500000	3308400000	3605900000	3376600000	13000000000	14899000000	12072000000	7942500000	9941800000	9962500000	4400700000	3116800000	2568200000
A0A0C4WMU1	31	34	32	37	35	35	32	36	27	32	34	32	24	24	22	374570000	291650000	296300000	443100000	391810000	342240000	316870000	399630000	441060000	401730000	453050000	447720000	200380000	286710000	247550000
A0A0C4WMU3	27	26	23	29	32	28	27	28	23	29	27	30	5	7	9	67431000	84610000	77299000	117720000	116150000	82692000	84269000	59278000	63074000	103170000	135890000	136960000	3115300	15006000	16071000
A0A0C4WMU6	0	0	0	0	0	0	0	0	0	0	0	0	0	0	2	0	0	0	0	0	0	0	0	0	0	0	0	0	0	2579400
A0A0C4WMU7	8	10	9	12	10	10	7	5	4	11	9	10	0	0	0	10745000	13724000	9992900	13273000	13669000	9174800	5699800	9038200	10341000	18331000	19211000	18975000	0	0	0
A0A0C4WMV1	35	39	40	34	30	30	34	35	35	32	32	30	38	36	39	8044200000	11181000000	9097000000	1833900000	1133000000	1376700000	4000900000	6803000000	5746500000	2259200000	2182800000	2203500000	35266000000	25654000000	26971000000
A0A0C4WMV3	0	0	2	2	0	2	0	0	0	2	2	2	0	0	0	0	0	0	0	0	9473700	0	0	0	0	0	8825400	0	0	0
A0A0C4WMV4	3	2	0	4	4	4	4	4	3	4	4	4	0	2	4	3984300	4543500	0	7444700	8006000	7323200	11941000	4992800	9739800	18977000	11175000	6883900	0	4590600	13747000
A0A0C4WMV5	51	46	48	56	58	56	57	45	36	55	47	48	29	33	27	458040000	226300000	246870000	526040000	553940000	509480000	801190000	221890000	296030000	592040000	239790000	385550000	125360000	146640000	153200000
A0A0C4WMV6	5	6	6	6	4	3	5	4	4	4	6	5	6	5	5	21487000	49647000	46825000	11780000	8942600	8055000	12006000	17567000	15268000	22239000	18542000	20912000	88672000	32000000	24087000
A0A0C4WMV7	3	0	2	3	3	3	3	3	2	3	3	3	2	0	0	3663300	0	3060800	4862400	4529100	5263900	7057000	5404100	6200300	5521800	5154100	5380400	2266200	0	0
A0A0C4WMV9	11	11	12	13	13	14	14	14	13	13	14	15	11	7	9	44923000	47750000	58464000	95626000	103650000	95732000	68737000	74828000	79193000	84440000	104520000	106140000	53655000	25057000	22568000
A0A0C4WMW0	7	8	7	8	6	8	8	7	8	8	6	8	5	0	0	33051000	30130000	32612000	36942000	44351000	55642000	33684000	48206000	44954000	38504000	39835000	38858000	18384000	0	0
A0A0C4WMW4	0	0	2	3	2	2	2	0	0	2	2	2	0	0	0	0	0	1162500	1162300	0	0	1400300	0	0	1287200	1258800	1245400	0	0	0
A0A0C4WMW6	2	0	0	0	0	0	2	0	0	2	2	0	0	0	0	820100	0	0	0	0	0	1103300	0	0	0	3257500	0	0	0	0
A0A0C4WMW8	2	2	3	2	3	3	2	3	2	2	2	3	4	4	3	2988800	6048500	5152500	3683800	3641800	4776600	4579700	5747100	5328600	3990500	3485700	4739500	12175000	8862900	10750000
A0A0C4WMX0	12	13	14	11	11	10	11	12	8	10	10	9	13	13	10	83588000	161350000	121280000	29127000	36772000	32971000	65814000	80496000	62201000	40424000	37667000	36158000	264940000	192590000	144170000
A0A0C4WMX2	6	6	9	8	6	7	8	10	9	8	8	6	4	5	9	10164000	12076000	10304000	7474200	6152300	9205800	24705000	41368000	30750000	11210000	9559300	12670000	8761600	28319000	77270000
A0A0C4WMX4	0	0	2	0	0	0	0	0	0	0	0	0	2	0	0	0	0	711780	0	0	0	0	0	0	0	0	0	0	0	0
A0A0C4WMX5	8	0	0	5	8	10	9	0	0	5	0	0	0	19	23	4309900	0	0	7651000	6920700	6265400	7684000	0	0	3258300	0	0	0	73700000	199110000
A0A0C4WMX6	4	8	7	6	7	8	9	8	4	6	8	4	2	4	6	3781600	4639800	7815400	5397400	5414900	5962700	7308100	5757500	6197000	5814100	6753300	6882200	5026500	7328500	10400000
A0A0C4WMY1	3	2	3	0	0	2	0	0	0	0	0	0	0	0	0	2407500	1831300	1762900	0	0	0	0	0	0	0	0	0	0	0	0
A0A0C4WMY4	12	14	11	19	18	18	16	14	9	21	20	20	6	4	4	30255000	23854000	28552000	114500000	87435000	123250000	41712000	36117000	44493000	106460000	104830000	111080000	6745500	19037000	2465600
A0A0C4WMY6	3	3	4	5	5	6	5	4	2	4	4	5	0	0	0	14913000	17272000	22874000	52578000	57422000	57920000	31628000	11974000	18415000	15666000	17589000	23362000	0	0	0
A0A0C4WMY8	21	17	19	28	26	24	25	25	21	24	26	26	7	6	8	72998000	82805000	73881000	182820000	168490000	133380000	130640000	168660000	173820000	199720000	239500000	222220000	30168000	27778000	27764000
A0A0C4WMZ0	0	0	0	0	0	0	2	2	0	0	0	0	3	0	0	0	0	0	0	0	0	1155700	1168000	0	0	0	0	1459300	0	0
A0A0C4WMZ1	16	16	16	7	5	8	14	14	10	12	13	10	13	13	12	59640000	98365000	84235000	7377900	3448000	5932600	53570000	85107000	60946000	21763000	24211000	29484000	195670000	99840000	98846000
A0A0C4WMZ3	7	10	13	14	14	15	11	8	6	14	11	13	3	5	6	13181000	15731000	18804000	33446000	33267000	39150000	20249000	19138000	18628000	30887000	26848000	30037000	6453900	13965000	29862000
A0A0C4WMZ7	6	7	6	5	3	5	7	6	4	4	4	4	8	8	9	35370000	49037000	40973000	3937800	7323800	6018200	55136000	88424000	40560000	10100000	11819000	8672000	729830000	577880000	702980000
A0A0C4WMZ8	4	5	6	9	7	8	8	6	4	6	8	10	4	0	0	8638100	7047100	8536000	11773000	7158300	12810000	14371000	15727000	12925000	11087000	11105000	12411000	13919000	0	0
A0A0C4WMZ9	0	0	0	3	2	0	0	0	0	0	0	0	0	0	0	0	0	0	845880	484010	0	0	0	0	0	0	0	0	0	0
A0A0C4WN01	19	20	18	17	19	20	14	18	13	13	11	16	20	20	18	162030000	132850000	149900000	119030000	110330000	116460000	46156000	90835000	74608000	29161000	38486000	38127000	587770000	486680000	529230000
A0A0C4WN03	5	5	5	5	4	5	5	4	2	4	4	5	3	3	3	7959700	7241400	6295900	9262800	11563000	11590000	8698400	7396300	8598700	9347700	10564000	10381000	7941400	7057200	4480100
A0A0C4WN06	7	8	9	8	10	8	9	9	6	8	8	7	6	3	4	12650000	23146000	29633000	35285000	33434000	25322000	31018000	54025000	29845000	28253000	32778000	32081000	12197000	7947300	8156900
A0A0C4WN07	22	24	23	18	19	21	25	25	22	21	22	22	0	0	0	318660000	263020000	276050000	65419000	86216000	84858000	308500000	325010000	358990000	187710000	201100000	213510000	0	0	0
A0A0C4WN08	13	13	17	12	14	12	12	13	11	15	15	14	13	9	9	73734000	148220000	124330000	57903000	60687000	48581000	43613000	67835000	24447000	49515000	55314000	49152000	57590000	27387000	20636000
A0A0C4WN09	0	0	0	0	2	0	3	4	0	2	0	2	2	2	3	0	0	0	0	0	0	0	7160600	0	8692800	0	0	0	0	7187000
A0A0C4WN10	4	3	3	3	2	5	5	5	2	5	4	4	0	2	0	3926600	6170100	6512300	8041300	8107500	9428500	5109800	6586400	4528900	6392200	5221600	5115400	0	11562000	0
A0A0C4WN13	10	5	6	8	7	9	4	5	2	3	4	5	6	14	13	19509000	14360000	14257000	19202000	15325000	21655000	4288600	8233500	5881200	4497400	5403100	4731200	29047000	117570000	101320000
A0A0C4WN15	11	15	15	16	18	18	13	12	11	16	18	18	9	8	7	46860000	31105000	29672000	49646000	47626000	52106000	39840000	32370000	38993000	53578000	54446000	55629000	19903000	13200000	19325000
A0A0C4WN17	12	9	11	15	12	10	5	9	0	4	3	2	6	8	7	24439000	10053000	9436800	34993000	24910000	21246000	4960400	8210600	0	2453900	1304600	982530	8947700	8258300	7772900
A0A0C4WN19	28	27	26	28	22	24	20	22	14	4	6	6	37	34	34	182430000	195110000	181610000	108250000	86886000	87610000	46099000	94813000	44637000	974720	4771400	4922200	845720000	689570000	809390000
A0A0C4WN20	0	2	2	2	0	0	0	0	0	0	0	0	0	0	0	0	3658800	6288900	2180800	0	0	0	0	0	0	0	0	0	0	0
A0A0C4WN24	12	13	13	13	11	13	14	13	7	12	12	12	6	5	0	60100000	54863000	56021000	80198000	74956000	84772000	59258000	60164000	54620000	68974000	77544000	74616000	18628000	7767200	0
A0A0C4WN26	23	21	24	35	32	34	19	21	11	14	9	12	11	16	12	48146000	33915000	46160000	108430000	132170000	83524000	31568000	27017000	23299000	15007000	11262000	12417000	16276000	25724000	27299000
A0A0C4WN28	20	22	23	25	25	24	25	25	24	25	25	26	20	18	17	176850000	181670000	223070000	358870000	320070000	379950000	319880000	367400000	401000000	313060000	334580000	358610000	162240000	110610000	92454000
A0A0C4WN31	13	12	13	16	13	14	12	11	9	16	14	15	3	2	2	33431000	24659000	26275000	42877000	43560000	46541000	29867000	18001000	24962000	50545000	58321000	56744000	4434400	0	7579600
A0A0C4WN33	5	6	6	4	4	4	6	5	3	4	3	3	6	7	6	28399000	22691000	18395000	7152000	9188500	8749500	30000000	27156000	7619700	11599000	10152000	7844300	53010000	53883000	134520000
A0A0C4WN34	0	2	2	2	2	2	2	0	0	0	2	2	0	0	0	0	1609100	1245900	873350	1379500	1345500	1468400	0	0	0	1815600	1648000	0	0	0
A0A0C4WN36	2	2	3	4	4	2	0	0	0	0	0	0	0	0	0	0	0	0	2761300	0	0	0	0	0	0	0	0	0	0	0
A0A0C4WN37	0	2	3	0	0	2	2	3	2	3	2	2	2	0	0	0	0	2720000	0	0	1976800	1458900	1643700	0	1297400	0	0	0	0	0
A0A0C4WN38	0	0	0	0	0	0	7	5	2	0	0	0	4	4	3	0	0	0	0	0	0	3317400	4197400	3146800	0	0	0	3203500	3569800	2870300
A0A0C4WN40	0	0	0	0	0	0	0	0	0	0	0	0	2	0	0	0	0	0	0	0	0	0	0	0	0	0	0	1153900	0	0
A0A0C4WN41	7	9	9	6	7	7	7	7	6	7	7	7	2	2	2	98617000	351350000	238530000	15982000	18226000	10114000	33111000	21592000	11254000	19803000	20223000	19222000	913480	265100	1430400
A0A0C4WN42	2	0	0	0	0	0	2	0	0	0	0	0	0	0	0	0	0	0	0	0	0	3720200	0	0	0	0	0	0	0	0
A0A0C4WN43	3	4	4	5	5	5	4	4	0	4	3	3	3	3	3	3929800	3673700	3763000	8684000	10984000	9809500	5312100	4418300	0	3663300	4733900	4498300	3080200	5066300	8226200
A0A0C4WN44	17	17	16	21	20	20	20	16	13	19	17	19	4	3	3	72896000	56465000	41311000	140060000	126430000	121570000	77410000	35868000	73271000	57341000	55739000	60193000	13332000	2567500	2802700
A0A0C4WN46	32	30	32	37	37	36	35	19	17	33	28	30	0	0	0	320080000	152130000	154820000	371340000	360920000	357290000	243120000	33569000	43561000	321110000	120830000	166010000	0	0	0
A0A0C4WN47	0	2	0	0	0	0	2	2	0	2	3	3	3	3	3	0	4303600	0	0	0	0	5636200	6493600	0	6425300	5009600	4054500	34842000	27695000	21974000
A0A0C4WN48	3	0	0	0	0	0	2	2	0	0	0	0	4	3	4	1319700	0	0	0	0	0	648110	622150	0	0	0	0	58184000	8579600	4773200
A0A0C4WN51	0	2	0	0	0	0	0	0	0	0	2	0	3	2	2	0	0	0	0	0	0	0	0	0	0	0	0	8294900	0	0
A0A0C4WN52	18	14	15	17	16	18	18	15	12	17	17	19	5	7	9	39873000	32784000	42789000	72188000	63473000	73638000	57143000	50028000	63414000	60144000	58723000	68470000	22544000	23305000	25312000
A0A0C4WN53	0	0	0	0	0	0	2	2	0	0	0	0	0	0	0	0	0	0	0	0	0	16297000	482960	0	0	0	0	0	0	0
A0A0C4WN56	9	11	10	10	8	9	10	9	8	8	8	7	2	4	0	33973000	35039000	46749000	20880000	14971000	24460000	25919000	27123000	21540000	20832000	21239000	18946000	3592000	4928200	0
A0A0C4WN57	5	8	8	7	7	7	6	7	6	5	6	5	6	8	7	230070000	475110000	390860000	103340000	122670000	101630000	149490000	260220000	150380000	106550000	124050000	119970000	1100900000	457530000	535890000
A0A0C4WN58	21	25	25	23	23	23	25	25	18	22	20	24	24	17	18	311090000	696280000	708460000	208740000	226980000	216190000	371660000	444230000	272900000	388900000	472900000	450120000	535730000	245580000	233900000
A0A0C4WN63	8	7	9	14	16	16	11	7	4	13	13	14	10	13	14	25493000	14563000	12862000	159050000	150100000	189500000	23249000	11228000	9329900	109320000	84963000	73452000	63743000	238380000	420480000
A0A0C4WN65	18	19	19	19	19	17	15	18	14	19	17	18	17	16	15	107070000	160050000	207110000	255220000	226190000	296130000	100380000	144000000	115190000	157080000	168290000	196240000	224900000	193530000	119880000
A0A0C4WN66	6	10	10	8	10	11	6	9	4	7	7	9	5	8	5	13222000	92279000	96509000	32472000	43622000	34866000	29265000	42402000	38605000	20709000	27720000	28343000	31593000	38143000	28273000
A0A0C4WN70	2	2	0	3	2	4	2	2	0	4	2	3	0	0	0	927730	718380	0	1259200	1271400	1496000	1384700	0	0	1366900	1227500	1632000	0	0	0
A0A0C4WN72	8	7	8	7	7	8	9	9	5	6	9	7	6	6	4	15222000	13316000	18575000	11177000	11421000	12805000	13050000	27334000	19679000	9312700	12913000	11703000	34224000	18978000	11425000
A0A0C4WN75	7	6	7	7	8	8	7	7	5	6	8	9	0	0	0	23592000	19098000	19723000	24385000	19206000	28921000	22293000	19283000	25411000	24729000	28523000	30370000	0	0	0
A0A0C4WN77	0	2	2	2	3	4	9	9	5	10	9	10	8	3	0	0	3249500	4252000	6423200	7588600	4697200	105770000	188530000	37358000	88879000	81688000	120780000	54386000	11675000	0
A0A0C4WN79	3	2	3	8	6	7	4	2	2	5	4	3	0	0	0	6742900	3163000	3793600	8576100	7860700	8696800	6434400	2141500	2714100	3923700	3208200	3904700	0	0	0
A0A0C4WN80	7	10	10	10	8	9	10	11	7	10	8	8	10	7	6	29456000	47562000	50236000	63365000	50469000	89730000	95397000	141300000	102610000	90387000	85925000	104070000	215200000	85192000	44567000
A0A0C4WN81	0	0	0	8	6	7	0	0	0	7	6	8	0	0	0	0	0	0	6121300	9186500	8157500	0	0	0	7805300	6801700	5531000	0	0	0
A0A0C4WN82	20	9	13	27	27	31	30	12	4	19	13	17	6	11	13	49735000	8989100	13484000	65961000	73908000	88741000	84086000	8587500	7217600	37806000	17147000	20447000	1743900	14663000	19815000
A0A0C4WN83	17	20	20	15	10	15	15	16	14	15	14	16	18	10	12	49468000	61301000	56167000	27167000	23540000	25892000	36956000	53676000	38037000	28459000	34756000	31254000	56142000	28508000	30278000
A0A0C4WN84	10	9	10	12	13	13	2	5	2	0	0	2	12	9	11	20754000	22001000	22075000	70897000	107690000	69406000	1046800	6473700	6315700	0	0	1156100	210050000	131540000	182660000
A0A0C4WN88	7	10	10	8	6	7	5	4	2	5	4	4	3	2	0	39914000	47558000	34872000	24979000	16209000	20386000	7619000	18276000	8518900	9004900	11122000	9860600	14232000	11510000	0
A0A0C4WN89	7	6	6	7	8	8	4	5	2	5	5	4	8	8	8	59339000	67254000	62186000	234010000	234050000	201150000	6486400	9143400	1236800	2419000	3805000	5901800	490460000	674590000	507060000
A0A0C4WN92	12	12	16	11	10	10	10	9	8	8	9	9	2	0	0	23440000	18798000	21362000	27834000	26608000	22026000	20467000	29062000	27114000	17391000	19128000	22900000	10642000	0	0
A0A0C4WN95	15	17	16	14	12	10	16	17	12	12	12	12	17	15	17	165800000	213240000	212960000	36352000	35406000	37236000	126660000	217510000	142840000	68169000	75945000	67011000	2424400000	1018400000	1047100000
A0A0C4WN99	5	5	5	6	6	6	6	3	3	3	4	5	0	0	0	4180700	3044000	3320500	6404600	6997500	6336800	5692400	4852400	0	4870200	6052000	8562100	0	0	0
A0A0C4WNA1	29	34	31	30	29	31	26	28	26	28	30	27	27	26	29	541980000	817940000	983980000	824940000	802150000	622990000	377390000	653940000	492970000	782560000	926740000	890890000	551130000	1218400000	2114000000
A0A0C4WNA2	3	2	3	3	3	3	2	3	2	3	3	3	0	0	0	1592300	1500500	1133900	3400900	3290200	3654100	1880600	1863600	2127000	3337800	2740600	3554900	0	0	0
A0A0C4WNA3	8	10	10	9	10	8	11	10	11	8	9	8	11	10	8	215840000	382450000	400640000	156240000	171070000	181840000	510570000	875720000	540450000	200040000	175380000	185100000	1455000000	651470000	434990000
A0A0C4WNA4	42	46	43	52	49	45	43	45	39	49	47	47	20	23	24	143530000	114450000	88589000	244670000	193660000	166910000	127950000	95257000	136560000	314880000	360040000	304300000	7685900	5812100	3264400
A0A0C4WNA5	10	8	5	6	4	6	48	47	44	45	47	47	38	43	44	597220	961400	266350	153650	34756	198570	1390700000	3130400000	1367600000	1764400000	2052600000	2028200000	879180000	1452600000	2262300000
A0A0C4WNA7	0	3	2	0	3	0	0	0	0	0	0	0	0	2	3	0	0	0	0	5401500	0	0	0	0	0	0	0	0	0	6280400
A0A0C4WNA8	3	5	4	6	6	5	7	7	4	6	5	4	6	7	7	3943800	2723100	3234700	8257800	7542500	12909000	39042000	41736000	45840000	9770800	5728200	10115000	123440000	60060000	53573000
A0A0C4WNA9	0	0	0	0	0	0	3	2	0	0	0	0	2	0	2	0	0	0	0	0	0	6047600	3694000	0	0	0	0	0	0	0
A0A0C4WNB0	12	16	16	17	15	18	7	11	6	6	6	6	20	16	17	51169000	43739000	54053000	54318000	58235000	59446000	7132200	15760000	10567000	6023700	5423300	3517200	307880000	200040000	207050000
A0A0C4WNB4	10	10	10	11	10	9	14	7	5	10	9	10	0	0	0	22709000	12796000	13006000	14051000	16851000	13226000	23555000	11144000	9259300	16289000	10350000	13967000	0	0	0
A0A0C4WNC2	10	10	12	13	14	13	17	18	15	13	12	12	19	16	15	29971000	40458000	42196000	69387000	67239000	80608000	218060000	314060000	233440000	76243000	73568000	85943000	858630000	388510000	331020000
A0A0C4WNC6	0	0	0	0	0	0	2	2	0	2	2	0	0	0	0	0	0	0	0	0	0	903520	1422300	0	0	0	0	0	0	0
A0A0C4WNC7	0	0	0	0	0	0	0	0	0	0	0	2	0	0	0	0	0	0	0	0	0	0	0	0	0	0	0	0	0	0
A0A0C4WNC8	0	0	0	2	2	2	2	2	2	2	2	2	2	0	0	0	0	0	7302800	5074300	9749100	4387700	4569600	4932400	5073200	4407400	4604500	4654300	0	0
A0A0C4WND0	11	11	12	14	12	14	12	14	9	13	15	13	7	14	18	59644000	36095000	41459000	47686000	48587000	42554000	41714000	49603000	60892000	47933000	49754000	45307000	14644000	92117000	143230000
A0A0C4WND5	10	6	8	25	26	24	10	6	3	6	3	5	5	5	6	17433000	1975700	8287900	90158000	197590000	149850000	12384000	2650300	2481000	6197400	1842400	3173100	4893300	1532500	9629100
A0A0C4WND7	7	10	10	9	8	11	9	11	9	10	8	8	9	6	6	25731000	29136000	33959000	26597000	36875000	38452000	35589000	59914000	47532000	41439000	39494000	43248000	47448000	22629000	16069000
A0A0C4WNE0	9	6	5	8	7	7	10	10	8	7	9	9	4	6	5	13649000	10781000	8731200	16435000	20305000	19492000	23023000	25196000	29123000	16542000	17189000	15450000	15278000	15074000	21895000
A0A0C4WNE3	3	4	5	0	0	0	4	4	0	0	0	0	6	5	3	2998800	8132600	5152100	0	0	0	3809600	3667900	0	0	0	0	33644000	12395000	9866600
A0A0C4WNE7	2	3	2	0	0	0	2	3	0	0	2	0	2	2	0	0	1519900	0	0	0	0	1240700	1373700	0	0	1454200	0	5853900	2909000	0
A0A0C4WNF0	32	35	34	35	33	33	35	35	31	31	31	33	14	15	15	434390000	365030000	378240000	245440000	234250000	233550000	412350000	503030000	490340000	253860000	270250000	266770000	57213000	57029000	50870000
A0A0C4WNF1	4	4	2	6	5	4	5	2	0	6	6	4	0	0	0	6487500	3666700	3679100	6717100	10322000	6583000	4644800	3310500	0	9338500	5480400	5864700	0	0	0
A0A0C4WNF2	7	7	7	5	5	6	6	5	6	7	5	6	7	7	6	137680000	167040000	165260000	47457000	45012000	47514000	57941000	83095000	86608000	69650000	76887000	68341000	182480000	257240000	201550000
A0A0C4WNF6	9	14	11	13	13	14	10	11	6	8	9	10	7	5	3	34407000	57636000	67021000	38089000	40502000	44338000	21079000	26688000	27482000	14111000	18019000	16806000	27049000	15130000	8306600
A0A0C4WNF7	7	8	5	4	4	4	8	10	6	7	6	6	9	9	9	3956500	9591600	5583800	1243900	1422000	1590200	6057000	18529000	6042300	2051400	2649900	2625000	33436000	6933200	20981000
A0A0C4WNF9	5	6	6	3	4	2	3	3	2	4	4	2	3	6	4	17589000	28446000	29280000	11766000	10747000	9103500	8357600	10107000	6063600	10666000	10199000	10049000	17812000	18753000	20311000
A0A0C4WNG5	7	7	5	8	7	7	7	10	7	9	11	10	0	0	0	20284000	16636000	19135000	18897000	16720000	20516000	30354000	43932000	32716000	30550000	45125000	39699000	0	0	0
A0A0C4WNG9	6	4	6	9	4	8	5	5	5	5	5	6	3	0	0	20214000	14613000	18349000	23280000	24440000	26784000	24782000	15208000	22366000	20485000	24662000	28395000	8277600	0	0
A0A0C4WNH2	0	0	2	2	0	3	0	0	0	2	2	0	0	0	0	0	0	1672800	1778600	0	1685600	0	0	0	0	0	0	0	0	0
A0A0C4WNH3	4	5	5	3	3	6	4	5	0	5	4	5	0	0	2	15106000	13351000	12349000	8696300	0	7888000	20843000	18022000	0	18304000	20691000	16611000	0	0	0
A0A0C4WNH5	8	10	10	9	9	10	12	11	10	11	10	9	9	9	8	16862000	33139000	39891000	43717000	45168000	61119000	67539000	124970000	77982000	63878000	80412000	90049000	45846000	25722000	18839000
A0A0C4WNH9	5	8	8	6	4	6	7	6	4	4	5	5	0	0	0	9736400	18114000	20353000	4593300	2631200	6001200	13809000	18617000	10970000	3036300	3033700	5654900	0	0	0
A0A0C4WNI1	6	10	8	12	9	11	10	7	4	8	8	7	3	3	3	13364000	13574000	13229000	19864000	21059000	22534000	17390000	16836000	14722000	18166000	22887000	23259000	4877200	2630800	1798800
A0A0C4WNI3	4	4	3	3	2	2	5	4	0	2	0	3	0	0	0	2452800	3897600	3115000	2457800	0	1723500	4264400	4416400	0	0	0	5206300	0	0	0
A0A0C4WNI6	16	17	18	14	12	13	13	14	12	12	11	13	13	15	12	107710000	125150000	132940000	63368000	49094000	82038000	55616000	108560000	75072000	57928000	66987000	70890000	223020000	192430000	151140000
A0A0C4WNI7	0	0	0	0	0	0	0	0	0	0	0	0	4	2	3	0	0	0	0	0	0	0	0	0	0	0	0	18929000	4071500	3611900
A0A0C4WNI8	0	0	0	4	4	4	0	0	0	2	2	4	0	0	0	0	0	0	6022500	6156300	7845200	0	0	0	4510500	4138500	5116200	0	0	0
A0A0C4WNI9	6	7	6	7	6	7	7	7	5	6	6	6	0	0	0	21839000	14141000	11195000	17625000	21151000	25175000	22346000	15900000	19361000	21734000	15489000	18578000	0	0	0
A0A0C4WNJ1	24	14	19	23	25	27	28	16	10	20	22	19	7	7	7	113580000	16872000	26582000	55354000	48789000	89399000	154440000	23355000	23622000	41796000	28550000	30443000	8147200	62266000	54169000
A0A0C4WNJ4	4	5	4	5	5	5	5	4	0	4	4	4	3	3	4	5300100	7887600	7675100	8289700	11928000	7129700	7081200	4683400	0	6269400	6508500	5163800	3116300	3450300	2554800
A0A0C4WNJ5	8	11	10	9	11	11	9	11	7	10	7	10	7	4	3	22530000	27317000	31908000	35692000	31525000	51094000	27575000	48018000	23289000	31609000	28197000	34175000	12157000	7252700	3587300
A0A0C4WNJ8	7	6	8	10	10	11	8	8	9	10	10	10	4	0	4	15771000	13574000	17090000	45666000	34460000	50271000	25124000	20942000	26186000	39729000	43260000	45954000	7117900	0	5888900
A0A0C4WNK0	0	0	0	0	0	2	2	0	0	0	0	0	0	0	0	0	0	0	0	0	0	1975400	0	0	0	0	0	0	0	0
A0A0C4WNK2	12	13	15	17	14	15	14	17	8	13	14	15	9	9	9	33987000	28246000	26637000	31316000	26604000	22528000	30335000	39322000	31307000	33225000	36530000	33510000	8822900	13096000	15853000
A0A0C4WNK6	6	5	8	11	12	12	8	7	5	9	9	10	5	9	11	7269400	9012500	9674500	25679000	29469000	28960000	12901000	10587000	12857000	23075000	22521000	28304000	10288000	14713000	24641000
A0A0C4WNK7	5	4	4	5	6	8	5	5	4	7	6	6	6	7	5	5547000	3671900	6134300	7496800	8910800	15964000	10039000	7351600	10015000	10696000	11851000	8783100	12009000	11248000	8852100
A0A0C4WNK8	0	2	2	2	2	0	2	0	2	2	3	2	2	2	0	0	0	0	14135000	12701000	0	13590000	0	0	14531000	14567000	15987000	14021000	0	0
A0A0C4WNK9	4	5	5	4	3	4	4	4	3	4	4	4	2	3	2	14798000	24760000	32830000	14998000	16454000	23110000	18588000	21141000	26506000	19344000	19304000	19546000	27624000	12940000	13782000
A0A0C4WNL6	3	0	3	2	2	4	2	0	0	3	3	3	0	0	0	3972600	0	2617700	0	3779600	4565500	0	0	0	5602100	4383300	4153200	0	0	0
A0A0C4WNL8	11	12	9	15	16	13	12	11	9	13	12	14	2	5	3	19706000	12329000	12133000	45840000	33229000	33731000	21320000	9784100	26243000	31488000	30858000	36563000	2948900	6116100	11231000
A0A0C4WNL9	0	2	2	2	0	2	2	0	2	0	0	2	2	0	0	0	3639500	4215700	0	0	2696100	4696100	0	0	0	0	4876000	2162600	0	0
A0A0C4WNM0	12	11	10	12	12	11	13	11	12	11	12	11	3	4	4	44191000	41708000	38664000	27041000	20093000	17248000	40757000	40614000	47369000	22144000	27141000	22951000	8971200	16903000	18295000
A0A0C4WNM1	4	5	5	4	4	5	4	5	5	4	4	5	5	4	4	24457000	54548000	53612000	20705000	22687000	20298000	21266000	27387000	24047000	23105000	28696000	25734000	61009000	68266000	52450000
A0A0C4WNM6	14	15	16	16	16	16	15	15	13	15	15	15	14	13	12	293160000	392540000	554900000	790150000	714700000	793260000	471060000	615090000	531490000	537290000	640400000	638840000	388820000	366520000	236080000
A0A0C4WNM9	2	0	2	0	3	2	2	0	3	0	2	2	3	2	2	4677000	0	7096700	0	3617000	4403700	5110700	0	3539700	0	4736500	5628000	13635000	5079300	3838900
A0A0C4WNN0	6	5	7	10	9	10	7	6	6	10	8	8	4	6	5	34182000	41491000	45813000	94360000	135160000	144260000	66457000	48924000	63735000	96497000	105240000	117220000	53202000	32008000	23734000
A0A0C4WNN1	2	4	4	3	2	4	4	3	0	3	0	3	2	3	3	0	6899500	6261400	5430900	0	6765900	5298700	6176000	0	4824300	0	4831500	22520000	7539000	11341000
A0A0C4WNN2	30	32	28	74	73	71	33	24	29	69	73	73	48	40	44	215160000	156550000	161700000	12299000000	11796000000	8753400000	185690000	80516000	207650000	15952000000	19352000000	17496000000	1063900000	1027500000	1128700000
A0A0C4WNN3	7	5	9	9	7	10	7	8	4	3	3	3	10	7	5	7293700	9346500	11652000	9554400	8801500	12226000	5953700	14325000	8569700	6927200	0	3204100	20605000	8042000	7980400
A0A0C4WNN4	2	0	0	11	11	10	0	0	0	12	11	12	8	6	6	2331000	0	0	18378000	14897000	20902000	0	0	0	22233000	22494000	21699000	7409600	7071200	7726300
A0A0C4WNN6	0	0	0	4	4	4	2	0	0	5	5	5	6	5	5	0	0	0	40112000	40692000	53344000	1665300	0	0	114810000	108240000	66881000	182700000	57081000	61180000
A0A0C4WNN8	2	2	0	0	2	0	0	2	0	0	0	0	2	2	2	1145400	1158400	0	0	578790	0	0	1174400	0	0	0	0	5078700	12329000	5240800
A0A0C4WNN9	0	0	0	2	2	2	2	0	0	2	2	2	0	0	2	0	0	0	3587800	4132000	4378500	0	0	0	3704300	5361100	4562800	0	0	0
A0A0C4WNP4	28	32	29	35	32	33	15	14	11	32	35	33	33	31	30	191220000	218500000	211790000	836090000	804190000	707210000	47403000	43848000	69044000	755690000	905550000	945860000	1124200000	1206300000	1155100000
A0A0C4WNP6	3	5	5	6	6	6	0	2	0	6	5	5	6	4	0	2071700	3945800	4564200	12956000	7164900	15661000	0	1560700	0	8304300	10228000	11661000	18075000	4573900	0
A0A0C4WNP8	0	2	0	4	3	4	0	0	0	0	0	0	0	0	0	0	1993600	0	7798500	5187000	9960200	0	0	0	0	0	0	0	0	0
A0A0C4WNP9	3	3	2	2	2	2	2	2	2	2	2	2	0	2	2	7015500	6796400	6715000	6719900	8764900	9020600	4171700	5741100	11449000	5769500	6816100	6235500	0	0	0
A0A0C4WNQ1	0	0	2	2	0	3	0	0	0	2	2	0	0	0	0	0	0	1672800	1778600	0	1685600	0	0	0	0	0	0	0	0	0
A0A0C4WNQ2	0	0	0	0	0	0	0	0	0	3	3	2	0	0	0	0	0	0	0	0	0	0	0	0	1485300	2509100	1883200	0	0	0
A0A0C4WNQ4	9	9	8	10	10	9	8	8	6	9	9	9	2	4	4	33776000	26204000	27644000	62834000	76589000	56905000	28315000	25973000	23595000	49655000	52685000	60250000	20898000	10391000	11028000
A0A0C4WNQ6	19	24	24	18	18	17	21	23	20	20	22	20	26	25	24	509480000	752920000	718440000	63108000	59113000	68368000	336090000	516340000	379040000	240070000	295080000	263090000	2823200000	4057700000	3738800000
A0A0C4WNQ8	10	13	13	11	11	10	9	10	7	8	10	10	9	8	7	561920000	1025600000	963550000	127880000	128280000	135500000	157300000	197300000	211790000	132340000	189730000	155070000	270620000	160030000	137230000
A0A0C4WNQ9	0	0	0	0	0	0	2	2	0	0	0	0	8	7	8	0	0	0	0	0	0	6157400	8810200	0	0	0	0	63366000	303320000	714970000
A0A0C4WNR2	15	10	12	10	9	11	13	12	9	11	10	11	3	0	0	14877000	17050000	21294000	10243000	9617200	9556200	12898000	15193000	16098000	10816000	11605000	11173000	3164500	0	0
A0A0C4WNR7	5	4	5	4	3	5	3	3	2	5	2	2	5	4	4	18729000	18304000	21986000	5750000	8442800	7251400	5626900	9915800	4925900	10346000	8962900	11236000	72461000	27976000	30563000
A0A0C4WNR9	0	3	0	4	3	2	5	3	3	2	3	2	6	0	3	0	4025300	0	4165000	3644600	0	4064900	5937400	5683800	0	4440100	0	21764000	0	5775600
A0A0C4WNS3	42	46	43	52	49	45	43	45	39	49	47	47	20	23	24	143530000	114450000	88589000	244670000	193660000	166910000	127950000	95257000	136560000	314880000	360040000	304300000	7685900	5812100	3264400
A0A0C4WNS4	5	5	5	4	4	5	4	4	4	5	4	5	3	0	2	3976700	4169000	3355200	7716900	5685900	10842000	5327000	6004300	4122400	7018700	8913900	5082100	0	0	0
A0A0C4WNS5	47	47	44	54	47	52	54	48	44	51	54	52	37	35	31	875920000	687670000	716010000	1134200000	1269700000	935770000	1270800000	1083800000	1364300000	1157900000	1194300000	1124900000	180970000	236420000	260360000
A0A0C4WNS6	16	20	18	15	17	17	15	19	16	15	15	16	18	16	15	999190000	1409400000	1527600000	533250000	551570000	546680000	598440000	1019400000	572740000	424780000	435930000	444680000	2193700000	1454500000	1262600000
A0A0C4WNS8	36	31	35	40	42	41	42	33	34	43	41	36	10	20	24	603030000	391920000	379720000	741490000	759950000	624270000	571400000	465550000	556420000	762680000	648550000	555100000	33293000	103360000	127830000
A0A0C4WNS9	19	21	22	18	12	16	19	18	14	12	10	12	3	6	8	131040000	96437000	96429000	41733000	27591000	36682000	92872000	98385000	98758000	40536000	35542000	44696000	4395800	11394000	21987000
A0A0C4WNT2	3	2	3	3	2	2	3	0	0	0	2	0	0	0	2	7386200	5338900	4595100	10881000	14529000	13983000	4702600	0	0	0	0	0	0	0	0
A0A0C4WNT3	2	3	2	2	2	2	2	2	0	0	0	0	3	3	3	0	227290000	0	0	0	0	183950000	177850000	0	0	0	0	218730000	251310000	217280000
A0A0C4WNT4	2	0	0	2	3	2	2	0	0	0	2	0	0	0	0	0	0	0	0	2130900	1662800	0	0	0	0	0	0	0	0	0
A0A0C4WNT5	12	12	11	10	10	9	10	12	8	8	7	8	13	11	13	67256000	110970000	106090000	51448000	45739000	58562000	45235000	89080000	57518000	23685000	21200000	24503000	875400000	478520000	526180000
A0A0C4WNT6	6	6	6	6	8	8	4	3	3	7	5	4	0	0	0	7596200	6856700	7580200	9569800	9571200	9829400	9334800	6203000	5296400	14094000	12899000	12170000	0	0	0
A0A0C4WNT7	2	0	0	3	3	4	4	0	0	2	0	0	0	2	2	3186500	0	0	7872900	8285800	10694000	3584300	0	0	0	0	0	0	90197000	32471000
A0A0C4WNT8	0	0	0	0	0	0	0	0	0	0	0	0	2	2	0	0	0	0	0	0	0	0	0	0	0	0	0	0	2983700	0
A0A0C4WNU0	0	2	3	0	2	2	5	4	0	2	2	4	7	8	9	0	424110	1595700	0	1194000	0	7761200	6831900	0	3413800	4609600	5274300	37162000	137040000	517530000
A0A0C4WNU1	0	0	0	2	2	2	2	0	0	2	2	2	0	0	0	0	0	0	928650	1555300	1084100	1097200	0	0	1395100	2238700	1936700	0	0	0
A0A0C4WNU2	3	4	4	4	3	4	4	4	2	3	3	4	0	0	0	0	0	0	1933400	0	1889900	1945800	1828500	0	1898000	2059100	2046500	0	0	0
A0A0C4WNU3	3	6	6	4	3	3	9	9	8	5	8	7	11	12	12	3022400	10971000	8214700	2140300	906590	1215200	24845000	33017000	16022000	12816000	18098000	12195000	129760000	464890000	588060000
A0A0C4WNU5	10	10	8	10	8	9	8	8	5	6	7	7	7	5	4	10474000	15102000	14750000	11104000	11581000	13543000	12901000	14779000	14639000	11759000	10756000	12582000	23649000	13913000	10939000
A0A0C4WNU6	32	20	24	34	37	32	35	13	8	30	18	25	2	4	4	59654000	23868000	27995000	40028000	96849000	57834000	75540000	13017000	8328300	48554000	24536000	33440000	0	3284900	3373800
A0A0C4WNV2	0	3	3	5	5	5	5	6	2	4	6	7	6	5	3	0	6906400	6935400	14918000	12473000	19674000	10483000	9078700	6275200	14933000	16549000	20384000	16967000	8973900	8527200
A0A0C4WNV3	6	9	9	9	10	12	9	11	8	9	10	11	9	11	12	13175000	24312000	36576000	27117000	28453000	42807000	29817000	32560000	32963000	24711000	24486000	30768000	16869000	115240000	143660000
A0A0C4WNV4	0	0	0	0	0	0	0	0	0	0	0	0	2	0	0	0	0	0	0	0	0	0	0	0	0	0	0	2682600	0	0
A0A0C4WNV6	8	4	5	7	9	9	8	4	3	8	9	9	0	4	2	13701000	9195600	7654800	10007000	13807000	17132000	14416000	5018200	0	19425000	14510000	10651000	0	15893000	12731000
A0A0C4WNW2	13	13	14	12	13	14	16	16	12	13	14	14	12	12	11	87140000	73034000	85011000	83345000	91661000	77247000	167680000	172490000	183940000	117850000	126250000	133010000	110830000	86011000	86797000
A0A0C4WNW4	6	8	8	12	11	10	9	11	6	8	8	5	7	4	6	10879000	11632000	10480000	14814000	17340000	12278000	14554000	18382000	16680000	7750400	11546000	8741000	8679300	11777000	14111000
A0A0C4WNX3	70	67	69	88	91	94	84	70	65	82	75	77	54	65	58	3687500	2810500	2654400	14727000	61975000	39052000	29833000	8462100	7143300	16201000	40943000	26497000	3374200	2257600	1913100
A0A0C4WNX5	6	7	7	7	9	8	6	7	6	6	6	7	8	7	6	67434000	91151000	96650000	55461000	67204000	69545000	82871000	94163000	79743000	73006000	75763000	63295000	497070000	259000000	150790000
A0A0C4WNX8	2	2	3	5	6	4	3	4	2	4	5	2	5	5	4	2739900	3287700	3500800	4488500	3768000	4864600	1696400	2956700	1844600	2034800	2176700	2608900	10330000	5453600	3952700
A0A0C4WNX9	5	5	3	5	7	5	5	3	3	4	6	5	2	4	4	6834200	4320800	4225900	6782800	6310200	5602600	5445800	2151100	4619500	5074700	4063000	3673200	1271000	2917600	6687700
A0A0C4WNY0	11	12	12	12	11	12	13	11	5	10	11	10	5	9	11	0	0	0	0	0	0	0	0	0	0	0	0	0	0	0
A0A0C4WNY2	15	3	2	4	2	9	15	5	0	0	0	0	0	0	2	6996600	1607100	0	0	0	4257200	14711000	2830700	0	0	0	0	0	0	0
A0A0C4WNY3	36	37	36	38	38	38	40	39	34	40	41	40	26	21	19	462650000	374470000	417030000	921590000	806450000	614080000	669500000	901900000	832730000	750980000	938710000	868550000	143390000	161170000	149750000
A0A0C4WNY5	2	3	5	5	4	5	3	3	0	3	3	3	3	0	3	1619500	0	1658400	2754000	2622600	4273600	1889500	1208500	0	2926500	2656900	3740100	2466300	0	2324400
A0A0C4WNY7	5	6	6	6	6	6	5	6	6	6	5	5	7	6	4	100650000	253380000	283240000	133600000	159690000	138180000	176260000	162990000	114660000	123740000	118730000	126480000	654940000	282220000	136180000
A0A0C4WNY9	3	3	4	4	4	4	4	4	3	4	3	4	3	3	2	39820000	33358000	33007000	48680000	59035000	62815000	37207000	26600000	17722000	31607000	26247000	29424000	20017000	30994000	47679000
A0A0C4WNZ0	12	10	12	14	12	14	14	12	10	12	13	14	5	4	5	45339000	34294000	38600000	40210000	38156000	44614000	45982000	55559000	44181000	48877000	46746000	44439000	8516600	8661400	9369600
A0A0C4WNZ3	37	43	43	43	42	42	41	44	41	41	39	43	30	29	26	3141300000	3573400000	3560500000	3633900000	3427400000	3029700000	3694900000	5548500000	4932300000	4360500000	5571200000	4733900000	559120000	781920000	701750000
A0A0C4WP01	4	5	7	6	4	5	6	4	5	4	4	4	3	2	2	14203000	14392000	18820000	19950000	12390000	21117000	17303000	21356000	19336000	14153000	16665000	14680000	0	0	0
A0A0C4WP04	13	14	16	12	11	13	13	10	8	9	8	8	14	13	11	245750000	312220000	303030000	95572000	94852000	101990000	42729000	54888000	72560000	24740000	23598000	21048000	444080000	332950000	440290000
A0A0C4WP06	6	7	5	5	5	5	6	6	3	4	5	6	7	7	5	8912600	11336000	12154000	4693800	3743800	5405000	19659000	31540000	18562000	3420200	3028200	3576200	33099000	15486000	14887000
A0A0C4WP08	6	5	3	0	2	0	4	4	3	5	6	5	0	0	0	14887000	10159000	12399000	0	10795000	0	19215000	11724000	18051000	18274000	27647000	20714000	0	0	0
A0A0C4WP11	11	5	4	0	0	0	29	28	26	4	5	2	23	16	17	8159400	1599900	1640200	0	0	0	437550000	348650000	237980000	518530	1256300	333040	135440000	42458000	60857000
A0A0C4WP12	3	3	2	2	3	0	0	2	0	3	4	0	2	2	2	3022100	2386500	2101600	3558300	4499900	0	0	5736700	0	2280700	4169100	0	3927200	0	0
A0A0C4WP15	2	2	3	2	3	0	0	0	0	0	2	2	0	0	0	0	4163600	3815800	0	4520200	0	0	0	0	0	3090900	3456800	0	0	0
A0A0C4WP16	9	10	10	5	4	6	17	22	12	4	0	0	28	27	27	14530000	11285000	11957000	1123600	649500	1170900	72679000	129990000	25664000	894370	0	0	618890000	998600000	716680000
A0A0C4WP19	16	15	14	15	15	16	15	15	16	15	14	16	18	18	18	122610000	163680000	188700000	152910000	152080000	171830000	120590000	205910000	138740000	136440000	131020000	155450000	966230000	720750000	620630000
A0A0C4WP20	2	4	5	4	3	2	5	3	2	4	4	3	7	5	8	834630	954480	1094400	855150	928370	733740	1938700	1275500	1227300	1066600	1499700	1130600	34957000	3150300	5104000
A0A0C4WP22	0	0	0	0	3	0	0	0	0	2	2	0	0	0	0	0	0	0	0	3517700	0	0	0	0	0	0	0	0	0	0
A0A0C4WP23	0	0	0	0	0	0	0	0	0	0	0	0	0	0	0	0	0	0	0	0	0	0	0	0	0	0	0	0	0	0
A0A0C4WP25	0	0	0	2	4	3	0	0	0	0	0	0	4	4	2	0	0	0	0	2092300	2091400	0	0	0	0	0	0	13116000	5932800	3083400
A0A0C4WP26	15	15	15	15	14	15	18	20	12	15	17	18	30	30	31	107740000	80779000	67295000	89238000	74464000	78602000	123190000	246120000	144890000	121730000	166220000	150300000	4090800000	5743500000	6480500000
A0A0C4WP27	31	35	34	25	30	31	28	30	25	28	29	30	28	31	28	695930000	973260000	1077200000	528860000	494580000	449360000	573300000	845900000	574620000	554150000	663880000	703590000	765880000	1121200000	807980000
A0A0C4WP28	54	37	41	55	57	59	57	42	23	56	43	47	9	17	15	387580000	65126000	80691000	215280000	255680000	330140000	479490000	98042000	86790000	207290000	115490000	152240000	6533800	93790000	82921000
A0A0C4WP30	5	8	8	3	4	2	3	5	0	0	0	2	0	0	0	2805000	10387000	8780500	2077300	836470	0	837530	2009400	0	0	0	0	0	0	0
A0A0C4WP31	9	9	8	9	9	11	10	7	6	7	6	9	0	0	0	20944000	11659000	12865000	15652000	15877000	19010000	18902000	10547000	14314000	18331000	16419000	19208000	0	0	0
A0A0C4WP35	17	16	11	18	17	16	19	17	16	16	17	18	6	7	6	39380000	31187000	29877000	23597000	24415000	20753000	50256000	46060000	63135000	36276000	39235000	40471000	10389000	6014900	7886100
A0A0C4WP37	7	6	6	8	7	6	6	6	4	7	7	9	0	4	2	11386000	8183000	6530000	13839000	16460000	8565900	17125000	10556000	12284000	17909000	16510000	20257000	0	4860900	5991500
A0A0C4WP38	12	8	9	10	7	8	9	8	5	9	8	9	5	6	5	13432000	10009000	9699500	12162000	12532000	14265000	14493000	12577000	13190000	16102000	15143000	16043000	5790900	7050100	3509100
A0A0C4WP39	3	3	4	4	4	6	4	5	2	4	4	4	0	0	2	2360000	1872500	1578500	2511900	2045600	2822600	2639900	2414100	0	2868700	2868900	3301100	0	0	2083000
A0A0C4WP42	0	0	0	0	2	2	0	0	0	0	0	0	5	4	2	0	0	0	0	0	0	0	0	0	0	0	0	12728000	7879500	0
A0A0C4WP45	33	38	39	32	32	34	36	36	32	30	32	31	10	10	12	1332900000	877360000	943550000	353670000	311690000	299960000	1165500000	803610000	1119800000	315570000	348370000	350500000	28803000	44085000	60725000
A0A0C4WP47	0	0	2	0	0	2	0	0	0	2	0	2	0	0	0	0	0	0	0	0	0	0	0	0	1537300	0	0	0	0	0
A0A0C4WP48	21	23	23	22	23	23	22	21	22	22	21	21	21	20	23	618370000	788540000	717650000	541330000	495520000	578100000	443680000	598970000	468270000	487730000	567470000	602630000	1199300000	2595200000	4307200000
A0A0C4WP49	9	9	10	6	7	8	4	8	6	6	5	6	9	9	7	46322000	93006000	99316000	62693000	44900000	75720000	52234000	101550000	87898000	52136000	50674000	59263000	287350000	175720000	111830000
A0A0C4WP50	0	2	3	0	2	0	2	0	0	0	0	0	2	0	2	0	0	2942000	0	1623700	0	0	0	0	0	0	0	0	0	0
A0A0C4WP51	9	13	13	13	14	15	11	11	9	10	10	10	6	6	7	292390000	533240000	631710000	351660000	541190000	368520000	454330000	588290000	452600000	316260000	353610000	290630000	65224000	24000000	21614000
A0A0C4WP52	4	3	4	4	6	4	6	2	0	6	2	3	2	2	0	5831500	2035200	2998100	6656000	6710200	5185300	9834100	1582800	0	4851900	0	2247400	1686900	2651200	0
A0A0C4WP53	5	7	7	14	11	12	10	9	7	11	9	12	0	3	3	11970000	10008000	8761700	40185000	45586000	30642000	20913000	14729000	20840000	25194000	21522000	33066000	0	5573700	9007700
A0A0C4WP54	19	20	19	28	29	29	18	18	17	25	27	27	2	3	3	67426000	54312000	72113000	218090000	182950000	242160000	84403000	59487000	97742000	168750000	176910000	192990000	41733000	8518300	3392300
A0A0C4WP56	8	10	11	11	11	12	10	10	8	10	11	10	13	9	10	35222000	44886000	52611000	36581000	29860000	48058000	26123000	35361000	28178000	29675000	34307000	34328000	101120000	72094000	49963000
A0A0C4WP57	4	4	4	4	4	5	5	3	4	3	4	3	2	0	0	3931300	8601200	6169900	4238100	6506100	3950300	6766800	4702200	5648400	4509900	6288000	4366500	4133600	0	0
A0A0C4WP58	16	12	16	19	19	19	17	16	12	13	16	16	9	5	6	63943000	58135000	64770000	78140000	85801000	96994000	83346000	71145000	62687000	84557000	118910000	116450000	13421000	5819100	5259700
A0A0C4WP60	3	4	3	3	2	3	3	3	0	3	2	3	4	3	2	5573900	10497000	13513000	7679600	7278400	8120800	8044200	13892000	0	5720500	6869300	6329700	21735000	15014000	12857000
A0A0C4WP61	0	0	2	0	0	0	3	3	0	0	0	0	4	2	0	0	0	3982600	0	0	0	10919000	7871500	0	0	0	0	17696000	4562100	0
A0A0C4WP62	14	12	13	11	11	13	13	12	8	11	11	11	10	8	9	74128000	74733000	84712000	74624000	51964000	94382000	78281000	95364000	78388000	73567000	74191000	75124000	66232000	52445000	46151000
A0A0C4WP63	3	3	3	3	3	2	2	3	2	3	2	2	3	2	3	30460000	24189000	20683000	38493000	44288000	47431000	29058000	24794000	13535000	21365000	17482000	15730000	9966800	15213000	18485000
A0A0C4WP64	3	4	4	4	2	4	2	4	2	4	3	3	5	3	4	13082000	20449000	14606000	8005600	0	11212000	0	16468000	21153000	10765000	18040000	12364000	36736000	21554000	14442000
A0A0C4WP65	6	7	6	3	4	4	6	8	0	0	2	3	0	4	2	6360100	6226800	3495800	1887700	3305200	2117300	3074600	8036600	0	0	3324900	2764200	0	3684000	5237500
A0A0C4WP66	6	7	7	7	6	8	7	9	7	7	7	7	8	5	6	55909000	111700000	103460000	72093000	53454000	88888000	67487000	91256000	35304000	69384000	64193000	82583000	157910000	44507000	36701000
A0A0C4WP67	9	11	9	12	11	12	9	10	3	11	10	12	6	3	0	48118000	54450000	58907000	68369000	62247000	84571000	66690000	73156000	41098000	72046000	72622000	98830000	22366000	11863000	0
A0A0C4WP68	4	4	5	6	6	5	0	0	0	5	5	5	0	0	0	6631700	7500000	7020500	13322000	16673000	9120000	0	0	0	15674000	13200000	10191000	0	0	0
A0A0C4WP70	5	4	4	5	6	7	6	5	5	4	6	7	4	3	4	11843000	12991000	12802000	13106000	16734000	21803000	11246000	15613000	11448000	17581000	14797000	16090000	5530400	15026000	15945000
A0A0C4WP71	3	5	5	3	3	3	4	5	3	3	4	3	3	4	3	10919000	10052000	14962000	5176900	6156500	6303500	9639400	16728000	14068000	8543100	9334700	7951800	18596000	15134000	12233000
A0A0C4WP75	0	0	0	0	0	0	0	0	0	0	0	0	6	2	4	0	0	0	0	0	0	0	0	0	0	0	0	24808000	7613100	5323900
A0A0C4WP76	10	10	11	9	8	9	11	11	8	9	8	8	11	9	7	43230000	66684000	80164000	40724000	43605000	43003000	55785000	69753000	66962000	46094000	53956000	43801000	198900000	120600000	61357000
A0A0C4WP80	16	22	25	25	22	23	23	23	21	23	23	25	14	20	25	62618000	89469000	105680000	133760000	129120000	114020000	134170000	189610000	147660000	131400000	145730000	144110000	70640000	150870000	264190000
A0A0C4WP81	7	2	0	4	2	2	0	0	0	0	0	0	8	8	7	5387300	0	0	3293300	0	0	0	0	0	0	0	0	16790000	23995000	8516900
A0A0C4WP82	0	0	2	0	2	0	0	0	0	0	0	0	0	0	0	0	0	0	0	27516000	0	0	0	0	0	0	0	0	0	0
A0A0C4WP83	21	20	20	23	21	23	22	19	18	21	21	19	13	11	12	83601000	59739000	60135000	105010000	106000000	105100000	90578000	64512000	95553000	105180000	110990000	110420000	36503000	80598000	86348000
A0A0C4WP85	0	0	0	0	2	3	0	0	0	0	2	2	0	0	0	0	0	0	0	2330200	1826200	0	0	0	0	1681400	0	0	0	0
A0A0C4WP89	25	28	28	31	30	29	27	30	27	27	29	27	20	18	18	81000000	73100000	81211000	138820000	125380000	100210000	112280000	183950000	163960000	125420000	141990000	125660000	48433000	63283000	53934000
A0A0C4WP95	2	3	3	3	2	3	2	2	0	3	3	2	2	2	3	1477600	1981000	2245100	2961800	3411600	3947400	1239600	0	0	3968200	3979100	3818900	2661900	4434000	4740900
A0A0C4WP96	31	37	35	44	41	40	35	32	25	39	38	43	25	23	22	261160000	226790000	218090000	656400000	566540000	581790000	370580000	309670000	335720000	624500000	682060000	672670000	111910000	157030000	126600000
A0A0C4WPA0	2	0	0	4	0	2	16	11	6	22	23	21	31	34	32	0	0	0	260590	0	223370	11464000	6862900	2296400	64864000	67778000	56892000	581390000	880830000	762560000
A0A0C4WPA2	0	0	0	0	0	0	0	0	0	0	0	0	3	2	2	0	0	0	0	0	0	0	0	0	0	0	0	9934600	7375600	6806400
A0A0C4WPA4	21	22	23	26	25	26	25	22	19	25	24	25	4	7	6	84835000	81113000	84763000	152810000	113190000	129770000	100330000	110610000	90932000	148360000	128300000	130380000	6076300	18336000	10857000
A0A0C4WPA5	0	0	0	0	0	0	0	0	0	0	0	0	0	2	4	0	0	0	0	0	0	0	0	0	0	0	0	0	3779200	2925000
A0A0C4WPA7	14	13	17	18	17	19	20	18	12	21	17	19	15	12	7	48363000	48929000	58984000	86391000	74123000	77075000	66721000	76427000	62986000	64442000	78652000	77718000	59877000	37005000	33846000
A0A0C4WPA8	13	13	12	16	12	14	13	13	12	12	13	15	7	12	17	46787000	28584000	33800000	65095000	56737000	54169000	58513000	44989000	66987000	66728000	61432000	63412000	24010000	113020000	269010000
A0A0C4WPA9	4	6	5	2	2	3	7	7	5	4	4	2	9	10	10	29558000	24667000	31028000	1208000	2247500	1542500	48094000	97584000	54582000	9910600	5738800	8413000	2710100000	1192100000	791510000
A0A0C4WPB0	4	4	4	6	5	5	4	0	3	6	2	6	0	0	0	5845800	3953900	4463000	7146100	8352800	8831200	5071500	0	7885200	6672300	0	8640800	0	0	0
A0A0C4WPB1	3	0	2	3	2	0	3	3	0	3	2	3	3	0	0	27484000	0	21846000	3244500	4562200	0	3233300	4730100	0	3168700	3411200	9759400	10153000	0	0
A0A0C4WPB2	35	18	23	42	38	46	43	30	29	41	39	44	7	9	8	380340000	47410000	77773000	559210000	529090000	893530000	591220000	148100000	220380000	520990000	500200000	579420000	9512000	9330500	6373400
A0A0C4WPB6	13	13	13	11	10	12	14	13	8	14	15	13	5	5	4	22945000	20286000	18691000	14318000	14531000	12809000	29190000	27724000	30213000	19109000	23169000	24384000	0	7831500	6148200
A0A0C4WPC0	3	3	3	3	3	3	3	3	0	3	3	3	0	0	0	10240000	10082000	10384000	10441000	6322300	13396000	12349000	8193500	0	13830000	10266000	12893000	0	0	0
A0A0C4WPC2	69	64	63	70	70	69	72	67	54	68	59	64	43	38	36	826810000	420350000	476280000	587020000	626460000	547730000	924350000	497030000	381970000	512440000	239940000	345660000	153110000	213230000	202020000
A0A0C4WPC6	2	2	2	2	2	2	2	2	2	2	2	2	2	0	0	56087000	49546000	56970000	140680000	89489000	161180000	4130100	2231700	2424600	37029000	26596000	36479000	2873100	0	0
A0A0C4WPD0	38	34	36	41	39	41	35	33	31	40	39	37	25	23	21	336830000	221660000	201730000	359930000	319380000	253370000	302960000	241420000	328400000	345870000	412510000	402420000	81954000	79592000	82614000
A0A0C4WPD2	0	2	0	0	0	2	2	2	0	0	0	0	0	0	0	0	2574600	0	0	0	1554200	3398100	4549600	0	0	0	0	0	0	0
A0A0C4WPD6	2	0	0	3	0	3	2	2	0	3	3	3	0	0	0	1829200	0	0	2171000	0	1747200	1339700	2088100	0	1980500	2882500	2860700	0	0	0
A0A0C4WPD7	10	16	21	24	17	21	21	24	12	20	23	21	13	5	3	102530000	127450000	155960000	120710000	89912000	144390000	169620000	352140000	204900000	199250000	254270000	229330000	73413000	38972000	19584000
A0A0C4WPD8	12	9	11	11	9	10	9	10	9	7	7	5	7	6	7	28289000	36642000	34285000	32878000	24179000	21344000	33589000	48833000	33273000	10237000	13866000	10628000	16043000	12565000	18074000
A0A0C4WPE0	7	7	7	10	10	11	11	11	8	11	8	9	4	0	0	34362000	34207000	26283000	32579000	34385000	34196000	43735000	39868000	40684000	38646000	43391000	40677000	16681000	0	0
A0A0C4WPE4	16	12	13	32	29	36	32	14	10	27	18	20	6	8	8	31099000	13340000	17016000	83535000	69538000	144450000	60028000	22607000	19953000	65621000	35959000	51136000	4882500	9345700	10098000
A0A0C4WPE8	9	11	10	11	12	10	11	10	5	10	10	10	8	7	5	21113000	21397000	22666000	26374000	28822000	28847000	53026000	32752000	34824000	43847000	58954000	63621000	24506000	16516000	20176000
A0A0C4WPE9	0	0	0	0	3	4	5	4	2	2	2	0	0	0	0	0	0	0	0	3151000	1878300	3099000	2031100	0	0	0	0	0	0	0
A0A0C4WPF2	0	0	2	0	0	0	0	0	0	0	0	0	0	0	0	0	0	0	0	0	0	0	0	0	0	0	0	0	0	0
A0A0C4WPF4	7	7	9	11	10	10	11	13	10	13	12	11	11	8	4	14196000	19403000	21194000	18016000	25897000	20102000	44119000	58135000	61327000	43455000	54732000	48606000	38705000	24527000	17430000
A0A0C4WPF5	0	0	0	0	0	0	6	5	4	0	2	0	4	0	0	0	0	0	0	0	0	2858600	2507000	3269500	0	805590	0	3074900	0	0
A0A0C4WPF7	0	0	0	0	0	0	0	0	0	0	0	0	0	0	0	0	0	0	0	0	0	0	0	0	0	0	0	0	0	0
A0A0C4WPG3	2	4	4	3	4	3	4	3	3	3	4	4	4	4	4	0	71959000	93607000	51111000	101520000	151760000	86958000	53771000	136850000	93738000	107860000	106270000	705850000	191750000	149630000
A0A0C4WPG5	14	13	16	17	14	15	16	17	12	15	16	14	4	12	14	24936000	23750000	27662000	32902000	32438000	28619000	40650000	39828000	54028000	34484000	36595000	32278000	13609000	29273000	45272000
A0A0C4WPG7	9	8	10	9	9	10	10	7	6	10	9	9	10	8	9	32838000	41475000	37876000	46683000	62724000	65836000	34103000	31602000	24984000	31995000	38888000	38780000	45607000	66570000	115570000
A0A0C4WPG9	23	29	29	15	12	12	29	35	30	25	27	25	29	29	28	286890000	576530000	634840000	46693000	39977000	26877000	850180000	2039800000	1137500000	324590000	435500000	364070000	929430000	1197300000	1958100000
A0A0C4WPH1	22	19	19	22	21	22	18	15	15	20	20	21	15	12	13	172810000	150190000	168070000	278610000	289140000	276520000	155770000	134920000	130470000	228300000	249900000	264780000	101770000	105890000	108800000
A0A0C4WPH4	24	25	26	12	11	12	28	29	26	26	26	25	10	9	8	324420000	431880000	479100000	28950000	23629000	22006000	580050000	954900000	650360000	328630000	390370000	363580000	38938000	26739000	20283000
A0A0C4WPH6	24	30	30	32	31	31	29	25	19	34	29	31	13	9	9	161270000	130140000	131480000	219390000	230300000	211800000	135820000	103030000	169460000	193880000	236470000	236380000	40587000	52480000	43743000
A0A0C4WPI0	3	3	2	4	3	4	4	4	0	4	4	4	2	3	3	1587200	2240100	2169000	3211000	3271300	2449000	2645500	2196800	0	2435000	1761400	2342800	2354200	2886100	4251000
A0A0C4WPI2	5	9	11	2	0	0	2	3	2	2	3	2	7	9	11	3692700	4569000	4349100	1782700	0	0	940480	1158500	1340600	2277200	1260500	1406900	7197300	54206000	40113000
A0A0C4WPI4	7	7	8	6	7	7	7	6	3	6	4	5	0	0	2	5487000	5006300	5874300	4350900	4456800	4019500	6047900	5037800	6086600	4158200	5316400	4996200	0	0	1366400
A0A0C4WPI5	6	9	8	8	10	9	9	9	6	9	9	9	4	5	5	15974000	17770000	22503000	28416000	29298000	43013000	24223000	48388000	22589000	35388000	35503000	43581000	18710000	9769800	6131300
A0A0C4WPI7	2	3	5	2	2	2	6	6	4	2	3	3	5	4	5	1467500	2176000	2282900	874230	1143300	2775300	15180000	17798000	5216000	1142000	1307000	885590	10944000	5119600	1861000
A0A0C4WPI8	23	26	26	17	17	17	28	26	20	26	24	25	7	4	5	496740000	529510000	493510000	50783000	44213000	53962000	646120000	507440000	599110000	579550000	584250000	587230000	24675000	5129600	3217100
A0A0C4WPJ4	5	5	6	3	3	4	8	8	4	2	5	5	8	5	5	8695100	11092000	9152600	4021600	4423800	3943300	8002300	10985000	3894300	1800400	5186800	4458200	20550000	7498400	18071000
A0A0C4WPJ7	0	0	0	0	0	0	0	0	0	0	0	0	0	0	0	0	0	0	0	0	0	0	0	0	0	0	0	0	0	0
A0A0C4WPK2	2	0	0	0	0	0	0	0	0	0	0	0	0	0	0	0	0	0	0	0	0	0	0	0	0	0	0	0	0	0
A0A0C4WPK7	0	0	0	0	0	0	0	2	0	0	0	0	3	0	0	0	0	0	0	0	0	0	3461100	0	0	0	0	7157300	0	0
A0A0C4WPL7	0	0	0	0	0	0	0	0	0	0	0	0	5	4	5	0	0	0	0	0	0	0	0	0	0	0	0	16146000	7452700	10839000
A0A0C4WPM4	9	11	12	15	13	15	14	13	6	14	14	15	15	14	13	26498000	46401000	59073000	275640000	196440000	279230000	54792000	101860000	79299000	165270000	186360000	181590000	2105100000	674520000	454420000
A0A0C4WPM6	6	6	6	4	4	4	4	3	2	0	0	0	3	2	2	77050000	41399000	30038000	10003000	7714400	11506000	10220000	6162400	6271700	0	0	0	3937900	0	4563400
A0A0C4WPN0	0	0	0	0	0	0	0	0	0	0	0	0	0	0	0	0	0	0	0	0	0	0	0	0	0	0	0	0	0	0
A0A0C4WPN7	5	5	5	3	3	2	4	4	2	4	5	4	4	5	3	16189000	21613000	24577000	8709300	3790600	7820900	12079000	19159000	13879000	10690000	12892000	10312000	45392000	50255000	41121000
A0A0C4WPP0	0	3	3	0	0	0	2	0	0	0	0	0	5	4	5	0	6131700	6890000	0	0	0	10500000	0	0	0	0	0	246470000	71279000	105820000
A0A0C4WPP5	16	14	15	21	21	23	19	16	13	20	19	22	19	13	13	53542000	43894000	43212000	122010000	96496000	134380000	87799000	75513000	81966000	124350000	136940000	145130000	107090000	61997000	61851000
A0A0C4WPP7	3	0	3	4	2	4	4	3	0	4	4	3	0	0	0	4350200	0	2812800	4581300	0	4859900	5389600	6030200	0	5865600	4435500	4935900	0	0	0
A0A0C4WPQ3	0	0	0	0	0	0	5	5	6	0	0	0	4	0	2	0	0	0	0	0	0	12724000	25974000	17959000	0	0	0	18408000	0	4522100
A0A0C4WPQ4	0	0	0	0	0	0	0	0	0	0	0	0	0	0	0	0	0	0	0	0	0	0	0	0	0	0	0	0	0	0
A0A0C4WPQ6	2	2	3	4	3	5	5	3	2	4	4	5	3	2	2	4588000	7764100	7334800	6766500	5987200	8474200	10499000	11580000	9672200	7647600	7553300	8785200	12990000	7204800	9966000
A0A0C4WPQ9	11	13	13	15	14	13	12	14	9	11	11	10	9	10	11	0	32676000	0	49183000	0	0	0	0	0	0	0	0	0	0	0
A0A0C4WPR0	8	9	10	9	8	7	7	7	7	7	5	8	8	8	6	148460000	196280000	148650000	35203000	43959000	34118000	57906000	85910000	38907000	44119000	42608000	49503000	313960000	86745000	97066000
A0A0C4WPR3	15	17	16	19	18	18	16	17	11	18	17	17	13	9	9	56295000	58365000	59602000	62867000	80259000	83013000	63940000	72406000	58891000	65265000	72008000	81750000	46837000	18210000	17974000
A0A0C4WPR4	24	27	26	19	16	17	14	17	8	12	21	16	11	9	10	115590000	159190000	123690000	37545000	31441000	29968000	34147000	53720000	35358000	31236000	44179000	40814000	31763000	50134000	56869000
A0A0C4WPR7	20	17	18	22	20	20	20	17	16	20	19	18	5	5	5	50982000	36861000	31582000	67639000	46434000	44818000	59503000	52393000	65535000	56929000	51294000	49084000	2694300	6839400	5553700
A0A0C4WPR8	22	20	21	24	21	22	21	21	18	23	25	26	14	13	11	124880000	124680000	142320000	168510000	156240000	145040000	183370000	204740000	232440000	150320000	181720000	181110000	37800000	73994000	100980000
A0A0C4WPR9	3	3	2	3	3	3	2	3	0	3	2	3	0	0	0	1470400	1969700	1819300	4287400	5289900	5085600	2961100	2968600	0	2622600	2627500	4441900	0	0	0
A0A0C4WPS2	9	11	12	5	5	6	8	9	6	3	4	0	15	15	13	13409000	30263000	34117000	1507800	1195400	850890	6326300	7629500	3760700	515550	1078800	0	266980000	241370000	166170000
A0A0C4WPS3	41	26	34	49	46	49	42	30	17	53	44	48	10	15	23	102430000	47279000	49035000	126540000	131730000	196320000	122150000	51433000	59809000	179630000	135080000	129890000	16359000	68279000	87055000
A0A0C4WPS4	0	0	2	3	2	2	3	2	0	0	0	3	3	0	0	0	0	3035200	2317500	4465700	5088900	2747300	9132000	0	0	0	6950800	4180500	0	0
A0A0C4WPS6	0	0	0	0	0	0	0	2	0	2	2	2	0	0	0	0	0	0	0	0	0	0	1011100	0	1939400	2953900	2060200	0	0	0
A0A0C4WPS7	2	4	0	7	5	6	4	2	3	4	7	6	2	0	0	2501700	5063300	0	6255800	8863600	8232000	3693800	3217700	2796100	10230000	9975500	10747000	5364500	0	0
A0A0C4WPS9	2	0	0	2	2	2	0	0	0	0	0	0	3	3	3	1315000	0	0	4621300	2788900	3638100	0	0	0	0	0	0	32608000	10695000	33796000
A0A0C4WPT1	15	16	17	13	15	14	15	18	14	16	14	15	15	16	15	148340000	462000000	496060000	125260000	111710000	165120000	247590000	518380000	186170000	140800000	143360000	138120000	1688700000	1016200000	820990000
A0A0C4WPT2	0	0	0	0	0	0	0	0	0	0	2	2	0	0	0	0	0	0	0	0	0	0	0	0	0	4464800	4622200	0	0	0
A0A0C4WPT6	3	2	0	2	0	4	3	0	0	0	0	0	0	0	0	4159400	0	0	4851700	0	5670300	4154600	0	0	0	0	0	0	0	0
A0A0C4WPT7	2	0	2	4	2	3	3	2	0	0	2	2	0	2	0	0	0	0	12905000	13630000	9078900	9246500	13876000	0	0	16377000	17205000	0	0	0
A0A0C4WPT8	11	10	10	12	10	11	14	12	12	13	12	13	3	5	7	28611000	15468000	17350000	34344000	28318000	24281000	31507000	40050000	42016000	34351000	39585000	38050000	12286000	37020000	39771000
A0A0C4WPU1	28	34	34	26	27	26	12	3	0	6	2	0	4	3	8	94454000	124230000	185210000	84794000	111810000	87671000	4713400	331930	0	1128400	237210	0	392690	571930	2668500
A0A0C4WPU3	10	11	12	14	11	12	12	13	9	13	13	14	10	12	12	24675000	25229000	30403000	45388000	39862000	46495000	52558000	38124000	56005000	75075000	98928000	98986000	35030000	44483000	92379000
A0A0C4WPU4	2	2	3	6	6	6	0	0	0	0	0	0	0	0	0	4161600	3072700	3087200	6390300	11230000	7074300	0	0	0	0	0	0	0	0	0
A0A0C4WPU6	20	16	13	18	19	22	23	13	9	19	10	14	0	4	4	47071000	16405000	16194000	28671000	30911000	26936000	69620000	11134000	9155800	39164000	9204200	17437000	0	1981800	4523200
A0A0C4WPU7	11	8	9	14	14	14	14	11	10	14	13	14	6	10	12	36147000	28860000	33006000	90909000	94606000	76486000	43429000	32095000	45916000	78896000	81913000	86969000	28442000	42966000	71069000
A0A0C4WPU8	6	7	7	3	7	5	6	7	6	5	7	4	9	9	9	11431000	29931000	35233000	21131000	11204000	10087000	16008000	29060000	12727000	10284000	9578000	9433200	237930000	158370000	165360000
A0A0C4WPU9	2	3	3	4	3	3	2	0	0	0	2	3	0	0	0	3159200	3589500	2894600	8025300	8787900	4262700	4408600	0	0	0	1751000	4938300	0	0	0
A0A0C4WPV3	5	5	5	7	6	8	6	8	6	8	8	5	5	2	3	8322200	7889000	8911800	14362000	14393000	13576000	11054000	11033000	11524000	12492000	14971000	13513000	10895000	3592800	3480900
A0A0C4WPV4	4	3	2	4	4	3	4	3	0	4	3	4	2	0	0	1885800	1750900	0	2991800	5290900	5589800	2206000	1454800	0	2130400	1524200	2186000	0	0	0
A0A0C4WPV5	17	18	19	17	15	16	17	16	11	11	13	11	17	15	17	59474000	95349000	98801000	40874000	28087000	43880000	39855000	71035000	41717000	22619000	26450000	29063000	263110000	160360000	184290000
A0A0C4WPV7	2	0	0	0	0	0	0	0	0	0	0	0	0	2	2	4413300	0	0	0	0	0	0	0	0	0	0	0	0	14881000	12593000
A0A0C4WPW2	28	11	15	35	37	38	31	8	6	25	10	10	3	6	6	56761000	6299000	20557000	122710000	171280000	160570000	98804000	3531500	5363000	39745000	2634100	5148600	2115700	2314300	14052000
A0A0C4WPW3	0	0	2	3	3	4	4	4	0	6	4	5	5	2	0	0	0	1488300	2514300	2500100	2216200	1621200	2348100	0	2004000	2580000	2704000	4429400	1758900	0
A0A0C4WPW4	0	0	0	0	0	4	2	2	2	3	0	2	0	0	0	0	0	0	0	0	0	7411900	8380100	7723700	6459000	0	6631500	0	0	0
A0A0C4WPW6	36	41	40	40	39	38	41	42	32	36	36	37	35	34	41	245080000	286280000	292570000	278450000	208300000	181380000	311480000	557970000	384580000	292180000	351180000	330340000	398680000	401090000	747920000
A0A0C4WPW8	10	11	12	10	11	9	11	11	9	9	9	9	10	8	7	39182000	73238000	80778000	36449000	34642000	41723000	57006000	98076000	41925000	34331000	29099000	40380000	100720000	81160000	45456000
A0A0C4WPX0	12	11	14	15	13	15	13	13	10	12	12	14	6	5	3	24959000	23533000	28686000	42730000	41481000	54314000	38537000	32723000	25382000	40380000	45743000	47867000	12208000	3865400	3791000
A0A0C4WPX1	0	0	0	0	0	0	0	0	0	0	0	0	0	0	0	0	0	0	0	0	0	0	0	0	0	0	0	0	0	0
A0A0C4WPX2	10	14	13	11	9	11	9	12	6	2	3	4	5	4	5	21784000	42592000	43115000	10826000	9787500	7427200	6360500	8855200	6640000	3939100	5319600	2294500	2479400	5722200	3402100
A0A0C4WPX3	16	16	15	19	18	16	18	18	16	19	17	19	7	9	12	76790000	57475000	52882000	95284000	97859000	73288000	92386000	90901000	134850000	108630000	94918000	95807000	20404000	39825000	26182000
A0A0C4WPX4	7	6	6	6	6	6	6	7	5	6	6	6	5	4	0	9243400	12880000	17840000	12256000	12189000	13937000	11324000	18710000	13178000	9307500	9772500	11630000	14899000	8211800	0
A0A0C4WPX6	7	9	8	8	7	7	8	8	7	6	9	8	10	7	7	26540000	68473000	80406000	32018000	28934000	38035000	54502000	81094000	35870000	37206000	40089000	36102000	109340000	51248000	30522000
A0A0C4WPX7	4	4	4	5	4	4	4	4	4	5	5	5	5	3	3	7998700	6592500	7766400	6206700	8917000	7835400	4717200	11965000	11577000	6482700	8416800	7479900	12445000	5262500	8103000
A0A0C4WPX9	10	10	12	12	9	11	10	9	8	10	10	11	9	11	7	34605000	36203000	33279000	34338000	37791000	40829000	38751000	35268000	37777000	34881000	37719000	40027000	70630000	37020000	26619000
A0A0C4WPY2	18	18	20	15	13	16	16	17	14	12	13	11	16	14	14	1016300000	2032200000	1592300000	348690000	326250000	290330000	399970000	561100000	379650000	347100000	301150000	277100000	621490000	256910000	277320000
A0A0C4WPY4	14	15	13	14	9	12	14	14	11	14	13	15	4	6	4	54582000	32492000	33657000	52153000	48586000	42229000	52962000	55057000	55352000	43543000	58433000	58156000	6218000	30371000	10080000
A0A0C4WPY5	12	16	18	16	18	18	18	18	11	18	16	17	0	0	3	28323000	24566000	30285000	54076000	68092000	52151000	47789000	43070000	43697000	66115000	41213000	43718000	0	0	4213800
A0A0C4WPY6	3	5	5	4	4	5	6	5	2	4	4	4	3	7	8	3936400	4463800	4519200	5054100	7959600	7023800	4732200	6034500	7344500	4894200	6195600	4691800	9102600	24533000	41147000
A0A0C4WPY8	7	7	6	7	6	6	7	6	5	6	6	5	0	0	0	16441000	12937000	13167000	13188000	11981000	12882000	18831000	14141000	17396000	15865000	17512000	16054000	0	0	0
A0A0C4WPY9	13	13	13	12	11	12	13	13	10	13	13	12	12	13	13	111040000	181100000	166940000	96917000	66906000	91679000	65078000	65211000	73559000	108030000	126670000	133600000	96469000	119830000	138730000
A0A0C4WPZ2	17	18	18	16	13	14	14	19	13	15	16	14	18	13	16	413440000	622540000	573800000	143630000	112790000	152790000	151770000	251620000	174590000	175080000	166840000	150710000	1091200000	419390000	327090000
A0A0C4WPZ3	4	3	2	10	11	8	5	3	3	8	11	9	0	0	0	4351100	1674500	2606800	21747000	18765000	13116000	5089600	2127700	3526900	12194000	15472000	17954000	0	0	0
A0A0C4WPZ6	9	6	7	12	10	9	9	6	4	9	7	7	4	3	3	19730000	10531000	9738100	25199000	18432000	21480000	17705000	8820900	12517000	22814000	14545000	19891000	5164600	14377000	12828000
A0A0C4WPZ8	0	0	0	0	0	0	2	0	0	0	0	0	0	0	3	0	0	0	0	0	0	1476800	0	0	0	0	0	0	0	4537000
A0A0C4WPZ9	7	10	10	9	6	7	5	5	4	3	4	3	6	9	9	57470000	51911000	36712000	23286000	17037000	15752000	7809000	17774000	10950000	3048700	3535500	2562100	71235000	121450000	177820000
A0A0C4WQ02	38	39	39	43	39	43	41	40	33	38	39	42	32	34	39	1498900000	1972000000	2043100000	1964700000	1985700000	1891700000	1770100000	1808400000	1694900000	2103700000	2512300000	2527600000	963100000	3212700000	5549600000
A0A0C4WQ03	0	0	0	0	0	0	0	2	0	0	0	0	3	0	0	0	0	0	0	0	0	0	1200800	0	0	0	0	2096100	0	0
A0A0C4WQ04	6	6	3	12	8	12	11	7	3	13	6	8	0	3	2	9541200	6373800	4355500	11329000	12526000	34037000	22421000	12557000	9102100	17794000	8337400	10892000	0	4134800	6984300
A0A0C4WQ05	20	19	19	25	24	21	26	25	18	25	22	25	12	15	12	80174000	63641000	53328000	82997000	80608000	72338000	71118000	94138000	93774000	77645000	96291000	100320000	25405000	23074000	23397000
A0A0C4WQ07	0	0	0	7	3	3	3	0	0	5	4	5	0	0	2	0	0	0	6162200	5284300	4795800	4029600	0	0	9301000	4593900	4052100	0	0	0
A0A0C4WQ08	13	9	10	16	13	18	7	11	4	0	3	2	9	9	11	30880000	17647000	15536000	36215000	38385000	37450000	6696200	14040000	7205500	0	1060900	0	16009000	23401000	25153000
A0A0C4WQ10	12	14	14	12	12	12	13	13	11	13	12	12	8	8	8	1006500000	2148700000	1758500000	450850000	449570000	476110000	660380000	840800000	585140000	513260000	493320000	491510000	276190000	126320000	177240000
A0A0C4WQ11	2	2	2	2	2	2	2	2	0	2	2	0	0	0	0	1779500	2324900	2102300	1885400	2795900	2404000	2192300	2067900	0	1891400	1678600	0	0	0	0
A0A0C4WQ14	12	13	11	13	11	10	13	11	9	10	9	10	6	6	10	65784000	47351000	40061000	52690000	46455000	48736000	55456000	45433000	49772000	66262000	80472000	64429000	14895000	90258000	50324000
A0A0C4WQ18	12	10	10	9	8	9	10	9	8	9	8	10	11	11	10	231110000	158210000	130770000	43555000	42252000	50070000	49442000	50562000	46282000	42327000	44027000	40659000	397830000	196960000	181260000
A0A0C4WQ20	5	5	6	4	4	4	4	5	2	3	4	5	6	5	4	8643600	12893000	10823000	4890400	3956400	5130300	12666000	12690000	25590000	9892900	7543400	9621300	68304000	36150000	28066000
A0A0C4WQ21	5	2	4	5	5	5	6	3	3	5	4	4	0	0	0	3274400	2050800	1708500	3417800	4387100	3324100	3847600	2164300	3922200	3102900	3084200	2888200	0	0	0
A0A0C4WQ25	3	3	3	4	3	3	3	3	2	4	2	2	0	0	0	13131000	8779700	15717000	17495000	13520000	19261000	13926000	12935000	10488000	12111000	12572000	15172000	0	0	0
A0A0C4WQ27	2	2	2	0	2	2	2	2	0	2	0	2	0	0	0	10789000	36989000	17147000	0	11378000	8980400	8219900	9260100	0	8076800	0	9120900	0	0	0
A0A0C4WQ29	9	13	13	9	9	11	11	11	10	12	11	10	12	11	13	177540000	292210000	333970000	122120000	84262000	139610000	106220000	190310000	120620000	120270000	127660000	115100000	280500000	279710000	200600000
A0A0C4WQ32	2	2	2	0	0	0	0	2	0	0	0	0	2	2	2	0	2980800	3732600	0	0	0	0	0	0	0	0	0	0	0	0
A0A0C4WQ33	7	7	8	2	3	5	14	10	6	7	8	6	10	9	10	7101700	7448100	8787000	1576500	1255900	7323300	32696000	23153000	22906000	12042000	10475000	10580000	14782000	16406000	17866000
A0A0C4WQ43	16	18	15	14	15	15	17	17	15	15	17	15	15	16	13	1379200000	1804000000	2170600000	1008900000	1436300000	1131100000	1405700000	2099000000	1661200000	1178600000	1478400000	1211800000	2174300000	1532300000	956750000
A0A0C4WQ44	2	0	0	0	0	2	2	0	0	0	0	0	2	0	2	0	0	0	0	0	0	0	0	0	0	0	0	7263000	0	10190000
A0A0C4WQ45	5	2	0	2	2	4	5	5	5	4	3	0	4	4	4	2276100	0	0	0	0	1464500	10952000	7711200	6143100	3428600	0	0	4384400	7964200	4319400
A0A0C4WQ46	39	19	23	42	41	44	45	17	12	30	19	25	4	7	10	98796000	15066000	21224000	61224000	94522000	96529000	137700000	8914200	8939800	38335000	18167000	23220000	1377900	4864900	9777600
A0A0C4WQ47	11	14	16	17	16	17	13	15	13	15	14	12	10	8	5	315890000	436030000	643420000	484620000	470150000	589480000	400560000	552050000	326120000	423990000	490640000	511470000	339370000	119610000	80553000
A0A0C4WQ49	0	0	0	2	2	3	3	2	0	2	2	2	3	0	0	0	0	0	1890400	1788900	2209000	3305000	2437800	0	2497200	1945500	2311000	2892500	0	0
A0A0C4WQ50	30	28	30	28	28	29	30	32	32	29	24	30	31	28	28	488620000	537710000	460180000	241900000	215890000	251500000	649120000	1150600000	691550000	342590000	421350000	379920000	958510000	1136200000	998050000
A0A0C4WQ51	5	6	6	5	5	5	7	7	2	8	6	5	0	0	0	3804400	3080300	2947300	2685800	1989800	2611300	3902200	2998300	0	3086400	3345300	3146500	0	0	0
A0A0C4WQ53	6	8	9	10	10	10	9	8	6	7	7	9	0	0	0	11805000	18130000	22219000	22209000	17203000	12213000	11836000	31980000	22610000	7196000	9460300	10909000	0	0	0
A0A0C4WQ55	8	5	5	6	5	8	12	6	2	8	6	4	2	2	3	6521400	0	3373500	5277300	5050200	5208300	14184000	2808800	0	5144900	2548700	0	3181400	9702200	4903600
A0A0C4WQ56	4	5	7	7	7	6	5	3	5	5	7	7	0	0	0	10450000	21413000	17222000	7673000	6244400	5106200	5199400	5005600	5064900	7217700	7675400	8660100	0	0	0
A0A0C4WQ58	2	2	2	3	3	3	2	0	0	2	3	2	0	0	0	2094400	2019100	1659200	2432600	1924900	2465700	1688400	0	0	1678400	1735900	2453700	0	0	0
A0A0C4WQ60	11	13	13	13	14	14	6	5	0	8	7	8	2	12	13	17494000	16461000	12095000	41749000	42912000	30345000	6297600	2763300	0	7908300	7532400	11323000	0	20544000	67562000
A0A0C4WQ61	5	6	6	7	7	7	8	6	6	8	7	6	0	2	0	11200000	12463000	12307000	20554000	18368000	20280000	21448000	20082000	29110000	22402000	16849000	17995000	0	24384000	0
A0A0C4WQ62	0	0	2	2	0	3	0	0	0	2	2	0	0	0	0	0	0	1672800	1778600	0	1685600	0	0	0	0	0	0	0	0	0
A0A0C4WQ63	15	17	16	15	16	15	14	14	9	11	9	11	15	11	12	314500000	399560000	365730000	155460000	150470000	157540000	85818000	147750000	92242000	52796000	54468000	68840000	647660000	328310000	287140000
A0A0C4WQ64	36	37	40	41	39	39	42	38	32	40	43	42	27	24	29	456120000	362590000	312460000	572420000	576850000	487600000	553520000	401750000	576250000	636370000	738450000	705080000	203080000	208390000	229430000
A0A0C4WQ66	2	3	3	0	0	0	0	0	0	2	2	2	0	0	0	1035200	5005800	4830100	0	0	0	0	0	0	321130	301880	317250	0	0	0
A0A0C4WQ69	36	34	39	35	40	37	38	39	32	36	38	36	21	14	12	289940000	248420000	227070000	328860000	326670000	269990000	308580000	276590000	322470000	313330000	358850000	332020000	42102000	39855000	31251000
A0A0C4WQ70	0	0	0	0	0	0	0	0	0	0	0	0	3	3	3	0	0	0	0	0	0	0	0	0	0	0	0	2422900	3266700	4374800
A0A0C4WQ72	11	12	10	12	12	11	11	10	7	12	12	13	9	7	6	29665000	29423000	34442000	73833000	58783000	74020000	53647000	41243000	35236000	63970000	63886000	75637000	26236000	23793000	17916000
A0A0C4WQ75	2	4	4	9	8	8	2	5	0	0	0	0	9	9	7	2483900	3379100	3923000	15473000	10614000	10550000	0	3743900	0	0	0	0	68939000	37161000	13076000
A0A0C4WQ77	19	20	19	17	17	19	18	18	18	16	17	16	18	19	19	2405000000	3041800000	2806200000	779690000	629550000	752060000	812870000	1434700000	1166500000	631830000	619620000	558870000	3140800000	2177900000	2828700000
A0A0C4WQ79	53	66	62	68	70	68	63	63	52	64	65	64	33	30	30	2580200000	2861500000	2737200000	5015100000	5660900000	3939700000	3808600000	3600800000	4455200000	5964200000	7230100000	6477400000	398990000	319390000	338230000
A0A0C4WQ81	8	12	12	12	13	13	12	12	10	9	13	14	13	12	13	72504000	146440000	161440000	92583000	96656000	131370000	95402000	127990000	97066000	76432000	73508000	97022000	447200000	380830000	573060000
A0A0C4WQ82	5	4	4	4	5	4	3	3	2	4	4	5	7	4	5	6825800	5815600	10453000	4256800	5212300	7627400	14193000	5750500	5549200	4228900	4959400	5175600	70471000	54501000	13136000
A0A0C4WQ84	11	8	8	11	9	9	9	14	10	9	9	11	9	15	15	55757000	47700000	44675000	43547000	59561000	53710000	93964000	112130000	94960000	70446000	83919000	72872000	82696000	245600000	729550000
A0A0C4WQ86	7	7	5	4	4	3	4	4	4	3	4	3	7	5	5	37154000	35968000	31366000	8821500	10461000	8428800	12930000	22572000	13076000	7499400	8487000	7177800	100720000	77384000	88510000
A0A0C4WQ88	30	33	30	36	37	36	31	30	24	34	37	37	27	24	23	266260000	323820000	373300000	830450000	894190000	694850000	583700000	453460000	497090000	857540000	1078400000	1084300000	332600000	241210000	181090000
A0A0C4WQ91	0	0	0	2	2	0	0	0	0	2	2	0	2	0	0	0	0	0	0	11754000	0	0	0	0	0	0	0	0	0	0
A0A0C4WQ93	2	2	0	0	0	0	0	0	0	0	0	0	0	0	0	1736700	0	0	0	0	0	0	0	0	0	0	0	0	0	0
A0A0C4WQ94	0	4	4	0	0	2	4	6	3	0	0	0	7	6	6	0	1719700	1892500	0	0	429110	2322000	7922700	3152200	0	0	0	126350000	66928000	20769000
A0A0C4WQ95	2	2	2	2	0	2	2	2	2	2	2	2	0	0	0	2756600	2102200	2242000	1891300	0	3961500	2978800	4062900	4191000	2568700	2868700	3491900	0	0	0
A0A0C4WQ97	4	5	4	3	2	2	3	4	2	3	3	2	6	6	6	23185000	26155000	16368000	1821700	1937700	1650700	4238300	9767300	4118100	2549500	2237900	1765700	58585000	73543000	55998000
A0A0C4WQ99	2	5	6	4	3	4	3	5	3	4	3	3	5	4	2	0	6428100	4774600	4769200	5246800	4720300	0	6499900	10749000	5601200	5214200	4241200	27252000	7991100	5450100
A0A0C4WQA0	10	11	11	11	11	11	9	10	8	5	7	5	11	11	12	113900000	211670000	210920000	105450000	113680000	133770000	94577000	153770000	101100000	67982000	70213000	65069000	578190000	344370000	402570000
A0A0C4WQA2	10	10	13	15	15	14	14	12	4	11	11	13	6	5	5	52790000	46219000	57485000	110370000	110660000	127650000	74914000	56369000	131380000	86954000	98338000	104890000	28670000	14773000	10045000
A0A0C4WQA3	3	3	3	4	3	3	3	3	5	4	3	4	7	6	5	5010800	9951900	6979300	3969700	7741800	13007000	12138000	16303000	8173200	16599000	11449000	16277000	302540000	177180000	268470000
A0A0C4WQA5	17	19	19	18	15	16	16	17	14	15	14	14	17	15	17	447030000	697680000	717750000	221490000	206300000	251660000	195570000	332030000	263660000	187080000	199180000	208640000	1047300000	855700000	1208000000
A0A0C4WQA6	4	3	3	3	3	3	2	0	0	0	2	3	4	5	5	7024700	4865700	3755000	5020200	6245300	12034000	2633600	0	0	0	0	2864800	41861000	30440000	67969000
A0A0C4WQA8	13	14	14	15	12	14	13	13	7	13	14	14	7	13	10	134470000	125710000	115670000	63820000	53684000	43726000	55591000	68716000	69749000	60731000	71910000	68602000	35967000	56446000	41887000
A0A0C4WQA9	35	39	41	41	40	40	38	37	35	36	39	39	34	23	22	959850000	1396200000	1596600000	995840000	1181300000	1089000000	873260000	773710000	788080000	1061100000	1243000000	1199500000	235410000	118500000	110350000
A0A0C4WQB0	6	2	5	5	3	6	4	6	2	6	4	3	0	0	0	5945600	0	3569500	6751100	6870800	6597200	5476100	3911000	0	4666400	7351900	7917700	0	0	0
A0A0C4WQB1	2	0	0	0	0	2	0	0	0	0	0	0	0	0	0	1288200	0	0	0	0	1248200	0	0	0	0	0	0	0	0	0
A0A0C4WQB3	26	33	32	31	29	32	33	31	33	31	32	30	30	27	26	4497900000	6648800000	8076300000	1580600000	1849700000	1994400000	7520800000	13750000000	7944400000	4073000000	5136500000	4854400000	11152000000	4727800000	3031200000
A0A0C4WQB5	34	37	37	30	31	30	34	34	28	29	28	30	29	22	27	4117100000	7394400000	5940900000	1311300000	1754300000	1299400000	1598700000	2628900000	1473500000	1237600000	1384600000	1236100000	3532600000	1020500000	1302700000
A0A0C4WQB7	45	36	37	47	41	42	46	25	12	40	30	29	12	15	18	367980000	84158000	97157000	190490000	246580000	303830000	359640000	51210000	29211000	204670000	63064000	83738000	32351000	36202000	58946000
A0A0C4WQB8	12	11	13	16	16	16	13	13	12	15	15	15	3	2	3	22694000	17294000	15375000	49668000	42934000	36728000	37790000	37609000	41572000	43891000	38808000	44331000	6190600	0	3237400
A0A0C4WQC0	27	28	30	29	26	28	27	28	23	25	25	26	27	24	25	2559500000	4733900000	4267600000	1171700000	1414400000	1203300000	1293700000	2121700000	1314800000	1200300000	1220600000	1174100000	3687800000	2465300000	2446200000
A0A0C4WQC1	4	5	6	8	6	8	8	6	5	7	7	7	2	3	0	12379000	9957200	13738000	28894000	29365000	32570000	23155000	14446000	13610000	21324000	29950000	30807000	8825800	6916400	0
A0A0C4WQC2	2	2	2	2	3	3	2	2	2	3	3	2	0	0	0	1620000	2102400	2186200	3422800	3965800	3636500	2045300	1992100	1951400	2126400	2713500	3516600	0	0	0
A0A0C4WQC3	7	7	5	6	6	7	7	6	0	8	8	7	0	0	0	6701600	5397000	5945900	8836000	9571200	6536700	6568200	7170800	0	7578000	8884800	8087700	0	0	0
A0A0C4WQC5	20	24	24	21	23	20	20	20	13	20	19	19	18	13	12	407430000	1199500000	1306100000	414050000	525830000	452540000	427810000	599540000	316690000	388140000	354230000	410340000	478710000	212600000	185450000
A0A0C4WQC6	5	5	5	6	5	5	5	5	5	5	5	5	6	5	5	40219000	61662000	47921000	36208000	32002000	40686000	15389000	23152000	21422000	31614000	28464000	30405000	153580000	74049000	69992000
A0A0C4WQC7	2	2	2	2	2	2	3	2	0	3	3	3	3	3	2	8134100	18781000	11552000	7133500	5976400	11090000	8312100	12297000	0	9750700	7611600	9713800	40242000	13476000	7561900
A0A0C4WQD0	14	18	18	18	17	15	14	15	15	13	15	14	13	14	14	1336500000	2912500000	2720800000	482980000	561790000	476580000	629330000	903130000	594030000	521160000	530580000	515050000	541360000	327690000	409830000
A0A0C4WQD2	0	3	4	2	2	2	0	4	0	0	2	0	0	0	0	0	0	8809900	4339500	0	0	0	4909100	0	0	0	0	0	0	0
A0A0C4WQD3	25	27	27	25	25	24	24	26	22	23	23	24	25	22	23	1409600000	2790200000	2652600000	962310000	1120400000	925270000	1005900000	1676900000	1067000000	895600000	935690000	875220000	1933100000	1517400000	1092300000
A0A0C4WQD4	7	6	7	8	8	8	8	8	7	8	6	8	8	8	7	141810000	131470000	113010000	107700000	112680000	128960000	145720000	137550000	76747000	112260000	93184000	91149000	288290000	310360000	505710000
A0A0C4WQD5	7	12	13	12	9	11	11	12	7	10	12	11	9	11	9	97372000	169650000	170530000	56297000	48697000	66341000	51652000	70501000	60795000	59470000	56297000	58639000	416970000	388510000	439220000
A0A0C4WQD6	11	14	14	10	6	10	9	10	7	8	8	9	12	8	7	45598000	47962000	59680000	18495000	17151000	19966000	25005000	40277000	23192000	9903100	13929000	13460000	32626000	31872000	19204000
A0A0C4WQD7	10	11	12	10	11	11	9	11	10	11	9	10	5	12	14	35832000	42425000	39572000	36761000	33323000	41835000	32517000	34643000	29786000	28813000	34912000	43780000	12310000	90831000	146900000
A0A0C4WQD8	88	69	70	93	97	99	90	67	55	90	82	87	37	61	58	502400000	193710000	214740000	595560000	703580000	634320000	598930000	372740000	465480000	717440000	564980000	613120000	127460000	585210000	508440000
A0A0C4WQD9	15	13	12	15	15	15	16	13	9	16	16	15	5	4	0	28293000	21191000	18544000	33202000	36878000	31644000	34466000	19110000	25776000	39809000	46492000	47073000	3003200	959030	0
A0A0C4WQE1	4	4	4	4	4	4	4	4	3	4	4	4	2	3	2	10748000	10308000	7700200	10175000	11073000	9204800	11026000	8598100	9584100	9575400	11013000	11146000	0	6835700	8317500
A0A0C4WQE2	18	20	21	19	22	18	20	18	17	18	17	16	16	15	16	1575100000	2707600000	2256900000	852500000	1185200000	923950000	1086700000	1479000000	1079700000	871820000	1033900000	836230000	1299200000	991050000	1083300000
A0A0C4WQE3	14	14	18	10	9	9	12	10	8	8	5	8	9	9	8	170730000	242550000	257360000	21945000	16929000	23017000	56465000	79302000	65418000	29330000	26531000	24662000	43420000	48671000	44163000
A0A0C4WQE4	21	23	23	21	22	19	20	20	17	20	18	19	16	17	18	1891200000	3723200000	3721300000	826990000	902750000	845290000	1019600000	1378300000	903100000	835700000	936460000	910450000	292720000	228810000	233280000
A0A0C4WQE6	12	11	12	13	13	15	13	11	11	14	13	14	7	6	6	61088000	56336000	60239000	91490000	74185000	85089000	63671000	67795000	69382000	69378000	74833000	98442000	29675000	40173000	34011000
A0A0C4WQE9	6	6	6	6	6	6	6	5	3	5	5	6	0	0	0	54715000	134340000	128930000	16284000	43812000	22138000	21817000	18436000	20811000	21101000	25003000	21702000	0	0	0
A0A0C4WQF1	3	2	2	3	4	4	0	0	0	0	0	0	4	3	3	2454900	3724400	2989200	8674500	9042900	5902500	0	0	0	0	0	0	18826000	18882000	7497800
A0A0C4WQF2	9	9	10	13	13	14	10	12	7	10	11	12	0	5	5	32019000	19722000	21906000	38440000	28483000	34243000	32249000	32133000	40785000	34403000	41143000	48064000	0	3471400	7331300
A0A0C4WQF3	3	4	3	0	0	0	0	0	0	0	0	0	0	0	0	4821400	5112700	0	0	0	0	0	0	0	0	0	0	0	0	0
A0A0C4WQF5	23	25	25	23	24	23	24	24	17	20	20	21	16	11	11	631450000	1051500000	1105500000	560760000	721770000	646480000	664350000	607850000	590960000	637540000	632800000	581540000	180180000	88529000	84072000
A0A0C4WQF7	2	0	0	0	2	3	3	2	0	3	0	0	2	2	2	1149100	0	0	0	1289400	1485700	1276600	1074600	0	944050	0	0	903820	1212200	1428000
A0A0C4WQF9	21	24	24	23	23	23	21	21	17	22	19	19	19	19	20	2655800000	4555000000	4316500000	1150700000	943860000	1073100000	1019000000	1693700000	1153000000	994950000	1092900000	996260000	3613100000	1780000000	2028300000
A0A0C4WQG0	17	19	19	24	27	23	23	18	10	23	22	19	6	11	10	131570000	68048000	91612000	176140000	196740000	156070000	167130000	44438000	69646000	133300000	65279000	77518000	6671300	34328000	35018000
A0A0C4WQG3	0	0	0	0	0	0	0	0	0	0	0	0	3	3	3	0	0	0	0	0	0	0	0	0	0	0	0	7084500	19916000	42949000
A0A0C4WQG5	29	31	31	28	31	31	33	34	24	29	29	29	16	16	15	323500000	363250000	361300000	302320000	309230000	334440000	447010000	394160000	392320000	326900000	343420000	367880000	55332000	104320000	128740000
A0A0C4WQG6	6	6	6	7	6	7	7	7	5	7	7	7	4	4	3	17385000	11089000	13849000	14399000	17484000	19957000	18004000	23520000	20398000	14590000	12970000	14738000	8383000	4876600	8014200
A0A0C4WQG7	0	0	0	0	0	0	0	0	0	0	0	0	6	5	5	0	0	0	0	0	0	0	0	0	0	0	0	16638000	12898000	11379000
A0A0C4WQG9	28	31	31	29	28	29	28	28	24	28	27	27	16	16	10	1186900000	2599800000	3147600000	1229400000	1345000000	1436300000	1042100000	2268500000	1628300000	900500000	1029500000	1093600000	358190000	216320000	174210000
A0A0C4WQH4	37	43	42	41	42	40	42	41	36	37	40	38	36	31	34	4905300000	10228000000	9766200000	2654400000	2714900000	2478800000	2711700000	4758300000	2698600000	2220900000	2448200000	2403300000	3392900000	1715200000	2205700000
A0A0C4WQH8	23	25	25	24	24	24	23	25	22	25	23	23	22	18	17	1409500000	2212500000	2361600000	1407000000	1385100000	1618800000	1485000000	2691700000	1739200000	1505900000	1480800000	1666200000	3169900000	1118300000	723800000
A0A0C4WQH9	0	0	0	0	0	0	0	0	0	0	0	0	0	0	0	0	0	0	0	0	0	0	0	0	0	0	0	0	0	0
A0A0C4WQI1	0	2	0	0	0	0	3	2	0	0	0	0	4	4	4	0	620010	0	0	0	0	2556200	5648500	0	0	0	0	62234000	10707000	12557000
A0A0C4WQI2	53	60	63	61	66	65	55	58	53	57	60	61	52	52	51	155170000	162930000	164760000	170030000	179410000	107480000	106400000	105620000	94540000	122450000	153980000	131670000	45495000	87561000	55173000
A0A0C4WQI4	2	2	0	0	0	2	0	2	0	0	0	0	4	0	0	0	0	0	0	0	6054600	0	0	0	0	0	0	6828400	0	0
A0A0C4WQI8	0	0	0	0	0	0	0	0	0	0	0	0	0	0	0	0	0	0	0	0	0	0	0	0	0	0	0	0	0	0
A0A0C4WQI9	16	17	17	3	5	4	16	15	6	3	0	0	28	31	32	8982300	8419300	7270000	125550	71091	96941	5149800	4551200	3628300	94840	0	0	170070000	1003900000	1745200000
A0A0C4WQJ2	2	3	3	3	2	0	2	2	0	0	2	2	4	2	0	2602700	2456200	3835600	1310300	0	0	0	2114600	0	0	1888600	1709300	5761600	3167800	0
A0A0C4WQJ6	0	2	2	2	2	2	0	0	0	2	2	2	0	0	0	0	2157300	2648900	3485000	4578700	4387700	0	0	0	2934800	2195000	1900200	0	0	0
A0A0C4WQJ8	21	27	28	26	21	20	25	26	22	23	27	23	17	15	14	994490000	1184900000	1366100000	461520000	389750000	353400000	866760000	1365700000	873250000	688830000	865340000	863000000	752430000	783600000	543800000
A0A0C4WQK1	0	0	0	2	0	0	0	0	0	0	0	0	0	0	0	0	0	0	5043800	0	0	0	0	0	0	0	0	0	0	0
A0A0C4WQK3	36	35	35	38	40	36	40	35	30	38	38	38	13	16	13	164920000	132630000	146090000	193370000	207360000	154950000	198060000	138710000	171620000	216890000	236310000	213180000	23792000	31019000	40243000
A0A0C4WQK5	0	0	2	2	0	3	0	0	0	2	2	0	0	0	0	0	0	1672800	1778600	0	1685600	0	0	0	0	0	0	0	0	0
A0A0C4WQK7	2	3	3	0	2	2	0	2	0	0	0	0	3	3	2	0	2452900	2244400	0	3028000	0	0	0	0	0	0	0	3505500	2536000	0
A0A0C4WQK9	27	30	29	26	27	23	28	28	25	24	25	23	24	18	22	1405000000	2844700000	3105700000	862820000	953460000	961650000	1008600000	1748300000	981510000	783160000	754660000	792100000	2195200000	844640000	822890000
A0A0C4WQL0	4	8	7	5	5	6	3	5	0	2	3	4	0	0	2	3539100	6368900	6627100	5838800	3977900	3120700	2593400	3002600	0	3417600	3331600	2442000	0	0	10814000
A0A0C4WQL1	9	8	12	10	8	9	11	10	6	8	10	10	6	8	5	20204000	27533000	22652000	14513000	17556000	14176000	15733000	22359000	21576000	17866000	21525000	18540000	17596000	32121000	21273000
A0A0C4WQL6	13	14	12	13	13	13	14	14	14	12	13	12	9	9	7	54550000	35892000	39266000	40676000	42639000	42773000	75021000	62733000	84395000	48595000	47287000	48742000	28523000	10048000	13131000
A0A0C4WQL7	7	2	3	0	0	0	15	12	12	0	2	0	10	9	15	3590600	2126100	1378000	0	0	0	15951000	10340000	16445000	0	584860	0	18076000	16551000	29645000
A0A0C4WQL8	22	22	22	25	26	24	24	21	20	24	20	24	13	8	5	115650000	114970000	99015000	275780000	224080000	186180000	141970000	105080000	118610000	187330000	235770000	247290000	17909000	15697000	7996900
A0A0C4WQL9	0	3	2	0	0	0	2	3	0	10	10	9	0	0	0	0	2827900	2338900	0	0	0	2412200	2427800	0	16098000	11645000	15976000	0	0	0
A0A0C4WQM1	0	0	0	3	3	3	2	0	0	3	4	4	0	2	3	0	0	0	0	0	0	0	0	0	0	3451900	3868200	0	0	5016000
A0A0C4WQM2	0	0	0	0	0	0	0	7	0	0	0	0	7	2	3	0	0	0	0	0	0	0	4242400	0	0	0	0	9662500	1390700	3691500
A0A0C4WQM3	5	4	3	4	4	5	5	4	2	4	3	5	4	0	0	5254300	6385600	7636300	8977900	11514000	11386000	7707000	10547000	9994300	7035000	6784100	7849200	8114700	0	0
A0A0C4WQM6	0	0	0	0	0	0	0	0	0	0	0	0	3	2	2	0	0	0	0	0	0	0	0	0	0	0	0	737230	452980	652370
A0A0C4WQM7	33	34	36	39	32	38	36	36	31	36	35	35	10	10	12	218320000	203210000	204060000	236130000	212390000	189760000	223330000	250220000	282770000	231070000	252180000	227480000	22548000	37810000	29301000
A0A0C4WQN3	31	30	29	25	20	24	28	26	21	28	24	24	5	2	4	273260000	147360000	163720000	62243000	67811000	74607000	296000000	120950000	118260000	143070000	96087000	102450000	4907200	5232200	7174800
A0A0C4WQN4	7	7	7	4	4	7	7	8	4	5	5	5	9	10	6	7490000	10261000	12257000	3762600	4808500	5022300	7124200	14376000	6812700	5153500	6517400	7043200	61830000	18964000	19749000
A0A0C4WQN6	26	30	33	27	29	26	27	28	20	24	24	26	28	20	22	1294200000	1671900000	1820700000	626070000	696400000	716660000	721610000	1323100000	711600000	474060000	572590000	571320000	2146600000	1882700000	1200700000
A0A0C4WQP0	8	8	8	6	6	7	6	7	6	6	7	7	3	4	2	18621000	14883000	15047000	10778000	11073000	12348000	21257000	21663000	22465000	20105000	19659000	16287000	8198600	4128800	4059700
A0A0C4WQP1	13	12	12	12	13	12	13	12	12	10	11	11	4	4	6	117580000	59959000	99650000	57734000	59444000	51369000	88320000	59075000	70282000	35046000	33882000	65313000	4719700	3703700	4704400
A0A0C4WQP2	6	4	5	7	3	3	4	3	0	0	0	2	0	4	5	2929200	4056800	3834000	4375900	0	3415100	3863500	0	0	0	0	0	0	0	7068500
A0A0C4WQP3	20	20	21	24	23	24	22	21	17	22	23	25	19	16	14	47691000	60394000	62952000	52626000	43930000	38201000	85501000	83785000	67292000	96851000	121600000	117300000	40828000	28264000	19963000
A0A0C4WQP6	5	6	5	7	8	8	9	6	5	8	9	7	2	2	3	7093300	5258200	4489600	6477700	6654600	5011500	6475600	4271400	5757600	7168700	7351100	6300100	1971400	3865300	4656300
A0A0C4WQP8	6	4	7	10	8	8	8	7	7	9	9	8	0	0	0	6638700	5098900	5227500	8371700	12054000	7032000	7097500	4413700	12956000	9643500	11138000	9128400	0	0	0
A0A0C4WQQ0	6	8	8	9	7	7	9	9	7	8	8	6	10	6	6	14096000	14284000	17965000	20189000	17899000	24142000	15946000	28828000	22399000	17177000	17558000	19298000	30033000	17930000	11137000
A0A0C4WQQ4	2	2	2	0	0	3	3	3	2	3	2	2	2	2	2	0	0	0	0	0	124030000	108840000	116070000	0	72462000	65616000	83070000	0	178180000	0
A0A0C4WQR0	4	3	5	6	5	6	9	4	0	7	0	5	0	0	0	4300000	5229600	4405800	4830600	6516400	5635700	9826500	4357100	0	5700800	0	4147300	0	0	0
A0A0C4WQR1	4	7	5	9	5	9	5	7	5	8	9	6	6	0	0	13601000	12908000	13146000	20678000	23403000	25510000	23139000	19305000	24112000	21155000	23644000	19686000	14086000	0	0
A0A0C4WQR2	11	12	10	9	9	10	8	9	8	8	9	9	10	9	9	86290000	113830000	103480000	46519000	70073000	48590000	38856000	66273000	41168000	39877000	43553000	33269000	154910000	75492000	92884000
A0A0C4WQR3	16	17	15	19	18	20	17	15	15	18	17	18	11	11	12	114890000	93967000	100430000	185900000	172760000	182660000	82066000	68975000	86028000	187550000	204140000	191220000	87700000	72986000	60780000
A0A0C4WQR5	8	4	0	3	3	3	13	5	5	5	3	4	7	12	12	22668000	4849500	0	5657200	820290	4401600	22292000	6535400	8292200	5930200	3149300	3101500	16342000	150700000	150600000
A0A0C4WQR6	10	9	9	9	7	11	11	12	9	10	11	8	11	8	7	20382000	16740000	25547000	12794000	16924000	15872000	31047000	48397000	39715000	20190000	22000000	23233000	29516000	20082000	14805000
A0A0C4WQR8	5	5	4	5	0	3	3	2	3	4	2	3	0	0	0	2436600	3505800	7177900	3825600	0	3851900	5119600	0	4444600	3540900	5530100	4222000	0	0	0
A0A0C4WQR9	25	23	24	31	30	29	12	14	8	4	5	10	25	24	23	240310000	151890000	152550000	486510000	432380000	414460000	11134000	21386000	11807000	812130	1377800	3832800	485800000	453820000	328670000
A0A0C4WQS0	2	2	0	2	2	2	0	0	0	2	0	2	0	0	2	2082900	2467800	0	4015200	5563800	4815500	0	0	0	1331000	0	825230	0	0	4388300
A0A0C4WQS2	15	15	15	15	17	14	13	12	8	11	12	11	14	12	11	33151000	32296000	43628000	40732000	33826000	39053000	24377000	27069000	23729000	33435000	30704000	38536000	92397000	74024000	59443000
A0A0C4WQS3	0	0	0	2	0	0	2	0	0	2	3	2	0	0	0	0	0	0	0	0	0	0	0	0	0	3460200	3407900	0	0	0
A0A0C4WQS4	2	2	3	0	0	0	2	2	2	0	0	0	4	3	4	1550300	4374300	3876000	0	0	0	929900	1089700	937460	0	0	0	17872000	5448500	5164800
A0A0C4WQS5	0	2	2	2	2	2	4	4	0	0	2	2	5	3	4	0	0	5905400	0	5684300	0	7340500	12875000	0	0	0	0	44345000	9345600	10024000
A0A0C4WQS8	4	6	5	8	7	6	6	6	3	5	8	7	0	0	0	6117200	6989800	6250700	10210000	12053000	12256000	7196600	5195000	7015400	8133900	9603500	8964800	0	0	0
A0A0C4WQS9	4	0	2	5	4	4	6	5	3	5	5	5	0	0	0	4171700	0	2761400	4214500	4760500	4327000	5285400	2438300	3986900	5055000	5618900	5513200	0	0	0
A0A0C4WQT0	9	9	8	10	12	11	9	7	4	10	11	11	6	3	0	38879000	29322000	28705000	55072000	62368000	71377000	29325000	15386000	15929000	65885000	61662000	65095000	9678900	5827800	0
A0A0C4WQT1	2	2	3	5	4	5	4	0	0	4	4	5	0	0	0	0	0	2562000	5345400	3136900	6618400	2453200	0	0	3963100	3934200	4357900	0	0	0
A0A0C4WQT4	4	4	3	5	5	4	4	5	2	4	4	3	0	0	0	7500400	5040500	3528700	8479700	11249000	8792100	7798200	5475100	0	10238000	7505200	10982000	0	0	0
A0A0C4WQT5	36	37	38	34	33	34	31	31	27	26	25	23	33	32	32	606850000	631870000	604990000	249240000	286320000	233420000	93590000	134060000	106180000	48697000	55024000	44102000	440900000	726820000	671690000
A0A0C4WQT7	18	8	13	18	19	21	25	10	10	24	11	16	4	4	7	25315000	10687000	10654000	18163000	21025000	21136000	47734000	14743000	14060000	29301000	0	14707000	0	0	0
A0A0C4WQU5	3	3	2	2	2	2	2	3	3	2	3	2	0	0	0	22454000	20341000	0	12188000	0	18823000	12299000	12073000	10944000	13965000	0	10435000	0	0	0
A0A0C4WQU7	5	5	6	6	6	6	7	8	5	4	6	5	7	4	0	12755000	31185000	35175000	12205000	10328000	17263000	42283000	58146000	61312000	29587000	34327000	34308000	49423000	18068000	0
A0A0C4WQV2	10	15	16	17	16	16	17	12	10	14	15	15	19	20	21	40739000	57879000	57475000	52100000	54386000	54843000	45692000	44561000	47226000	56147000	57745000	57739000	224150000	304460000	440140000
A0A0C4WQV3	15	5	6	16	12	22	19	10	7	14	15	14	5	4	3	24109000	4645600	4309100	21832000	15449000	78128000	58925000	9964000	9082600	24974000	15957000	19589000	2696500	3442500	2727800
A0A0C4WQV7	18	17	21	18	18	19	18	18	13	17	16	18	16	17	13	99944000	110690000	136960000	67897000	77675000	77004000	53692000	80190000	60077000	51196000	55652000	67484000	153840000	110040000	85792000
A0A0C4WQW0	7	8	7	5	4	5	7	7	4	5	3	6	4	2	2	5301500	13354000	11389000	4048400	5051900	4525600	7504100	9366300	5967400	5105300	5441800	5336300	8843500	0	2271500
A0A0C4WQW1	19	18	17	20	15	22	22	20	15	19	19	20	13	14	13	58685000	46327000	48564000	71633000	61832000	69099000	72996000	85941000	76302000	74017000	77228000	82360000	63452000	49711000	41367000
A0A0C4WQW4	2	2	3	2	3	3	2	2	2	2	2	2	2	0	0	2950100	5023500	3484200	6008200	3158900	2921300	7802500	11562000	7332000	2795300	4109700	5481000	6029500	0	0
A0A0C4WQW7	2	0	0	2	2	3	2	2	0	2	3	2	3	0	0	0	0	0	1290500	857800	1396300	0	1286300	0	763310	1216100	0	1211500	0	0
A0A0C4WQX1	3	3	3	3	3	4	3	4	2	3	3	3	6	6	5	4068200	9777000	9570100	8250500	5677600	6837200	7972000	12089000	8718700	5716200	5718700	6196500	90383000	43712000	43894000
A0A0C4WQX3	9	3	4	9	9	9	9	2	0	9	0	4	0	0	0	13262000	3879300	4253900	7637800	7624000	7136900	17921000	0	0	12052000	0	4575400	0	0	0
A0A0C4WQX5	13	19	17	15	14	15	17	16	14	14	13	12	6	4	2	116670000	158120000	258630000	70829000	79708000	93769000	163440000	241890000	161370000	68949000	66869000	81380000	8189200	5213000	3296300
A0A0C4WQX6	0	0	0	4	5	5	0	0	0	4	4	4	3	3	2	0	0	0	3705000	4834700	3562300	0	0	0	3348800	4595000	0	6887000	4631900	6265400
A0A0C4WQX8	11	10	10	11	10	10	12	12	6	11	11	11	7	0	4	14262000	13246000	13528000	25320000	19782000	26510000	26996000	15985000	27667000	28844000	27207000	30228000	14417000	0	7526500
A0A0C4WQX9	6	6	6	6	7	7	7	9	3	7	7	8	6	2	0	11228000	9344900	8901800	9378400	10880000	10394000	13489000	15171000	15558000	12477000	12621000	11472000	10427000	9704800	0
A0A0C4WQY2	9	8	7	10	9	13	11	8	7	11	11	12	5	2	6	12909000	6975100	8699800	18757000	18874000	25278000	12701000	8849100	11408000	20328000	22516000	24475000	2300400	13442000	3626500
A0A0C4WQY6	3	2	5	4	2	6	4	6	2	6	5	4	4	3	2	3354100	0	3710700	3005200	5187300	3628500	5005900	4013200	6924000	3209500	3289100	3445900	15099000	5193700	6728000
A0A0C4WQY8	6	7	7	13	12	13	12	11	8	11	11	15	3	2	3	7841800	9561100	12615000	24662000	21942000	22282000	34468000	24306000	19313000	33233000	36511000	39330000	6514500	3164600	3652700
A0A0C4WQY9	6	6	9	8	6	7	8	10	9	8	8	6	4	5	9	10164000	12076000	10304000	7474200	6152300	9205800	24705000	41368000	30750000	11210000	9559300	12670000	8761600	28319000	77270000
A0A0C4WQZ8	2	2	0	3	2	4	2	2	0	4	2	3	0	0	0	927730	718380	0	1259200	1271400	1496000	1384700	0	0	1366900	1227500	1632000	0	0	0
A0A0C4WR01	12	3	5	12	13	12	21	8	2	13	5	10	0	0	0	8448100	795420	4375200	9444800	12955000	11250000	48256000	3658100	2778300	8815900	3075100	5941800	0	0	0
A0A0C4WR03	17	18	18	16	17	16	15	16	14	17	15	15	16	17	18	636280000	1369100000	1226200000	429400000	489820000	505540000	376480000	518170000	433280000	489100000	509550000	517600000	2840500000	1973100000	1804000000
A0A0C4WR06	4	3	2	3	4	4	4	3	2	4	4	4	0	0	0	1728600	1206000	1079700	2886500	3216700	3557100	2073300	1265900	1914400	3226900	2980600	2343900	0	0	0
A0A0C4WR08	0	0	0	0	0	0	0	0	0	0	0	0	2	2	2	0	0	0	0	0	0	0	0	0	0	0	0	38320000	9481200	18423000
A0A0C4WR09	17	19	19	18	18	16	16	16	13	16	16	16	13	9	10	577190000	1182300000	1055000000	406450000	656210000	429570000	470450000	547940000	422910000	465010000	432760000	454210000	143290000	59396000	65243000
A0A0C4WR13	15	17	18	18	19	17	17	18	14	16	18	17	11	10	15	289890000	509740000	569160000	1288900000	879020000	1275500000	334480000	484490000	399550000	1072600000	1042000000	1406000000	120110000	197980000	316100000
A0A0C4WR14	9	5	7	9	9	8	7	3	4	8	7	6	0	3	3	26257000	10034000	9028300	15643000	15711000	15378000	24769000	0	10455000	21236000	14722000	14554000	0	8496500	15115000
A0A0C4WR15	16	13	16	18	17	17	17	14	11	17	17	16	0	0	2	24336000	15946000	15111000	28219000	23952000	18758000	21918000	17401000	19913000	24840000	25264000	28033000	0	0	5822000
A0A0C4WR18	5	5	5	7	7	7	6	6	6	7	6	6	2	0	2	18008000	12201000	11645000	40862000	37355000	41999000	18722000	17300000	20411000	49012000	47771000	61714000	4467700	0	1849500
A0A0C4WR19	6	6	9	18	16	20	6	2	4	3	4	3	14	16	12	2949600	1715200	3115100	71808000	79109000	115610000	1092400	536150	797410	277180	703900	360030	91234000	38559000	28479000
A0A0C4WR21	31	35	34	30	31	30	31	35	26	29	32	32	23	27	22	409930000	443900000	481900000	372810000	312260000	296240000	498340000	829770000	586520000	398070000	450260000	423100000	283950000	306380000	230270000
A0A0C4WR27	3	3	4	5	5	3	2	3	0	5	4	5	0	0	0	3776500	6568700	4409600	3928600	3707300	5579200	3289900	9714900	0	4252000	2919300	4346500	0	0	0
A0A0C4WR29	25	23	22	30	24	26	24	21	19	25	24	24	8	8	7	165680000	120260000	137660000	237720000	210630000	218390000	197430000	99936000	90906000	233910000	223590000	188570000	14289000	16393000	13536000
A0A0C4WR31	0	0	2	0	0	0	0	0	0	0	0	0	0	0	0	0	0	20131000	0	0	0	0	0	0	0	0	0	0	0	0
A0A0C4WR32	13	12	13	15	14	15	13	11	10	15	16	13	5	8	12	43796000	32645000	34247000	56507000	57203000	45610000	45285000	44473000	48270000	57783000	56504000	61395000	7410400	23331000	39809000
A0A0C4WR33	2	2	2	2	2	2	2	2	2	2	2	2	0	0	0	6922700	9614300	10447000	9627700	10362000	8925400	9983100	10840000	17284000	11193000	10163000	8742500	0	0	0
A0A0C4WR36	4	6	6	3	4	4	4	6	0	3	3	3	2	4	4	3329500	3274700	3295600	1961900	2256300	2599000	2451600	2638900	0	1181200	1420200	1041900	1846000	2194800	3939200
A0A0C4WR40	2	2	0	4	2	4	4	0	0	3	2	2	2	0	0	1876800	3209600	0	3156300	4249500	6354600	3051300	0	0	2501700	4334200	4470800	2757100	0	0
A0A0C4WR43	7	7	6	7	6	8	6	7	5	7	6	7	8	7	7	27648000	27234000	42320000	23983000	23179000	29930000	22400000	28720000	27206000	19721000	20951000	22271000	79645000	42875000	37289000
A0A0C4WR47	5	4	4	3	4	3	3	4	3	3	3	3	5	4	4	28220000	23232000	14838000	5078000	4397800	6365000	7375000	11686000	7682600	4700800	5646400	5162300	41274000	20348000	11340000
A0A0C4WR48	2	2	2	0	2	2	4	4	0	2	3	2	2	2	2	6735900	8562800	8815500	0	0	6220300	4739800	6618500	0	0	0	0	0	8840200	8923000
A0A0C4WR55	2	0	0	2	2	2	2	2	2	2	2	2	0	0	2	0	0	0	0	0	0	12830000	0	0	0	0	0	0	0	0
A0A0C4WR58	14	11	13	19	15	17	16	12	9	15	17	17	5	5	5	29721000	24289000	24731000	63782000	45349000	50147000	41945000	18039000	25857000	53016000	59605000	69068000	3366500	6114600	7501500
A0A0C4WR66	2	3	2	3	2	3	2	2	2	3	2	3	2	0	0	3346200	3556400	1546300	3452800	6365100	6085500	3602600	4477500	3422500	4071300	4395100	6781000	3101700	0	0
A0A0C4WR70	0	0	0	0	0	0	0	0	0	0	0	0	5	4	2	0	0	0	0	0	0	0	0	0	0	0	0	8955100	5892600	5771800
A0A0C4WR73	10	9	9	10	8	7	8	7	6	9	7	9	4	3	5	16441000	12177000	10406000	27547000	32413000	23151000	17552000	13245000	15250000	28557000	31763000	27507000	5835100	2740500	7659900
A0A0C4WR76	10	8	8	2	0	2	9	6	3	4	7	8	0	0	0	6511400	7484000	4871400	3971100	0	2762900	6769100	5377200	6012400	4260400	5391600	4659900	0	0	0
A0A0C4WR81	7	5	6	10	11	10	9	7	6	7	9	10	8	8	9	7850700	10806000	10624000	22375000	23724000	15858000	14824000	11564000	27871000	19664000	22982000	18305000	8142000	7885500	9008400
A0A0C4WR82	9	12	11	13	13	11	12	13	7	10	12	12	7	2	2	6115700	8024000	8003000	9261200	13504000	11143000	10377000	9115700	6093000	7760200	8557800	8293700	4044300	0	1505600
A0A0C4WR85	6	6	6	6	7	6	7	8	8	7	9	8	8	8	8	53664000	94580000	82018000	19763000	17290000	24172000	41378000	74657000	40606000	39755000	45197000	48709000	149860000	124200000	93271000
A0A0C4WR87	27	33	33	31	31	30	31	27	21	26	23	26	6	8	9	192200000	184410000	195460000	191330000	171340000	155310000	199460000	114640000	126200000	166280000	131090000	104430000	5186000	9637000	31385000
A0A0C4WR91	2	0	0	2	3	3	2	0	0	0	0	0	0	0	0	0	0	0	0	0	3254000	0	0	0	0	0	0	0	0	0
A0A0C4WR92	16	18	16	8	6	8	15	17	10	10	10	10	20	19	18	292550000	501000000	444700000	23083000	18052000	26428000	370000000	760570000	415580000	80520000	88949000	71331000	3752100000	3236700000	2773300000
A0A0C4WR95	2	3	3	2	3	3	5	5	0	2	2	2	6	5	5	940630	1760200	1791900	650640	1824200	1573300	6035000	5381700	0	1010700	1052900	1979600	78011000	30973000	22875000
A0A0C4WR97	18	17	18	20	19	19	16	16	16	18	17	17	16	16	13	95119000	76627000	95411000	143030000	139200000	141700000	111210000	125940000	123330000	124290000	154570000	150000000	154250000	83015000	62147000
A0A0C4WRA0	10	9	12	12	12	12	13	12	5	12	13	13	2	0	2	19902000	14319000	12207000	23673000	22255000	36848000	36385000	16575000	34311000	34871000	32856000	34653000	2754900	0	4100300
A0A0C4WRA3	2	2	2	0	0	0	2	0	0	0	0	0	0	0	0	5561600	6737800	10396000	0	0	0	4840800	0	0	0	0	0	0	0	0
A0A0C4WRA5	11	9	10	7	8	8	9	9	8	8	5	8	11	8	10	23989000	30095000	32186000	18499000	20298000	21566000	24325000	38099000	26410000	20475000	27248000	20780000	97755000	59577000	40443000
A0A0C4WRA8	15	16	15	11	5	5	12	14	15	12	13	12	17	15	13	615170000	894380000	646400000	11380000	1849600	4529500	221550000	373020000	271610000	187940000	268980000	183550000	998360000	711470000	491850000
A0A0C4WRA9	9	10	12	11	12	12	12	14	13	14	14	14	9	5	4	31280000	27476000	31494000	50766000	59684000	59018000	76359000	92443000	92610000	79880000	95158000	97727000	39552000	28138000	23390000
A0A0C4WRB0	0	0	2	2	2	3	0	0	0	0	0	0	6	6	6	0	0	1586300	1317500	1438800	1773400	0	0	0	0	0	0	182930000	95237000	87633000
A0A0C4WRB1	0	0	0	0	0	2	0	0	0	2	0	2	0	0	0	0	0	0	0	0	450140	0	0	0	582080	0	461710	0	0	0
A0A0C4WRB3	20	22	22	26	24	25	27	24	15	23	21	22	9	20	25	78161000	75395000	92899000	129770000	122090000	140110000	144380000	144130000	144090000	120180000	124360000	125020000	32656000	174480000	514080000
A0A0C4WRB4	0	0	0	0	0	0	0	0	0	0	0	0	2	0	0	0	0	0	0	0	0	0	0	0	0	0	0	21173000	0	0
A0A0C4WRB5	6	8	8	6	6	6	8	9	8	7	5	7	6	4	4	13337000	20062000	23269000	9497000	11035000	13036000	66660000	102510000	63227000	10880000	15023000	13728000	18880000	11719000	9769000
A0A0C4WRB7	15	10	13	16	18	17	14	13	12	17	17	18	5	6	2	30675000	45166000	44028000	142070000	162000000	119410000	73509000	58375000	57927000	90071000	115440000	105610000	7687000	37170000	18191000
A0A0C4WRB9	3	3	3	3	3	3	3	3	2	2	2	2	2	3	2	8426000	16799000	16458000	15254000	15509000	19684000	26152000	23293000	20391000	15840000	20870000	15939000	15865000	3332200	5107000
A0A0C4WRC0	12	12	13	13	13	14	12	14	10	13	13	15	9	11	7	70830000	46332000	49627000	52433000	58108000	55773000	55592000	41341000	47758000	56856000	66628000	57325000	22859000	40762000	57375000
A0A0C4WRC2	5	7	7	9	8	9	9	7	2	7	9	9	0	0	0	14642000	24172000	19283000	20779000	33558000	42098000	21145000	20886000	27959000	21854000	22637000	33365000	0	0	0
A0A0C4WRC4	20	22	19	20	19	19	22	22	17	21	22	17	14	12	11	106880000	116090000	121060000	73370000	66896000	49506000	117160000	230470000	145890000	88206000	105500000	93132000	82507000	69574000	52775000
A0A0C4WRC5	24	20	21	26	26	26	26	22	17	28	26	26	5	4	4	53604000	38219000	39731000	91267000	87659000	81163000	54159000	38025000	57329000	87313000	113810000	114730000	2386800	20643000	6956700
A0A0C4WRC6	8	6	7	9	5	7	10	8	2	11	12	9	0	0	0	6394700	6084100	6531100	9320900	10955000	6534700	13291000	9850300	0	10973000	10572000	12135000	0	0	0
A0A0C4WRC8	5	7	7	10	8	9	6	3	3	7	7	6	0	0	0	6960900	5127000	5926900	6832800	5295300	5874100	1907400	2403400	2513700	10032000	11607000	9603200	0	0	0
A0A0C4WRD3	26	27	23	32	33	31	27	25	17	29	33	29	15	7	7	81658000	65254000	77793000	132170000	105980000	108460000	101050000	106910000	103100000	125400000	121890000	138650000	20198000	10263000	7040900
A0A0C4WRD8	6	3	6	6	8	8	6	6	4	7	7	5	15	13	13	3059100	754300	2463800	15540000	13531000	17560000	9189500	16602000	963630	6001800	4485300	1936500	554410000	778310000	422640000
A0A0C4WRE1	7	5	7	10	10	9	7	8	6	7	10	9	2	0	0	9522400	7941200	10372000	23357000	18101000	19990000	12086000	14855000	15326000	13090000	15393000	22815000	4292400	0	0
A0A0C4WRE9	23	28	26	27	21	21	25	24	18	22	21	18	6	5	4	48657000	81360000	76514000	43376000	42249000	34198000	63341000	76647000	58213000	38853000	65479000	49839000	5507100	1012700	3496900
A0A0C4WRF6	2	0	2	2	2	2	0	2	0	0	0	0	2	0	0	5073400	0	4924500	1291600	1712500	1360600	0	759890	0	0	0	0	1311100	0	0
A0A0C4WRF8	3	3	3	3	2	2	3	3	2	3	2	3	3	2	2	22369000	28962000	32477000	8863700	4811900	5814900	6579600	13013000	18229000	7140900	6932700	9623000	45266000	13888000	13408000
A0A0C4WRF9	2	3	2	6	6	6	3	3	0	6	6	6	0	0	0	5254000	3780200	4064800	11989000	14170000	8913300	4665600	3712400	0	7207000	10458000	13508000	0	0	0
A0A0C4WRG2	2	0	0	3	3	4	0	0	0	4	4	4	0	0	0	3175900	0	0	5590600	5991100	6575500	0	0	0	3511800	7367600	6207900	0	0	0
A0A0C4WRG3	5	3	5	7	7	9	6	6	2	7	7	7	0	0	0	7062100	5256600	4178800	6285100	6578700	8392200	6406400	7518300	6959200	7625300	7424000	9432400	0	0	0
A0A0C4WRG5	15	16	17	32	31	32	10	7	6	32	32	31	20	34	37	17553000	20191000	17687000	187950000	202950000	161040000	17117000	7458900	3270800	223240000	261980000	229740000	51696000	622720000	1338900000
A0A0C4WRG6	21	19	21	26	21	22	21	24	20	23	24	23	9	8	8	125770000	91805000	86643000	99013000	75931000	78652000	103920000	88891000	151960000	92279000	94933000	93695000	36413000	105380000	85517000
A0A0C4WRG8	16	14	15	16	15	14	16	15	12	16	16	15	4	5	5	55368000	48463000	40984000	59599000	44586000	43825000	54421000	48609000	50371000	50000000	48548000	58866000	8833900	25261000	13990000
A0A0C4WRH0	9	9	11	13	11	14	3	6	0	4	0	3	16	14	14	14534000	9794900	8997000	99795000	101290000	107570000	443670	1530700	0	368270	0	443940	392380000	403300000	575140000
A0A0C4WRH1	4	4	6	8	6	4	8	4	2	6	5	4	0	3	5	1921800	0	1904900	1975600	1247500	0	4597400	1433000	0	3634100	1956500	2719700	0	4427600	2449700
A0A0C4WRH3	0	0	0	5	2	4	0	0	0	0	2	0	0	0	0	0	0	0	4215700	3362100	3889500	0	0	0	0	1461000	0	0	0	0
A0A0C4WRH5	7	7	6	9	7	7	8	6	5	9	9	8	2	2	0	5477800	3043900	2348100	4933600	5016100	4268300	5171500	2991600	4299900	5805700	6129300	7005400	865940	1539700	0
A0A0C4WRH6	5	6	7	6	6	7	3	4	2	5	6	5	3	5	3	37209000	15249000	11960000	37553000	31250000	48538000	2135400	4152900	4909700	7407100	7331800	6777200	3765300	9627900	4732400
A0A0C4WRH7	2	3	2	5	4	3	0	0	0	5	5	5	5	4	4	0	13863000	19064000	24974000	25508000	23006000	0	0	0	31639000	35360000	33285000	66237000	22062000	20348000
A0A0C4WRH9	2	2	2	2	2	2	2	2	2	2	2	2	2	0	2	3023400	7177800	4241600	2733700	2447600	3504600	2378400	4465400	4760200	2669000	2575500	2533600	11003000	0	2521700
A0A0C4WRI1	0	0	0	2	2	3	0	0	0	2	2	2	2	2	2	0	0	0	9804900	11880000	11381000	0	0	0	12459000	11963000	12825000	17893000	9568000	7639600
A0A0C4WRI4	10	10	9	11	11	11	10	12	10	12	11	10	12	12	9	18122000	22019000	24198000	22205000	23365000	28858000	35844000	54296000	36451000	21221000	25851000	26647000	92318000	86966000	65286000
A0A0C4WRI8	4	5	5	4	5	3	6	3	3	5	4	6	0	0	0	10485000	7101100	7702700	9424500	10852000	10579000	11683000	7090500	12072000	12116000	13255000	10691000	0	0	0
A0A0C4WRI9	3	3	4	5	5	6	6	4	4	6	5	5	3	2	0	9451600	4554700	3373600	7023500	6024900	7151400	5569600	6104600	7843800	7633600	6858000	8705300	14482000	21296000	0
A0A0C4WRJ2	6	6	6	6	4	6	5	5	5	5	5	6	3	0	0	13261000	19061000	18826000	13584000	17256000	15024000	13934000	15049000	14174000	14807000	17174000	17459000	10308000	0	0
A0A0C4WRJ6	3	2	4	0	0	0	0	0	0	0	2	0	0	0	0	3809200	3434800	3845500	0	0	0	0	0	0	0	0	0	0	0	0
A0A0C4WRJ8	0	0	0	2	2	0	0	0	0	2	0	2	0	0	0	0	0	0	3144500	2803000	0	0	0	0	2116100	0	2981900	0	0	0
A0A0C4WRK1	3	3	3	5	3	4	4	3	0	2	3	4	4	3	3	1712600	2233600	3698500	4178800	5631000	8112700	2644000	3746700	0	5540400	4314400	5959400	3350900	2903400	3312600
A0A0C4WRK4	11	11	12	14	10	12	12	12	9	10	11	11	11	8	10	20838000	25341000	29027000	44043000	40820000	45963000	39465000	51006000	40521000	41868000	40651000	46774000	56987000	30498000	25413000
A0A0C4WRK8	8	9	8	10	9	9	9	9	7	8	9	10	10	9	8	115530000	102840000	134350000	176300000	180750000	201040000	116120000	174190000	121270000	168230000	177640000	153530000	199250000	205020000	127130000
A0A0C4WRL1	2	0	3	2	2	5	5	7	3	5	5	3	9	8	8	1733800	0	1842800	1598400	966220	2046100	3582400	23674000	3168400	1985100	3328200	2838000	148320000	59644000	29943000
A0A0C4WRL3	14	14	11	13	10	14	7	9	5	4	3	6	14	14	14	98434000	99063000	98227000	106060000	87150000	115780000	26590000	32130000	4969200	2930400	3870300	3410900	604310000	564910000	537370000
A0A0C4WRL4	6	6	7	5	4	3	4	2	0	0	0	0	5	6	4	24677000	31991000	26313000	11629000	11125000	9871500	7437700	7749600	0	0	0	0	31026000	17706000	19704000
A0A0C4WRL5	3	0	2	3	0	0	2	0	0	3	0	0	0	0	0	0	0	0	2694100	0	0	0	0	0	2343700	0	0	0	0	0
A0A0C4WRL7	33	33	33	32	32	35	34	30	26	32	32	33	11	13	15	245330000	185850000	164100000	199110000	172630000	189230000	222600000	115700000	204420000	287720000	262690000	255960000	34489000	52275000	71689000
A0A0C4WRM2	0	0	0	0	0	0	0	0	0	0	0	0	2	2	0	0	0	0	0	0	0	0	0	0	0	0	0	2222700	1855300	0
A0A0C4WRN0	12	19	19	13	10	13	18	21	17	14	15	9	18	19	23	35523000	66157000	66101000	34240000	31952000	24743000	64130000	138820000	99451000	43994000	44268000	47248000	210700000	359070000	595060000
A0A0C4WRN1	5	5	5	5	5	5	4	3	3	4	4	4	4	3	4	131700000	177370000	138240000	22248000	25882000	26817000	14731000	24147000	24031000	50913000	41270000	62001000	125430000	100630000	110920000
A0A0C4WRN5	9	9	9	8	8	8	9	6	5	7	7	5	7	6	6	38557000	43910000	42952000	23641000	16794000	25295000	23537000	20399000	24274000	22617000	29208000	27822000	49599000	32024000	13840000
A0A0C4WRN8	51	48	43	48	45	50	54	48	30	46	41	46	20	35	32	243990000	205850000	217840000	205180000	237480000	238450000	365160000	236300000	195300000	307070000	208960000	253310000	62586000	171760000	162820000
A0A0C4WRP3	0	0	0	2	0	2	0	0	0	0	0	0	0	0	0	0	0	0	0	0	0	0	0	0	0	0	0	0	0	0
A0A0C4WRP7	0	0	0	2	0	2	2	2	0	0	3	2	0	0	0	0	0	0	0	0	0	0	652580	0	0	0	0	0	0	0
A0A0C4WRP9	6	0	3	6	5	7	5	0	0	5	5	5	0	0	0	38337000	0	11927000	17776000	14272000	43125000	26821000	0	0	18750000	10741000	12733000	0	0	0
A0A0C4WRQ0	0	2	2	0	0	2	0	0	0	0	0	0	2	0	0	0	3420500	2349600	0	0	990200	0	0	0	0	0	0	2573100	0	0
A0A0C4WRQ3	17	17	16	18	15	18	14	16	11	16	14	12	6	6	6	135680000	156890000	148420000	200020000	175330000	215780000	138640000	139670000	100070000	181830000	144290000	151830000	26607000	21714000	20605000
A0A0C4WRQ6	3	5	4	6	6	3	2	3	3	6	3	4	5	4	4	9009600	11390000	11162000	35631000	47156000	41128000	5279100	8009700	7106800	57378000	51538000	57080000	135870000	86078000	63895000
A0A0C4WRQ8	6	6	6	8	8	8	6	5	2	4	4	5	9	8	5	11648000	13396000	14448000	24007000	22579000	30957000	6583800	9738300	2365900	4420000	3921200	4297800	36841000	23476000	17790000
A0A0C4WRR1	3	3	4	4	4	5	3	6	2	3	5	6	3	4	2	5459600	7318200	9423300	5825200	6688800	5898300	6552100	9762600	6143000	5975800	6261100	5860800	11798000	7986200	4490200
A0A0C4WRR3	16	15	14	18	15	15	15	13	11	16	15	14	2	0	0	33629000	22896000	17914000	52321000	53457000	40480000	39941000	21356000	32925000	49449000	43520000	38494000	5644800	0	0
A0A0C4WRR4	7	10	9	5	5	4	10	12	8	7	4	5	19	16	15	19112000	14552000	17552000	1940000	2634100	2456000	72207000	95594000	46912000	13592000	4929000	8426500	3081800000	2218600000	1254800000
A0A0C4WRR6	3	2	3	0	0	0	4	4	4	2	0	2	2	4	2	5697200	6620900	10480000	0	0	0	19400000	26871000	22460000	2466300	0	2801200	22529000	19505000	15298000
A0A0C4WRS8	19	15	17	24	22	23	23	18	17	24	24	23	7	11	9	63140000	39743000	40320000	83588000	69868000	70765000	83640000	44005000	74304000	98701000	100100000	89473000	21524000	22847000	27245000
A0A0C4WRT0	0	0	0	0	0	0	3	2	0	0	3	0	4	2	0	0	0	0	0	0	0	1321400	1183700	0	0	1077200	0	1525800	1467100	0
A0A0C4WRT1	53	66	62	68	70	68	63	63	52	64	65	64	33	30	30	2580200000	2861500000	2737200000	5015100000	5660900000	3939700000	3808600000	3600800000	4455200000	5964200000	7230100000	6477400000	398990000	319390000	338230000
A0A0C4WRT5	0	0	0	0	0	0	3	2	0	0	0	2	3	2	2	0	0	0	0	0	0	3214700	12490000	0	0	0	2282900	15316000	13176000	10890000
A0A0C4WRT7	21	24	24	22	20	23	23	26	21	23	23	21	25	25	25	365850000	899930000	1019200000	399920000	240320000	463530000	998490000	1948700000	849400000	539330000	493530000	596190000	14820000000	6158000000	4801200000
A0A0C4WRU1	0	2	0	3	4	3	4	3	0	4	3	5	0	2	2	0	0	0	0	4201400	3752300	2859600	0	0	4073100	3989000	3692000	0	0	0
A0A0C4WRU4	11	14	16	8	11	9	9	10	4	0	4	2	11	7	5	20221000	41524000	31956000	10041000	13760000	17329000	9935200	15747000	11296000	0	2598000	3026100	28068000	12462000	13447000
A0A0C4WRU5	3	0	0	2	3	2	3	0	0	0	0	0	0	0	0	2015500	0	0	1348100	1547100	2010100	4243000	0	0	0	0	0	0	0	0
A0A0C4WRU7	8	0	3	8	8	11	8	0	0	0	0	2	0	0	0	6326600	0	679670	3445200	3502700	14605000	6453800	0	0	0	0	1443800	0	0	0
A0A0C4WRV0	30	32	30	22	24	21	27	29	24	22	24	23	25	27	26	387380000	407050000	350280000	86952000	78633000	61451000	163500000	307500000	207150000	101020000	137720000	122650000	443020000	591870000	527520000
A0A0C4WRV1	13	13	13	10	8	10	9	11	5	9	9	9	12	11	9	92506000	152060000	131770000	36189000	33673000	43984000	31738000	45684000	16412000	33933000	34960000	34031000	156870000	91343000	103010000
A0A0C4WRV2	72	76	75	83	81	79	77	77	74	77	78	76	51	49	52	4017100000	3594100000	3388800000	5643200000	6249500000	4903000000	4904200000	5916500000	6484500000	6550300000	7127500000	6289600000	746080000	1106000000	1347700000
A0A0C4WRV3	5	4	5	6	5	6	4	5	3	4	4	5	3	0	0	7120800	11060000	8734500	10485000	8196100	11352000	8738000	10554000	9608200	8358700	11920000	10095000	5675800	0	0
A0A0C4WRV7	6	10	10	8	9	10	9	8	7	10	9	9	10	9	8	43182000	150660000	160260000	74480000	63641000	90256000	109580000	130190000	90676000	86615000	88675000	99155000	530760000	183040000	186320000
A0A0C4WRV9	5	4	5	7	5	8	9	10	4	3	4	4	10	8	9	5026800	5989400	5248300	5512000	4709800	9989200	17726000	27014000	8933800	2667700	4250300	3565600	80151000	63599000	49843000
A0A0C4WRW1	3	3	4	8	6	3	5	4	3	5	6	5	2	0	0	6981800	4567400	4119300	7731700	6688100	5896600	7027200	6693200	10971000	7202100	9862600	9849300	0	0	0
A0A0C4WRW2	0	0	0	0	3	2	0	0	0	2	0	0	0	0	0	0	0	0	0	5149200	0	0	0	0	0	0	0	0	0	0
A0A0C4WRW3	6	7	9	9	7	8	9	9	6	8	7	10	9	8	8	23613000	49024000	53668000	40831000	45071000	44947000	41770000	55612000	38000000	38756000	43768000	43047000	176320000	83284000	57269000
A0A0C4WRW5	5	3	3	4	5	3	5	2	0	3	4	4	0	0	0	9178100	4093400	4193300	3607100	3098600	3042400	6127800	0	0	4091600	3427500	2761700	0	0	0
A0A0C4WRW9	2	2	2	0	0	0	0	0	0	0	0	0	2	0	0	4925000	4475300	4194800	0	0	0	0	0	0	0	0	0	4052400	0	0
A0A0C4WRX2	7	8	6	5	5	5	5	8	4	6	5	5	8	5	4	12116000	20106000	17589000	5098600	5414600	5407100	8533200	13438000	9512700	6230500	7533600	6285900	24427000	24399000	20269000
A0A0C4WRX3	3	5	5	5	4	4	5	5	2	3	5	6	2	2	0	9977100	6115600	7350300	8631600	18175000	12733000	11016000	6857000	11468000	9057400	12051000	13603000	4372500	6698500	0
A0A0C4WRX5	15	18	20	40	31	35	18	25	4	7	12	8	25	24	20	2987300	5123100	5066700	69552000	56339000	48627000	2784400	7497400	0	0	3562300	981080	10324000	17290000	8994100
A0A0C4WRX6	3	4	3	3	2	3	2	2	0	2	2	2	4	0	0	2234000	5528500	7751900	916640	1252600	1331300	2118900	2199300	0	873820	949700	744760	11595000	0	0
A0A0C4WRX8	0	0	0	0	0	0	0	0	0	0	0	0	0	0	0	0	0	0	0	0	0	0	0	0	0	0	0	0	0	0
A0A0C4WRY0	7	12	13	5	5	7	11	14	8	6	7	8	14	14	14	28434000	132550000	113820000	6737200	8178700	8019500	114290000	211070000	62103000	54298000	16831000	19472000	1350800000	631000000	402260000
A0A0C4WRY1	13	14	16	13	12	12	12	12	8	5	6	9	12	10	9	61080000	85141000	121200000	115960000	127900000	162140000	77190000	90918000	106380000	79082000	75878000	104760000	137530000	100970000	71083000
A0A0C4WRY3	0	2	3	0	0	0	0	0	0	0	0	0	4	2	0	0	1252200	1294600	0	0	0	0	0	0	0	0	0	8512600	2136800	0
A0A0C4WRY4	22	24	26	26	26	25	27	26	25	22	26	24	18	18	17	186540000	141470000	158390000	202210000	162510000	153680000	280030000	319260000	311680000	212820000	245100000	260370000	100010000	92371000	99188000
A0A0C4WRY5	7	11	9	0	3	0	15	15	12	3	6	5	17	15	15	2659500	4867500	4161100	0	654590	0	21941000	65657000	12028000	695580	940450	604090	112750000	125850000	68562000
A0A0C4WRZ0	8	10	9	4	0	3	9	12	7	0	2	0	19	17	18	13832000	15155000	13032000	2547000	0	668290	12873000	32047000	12812000	0	488840	0	1282000000	506880000	822340000
A0A0C4WRZ1	6	7	6	5	5	3	6	7	3	4	4	3	0	2	0	7339400	7350200	4778900	2680400	3271700	4481900	10182000	12163000	7938900	5099500	5684800	4983500	0	8563700	0
A0A0C4WRZ2	8	9	9	7	5	4	7	7	4	6	5	5	3	4	3	10102000	5603100	6555600	2806100	2504000	2253100	1400500	1399100	5582400	2164600	2437100	0	0	0	0
A0A0C4WRZ4	36	39	35	32	35	32	26	35	19	22	18	18	32	29	31	392430000	335300000	308380000	275840000	242440000	178780000	111170000	216860000	163830000	73841000	74824000	70511000	367980000	515340000	441720000
A0A0C4WRZ5	29	16	21	30	26	31	29	14	8	20	13	17	5	7	7	265780000	13950000	18628000	74316000	55242000	137330000	208490000	19977000	20952000	37103000	19173000	24370000	8520300	106880000	122240000
A0A0C4WRZ7	6	6	6	4	5	4	4	5	4	4	5	4	5	3	4	14709000	33127000	28843000	10419000	10695000	8079300	11852000	11361000	8598100	9566100	11927000	10205000	4000700	37630000	25805000
A0A0C4WRZ8	3	3	3	3	3	3	3	2	0	2	3	3	3	3	3	20575000	54366000	44093000	16675000	13435000	14533000	9343300	24004000	0	17363000	13589000	17279000	41247000	46710000	28276000
A0A0C4WS00	4	2	3	4	4	2	2	3	3	3	3	4	4	3	3	8875500	12716000	14807000	9453600	5734700	7810800	11371000	10464000	11380000	10088000	11192000	11307000	29153000	10752000	3516200
A0A0C4WS02	7	3	3	7	6	7	7	0	0	6	2	4	0	0	0	6008400	3029600	2326600	3236100	3622000	2957400	4026400	0	0	6010500	2727100	3687000	0	0	0
A0A0C4WS06	13	14	13	16	15	15	15	15	11	13	14	14	8	6	2	40274000	29698000	28441000	57268000	39907000	61984000	34783000	41669000	53040000	63585000	59597000	72118000	18537000	8121600	5963800
A0A0C4WS08	0	0	0	0	0	2	0	2	0	0	2	0	0	0	0	0	0	0	0	0	1639800	0	0	0	0	0	0	0	0	0
A0A0C4WS09	4	5	4	4	4	5	6	6	3	4	3	4	6	5	5	9791100	9482000	11573000	4676500	4643700	4370000	3971800	7349000	4073400	3371200	4142200	3213600	19381000	8607100	12888000
A0A0C4WS10	7	7	7	8	8	10	9	6	5	9	8	9	7	4	3	16514000	16464000	17296000	26111000	30484000	38631000	31202000	33827000	23174000	35538000	31930000	33909000	39581000	17514000	17466000
A0A0C4WS11	11	16	16	16	16	13	12	11	7	11	11	11	0	0	0	37843000	31315000	32806000	37789000	32037000	31317000	33248000	26075000	30917000	41670000	38156000	35079000	0	0	0
A0A0C4WS13	11	11	10	10	10	7	9	9	7	9	7	8	9	9	10	58262000	77801000	57829000	25485000	21051000	17449000	24969000	34908000	28039000	18590000	20109000	21237000	61934000	116350000	163260000
A0A0C4WS14	5	5	6	8	7	7	5	7	5	7	7	7	7	5	5	10941000	18711000	16524000	16147000	19528000	23821000	21573000	31781000	19405000	27134000	27799000	24841000	43601000	22939000	16896000
A0A0C4WS15	12	13	15	17	17	17	17	16	10	17	18	17	7	15	18	54149000	51916000	53681000	97823000	105730000	96836000	80989000	57616000	84608000	95285000	87330000	118770000	18754000	118790000	283000000
A0A0C4WS16	44	45	48	48	50	50	43	53	42	49	52	51	35	35	34	4723700000	6206200000	6289900000	9378200000	7959700000	7463800000	7826600000	13974000000	6721200000	9545600000	11339000000	10967000000	2166700000	2093900000	1646000000
A0A0C4WS17	7	8	8	6	4	3	5	3	3	4	2	2	5	7	6	7534600	19642000	18403000	0	0	0	0	0	0	0	0	0	11392000	13683000	8720400
A0A0C4WS19	2	3	3	3	3	3	2	3	3	3	3	3	3	3	3	135250000	119890000	119380000	214160000	240830000	238990000	168170000	167090000	105680000	152560000	123650000	122840000	60162000	69035000	96528000
A0A0C4WS21	0	0	2	0	0	0	0	0	0	0	0	0	0	0	0	0	0	1936500	0	0	0	0	0	0	0	0	0	0	0	0
A0A0C4WS23	2	3	3	4	5	4	4	2	2	2	0	2	2	0	0	3220400	2924000	2333400	3830900	4104400	5480400	2911200	3202200	4647800	4274200	0	5232300	2591400	0	0
A0A0C4WS25	14	13	12	11	11	14	9	10	2	4	3	7	11	12	14	57667000	59589000	62706000	41140000	28991000	48531000	19385000	30115000	10436000	5739000	4085500	9243800	167370000	220460000	299850000
A0A0C4WS27	5	5	5	3	4	3	5	3	3	2	5	4	0	0	0	6065000	3968200	5359100	3699500	0	4387900	4344100	0	0	0	2584100	0	0	0	0
A0A0C4WS28	4	6	6	3	2	3	6	6	3	2	4	4	2	2	3	13001000	25731000	23260000	5400800	5897700	5710400	8198200	14135000	9726000	5195800	8210200	7294900	4762200	2552100	4166500
A0A0C4WS30	3	3	4	5	5	6	6	5	3	6	5	5	3	3	0	3271700	2581000	3896400	6781800	5230400	13406000	10889000	4226000	3910000	5719100	7559300	20119000	9249000	4987700	0
A0A0C4WS32	17	21	22	13	12	10	17	16	11	12	14	14	12	14	16	95198000	139660000	136300000	38577000	25026000	31091000	35089000	56811000	37041000	26558000	51169000	38928000	54117000	79672000	51781000
A0A0C4WS34	2	0	0	0	2	2	2	0	0	0	0	0	0	0	0	710310	0	0	0	0	0	875320	0	0	0	0	0	0	0	0
A0A0C4WS35	7	7	6	6	5	6	6	3	5	6	7	7	0	0	0	7289500	4732300	5991000	4802900	5655800	4865700	8600500	3849500	6502000	6975800	10479000	8009400	0	0	0
A0A0C4WS38	2	3	4	4	3	3	4	2	2	2	3	0	0	0	0	5324600	4880100	6440700	2818500	2776800	3346200	4528500	5894100	4551500	3820600	3775300	0	0	0	0
A0A0C4WS39	7	6	6	9	8	7	6	6	2	8	8	8	0	0	0	12151000	10356000	10068000	14338000	14088000	11331000	11918000	10135000	11639000	15199000	15166000	13462000	0	0	0
A0A0C4WS44	0	0	0	4	2	2	2	2	2	3	2	2	2	2	0	0	0	0	75966000	360400000	192250000	54549000	204340000	231080000	242670000	212820000	0	0	0	0
A0A0C4WS45	2	2	0	0	2	2	0	0	0	0	0	0	0	0	0	1175500	0	0	0	652150	737770	0	0	0	0	0	0	0	0	0
A0A0C4WS47	22	19	19	17	15	14	14	19	11	11	11	11	19	20	22	122500000	81936000	98060000	53317000	47438000	51906000	39673000	75143000	51318000	25571000	29955000	30360000	486720000	401000000	506790000
A0A0C4WS49	9	7	9	16	12	14	15	8	3	14	9	10	4	0	3	9731900	3748600	5808600	22437000	32551000	30630000	26231000	4140800	2672800	18590000	7985300	10595000	3929000	0	2876000
A0A0C4WS52	7	9	10	10	10	10	10	7	5	9	7	8	5	2	3	10557000	17458000	20471000	13763000	13084000	18963000	23202000	29120000	14163000	12883000	18723000	20852000	11452000	3038200	2373100
A0A0C4WS56	18	19	19	21	22	21	17	16	14	18	18	21	15	15	10	99068000	101120000	113660000	168400000	170450000	160880000	128860000	136480000	129430000	145910000	161020000	158560000	71303000	71191000	65095000
A0A0C4WS57	3	4	4	0	2	4	4	3	0	3	2	3	0	2	0	3772400	4931100	4064000	0	1634700	2785400	2863900	3248400	0	2981300	3447800	2348800	0	1858700	0
A0A0C4WS58	6	7	5	7	8	7	6	4	2	7	7	8	0	2	2	10548000	8846100	8594600	13136000	10462000	9229400	7226200	4298200	9711500	12515000	11833000	12931000	0	0	0
A0A0C4WS60	10	10	9	10	8	9	10	6	3	9	10	8	2	0	0	12322000	9061700	9046600	6897700	6505800	5612100	10941000	4337700	6574100	9821400	5640600	5414900	7700400	0	0
A0A0C4WS61	9	12	12	13	14	12	12	13	9	13	13	14	5	4	0	36245000	34942000	38274000	77041000	68061000	92584000	44307000	38136000	51372000	77085000	96165000	100040000	11601000	7261800	0
A0A0C4WS62	2	2	0	3	3	3	3	0	0	3	2	3	0	0	0	1806900	0	0	2585800	2497300	1766900	2125800	0	0	2135700	2027800	1816200	0	0	0
A0A0C4WS66	0	2	2	5	4	5	3	2	0	2	3	2	0	0	0	0	0	1876300	2353200	2458000	3318400	1915700	2027500	0	2284900	1807400	2130900	0	0	0
A0A0C4WS67	5	4	5	7	7	7	5	5	3	6	3	5	7	3	4	2235300	1749300	1744100	1847900	1771500	2725300	2037000	2514200	2291200	1409600	1686800	1853900	3128400	1655100	1905300
A0A0C4WS72	14	14	14	19	17	17	8	8	2	18	15	15	0	0	0	16037000	20630000	18489000	37164000	44678000	29229000	11500000	11212000	5270700	29240000	31176000	24093000	0	0	0
A0A0C4WS74	3	3	3	2	2	2	0	2	2	2	3	2	2	0	0	0	0	0	0	0	658070	0	0	0	0	0	0	0	0	0
A0A0C4WS75	24	21	22	25	27	26	23	26	20	26	26	25	19	21	24	159630000	181210000	214050000	229890000	231510000	264070000	310090000	284500000	354430000	282940000	327250000	312550000	214050000	371890000	566070000
A0A0C4WS77	4	4	4	3	3	5	4	4	3	3	4	5	3	0	2	3652700	6412100	5415600	6459100	7235600	6758900	11928000	12721000	5283200	9680000	7479600	9174000	4745100	0	1891100
A0A0C4WS78	3	4	3	2	3	4	3	0	0	3	2	3	0	0	0	3389500	5678700	3883700	3348600	2970000	4937000	2732700	0	0	5138200	2498500	6246700	0	0	0
A0A0C4WS79	17	18	17	22	22	25	21	18	15	24	24	23	13	12	13	138830000	100740000	98112000	385530000	404500000	339900000	164550000	133890000	165460000	517590000	508380000	472620000	58675000	60483000	70789000
A0A0C4WS84	10	9	8	5	7	7	9	8	3	7	6	5	2	3	5	17486000	12365000	9482300	5094300	5687800	5863900	6701700	7890400	3603700	5600600	6946100	5776700	746520	1873300	3799000
A0A0C4WS90	0	0	0	2	0	0	0	0	0	0	0	0	0	0	0	0	0	0	7458400	0	0	0	0	0	0	0	0	0	0	0
A0A0C4WS93	2	2	0	4	4	3	3	2	0	2	4	4	0	0	0	0	0	0	2556800	2715100	2156700	2322000	0	0	0	2313800	2895700	0	0	0
A0A0C4WS98	0	0	0	0	0	2	2	0	0	0	0	0	0	0	2	0	0	0	0	0	0	1735300	0	0	0	0	0	0	0	0
A0A0C4WSA0	12	15	14	15	14	15	14	15	12	11	14	15	10	9	10	119520000	133750000	145760000	178500000	152870000	247900000	116350000	156040000	139790000	149900000	151390000	191010000	135320000	93253000	47041000
A0A0C4WSA3	3	0	0	3	3	3	3	0	0	4	4	3	0	0	0	0	0	0	0	0	0	533950	0	0	0	0	0	0	0	0
A0A0C4WSA6	3	2	2	2	2	2	2	3	3	2	2	2	2	0	2	3724400	3877000	4151300	6276600	7244400	7758500	5347500	5678000	5053900	5106100	5400800	5582200	7063300	0	2473700
A0A0C4WSB1	4	6	5	5	4	4	4	4	2	3	3	3	3	3	3	0	9620800	7329500	6213400	8275100	7435100	8792300	12003000	0	7450100	7825600	9008200	14538000	5649900	6211900
A0A0C4WSB3	2	0	0	5	6	6	0	0	0	0	0	0	4	6	5	3828600	0	0	6793600	7256200	7130800	0	0	0	0	0	0	12069000	14692000	14492000
A0A0C4WSD1	17	21	22	13	12	10	17	16	11	12	14	14	12	14	16	95198000	139660000	136300000	38577000	25026000	31091000	35089000	56811000	37041000	26558000	51169000	38928000	54117000	79672000	51781000
A0A0C4WSD2	0	0	0	0	0	0	0	0	0	0	0	0	0	0	0	0	0	0	0	0	0	0	0	0	0	0	0	0	0	0
A0A0C4WSD3	0	0	0	0	0	0	0	0	0	0	0	0	0	0	0	0	0	0	0	0	0	0	0	0	0	0	0	0	0	0
A0A0C4WSE0	0	2	3	0	2	0	0	0	0	0	0	0	2	2	2	0	1743100	1518300	0	1557600	0	0	0	0	0	0	0	9057200	6110100	6120200
A0A0C4WSE3	34	37	37	18	12	16	33	32	29	24	26	24	39	37	35	466250000	428070000	394220000	51226000	40791000	37036000	254110000	465010000	391140000	96726000	136610000	117410000	1295400000	1046300000	828090000
A0A0C4WSE7	9	8	7	11	7	10	9	10	6	9	9	9	0	0	0	14330000	8322900	7537400	10788000	13120000	10504000	12452000	8913800	11975000	14866000	18697000	16271000	0	0	0
A0A0C4WSE9	0	0	0	2	0	3	0	0	0	0	0	0	3	3	3	0	0	0	4532100	0	1699500	0	0	0	0	0	0	5740700	6810700	6906200
A0A0C4WSF3	11	11	13	10	9	12	13	13	9	11	12	13	14	12	12	66507000	95063000	98137000	39159000	37086000	45778000	49661000	68024000	52270000	42045000	49221000	46266000	209830000	119000000	100460000
A0A0C4WSF4	7	6	7	4	3	2	9	8	4	8	6	6	3	2	3	4628300	4422800	7020600	0	0	0	17063000	11052000	0	2434200	2755700	3221000	4093700	4625200	3842400
A0A0C4WSF5	0	0	2	3	0	2	2	2	0	3	3	3	0	0	0	0	0	0	1998700	0	1692600	2114800	0	0	0	0	0	0	0	0
A0A0C4WSF8	6	5	8	12	11	11	12	10	11	9	11	9	4	12	14	4861600	4481800	7342200	9848600	10252000	8884800	11607000	10304000	18002000	10633000	12569000	12571000	2959800	39557000	105420000
A0A0C4WSG2	0	0	0	0	0	0	0	0	0	0	0	0	8	6	5	0	0	0	0	0	0	0	0	0	0	0	0	57294000	29109000	26208000
A0A0C4WSG7	3	2	2	0	0	2	4	4	3	3	3	3	3	0	0	0	0	0	0	0	3562300	5776600	5285300	0	0	0	0	8381600	0	0
A0A0C4WSH7	15	19	19	15	14	15	14	14	8	13	12	13	8	10	9	122640000	253420000	230750000	62600000	55267000	49037000	58725000	77187000	75170000	56335000	69836000	61096000	63976000	52423000	43390000
A0A0C4WSH9	0	0	0	0	0	0	2	0	0	0	0	0	0	2	3	0	0	0	0	0	0	13342000	0	0	0	0	0	0	72617000	91256000
A0A0C4WSI3	6	7	6	6	6	6	4	2	0	2	2	3	0	0	0	15233000	28344000	21724000	7287300	6125500	6647500	3644900	3967500	0	3888300	4282400	3431000	0	0	0
A0A0C4WSI6	0	0	0	0	0	0	0	0	0	0	2	0	2	0	0	0	0	0	0	0	0	0	0	0	0	1262700	0	7541500	0	0
A0A0C4WSI7	3	3	3	0	0	0	2	0	0	2	0	2	0	0	0	0	0	3835000	0	0	0	0	0	0	0	0	0	0	0	0
A0A0C4WSI9	59	65	62	65	67	70	68	65	55	67	68	70	47	38	40	2492200000	1413700000	1313000000	2329100000	2741200000	2200300000	2764400000	1686200000	2280300000	3305700000	3224000000	2643500000	487080000	604420000	610760000
A0A0C4WSJ3	24	23	23	23	24	22	26	26	19	24	22	24	17	14	13	134200000	95601000	86924000	72013000	70251000	77640000	171800000	116090000	171840000	126690000	126550000	124450000	63846000	47496000	53381000
A0A0C4WSJ7	2	2	3	3	3	3	2	3	0	4	4	4	0	0	0	2341600	0	2188500	1779200	3693100	2238900	2364900	1917400	0	3876800	2910100	4889200	0	0	0
A0A0C4WSJ8	18	17	18	19	19	18	18	17	17	19	18	19	14	13	12	184160000	146490000	162570000	302630000	266540000	377420000	190720000	151590000	164140000	242790000	261100000	289950000	99281000	48467000	47508000
A0A0C4WSL2	4	4	2	0	0	0	21	17	16	0	0	0	15	10	11	2138300	1200100	1108100	0	0	0	309520000	44626000	30844000	0	0	0	17632000	12333000	19962000
A0A0C4WSL5	15	18	20	40	31	35	18	25	4	7	12	8	25	24	20	2987300	5123100	5066700	69552000	56339000	48627000	2784400	7497400	0	0	3562300	981080	10324000	17290000	8994100
A0A0C4WSL6	0	0	0	0	0	0	2	4	0	0	0	0	0	2	3	0	0	0	0	0	0	1718700	1659800	0	0	0	0	0	0	2140800
A0A0C4WSL7	0	0	0	0	0	0	0	0	0	0	0	0	3	3	2	0	0	0	0	0	0	0	0	0	0	0	0	32042000	33091000	15419000
A0A0C4WSL9	11	12	14	16	15	16	14	12	11	13	14	16	12	9	7	127820000	129210000	120550000	377010000	323250000	435830000	138810000	101670000	132520000	400630000	424230000	447600000	58198000	39262000	26467000
A0A0C4WSM0	4	4	4	4	4	4	4	4	3	4	3	3	4	4	4	0	0	0	0	0	0	41416000	0	0	0	0	0	0	0	0
A0A0C4WSM2	4	3	3	3	3	3	4	4	3	3	4	4	7	6	6	2701900	4977500	4554100	2249400	2775400	4726800	5872000	10293000	4749600	3134100	2441000	2520500	68256000	53270000	32867000
A0A0C4WSM4	3	4	3	2	3	2	4	4	0	4	4	3	4	4	4	5203400	21750000	17654000	5393300	3398200	7433400	9383900	13192000	0	6932800	10293000	6258600	39489000	36061000	20717000
A0A0C4WSM6	13	12	14	13	9	12	13	11	7	11	12	12	11	11	11	143970000	205460000	214890000	116290000	101050000	120390000	68097000	61714000	63732000	92157000	109130000	98206000	159120000	156780000	149960000
A0A0C4WSM8	9	12	14	5	5	5	8	9	6	7	5	5	6	9	10	0	0	2650600	0	0	0	0	0	0	0	0	0	0	0	0
A0A0C4WSM9	2	0	0	0	0	0	7	7	3	7	7	7	0	0	0	2261800	0	0	0	0	0	4157500	3673900	5295000	12451000	21626000	18021000	0	0	0
A0A0C4WSN0	3	5	5	2	2	0	3	3	2	2	0	0	2	2	2	8606500	12039000	12981000	0	821750	0	1758700	3035000	2148700	1486000	0	0	21903000	4512200	4040600
A0A0C4WSN5	0	0	0	0	0	0	0	0	0	0	0	0	0	0	0	0	0	0	0	0	0	0	0	0	0	0	0	0	0	0
A0A0C4WSP0	5	6	2	8	8	9	4	0	0	7	8	9	0	0	2	3110800	2607400	2157200	7887300	6410500	6429100	2257400	0	0	6674100	5710000	6349100	0	0	0
A0A0C4WSP5	10	12	12	15	17	17	13	11	11	13	15	13	7	8	5	196840000	190750000	194370000	377270000	538230000	388740000	284610000	280460000	317450000	408800000	426990000	436850000	67985000	57047000	59209000
A0A0C4WSQ0	0	0	0	0	2	2	0	0	0	0	0	0	2	0	0	0	0	0	0	1589300	1456700	0	0	0	0	0	0	0	0	0
A0A0C4WSQ2	0	0	0	0	0	3	0	0	0	2	0	0	0	0	0	0	0	0	0	0	889760	0	0	0	0	0	0	0	0	0
A0A0C4WSQ5	0	0	0	0	0	0	0	0	0	0	0	0	0	0	2	0	0	0	0	0	0	0	0	0	0	0	0	0	0	4469900
A0A0C4WSQ8	5	5	5	5	2	4	2	4	3	4	4	4	5	4	4	22684000	49237000	41891000	5307400	4201900	5227700	15758000	33216000	28825000	10807000	21890000	9052800	35840000	51966000	12102000
A0A0C4WSR0	0	0	0	3	0	2	0	0	0	0	0	0	3	4	4	0	0	0	3507600	0	3684800	0	0	0	0	0	0	4658000	4710300	6292400
A0A0C4WSR5	4	2	3	4	3	5	3	5	3	3	3	3	4	3	2	2158700	1980600	3700400	4278200	3639000	4629300	4512200	6384300	4538300	4362600	3736700	4054900	6288800	3695100	0
A0A0C4WSR6	2	4	3	0	3	2	5	4	2	4	5	5	2	3	3	5732800	0	0	0	0	0	8375400	0	0	4586300	6045000	5003000	0	0	0
A0A0C4WSS4	14	16	16	14	15	15	15	13	12	13	13	12	13	11	8	118530000	250680000	286440000	54231000	42264000	57484000	64497000	76221000	69506000	44714000	53025000	53941000	84306000	42058000	27017000
A0A0C4WSS6	7	7	6	6	9	7	7	7	5	4	5	7	7	3	2	8208100	7372300	12383000	16289000	15393000	16838000	17830000	19165000	15936000	15723000	14456000	16757000	15429000	14039000	8816000
A0A0C4WSS7	6	0	2	5	0	4	5	2	2	2	2	3	0	0	0	8894300	0	0	10147000	0	13419000	6226500	0	0	0	0	0	0	0	0
A0A0C4WSS8	5	5	5	5	5	5	6	5	5	5	4	5	5	4	5	15280000	24758000	25891000	14897000	20452000	18220000	61917000	78069000	50907000	30683000	36799000	33096000	57404000	28321000	28329000
A0A0C4WST5	4	4	3	5	3	3	0	2	0	0	0	0	3	5	4	3561400	3597500	2629400	2222100	0	0	0	0	0	0	0	0	8686700	12106000	9237200
A0A0C4WST7	8	10	12	10	11	11	12	10	6	10	11	11	8	16	18	37388000	49045000	53626000	42696000	50998000	40410000	58481000	38484000	37177000	56327000	49586000	56338000	36720000	585070000	1169200000
A0A0C4WSU2	6	6	9	8	6	7	8	10	9	8	8	6	4	5	9	10164000	12076000	10304000	7474200	6152300	9205800	24705000	41368000	30750000	11210000	9559300	12670000	8761600	28319000	77270000
A0A0C4WSU7	2	2	3	3	3	3	2	3	0	4	4	4	0	0	0	2341600	0	2188500	1779200	3693100	2238900	2364900	1917400	0	3876800	2910100	4889200	0	0	0
A0A0C4WSU9	11	12	12	14	14	14	11	8	6	12	13	13	3	4	3	57202000	52864000	42725000	99318000	101000000	148040000	56860000	46853000	32328000	84799000	86750000	95971000	8514400	15503000	12178000
A0A0C4WSV1	3	5	7	7	8	7	2	0	0	0	0	2	0	0	0	6046700	7784800	10867000	49605000	25333000	44507000	1894900	0	0	0	0	1285100	0	0	0
A0A0C4WSV3	7	8	8	7	8	7	7	7	4	6	7	7	3	3	3	10530000	10892000	9107700	7846200	8178200	6904200	11168000	15264000	13016000	11731000	13478000	14367000	11978000	6687500	7352300
A0A0C4WSV5	36	36	38	43	41	43	41	39	27	40	35	38	11	24	22	239000000	238680000	255500000	385460000	409510000	336880000	348000000	323740000	293340000	436430000	319610000	274810000	31624000	71588000	125690000
A0A0C4WSV6	0	2	3	0	0	0	5	6	0	0	0	0	11	14	16	0	3626800	1707200	0	0	0	4478500	5861500	0	0	0	0	61097000	231700000	515300000
A0A0C4WSV9	7	10	9	7	5	5	7	9	7	6	5	8	9	7	7	16879000	22827000	28562000	24418000	24377000	25608000	22456000	52154000	63657000	21065000	23129000	17097000	166610000	78839000	50832000
A0A0C4WSW3	2	0	0	0	0	2	0	2	0	2	0	0	0	0	0	0	0	0	0	0	629600	0	0	0	0	0	0	0	0	0
A0A0C4WSW7	5	4	5	8	5	8	5	4	3	6	7	6	2	2	2	6758700	4653000	4144500	12179000	11024000	11001000	6645300	7675800	8960000	12931000	10892000	12932000	4422100	4266500	0
A0A0C4WSX0	29	11	16	31	31	32	33	13	2	29	18	20	5	6	7	53501000	5673000	12573000	90929000	123380000	143240000	110420000	6632000	2904400	52056000	11896000	17503000	3915000	8099100	9700700
A0A0C4WSX3	0	0	0	0	0	2	0	0	0	0	0	0	0	0	0	0	0	0	0	0	1049800	0	0	0	0	0	0	0	0	0
A0A0C4WSX4	2	2	2	2	3	2	3	3	2	2	3	2	3	0	2	4386000	3621100	3998000	2213700	2550100	0	2167300	3406800	0	0	2564900	3971100	7230200	0	4492200
A0A0C4WSX5	42	34	36	40	36	40	41	36	31	40	37	36	10	12	11	197970000	87166000	118860000	130740000	148010000	137090000	306700000	97545000	103080000	165040000	89058000	106340000	14067000	47596000	40686000
A0A0C4WSX7	3	4	5	4	4	7	5	5	2	5	4	4	2	3	0	2525500	3050900	3997900	5435900	5971800	6109400	4861500	8181000	3314400	5206800	3968600	4833000	1591200	1317500	0
A0A0C4WSY1	0	0	0	0	0	0	0	0	0	0	0	0	0	2	2	0	0	0	0	0	0	0	0	0	0	0	0	0	11427000	10435000
A0A0C4WSY6	23	24	25	27	26	30	31	31	26	30	31	32	6	12	9	57927000	76657000	82089000	138340000	136350000	104980000	151150000	260910000	225510000	169100000	206710000	190710000	6800900	25369000	22789000
A0A0C4WSY7	5	2	0	5	5	6	5	4	2	6	7	6	0	2	0	3977700	2942400	0	3421800	3813200	3476100	4894300	2464800	0	3475600	4973700	3866000	0	4169300	0
A0A0C4WSY8	19	23	25	23	20	19	23	26	19	20	24	22	10	12	11	271050000	394680000	353680000	240320000	245600000	176810000	327880000	660890000	457310000	310880000	384300000	344710000	117000000	163620000	134460000
A0A0C4WSZ2	0	0	2	0	0	2	0	0	0	0	0	2	2	0	0	0	0	1491300	0	0	2872900	0	0	0	0	0	0	2854800	0	0
A0A0C4WSZ4	3	3	2	0	0	0	0	0	0	0	0	0	2	3	2	0	6009400	0	0	0	0	0	0	0	0	0	0	0	7924000	0
A0A0C4WSZ5	4	4	7	9	6	7	6	7	6	6	7	7	0	0	0	8075900	6766200	5425100	12869000	10033000	10228000	11866000	10317000	13944000	13905000	13713000	14747000	0	0	0
A0A0C4WSZ8	20	20	21	19	16	17	21	20	15	15	19	16	5	5	7	71310000	93242000	95855000	48954000	48620000	44919000	93373000	136090000	71762000	64275000	64949000	73218000	17331000	14045000	33013000
A0A0C4WT00	4	2	3	3	4	6	6	4	0	4	3	3	0	3	2	3017500	2313000	3666100	6071000	7032400	9222100	2982300	3656400	0	3891800	4742600	6057300	0	5590300	0
A0A0C4WT01	0	0	0	2	2	0	2	0	0	0	0	2	0	0	0	0	0	0	0	0	0	809290	0	0	0	0	0	0	0	0
A0A0C4WT06	15	17	19	27	26	27	14	17	4	7	9	6	14	16	15	3018100	7152000	6871100	13836000	15707000	10029000	1855600	3795800	0	1034000	1387700	1403600	1249600	2085700	0
A0A0C4WT08	0	2	0	0	0	0	0	0	0	0	0	0	4	4	4	0	2383600	0	0	0	0	0	0	0	0	0	0	6158300	11667000	5807200
A0A0C4WT14	0	0	2	2	0	3	0	0	0	2	2	0	0	0	0	0	0	1672800	1778600	0	1685600	0	0	0	0	0	0	0	0	0
A0A0C4WT17	16	14	13	20	15	17	18	11	13	19	19	20	2	2	3	30951000	18096000	18999000	55785000	37895000	34732000	39019000	24807000	42141000	76001000	81823000	86448000	0	5320500	5096000
A0A0C4WT24	0	4	3	0	0	0	3	3	0	0	0	0	17	15	16	0	1677700	1152300	0	0	0	583170	1038500	0	0	0	0	434040000	536720000	355330000
A0A0C4WT25	5	6	7	7	7	7	5	5	3	4	5	5	6	2	3	14149000	17514000	20126000	18797000	16734000	13883000	11257000	19287000	13409000	17235000	12830000	16740000	25501000	13802000	7028800
A0A0C4WT26	0	0	0	2	2	0	3	0	0	2	2	0	0	0	0	0	0	0	2846300	3031000	0	3293100	0	0	3431800	3239000	0	0	0	0
A0A0C4WT29	0	2	0	0	0	2	0	0	0	2	0	2	0	0	2	0	0	0	0	0	2182800	0	0	0	0	0	0	0	0	0
A0A0C4WT30	17	12	13	4	4	3	22	19	14	10	11	9	20	13	16	26268000	18157000	13831000	2718000	3478100	2933300	82806000	43942000	27775000	15306000	14774000	13174000	88362000	25557000	40084000
A0A0C4WT31	5	6	7	6	6	6	6	7	2	8	6	8	3	0	0	10984000	10743000	11139000	12779000	13772000	18639000	13330000	15080000	10369000	15892000	19641000	21903000	12271000	0	0
A0A0C4WT34	0	0	2	2	0	3	0	0	0	2	2	0	0	0	0	0	0	1672800	1778600	0	1685600	0	0	0	0	0	0	0	0	0
A0A0C4WT37	0	2	2	0	0	0	0	0	0	0	0	0	0	0	0	0	0	560380	0	0	0	0	0	0	0	0	0	0	0	0
A0A0C4WT38	5	6	7	8	7	7	6	8	4	7	7	7	5	3	3	7567200	10823000	12388000	25928000	24931000	42113000	29956000	23619000	18128000	24313000	31106000	29578000	15624000	7326400	4938800
A0A0C4WT43	34	33	32	38	35	34	36	35	30	36	36	36	12	15	17	326450000	265320000	208100000	472680000	431240000	363390000	342100000	247460000	454130000	384420000	461510000	409850000	62985000	204330000	221390000
A0A0C4WT45	0	0	2	4	3	2	2	3	0	4	2	2	4	4	3	0	0	0	0	0	0	0	1845700	0	1758200	0	0	1575600	2182500	1797900
A0A0C4WT46	4	5	6	4	4	4	4	4	3	6	4	5	0	0	0	13175000	15963000	18687000	19147000	16474000	17207000	19626000	29133000	27113000	18460000	19291000	18791000	0	0	0
A0A0C4WT51	0	0	0	0	0	0	0	0	0	0	0	0	2	3	0	0	0	0	0	0	0	0	0	0	0	0	0	8468500	3526600	0
A0A0C4WT52	11	11	13	12	13	12	13	14	10	11	12	12	13	12	13	32893000	52849000	65107000	80251000	99716000	97648000	70755000	113630000	81626000	65014000	85155000	69205000	117320000	104980000	76046000
A0A0C4WT57	6	7	6	8	9	9	9	8	5	9	8	9	2	2	0	22374000	20676000	17328000	22199000	32948000	36099000	24579000	21147000	14990000	26360000	26757000	38732000	6488100	5982300	0
A0A0C4WT63	30	32	32	30	27	28	19	21	10	10	6	6	43	42	43	184140000	168540000	152580000	158780000	172440000	176840000	43844000	63510000	30701000	9384800	5861400	6306700	4269600000	3686300000	3452400000
A0A0C4WT68	0	0	2	2	0	3	0	0	0	2	2	0	0	0	0	0	0	1672800	1778600	0	1685600	0	0	0	0	0	0	0	0	0
A0A0C4WT78	3	3	3	0	0	0	0	0	0	0	0	0	0	0	0	0	3178500	0	0	0	0	0	0	0	0	0	0	0	0	0
A0A0C4WT90	7	9	10	9	10	9	8	9	6	7	8	8	8	3	2	8478500	9031000	9289100	11178000	14598000	14803000	20557000	16173000	24196000	8997800	10020000	8820400	4605600	5748900	5183800
A0A0C4WT92	3	3	3	4	5	4	3	2	0	4	3	4	2	0	0	1376500	1357900	2266200	8432200	8253600	8344900	1565400	2034900	0	3660700	4779500	4964100	1657500	0	0
A0A0C4WT95	7	11	11	8	9	7	8	10	7	5	8	6	9	8	7	528530000	647860000	616420000	278620000	360550000	264560000	324110000	559500000	386480000	222200000	319070000	239000000	352750000	767780000	431590000
A0A0C4WT97	3	0	2	0	0	0	3	0	0	0	3	3	0	0	0	1935100	0	0	0	0	0	3321800	0	0	0	1188100	793580	0	0	0
A0A0C4WT98	0	0	0	2	0	2	0	0	0	0	0	0	0	0	0	0	0	0	0	0	0	0	0	0	0	0	0	0	0	0
A0A0C4WT99	4	5	4	2	2	0	0	2	2	0	0	0	2	0	0	11317000	10943000	9514900	0	2978200	0	0	3641500	2918600	0	0	0	3560600	0	0
A0A0C4WTA2	2	3	5	0	0	0	3	3	0	2	0	2	4	3	3	0	7440200	5602800	0	0	0	3378200	4359200	0	0	0	2415000	48669000	8757000	10607000
A0A0C4WTA3	0	0	2	4	4	4	0	3	0	0	0	0	2	5	2	0	0	820070	3019700	2570600	1990800	0	1246600	0	0	0	0	4568300	2978800	2495500
A0A0C4WTA4	4	6	5	4	5	4	6	5	3	3	2	2	7	4	0	15151000	14767000	14538000	8199200	13573000	4692000	10747000	17824000	8789100	8983300	8678800	9651400	26480000	15643000	0
A0A0C4WTA6	12	11	11	11	13	12	9	9	8	11	10	9	6	4	3	37319000	36348000	36672000	41727000	43379000	52565000	31345000	27005000	26684000	43637000	47595000	48042000	12577000	4954700	10643000
A0A0C4WTA8	8	11	11	10	9	11	8	9	7	9	8	10	8	6	6	88648000	147180000	178370000	72320000	55627000	72580000	55686000	144340000	81839000	52750000	60000000	68420000	105270000	77499000	46055000
A0A0C4WTB3	2	6	6	4	6	8	7	8	4	7	5	5	6	3	2	6174400	3492800	4277600	3544600	6214900	5219900	6156300	7728200	5671200	3917800	5793900	5249900	5924100	3287900	2526900
A0A0C4WTB5	0	0	2	0	0	0	0	0	0	0	0	0	2	3	3	0	0	804430	0	0	0	0	0	0	0	0	0	3458800	4552900	4126500
A0A0C4WTB8	2	0	0	3	0	3	2	0	0	2	3	2	0	0	0	0	0	0	1609400	0	1998300	0	0	0	0	1667200	1488700	0	0	0
A0A0C4WTC2	2	0	3	3	2	2	2	2	2	4	2	4	0	0	0	0	0	0	0	0	0	0	0	0	0	0	8502800	0	0	0
A0A0C4WTC5	10	11	11	11	11	11	9	10	8	5	7	5	11	11	12	113900000	211670000	210920000	105450000	113680000	133770000	94577000	153770000	101100000	67982000	70213000	65069000	578190000	344370000	402570000
A0A0C4WTD1	31	34	36	34	38	33	34	35	28	32	36	34	29	27	24	871450000	822980000	836380000	800740000	752090000	617770000	868220000	1071900000	878050000	768980000	1041500000	854600000	272460000	362920000	285280000
A0A0C4WTD5	0	2	3	3	3	3	4	3	0	0	0	0	0	0	0	0	6028000	5307600	6634900	8241700	8031300	5151200	3989100	0	0	0	0	0	0	0
A0A0C4WTD9	20	27	27	25	24	24	21	24	21	20	20	23	19	19	19	1777300000	3245500000	3403500000	1048600000	1163800000	1058600000	961880000	1897600000	910700000	784650000	970170000	945460000	1640300000	1103500000	649000000
A0A0C4WTE1	22	21	21	21	20	22	20	20	17	18	18	20	19	19	19	684930000	1682700000	1791000000	513400000	625000000	633000000	596430000	936850000	388330000	480060000	415260000	466170000	514180000	218160000	242120000
A0A0C4WTE5	24	26	26	24	23	24	23	22	23	22	23	24	24	21	22	1724700000	3918500000	3625900000	744710000	1002700000	824130000	1002100000	1240600000	959080000	828340000	814580000	864650000	1274100000	611450000	728980000
A0A0C4WTE6	2	0	0	4	4	4	4	2	0	3	2	3	0	0	2	0	0	0	2361600	1829300	1891100	2012500	2508700	0	0	2468600	2351200	0	0	0
A0A0C4WTF0	25	28	27	28	28	28	27	26	23	27	28	28	20	18	16	628430000	874220000	1005900000	649060000	595470000	770410000	648760000	859540000	580230000	584980000	616860000	643430000	433640000	204470000	157660000
A0A0C4WTF3	22	22	22	21	22	20	19	20	16	19	18	18	15	15	15	1561800000	2573900000	2702100000	586820000	676290000	582050000	698160000	657840000	593320000	506950000	521150000	541140000	258600000	209020000	272090000
A0A0C4WTF4	12	12	16	6	4	6	15	16	10	4	5	5	24	24	24	46211000	57407000	51370000	2066200	1081300	878730	90230000	215340000	102500000	2852000	3793100	2337300	8237000000	17667000000	16642000000
A0A0C4WTF6	33	38	36	35	33	33	32	35	29	29	31	32	30	25	21	2467500000	3983000000	4286400000	1620100000	1286300000	1484800000	1567600000	2760600000	1545800000	1180200000	1653400000	1679600000	1661000000	1515300000	1044600000
A0A0C4WTF9	2	2	3	3	3	3	2	3	0	4	4	4	0	0	0	2341600	0	2188500	1779200	3693100	2238900	2364900	1917400	0	3876800	2910100	4889200	0	0	0
A0A0C4WTG1	3	5	5	6	5	6	2	4	2	4	5	5	4	3	3	11884000	13217000	11152000	20170000	20961000	21869000	6826800	8808100	7069200	11603000	13009000	13908000	18292000	13109000	12105000
A0A0C4WTG3	2	0	2	0	0	0	0	0	0	0	0	0	0	0	0	0	0	2622700	0	0	0	0	0	0	0	0	0	0	0	0
A0A0C4WTG5	4	4	6	5	3	3	3	2	0	3	2	3	0	0	0	5552300	3645700	3869900	2416000	0	1942300	1336100	0	0	0	1139000	1012700	0	0	0
A0A0C4WTG7	5	3	5	5	3	5	4	5	4	4	5	5	0	0	0	11247000	8605200	7517100	16350000	11785000	13239000	12162000	10781000	11595000	15010000	14536000	18036000	0	0	0
A0A0C4WTH4	0	0	0	0	0	0	4	7	2	0	0	2	7	6	4	0	0	0	0	0	0	12521000	13793000	10399000	0	0	0	26359000	28381000	16700000
A0A0C4WTH5	0	2	3	3	3	2	2	0	0	2	3	2	0	0	0	0	3815400	2785700	3994200	3811600	0	0	0	0	0	4131700	3453300	0	0	0
A0A0C4WTH8	2	3	2	4	3	4	3	2	0	3	3	3	7	7	7	497950	1001400	567790	1525800	6094100	5451000	860040	670980	0	751740	763940	775790	243510000	184880000	238850000
A0A0C4WTH9	2	2	0	0	3	0	2	2	0	2	2	2	0	0	0	1702200	0	0	0	674820	0	1332900	1459700	0	3691900	3305700	3111600	0	0	0
A0A0C4WTI2	3	2	2	3	2	3	3	3	2	3	3	2	3	0	0	3609200	2932200	3011500	2818100	0	2618300	2321000	3322900	3044200	2805800	3107000	3008500	0	0	0
A0A0C4WTI6	0	0	0	0	0	0	2	0	0	0	2	0	0	5	5	0	0	0	0	0	0	1840200	0	0	0	0	0	0	6143400	18522000
A0A0C4WTI7	0	0	2	3	2	3	3	3	0	2	0	3	2	0	0	0	0	0	0	27780000	12682000	0	0	0	0	0	0	26862000	0	0
A0A0C4WTI9	0	0	0	0	0	0	0	0	0	0	0	0	0	0	0	0	0	0	0	0	0	0	0	0	0	0	0	0	0	0
A0A0C4WTJ7	18	24	21	38	40	34	18	22	14	33	35	35	2	4	3	109480000	106210000	71293000	557310000	544910000	411040000	78603000	113830000	65628000	449240000	489980000	512490000	1733700	2409000	2068200
A0A0C4WTJ8	9	9	8	9	8	12	6	8	4	10	10	11	10	7	5	10574000	7606600	8619000	12690000	12975000	13543000	10895000	16779000	9002900	10987000	9837000	13408000	20120000	16407000	31360000
A0A0C4WTK3	8	6	7	24	25	26	6	0	0	0	0	0	23	22	22	8732300	4741700	8514700	97547000	114830000	144840000	3342400	0	0	0	0	0	85873000	187820000	180060000
A0A0C4WTK5	3	3	3	3	2	3	2	2	0	0	0	0	0	0	0	2285500	3006800	2757800	2087400	1654900	2205400	1486200	1927600	0	0	0	0	0	0	0
A0A0C4WTL0	2	2	0	0	2	2	2	2	0	0	0	0	2	0	0	0	0	0	0	1930200	0	1809000	2042300	0	0	0	0	1577500	0	0
A0A0C4WTL4	3	4	2	4	4	5	4	4	3	4	5	4	3	2	2	3713900	3072000	2323700	5268000	5139600	6188500	5561800	4437800	5156200	5354200	7694800	7317500	5450800	4208500	3619100
A0A0C4WTL5	0	0	2	2	0	3	3	3	0	2	0	0	6	4	3	0	0	1725300	807270	0	1929900	2761700	4335200	0	1216000	0	0	44757000	17180000	4351200
A0A0C4WTM1	9	9	9	7	6	9	9	10	3	8	7	9	7	6	7	19928000	35122000	31870000	24940000	26895000	27695000	31114000	35074000	21050000	21580000	21079000	21919000	46938000	21216000	40549000
A0A0C4WTM4	13	14	15	17	16	19	17	16	10	16	15	18	12	11	11	49883000	49419000	66168000	107800000	97813000	129180000	60481000	57551000	66894000	82494000	83468000	100970000	107970000	60844000	45946000
A0A0C4WTM6	0	2	2	0	0	0	0	2	0	0	0	0	2	2	0	0	1971800	1585400	0	0	0	0	1429800	0	0	0	0	2344300	2431500	0
A0A0C4WTM8	22	22	22	19	14	15	22	17	11	15	8	12	19	21	23	43605000	38289000	34384000	15049000	17698000	12648000	44685000	25458000	20756000	16305000	6399900	13219000	48328000	85338000	89431000
A0A0C4WTN1	2	2	0	0	0	2	0	0	0	0	0	0	6	7	6	4440200	3093900	0	0	0	3527700	0	0	0	0	0	0	6551400	13554000	14883000
A0A0C4WTN3	69	64	64	77	77	73	76	68	64	74	77	78	44	42	44	3682900000	2004500000	1629700000	5918800000	5017800000	5176200000	3707300000	2640000000	4227000000	7393000000	7715200000	6734400000	481870000	428840000	476320000
A0A0C4WTN5	40	44	42	47	46	44	43	43	40	45	45	43	17	23	23	83711000	84267000	65654000	163450000	118990000	108310000	82655000	79331000	120940000	218240000	264970000	201060000	6044900	4298500	6842000
A0A0C4WTP2	3	4	4	2	2	3	2	4	3	5	3	3	4	4	3	12796000	34347000	35176000	20546000	30935000	25071000	17877000	29084000	28941000	24956000	20354000	28222000	118780000	38557000	18819000
A0A0C4WTP4	32	28	29	33	30	32	28	26	27	31	35	32	13	16	6	144340000	144120000	115740000	262970000	261030000	210430000	175480000	158380000	235320000	280270000	298790000	305880000	38782000	28466000	14459000
A0A0C4WTQ1	12	10	13	18	15	12	13	13	8	13	15	14	2	0	0	13122000	8553300	8541400	19227000	15501000	14720000	15491000	15753000	21737000	17156000	17189000	17300000	0	0	0
A0A0C4WTQ4	8	9	9	11	9	10	10	11	8	9	8	8	9	7	5	26347000	39701000	48050000	55365000	35140000	56503000	55280000	95076000	56704000	46515000	47795000	53871000	139420000	61697000	32933000
A0A0C4WTQ6	2	0	2	3	2	3	0	0	0	0	0	0	0	0	0	0	0	0	2856400	2535400	3748500	0	0	0	0	0	0	0	0	0
A0A0C4WTQ7	0	0	0	5	2	4	4	2	0	5	4	6	2	0	0	0	0	0	7640400	7520300	10683000	8815100	7979400	0	9845500	8311200	9997300	6485500	0	0
A0A0C4WTQ9	2	3	4	3	3	2	2	2	2	2	2	2	3	2	0	13655000	23873000	24330000	13245000	10858000	14492000	9687000	15006000	9925600	11815000	13117000	12694000	32536000	0	0
A0A0C4WTR1	23	29	28	25	26	24	26	23	22	25	24	24	17	18	16	582990000	1109500000	1186100000	419740000	448130000	408970000	532010000	649480000	598590000	500710000	617360000	584590000	252380000	186820000	192650000
A0A0C4WTR3	14	16	15	12	12	11	17	17	11	18	17	16	0	4	5	70999000	103370000	113680000	33774000	31169000	28620000	128040000	130370000	146480000	127480000	112020000	86751000	0	12911000	18964000
A0A0C4WTR5	11	12	12	12	12	13	12	13	11	11	12	13	10	10	10	243420000	309410000	358640000	492330000	423060000	593040000	428360000	571330000	312560000	431760000	496210000	526140000	258280000	129090000	107930000
A0A0C4WTR6	3	3	3	3	3	3	3	3	4	3	3	3	3	3	2	4945000	3763100	3835700	7897300	9072200	10570000	7892600	6152700	8728100	7644100	7138200	13205000	6234700	5081300	3709600
A0A0C4WTR8	18	19	19	17	17	18	18	18	13	17	17	16	18	16	18	351670000	701190000	725150000	353850000	414900000	416620000	264070000	527640000	367380000	305480000	353730000	361200000	1511700000	1484300000	1006700000
A0A0C4WTS2	76	71	73	95	99	101	90	76	68	88	80	82	55	67	60	236950000	84322000	122390000	768730000	812180000	961830000	450650000	241050000	201600000	533530000	290140000	372960000	73895000	106270000	108520000
A0A0C4WTS4	3	4	4	4	4	3	5	4	3	5	4	5	0	0	0	11258000	6722700	6864400	10622000	11211000	11453000	8156700	5972500	9400800	12279000	11950000	12539000	0	0	0
A0A0C4WTS9	3	4	4	3	0	4	3	3	0	4	4	3	4	4	2	3486600	6820100	8308400	1611100	0	1600200	1677300	2715700	0	3313600	2867000	1465500	14302000	2984300	4553600
A0A0C4WTT3	4	5	3	5	5	7	7	5	2	4	5	6	3	3	2	2493900	2874200	1555000	4301600	3813700	7351800	4144900	3216300	0	3136900	3373800	3417000	2215600	3061700	4528800
A0A0C4WTT7	2	0	0	2	0	3	0	0	0	2	0	0	0	0	0	0	0	0	2193300	0	2852700	0	0	0	0	0	0	0	0	0
A0A0C4WTT9	8	8	9	12	13	13	11	10	6	12	11	12	7	5	6	22920000	20526000	19690000	53570000	55904000	74461000	30763000	22240000	31683000	46030000	45720000	53901000	20544000	12144000	9434700
A0A0C4WTU1	8	8	9	7	9	7	8	8	4	5	5	6	8	7	6	67236000	42576000	38484000	27633000	38692000	35644000	32270000	39622000	31239000	20110000	19739000	16363000	276600000	178850000	242530000
A0A0C4WTU7	9	9	9	8	8	9	7	7	6	7	7	7	11	9	9	174560000	188590000	177990000	133800000	84983000	137980000	96449000	96556000	101650000	42078000	37357000	41803000	1043700000	362000000	439180000
A0A0C4WTV4	11	12	11	11	11	11	11	11	11	12	12	11	12	10	9	950210000	1449500000	1226200000	250790000	291180000	266450000	290520000	389970000	399160000	259920000	383060000	272240000	702240000	442070000	418980000
A0A0C4WTV5	7	6	6	5	4	5	8	8	7	7	7	7	0	0	0	5838700	6178100	5978600	4314600	5768700	5064800	7234100	9789900	9492400	7104700	7912600	6231600	0	0	0
A0A0C4WTV9	8	9	7	6	8	10	13	13	11	9	10	9	15	13	11	45266000	55585000	58698000	12712000	17907000	17614000	148010000	272860000	171520000	37122000	37855000	38118000	1276900000	555240000	432710000
A0A0C4WTW3	0	0	2	0	0	0	9	6	2	3	0	0	13	13	12	0	0	0	0	0	0	4364200	3892900	700560	266480	0	0	45319000	95934000	135720000
A0A0C4WTW5	8	10	10	10	10	10	10	11	10	11	11	11	10	8	6	55550000	67970000	69345000	65657000	66239000	90326000	154350000	171900000	150680000	83898000	78005000	99265000	82801000	46714000	43265000
A0A0C4WTW7	9	9	9	10	10	10	10	11	8	8	10	10	12	12	9	84379000	133540000	205890000	151820000	129690000	218640000	208200000	251520000	133070000	144260000	132430000	154480000	422930000	324790000	209420000
A0A0C4WTX0	6	3	4	6	5	7	6	7	3	3	4	6	6	6	4	4912400	3688500	4872600	7635800	6998800	8917700	8043900	9549200	7293400	6283000	7394100	9116400	11110000	10567000	6310300
A0A0C4WTX4	2	2	3	2	0	2	2	3	0	3	2	2	0	0	0	0	0	0	1332800	0	0	1220800	0	0	1142600	0	0	0	0	0
A0A0C4WTX9	0	0	0	0	0	0	0	0	0	0	0	0	4	2	3	0	0	0	0	0	0	0	0	0	0	0	0	13178000	2595400	3086100
A0A0C4WTY2	3	2	2	3	2	3	3	0	2	3	2	2	2	3	2	533930000	737560000	231970000	995660000	942520000	752770000	446110000	0	471120000	286330000	540910000	510770000	450230000	714300000	587420000
A0A0C4WTZ6	8	8	7	10	7	8	2	4	0	0	0	0	15	14	13	9168000	15835000	13829000	10715000	9881700	10483000	0	4879500	0	0	0	0	44972000	33971000	17917000
A0A0C4WTZ8	0	0	0	3	3	3	0	0	0	0	0	0	0	0	0	0	0	0	4102900	3620200	5169200	0	0	0	0	0	0	0	0	0
A0A0C4WTZ9	0	0	0	2	0	0	0	0	0	0	0	0	2	9	12	0	0	0	731590	0	0	0	0	0	0	0	0	1719900	13585000	42385000
A0A0C4WU03	11	10	12	12	10	12	11	10	8	11	10	11	8	8	6	27526000	29185000	38421000	44259000	42352000	50393000	40435000	43003000	36788000	33586000	38444000	41144000	47378000	24427000	19803000
A0A0C4WU04	11	14	15	17	16	15	14	14	8	9	7	9	0	0	2	20989000	33794000	38743000	29186000	22967000	20119000	16213000	27512000	22786000	12390000	11854000	11424000	0	0	4695800
A0A0C4WU06	13	12	11	11	10	11	11	11	11	10	9	9	13	12	12	100130000	135200000	112420000	23490000	23242000	21579000	46804000	56024000	49672000	33193000	37329000	26003000	161090000	103470000	92149000
A0A0C4WU07	7	4	3	33	25	29	4	0	0	18	15	16	0	0	2	3512000	877080	526750	85619000	55212000	77778000	555270	0	0	12953000	7718600	7015300	0	0	2294700
A0A0C4WU08	3	4	5	9	9	8	4	0	2	5	5	6	0	0	2	9792200	19354000	8586500	74406000	42020000	71058000	3289500	0	5095700	7278800	9272000	9887200	0	0	3448900
A0A0C4WU10	25	27	29	27	26	25	24	23	19	23	23	25	19	19	17	308880000	540080000	583490000	262550000	271910000	271530000	290200000	365070000	257430000	255590000	288670000	277050000	125950000	152390000	124060000
A0A0C4WU11	6	7	7	7	7	6	7	7	7	7	7	6	8	7	6	34032000	51214000	71520000	46382000	63530000	83310000	57711000	67124000	69649000	45250000	43786000	59481000	72035000	51070000	36431000
A0A0C4WU13	0	0	0	2	2	2	2	0	0	0	2	2	0	0	0	0	0	0	3168700	1842600	2853100	1412100	0	0	0	0	0	0	0	0
A0A0C4WU15	0	0	0	0	0	0	0	2	0	0	0	0	0	0	0	0	0	0	0	0	0	0	6409900	0	0	0	0	0	0	0
A0A0C4WU17	14	18	16	18	18	17	16	17	13	15	18	17	17	18	22	62758000	77714000	90643000	131570000	127810000	150130000	85971000	86209000	85235000	102600000	124250000	124680000	104080000	211140000	407970000
A0A0C4WU20	15	13	12	17	13	15	16	16	9	12	15	12	6	2	2	52025000	34230000	36427000	41196000	35208000	40038000	55072000	39306000	42164000	46943000	50857000	56931000	8591600	0	3775200
A0A0C4WU22	0	0	0	2	0	0	0	0	0	2	0	0	0	0	0	0	0	0	7032000	0	0	0	0	0	0	0	0	0	0	0
A0A0C4WU23	5	5	5	6	4	7	7	7	4	6	4	6	3	2	2	16565000	13279000	12745000	15747000	16738000	24876000	11936000	17962000	13491000	12018000	13805000	15503000	0	6862900	6374800
A0A0C4WU24	6	9	7	9	10	11	10	10	8	10	9	9	5	2	0	7562100	9317200	13663000	16707000	19661000	23379000	12362000	25311000	18743000	13887000	17471000	18986000	4823200	3287000	0
A0A0C4WU29	3	4	4	4	4	4	0	0	0	0	0	0	4	5	6	9446500	13965000	15441000	5574600	3662000	4590600	0	0	0	0	0	0	23598000	106600000	42637000
A0A0C4WU35	3	2	2	0	0	0	2	0	0	0	0	0	3	3	3	3113900	3191500	2099700	0	0	0	2951000	0	0	0	0	0	15655000	4318600	6450500
A0A0C4WU44	2	2	3	4	3	3	2	2	0	2	2	2	3	3	3	1102100	1099000	1093800	15612000	12467000	16179000	1411300	1023400	0	4905100	4683900	4458100	9596800	19132000	34075000
A0A0C4WU47	6	0	2	8	7	7	8	4	0	7	4	3	0	0	0	13554000	0	0	8890400	7028300	15525000	13984000	3481200	0	6756500	5077300	3528700	0	0	0
A0A0C4WU56	8	9	9	14	12	11	10	10	8	13	13	14	11	8	8	15899000	15014000	22716000	170550000	220660000	205140000	13254000	12804000	23487000	155610000	179380000	180390000	84124000	26468000	24144000
A0A0C4WU59	11	13	10	30	30	29	12	4	3	27	27	27	7	3	6	12621000	12185000	10364000	287080000	299920000	184940000	6868600	1616300	731030	370670000	402300000	366010000	2429100	1572600	2420000
A0A0C4WU61	0	2	0	10	11	14	0	0	0	16	14	14	2	2	0	0	1323200	0	39334000	25481000	35334000	0	0	0	41953000	22897000	40076000	4655500	3949700	0
A0A0C4WU62	6	5	6	8	9	9	8	8	4	7	6	7	6	5	6	25943000	23722000	23684000	22326000	23436000	25615000	51062000	64351000	30421000	28693000	24166000	31736000	35071000	30486000	40690000
A0A0C4WU64	5	6	6	6	6	6	5	5	4	6	6	6	6	5	6	25103000	44142000	42509000	93106000	123990000	90744000	15448000	17420000	12278000	130340000	128830000	131930000	198190000	103820000	91907000
A0A0C4WU66	3	3	3	2	2	3	2	4	2	4	3	4	4	5	4	4666400	6949900	5147900	3216000	3459600	3784000	3997400	7988700	6132300	4987400	5165500	4669800	15279000	9008600	9729900
A0A0C4WU67	8	13	10	0	0	5	12	17	8	4	3	0	23	22	22	5139200	10586000	15168000	0	0	1367500	13997000	23530000	28134000	1563300	816740	0	1361600000	1497800000	1064700000
A0A0C4WU69	2	4	4	5	4	3	5	4	2	3	5	5	2	7	6	1946300	5415500	4753200	3635800	7175300	4973100	4757100	6100900	2801200	2637500	8422300	7388600	2048500	15127000	38513000
A0A0C4WU72	3	3	3	4	4	4	4	4	4	4	4	4	2	4	4	0	0	0	0	0	0	1316500	0	0	0	0	0	0	0	0
A0A0C4WU75	0	0	0	2	0	3	4	4	4	3	4	4	6	2	3	0	0	0	1191100	0	1413500	2817500	3496600	2403100	1534400	1786500	2706400	7077200	1794300	1734000
A0A0C4WU78	2	0	3	3	4	3	0	3	2	2	2	2	2	2	3	3220500	0	4230000	4519100	3131700	6473800	0	7092500	5303400	3150900	3735200	3851500	5941600	5631600	4418800
A0A0C4WU81	15	18	20	40	31	35	18	25	4	7	12	8	25	24	20	2987300	5123100	5066700	69552000	56339000	48627000	2784400	7497400	0	0	3562300	981080	10324000	17290000	8994100
A0A0C4WU89	0	0	0	0	0	0	0	0	0	0	0	0	2	0	0	0	0	0	0	0	0	0	0	0	0	0	0	1934200	0	0
A0A0C4WU93	3	4	3	2	2	3	2	4	2	2	2	0	3	2	0	0	89198000	92933000	0	0	0	0	104630000	79377000	60074000	0	0	188850000	94168000	0
A0A0C4WU99	4	3	5	4	4	4	3	0	0	4	4	3	0	0	0	4874300	4459300	3703700	6745000	4686600	6141400	4710700	0	0	5974800	7286900	7338200	0	0	0
A0A0C4WUA1	4	3	3	0	2	0	13	12	5	5	3	4	10	7	6	625890	1390100	1754400	0	1143700	0	40679000	24118000	6069700	3166600	1686500	3166300	21234000	17449000	9731100
A0A0C4WUA7	34	36	34	43	45	46	34	31	33	38	38	37	6	10	10	363450000	335490000	340050000	1704000000	1620300000	1427600000	347350000	254850000	369880000	1217800000	1048700000	880130000	16015000	24948000	32508000
A0A0C4WUA8	4	0	3	5	4	5	2	0	0	4	0	0	0	0	0	2490400	0	0	2438000	1836600	2555100	0	0	0	1941400	0	0	0	0	0
A0A0C4WUB0	22	19	19	22	22	20	18	18	17	20	23	22	9	7	8	88849000	64568000	66994000	97234000	86689000	73419000	90311000	96677000	110090000	104110000	121770000	108630000	21946000	17415000	15408000
A0A0C4WUB4	4	5	5	5	5	7	8	8	7	6	6	7	8	7	7	6746400	11107000	17561000	28049000	26791000	37091000	85451000	109450000	56902000	31201000	32407000	35218000	157410000	59475000	42402000
A0A0C4WUB5	11	8	10	13	9	11	8	7	5	6	7	6	3	2	3	16554000	13841000	14893000	18022000	18070000	18542000	12265000	10443000	8085600	9649800	9281300	8881400	10878000	3853200	6847900
A0A0C4WUB7	18	7	8	15	16	21	19	4	0	17	4	7	2	0	2	29579000	4682900	6532100	13563000	58206000	37324000	75414000	3156200	0	17631000	2206600	4807400	0	0	1162400
A0A0C4WUC0	25	33	31	33	31	34	30	30	19	31	32	31	18	10	14	612310000	641530000	691840000	868740000	956530000	954820000	701780000	723700000	652410000	787180000	921960000	891810000	163450000	116050000	121890000
A0A0C4WUC2	0	2	2	3	3	2	2	0	0	0	2	2	0	0	0	0	6847800	0	39181000	31399000	60135000	4310000	0	0	0	17213000	15596000	0	0	0
A0A0C4WUC5	5	4	4	5	5	5	5	4	3	5	4	5	0	0	0	5472400	4048400	3534900	6899000	7447600	5276000	6500100	2841500	4633200	6206400	5012100	6682800	0	0	0
A0A0C4WUC7	8	9	8	5	8	6	6	8	3	8	6	7	2	2	3	84003000	193660000	170740000	19965000	37814000	20759000	20676000	28915000	18179000	19295000	21620000	16137000	1284800	5945000	3019300
A0A0C4WUD6	2	2	2	3	2	3	3	3	0	3	3	2	0	0	0	0	0	1056600	0	0	0	1072000	1084600	0	0	1778100	0	0	0	0
A0A0C4WUE1	19	22	22	14	13	15	14	16	10	15	16	17	19	16	11	165690000	208330000	229590000	89607000	61659000	63008000	68405000	101480000	95026000	74859000	100050000	84726000	125570000	109040000	75850000
A0A0C4WUE3	32	35	34	35	33	33	35	35	31	31	31	33	14	15	15	434390000	365030000	378240000	245440000	234250000	233550000	412350000	503030000	490340000	253860000	270250000	266770000	57213000	57029000	50870000
A0A0C4WUE4	4	4	5	5	5	7	5	5	4	4	5	5	5	2	2	4854000	5931100	7562000	12312000	9116000	14407000	12005000	16105000	6380500	9912800	12508000	14301000	10698000	4662300	5632700
A0A0C4WUE9	4	3	3	6	6	6	6	5	0	6	6	5	2	0	0	2122400	1735500	1901000	2527400	2707800	2177700	2096900	1837100	0	2074700	2299900	2097100	1927800	0	0
A0A0C4WUF2	11	2	2	9	9	11	12	2	0	7	2	2	0	0	0	13318000	2782000	2949800	8430800	8626200	13209000	27271000	2704700	0	3626700	3344700	2228400	0	0	0
A0A0C4WUF3	4	4	4	2	3	2	2	4	0	3	3	3	4	3	3	2387000	3184300	3109500	0	0	0	0	2227300	0	0	0	0	2572600	0	0
A0A0C4WUF9	0	0	2	0	0	0	0	0	0	0	0	0	0	0	0	0	0	8874800	0	0	0	0	0	0	0	0	0	0	0	0
A0A0C4WUG2	0	0	0	3	0	2	3	0	0	3	4	4	0	0	0	0	0	0	1283200	0	0	1311400	0	0	3134100	3889500	2578900	0	0	0
A0A0C4WUG8	0	0	0	0	0	0	0	0	0	0	0	0	0	0	0	0	0	0	0	0	0	0	0	0	0	0	0	0	0	0
A0A0C4WUH5	7	7	7	6	5	4	4	4	2	3	3	4	4	0	2	4295500	17519000	16902000	3692100	2909200	2282800	5978800	6023700	2212300	3412300	4440400	4460800	1962300	0	1177400
A0A0C4WUH8	0	3	0	3	2	2	2	0	0	2	3	3	0	0	0	0	0	0	2615900	0	0	0	0	0	0	3590600	0	0	0	0
A0A0C4WUI5	4	7	5	3	4	4	4	5	3	6	6	5	7	4	5	6342600	12877000	12529000	0	5001100	3127100	15190000	17253000	0	5443000	4599900	7804100	33860000	7117500	10352000
A0A0C4WUJ1	12	13	13	17	15	15	15	11	7	13	14	14	5	4	6	169430000	112840000	115810000	197250000	196320000	190830000	173110000	135380000	220360000	193900000	186110000	218670000	108460000	83527000	58541000
A0A0C4WUJ2	0	0	3	3	2	3	4	2	0	2	2	2	0	0	2	0	0	2217900	3565200	3664000	4876900	3960200	5092500	0	7637700	5505600	0	0	0	0
A0A0C4WUJ6	17	16	16	12	5	12	10	10	7	6	7	9	11	13	14	51725000	60363000	50871000	12098000	5214600	15488000	14146000	25048000	13535000	15188000	13088000	14635000	27062000	36361000	50743000
A0A0C4WUJ7	8	11	10	7	9	9	10	11	8	9	10	9	7	3	3	32282000	29825000	31236000	40375000	50938000	58253000	50667000	45283000	40161000	51002000	49095000	49440000	30308000	15812000	15517000
A0A0C4WUK0	6	6	6	5	3	3	5	3	3	4	2	2	4	5	5	0	0	2187500	0	0	0	0	0	0	0	0	0	0	0	0
A0A0C4WUK2	10	11	13	12	13	13	13	11	7	12	13	13	10	9	7	38927000	41035000	36680000	79189000	59400000	94709000	60752000	59330000	60807000	79311000	75887000	87407000	105560000	49834000	47575000
A0A0C4WUK3	0	0	0	0	2	0	0	0	0	0	0	0	0	0	0	0	0	0	0	0	0	0	0	0	0	0	0	0	0	0
A0A0C4WUL5	3	2	0	2	3	3	3	4	0	3	2	3	5	3	0	1314100	1993900	0	1322200	1366800	0	1293600	1690400	0	995030	0	1570400	6391300	2549200	0
A0A0C4WUL9	0	0	0	0	0	0	0	0	0	2	0	3	0	0	0	0	0	0	0	0	0	0	0	0	0	0	3273500	0	0	0
A0A0C4WUM0	0	0	0	0	0	0	7	6	4	11	9	10	0	0	0	0	0	0	0	0	0	10153000	9584800	8114200	24564000	41596000	26999000	0	0	0
A0A0C4WUM1	3	2	0	2	2	0	2	2	0	0	0	0	6	2	2	513900	945270	0	1210200	1621700	0	1544300	1558400	0	0	0	0	35598000	2234800	2776700
A0A0C4WUM3	4	4	4	4	3	3	2	4	2	3	4	4	5	2	2	7621400	8820700	7690900	5021900	3552500	5906800	2697800	5454500	3107500	2817300	2779900	2843300	6021700	2907900	3178200
A0A0C4WUN6	10	11	13	13	13	14	13	14	10	10	13	11	12	10	9	328980000	429850000	462530000	325010000	347610000	269300000	196140000	329250000	359490000	249950000	262590000	268670000	348230000	311040000	219060000
A0A0C4WUN8	5	6	5	4	6	7	5	5	4	7	7	6	5	3	4	12490000	9801400	11999000	13561000	11287000	14118000	14185000	12546000	12149000	19093000	18567000	19243000	14223000	8872600	6342100
A0A0C4WUP7	5	7	8	6	7	7	7	6	4	9	8	8	8	11	11	5882600	10010000	8030700	11209000	10899000	12184000	9914900	5213300	4722300	10946000	10828000	13987000	13572000	101660000	255740000
A0A0C4WUP9	4	3	3	3	3	2	4	3	0	2	2	2	0	0	0	2103900	2954600	2607100	2045300	2047300	2044700	2754800	2542600	0	2572400	2043600	2839300	0	0	0
A0A0C4WUQ1	6	5	7	9	9	8	7	8	4	6	8	6	5	2	4	42905000	47555000	55165000	82108000	78869000	86109000	69117000	61849000	72816000	62961000	81632000	82905000	22703000	18882000	19510000
A0A0C4WUQ4	9	11	11	7	7	7	10	11	4	7	6	7	4	4	2	23545000	19994000	20254000	15202000	16278000	20877000	29813000	36669000	20436000	19085000	19153000	21370000	9664900	4580600	7093500
A0A0C4WUQ6	0	3	3	4	3	4	3	4	0	3	3	4	0	0	0	0	2272500	2386100	3215700	3080700	4253300	2660300	2223600	0	2935100	2905300	3235900	0	0	0
A0A0C4WUQ8	3	0	3	4	2	4	3	2	3	2	2	2	2	2	2	2295600	0	6568900	4936800	5382600	4898200	3867600	6181200	4434200	4494500	3401300	3887400	3738000	4251600	3582800
A0A0C4WUR3	19	17	18	23	24	26	19	20	13	23	23	23	8	4	3	56980000	60826000	50930000	117770000	123320000	119940000	75377000	59253000	55326000	126350000	103470000	113340000	20495000	5333000	4898000
A0A0C4WUR6	34	36	34	34	36	33	37	32	30	32	35	33	16	10	12	615990000	451860000	427250000	728570000	697580000	597100000	569960000	498700000	656240000	750590000	929410000	810840000	63087000	33700000	43050000
A0A0C4WUR9	12	13	13	15	15	15	12	13	10	13	15	15	8	6	4	40566000	32127000	35150000	50523000	48468000	59389000	43788000	53240000	60873000	44086000	57526000	53160000	22210000	12191000	7822100
A0A0C4WUS2	2	2	3	3	0	3	2	2	0	2	2	3	0	0	0	1843100	7584000	7091800	1365700	0	1217800	0	1315600	0	1353500	1082000	1656500	0	0	0
A0A0C4WUS4	30	23	26	26	27	28	33	24	19	26	26	26	13	17	17	171070000	82868000	78729000	98182000	114780000	105410000	218710000	63987000	86173000	133100000	100310000	100730000	57392000	69176000	108060000
A0A0C4WUS7	6	7	9	9	10	9	9	10	6	7	8	7	9	7	6	0	0	0	0	0	0	173320	0	0	0	0	0	0	0	0
A0A0C4WUT4	5	7	7	7	6	7	6	7	5	6	6	7	6	6	5	15351000	28140000	27746000	22179000	22681000	25437000	21599000	21264000	19962000	24517000	23716000	29444000	18933000	32899000	41501000
A0A0C4WUT6	14	16	15	17	16	18	18	15	11	19	19	17	12	18	18	40364000	39548000	42783000	67571000	71952000	61502000	47780000	38450000	47771000	65621000	68749000	70346000	50684000	200620000	324770000
A0A0C4WUT9	7	8	8	12	12	12	10	7	5	11	11	12	3	9	11	17639000	11765000	15057000	32932000	33242000	36633000	25373000	12624000	22133000	31500000	31266000	30042000	5913300	31616000	108400000
A0A0C4WUU0	49	45	48	10	5	7	53	40	35	7	6	5	3	0	3	1016400000	482220000	716330000	1432900	574990	459610	1321900000	235950000	148690000	580580	82474	416080	4958000	0	1141400
A0A0C4WUU3	14	10	13	10	11	12	17	6	2	10	4	8	0	5	3	42216000	16365000	21242000	17448000	28322000	37937000	84413000	5719300	4776600	57928000	13957000	11769000	0	12170000	0
[truncated: 162 more rows]
