# Supplementary material for: Holistic view of biological nitrogen fixation and phosphorus mobilization in Azotobacter chroococcum NCIMB 8003
Source: Front Microbiol. 2023 Feb 8;14:1129721. doi: 10.3389/fmicb.2023.1129721 (PMC9945222; doi:10.3389/fmicb.2023.1129721)
Supplement: Supplementary file 2 [file Data_Sheet_2.xlsx]

## Sheet: All
Protein IDs	Peptides C-1	Peptides C-3	Peptides C-2	Peptides BNF-1	Peptides BNF-3	Peptides BNF-2	Peptides PM-1	Peptides PM-2	Peptides PM-3	Peptides FP-1	Peptides FP-2	Peptides FP-3	Peptides FPb-2	Peptides FPb-3	Peptides FPb-1
A0A0C4WFH0	5	6	5	6	5	6	6	5	3	6	5	5	7	5	4
A0A0C4WFH6	10	12	13	11	12	12	12	11	9	12	10	12	2	3	2
A0A0C4WFJ1	3	3	4	2	3	3	2	3	3	3	0	4	0	0	0
A0A0C4WFK0	0	2	2	0	0	2	0	2	0	0	0	2	2	0	0
A0A0C4WFK9	3	2	2	2	2	3	3	3	2	3	3	3	2	3	2
A0A0C4WFM2	2	3	3	5	2	2	3	3	0	3	3	4	6	5	4
A0A0C4WFN1	7	7	6	7	4	6	8	2	0	5	0	0	0	3	2
A0A0C4WFN6	6	7	5	20	20	21	6	6	2	16	18	19	8	2	2
A0A0C4WFQ1	10	11	12	12	11	11	9	10	9	10	11	10	7	7	8
A0A0C4WFQ5	8	7	6	13	12	11	8	9	6	9	10	10	7	3	6
A0A0C4WFR0	9	10	11	11	11	12	8	9	6	9	9	11	9	7	4
A0A0C4WFR5	5	6	7	7	8	8	6	7	7	8	9	9	4	4	3
A0A0C4WFR9	0	4	7	8	7	7	5	5	0	8	6	7	2	2	2
A0A0C4WFS8	12	23	23	30	28	30	19	18	11	26	27	29	29	24	21
A0A0C4WFT3	2	2	2	5	3	5	3	2	0	5	5	5	4	4	6
A0A0C4WFT4	0	3	2	6	7	5	2	0	0	6	6	6	2	2	5
A0A0C4WFT7	2	0	0	2	4	4	0	0	0	3	3	3	2	2	3
A0A0C4WFU1	2	4	3	5	4	5	0	0	0	3	4	3	0	0	0
A0A0C4WFU4	11	10	10	23	23	24	8	7	5	22	24	22	12	6	7
A0A0C4WFU7	0	0	2	7	6	7	3	4	0	8	5	7	3	0	0
A0A0C4WFV1	12	13	13	11	11	10	11	11	8	11	10	10	3	2	3
A0A0C4WFV6	34	38	39	32	30	32	36	40	34	38	39	36	36	34	32
A0A0C4WFV9	6	6	4	6	2	2	3	4	4	3	0	2	6	6	5
A0A0C4WFW4	0	0	0	0	0	2	0	0	0	2	2	0	0	0	0
A0A0C4WFW9	0	0	0	3	3	3	4	2	0	3	2	3	0	0	0
A0A0C4WFX1	12	14	16	10	14	14	15	15	14	13	13	14	7	5	4
A0A0C4WG05	2	0	0	12	12	12	0	0	0	0	0	3	9	15	14
A0A0C4WG11	6	6	5	7	6	6	7	9	5	7	5	6	6	10	10
A0A0C4WG14	3	4	4	5	5	5	4	4	2	4	4	5	3	2	3
A0A0C4WG17	10	12	12	12	14	13	8	11	7	14	13	13	6	11	13
A0A0C4WG20	6	6	6	6	5	5	5	6	3	6	5	6	0	0	0
A0A0C4WG22	0	0	0	0	0	0	0	0	0	0	0	0	0	2	0
A0A0C4WG24	11	12	13	14	14	13	15	14	9	11	13	15	11	16	15
A0A0C4WG26	29	28	29	19	14	16	29	33	25	16	16	16	27	28	29
A0A0C4WG27	8	8	9	11	9	9	9	9	7	9	9	9	10	8	7
A0A0C4WG30	3	3	4	3	3	3	3	4	3	3	2	2	4	2	3
A0A0C4WG34	0	0	3	3	3	3	0	0	0	0	2	2	0	0	0
A0A0C4WG38	2	4	4	0	0	0	0	0	0	0	0	0	2	0	0
A0A0C4WG40	0	0	0	0	0	4	4	3	0	4	3	4	0	0	0
A0A0C4WG54	0	3	0	2	2	3	2	3	0	2	2	0	2	0	0
A0A0C4WG60	12	13	11	13	13	12	14	13	11	14	14	13	3	5	3
A0A0C4WG62	0	0	0	0	0	0	0	0	0	0	0	2	0	0	0
A0A0C4WG68	0	2	0	0	0	0	0	0	0	0	0	0	7	7	7
A0A0C4WG91	8	8	9	12	12	12	5	3	0	6	3	6	10	11	8
A0A0C4WG94	2	0	2	2	2	2	2	0	2	2	4	2	0	8	12
A0A0C4WGA2	6	6	6	0	0	0	0	0	0	0	0	0	5	4	3
A0A0C4WGA9	0	0	0	0	0	0	0	2	0	0	0	0	4	5	6
A0A0C4WGC4	60	55	55	62	61	60	61	59	53	62	65	59	37	36	41
A0A0C4WGC9	4	4	3	6	6	5	6	4	2	6	6	6	2	0	0
A0A0C4WGE3	0	2	2	0	0	0	2	2	0	0	0	0	3	3	2
A0A0C4WGF5	3	3	3	4	3	4	3	3	2	3	3	3	2	0	0
A0A0C4WGG2	0	0	2	0	0	0	0	2	0	0	0	0	0	0	0
A0A0C4WGG4	5	6	6	7	6	7	4	5	4	6	5	4	4	0	2
A0A0C4WGG8	10	13	12	13	12	11	9	11	5	8	9	10	9	8	6
A0A0C4WGH2	6	7	7	7	7	6	6	6	4	6	6	6	7	5	5
A0A0C4WGI8	11	11	5	10	9	10	15	12	10	12	10	11	3	0	5
A0A0C4WGJ5	5	8	7	5	6	6	5	5	3	4	3	4	0	0	0
A0A0C4WGK0	19	17	18	22	18	19	22	14	16	20	16	16	8	15	15
A0A0C4WGK3	2	0	0	2	2	2	0	0	0	0	0	0	2	2	0
A0A0C4WGK5	2	2	2	0	0	0	0	0	0	0	0	0	4	4	4
A0A0C4WGL8	4	3	3	0	2	2	2	2	3	0	0	2	3	3	3
A0A0C4WGM0	3	5	5	3	3	3	3	5	4	0	0	3	2	3	4
A0A0C4WGM2	7	5	5	0	4	2	8	4	0	0	0	0	0	0	0
A0A0C4WGM3	6	6	7	25	24	27	2	0	0	10	4	7	3	6	8
A0A0C4WGM5	29	31	33	32	32	32	34	31	27	34	32	31	12	11	11
A0A0C4WGM6	15	15	14	14	13	14	14	12	13	12	13	14	10	9	7
A0A0C4WGM7	15	16	16	13	13	15	16	14	10	12	10	15	0	3	3
A0A0C4WGM8	0	0	2	3	3	4	0	3	0	3	4	2	0	0	0
A0A0C4WGN0	21	23	21	23	22	23	22	22	17	20	22	20	11	13	17
A0A0C4WGN2	0	2	3	3	3	4	0	2	0	2	2	2	0	0	0
A0A0C4WGN4	0	0	0	0	2	0	0	0	0	0	0	0	0	0	0
A0A0C4WGN6	31	29	30	34	30	31	30	25	16	29	33	31	3	10	9
A0A0C4WGN7	3	0	0	2	0	3	2	3	0	3	3	3	2	0	0
A0A0C4WGN8	11	11	13	14	16	15	12	11	7	12	12	12	0	0	0
A0A0C4WGP0	3	4	2	4	4	2	5	3	3	5	5	5	0	0	0
A0A0C4WGP1	4	5	2	0	0	0	2	3	2	0	0	0	5	7	7
A0A0C4WGP3	0	0	0	0	0	0	0	0	0	0	0	0	8	7	6
A0A0C4WGP4	11	6	10	16	20	19	20	6	0	12	8	6	2	5	5
A0A0C4WGP6	10	11	10	11	9	11	10	11	10	11	7	10	11	10	8
A0A0C4WGP7	3	3	4	4	5	4	3	2	0	0	0	2	0	0	2
A0A0C4WGP9	3	2	2	2	0	0	4	2	0	2	0	0	0	0	2
A0A0C4WGQ1	14	13	12	14	12	16	15	12	9	14	11	15	4	6	6
A0A0C4WGQ3	22	21	22	23	21	26	23	17	10	21	19	23	7	9	8
A0A0C4WGQ5	30	32	33	36	32	35	32	32	26	33	33	32	19	13	13
A0A0C4WGQ7	42	47	44	50	52	49	49	39	38	49	46	49	29	30	31
A0A0C4WGQ8	5	7	7	7	7	7	7	6	5	6	7	7	6	6	5
A0A0C4WGR0	15	12	14	16	20	15	16	15	12	16	18	17	5	5	7
A0A0C4WGR2	3	2	0	4	4	3	3	2	0	4	4	4	0	2	0
A0A0C4WGS2	0	0	0	2	2	0	0	0	0	0	0	2	0	0	0
A0A0C4WGT5	3	2	2	2	0	2	3	3	0	3	3	3	0	0	0
A0A0C4WGU4	0	0	0	0	0	0	2	0	0	0	0	0	4	3	0
A0A0C4WGU8	2	2	3	2	2	0	3	2	0	0	0	0	0	0	0
A0A0C4WGV0	15	16	15	17	17	17	15	15	14	15	17	15	12	11	10
A0A0C4WGV2	11	16	13	14	14	10	14	15	8	14	14	17	11	10	7
A0A0C4WGV7	10	11	11	12	11	12	10	9	7	7	11	10	9	6	8
A0A0C4WGW0	12	11	12	11	9	10	8	9	8	6	8	8	11	12	9
A0A0C4WGW3	4	2	3	4	6	6	7	3	2	7	6	5	0	0	0
A0A0C4WGW8	28	29	30	28	25	27	27	28	25	23	26	24	15	16	15
A0A0C4WGX1	36	36	37	43	42	44	43	25	17	38	23	31	14	15	13
A0A0C4WGX3	17	18	18	17	15	15	15	17	15	16	16	16	12	10	9
A0A0C4WGX5	19	20	18	12	13	11	16	17	7	13	13	11	6	8	9
A0A0C4WGX6	6	7	7	5	5	7	6	7	6	5	6	7	4	6	3
A0A0C4WGY0	4	2	3	7	6	6	6	2	3	7	7	5	0	0	0
A0A0C4WGY6	6	5	3	5	7	9	7	6	3	4	5	5	3	4	4
A0A0C4WGY8	3	3	2	3	4	3	4	3	3	3	3	3	0	0	0
A0A0C4WGZ0	4	7	7	4	4	5	6	6	3	6	4	5	7	5	5
A0A0C4WGZ2	16	20	21	20	20	21	18	19	18	18	20	20	19	16	16
A0A0C4WGZ4	14	16	17	19	14	17	19	17	11	20	17	19	0	3	3
A0A0C4WGZ6	6	2	4	5	5	5	4	3	2	5	6	7	0	3	7
A0A0C4WH07	7	8	8	6	8	8	5	7	5	7	8	7	8	8	5
A0A0C4WH09	41	42	43	42	45	41	42	46	37	42	44	44	27	28	29
A0A0C4WH12	5	4	4	4	4	5	5	4	4	3	4	6	4	0	2
A0A0C4WH14	15	18	20	20	19	17	18	18	12	15	19	16	4	7	5
A0A0C4WH20	17	19	19	20	21	21	17	16	12	22	22	23	7	10	8
A0A0C4WH24	4	5	4	4	2	4	6	5	2	6	3	5	0	0	0
A0A0C4WH26	2	0	0	2	2	2	2	0	0	2	2	0	0	0	0
A0A0C4WH28	2	3	4	4	3	4	4	3	2	4	3	4	0	0	0
A0A0C4WH33	2	3	4	6	5	5	2	2	0	4	3	4	2	0	0
A0A0C4WH39	6	8	7	6	5	5	4	5	4	4	5	4	3	4	3
A0A0C4WH44	29	35	37	34	35	32	28	35	27	32	35	34	21	19	19
A0A0C4WH48	5	7	6	8	8	8	8	5	4	6	7	7	0	0	0
A0A0C4WH55	50	54	56	50	48	46	49	52	45	48	52	45	51	47	47
A0A0C4WH57	4	3	3	5	4	6	5	5	2	5	3	3	8	7	7
A0A0C4WH59	21	22	22	17	17	19	21	17	13	18	13	15	20	16	17
A0A0C4WH60	26	27	27	26	25	26	27	28	21	27	26	26	15	13	12
A0A0C4WH62	7	10	10	8	9	7	5	4	4	3	0	0	8	6	7
A0A0C4WH71	10	8	9	8	10	9	10	10	9	11	11	10	5	4	5
A0A0C4WH75	3	0	0	3	3	3	3	0	0	4	4	3	0	0	0
A0A0C4WH77	7	9	8	8	10	8	8	8	7	7	8	7	8	8	6
A0A0C4WH82	7	7	9	12	12	12	10	8	7	11	12	12	3	3	2
A0A0C4WH88	6	6	6	7	9	9	8	8	5	8	8	7	5	0	0
A0A0C4WH89	2	0	3	4	2	5	5	4	2	4	4	3	2	0	0
A0A0C4WH91	6	3	4	3	2	3	6	7	3	3	3	4	7	7	6
A0A0C4WH94	2	4	2	3	3	3	3	5	3	4	5	4	0	0	0
A0A0C4WH95	15	19	19	22	22	22	10	8	6	11	11	10	8	15	9
A0A0C4WH98	4	4	4	4	4	4	4	4	2	4	4	4	3	0	0
A0A0C4WH99	0	2	3	2	2	2	2	3	0	3	0	2	0	0	0
A0A0C4WHA3	5	4	4	2	0	2	4	4	0	2	2	2	3	3	3
A0A0C4WHA4	3	4	4	5	5	5	5	3	3	3	3	4	3	0	0
A0A0C4WHA9	16	14	12	12	9	12	15	16	15	16	17	17	5	6	4
A0A0C4WHB1	0	0	0	0	0	0	7	6	4	11	9	10	0	0	0
A0A0C4WHB6	0	2	3	0	0	0	2	0	0	0	0	0	4	4	4
A0A0C4WHB9	8	7	6	3	2	3	6	5	4	2	4	3	9	7	8
A0A0C4WHC8	35	27	31	41	39	40	41	21	15	39	30	36	10	10	10
A0A0C4WHD0	2	3	2	6	4	6	3	3	3	6	7	6	2	0	0
A0A0C4WHD7	4	3	4	5	5	5	5	2	0	4	4	5	0	0	0
A0A0C4WHE0	2	0	0	2	3	4	4	3	3	4	4	4	0	0	0
A0A0C4WHE2	13	13	12	15	14	16	13	13	10	16	15	13	6	11	16
A0A0C4WHE7	0	0	0	0	0	0	2	2	0	3	3	3	0	0	0
A0A0C4WHE9	0	0	0	0	0	0	4	4	0	4	5	4	2	0	2
A0A0C4WHF1	4	4	4	2	3	2	2	0	0	0	2	0	2	0	2
A0A0C4WHF3	5	5	4	6	4	0	5	6	3	5	5	0	0	0	0
A0A0C4WHF5	3	2	2	5	5	3	5	5	4	5	4	4	2	0	0
A0A0C4WHF7	3	0	0	3	3	3	3	0	0	4	4	3	0	0	0
A0A0C4WHF8	11	12	11	12	10	12	11	10	9	8	9	9	11	9	9
A0A0C4WHG4	0	0	0	4	3	4	0	0	0	0	0	3	2	0	0
A0A0C4WHG6	10	13	14	15	13	14	13	15	8	10	11	12	8	4	3
A0A0C4WHH5	53	55	56	57	55	51	53	56	50	55	53	53	12	13	11
A0A0C4WHH9	19	19	19	20	17	22	20	8	8	17	15	17	0	8	6
A0A0C4WHI7	6	2	0	4	5	3	5	2	0	3	0	0	0	0	0
A0A0C4WHJ2	17	18	19	19	20	22	19	18	14	17	15	20	15	12	7
A0A0C4WHJ5	0	0	0	0	0	0	0	0	0	0	0	0	0	0	0
A0A0C4WHJ7	2	2	2	0	0	0	2	2	2	0	2	2	4	4	3
A0A0C4WHJ8	0	0	0	0	0	0	3	3	2	0	0	0	7	6	6
A0A0C4WHL5	44	43	45	32	26	24	40	44	36	28	24	26	26	24	29
A0A0C4WHM1	9	11	11	12	13	14	12	12	11	13	13	13	14	12	12
A0A0C4WHM3	4	5	6	4	3	5	2	3	0	2	2	3	2	2	2
A0A0C4WHN1	4	5	4	3	5	5	5	6	4	5	4	4	5	2	3
A0A0C4WHN3	0	0	0	0	0	0	0	0	0	0	0	0	4	0	0
A0A0C4WHN5	0	0	0	2	0	0	0	0	0	0	2	2	0	0	0
A0A0C4WHP0	2	3	3	3	2	2	3	0	0	0	0	0	2	0	2
A0A0C4WHP5	0	0	0	4	4	4	0	0	0	0	0	0	0	0	0
A0A0C4WHQ3	0	0	0	0	0	0	2	2	0	0	0	0	0	0	0
A0A0C4WHQ5	3	3	3	2	0	0	2	0	0	3	3	3	3	3	3
A0A0C4WHQ9	2	3	2	4	2	3	2	3	0	2	3	2	3	2	2
A0A0C4WHR6	3	3	7	11	7	8	2	2	2	0	0	0	13	13	13
A0A0C4WHR7	21	15	17	33	33	33	12	14	9	4	5	9	34	30	32
A0A0C4WHT3	24	26	29	31	30	31	27	26	24	27	29	28	28	22	22
A0A0C4WHT4	20	22	23	22	21	21	20	24	23	22	22	23	21	20	21
A0A0C4WHT6	10	11	8	9	8	10	11	9	4	10	10	12	2	2	3
A0A0C4WHT9	2	0	0	0	0	0	2	0	0	0	0	0	0	0	0
A0A0C4WHU1	10	11	10	3	4	3	13	15	14	2	4	5	14	13	11
A0A0C4WHU2	5	3	4	2	2	2	4	4	5	4	4	4	0	0	0
A0A0C4WHU7	17	9	11	19	19	19	19	17	16	18	19	17	0	0	3
A0A0C4WHV1	12	12	15	13	17	16	13	14	9	15	13	12	10	8	8
A0A0C4WHV3	0	0	0	0	0	0	0	0	0	0	0	0	0	0	0
A0A0C4WHV5	0	0	0	2	2	2	0	0	0	2	0	2	0	4	3
A0A0C4WHV8	2	0	0	2	2	0	2	2	0	0	0	2	0	2	5
A0A0C4WHV9	12	12	12	12	12	13	13	12	12	12	12	12	13	13	13
A0A0C4WHW0	11	14	14	17	17	16	13	13	12	15	16	15	0	0	0
A0A0C4WHW4	5	6	5	5	3	5	6	6	2	5	5	5	7	7	7
A0A0C4WHW8	14	13	14	16	17	17	12	10	8	14	14	16	9	9	9
A0A0C4WHX1	0	0	0	0	0	2	0	0	0	0	2	0	0	0	0
A0A0C4WHX3	7	7	8	6	6	6	6	7	5	6	5	6	7	6	6
A0A0C4WHX5	9	7	10	10	8	10	4	6	0	0	0	0	12	12	11
A0A0C4WHX6	6	6	7	6	7	8	6	7	3	6	7	7	5	4	4
A0A0C4WHX8	23	25	23	26	26	25	27	26	19	24	27	25	8	20	26
A0A0C4WHY0	3	3	3	2	0	2	3	3	2	2	3	2	3	3	2
A0A0C4WHY2	6	5	5	5	4	4	0	0	0	0	0	0	4	3	4
A0A0C4WHZ3	20	25	27	29	27	26	26	21	17	22	27	25	13	10	7
A0A0C4WI22	10	8	7	10	12	10	9	10	8	10	12	12	0	2	3
A0A0C4WI44	6	8	9	8	7	8	8	8	9	5	9	10	8	8	7
A0A0C4WI46	6	6	4	2	3	2	14	16	9	3	3	2	7	9	7
A0A0C4WI60	19	12	17	29	30	31	28	13	3	14	5	7	48	52	54
A0A0C4WI71	0	0	0	2	0	0	0	0	0	2	0	2	0	0	0
A0A0C4WI80	0	0	0	0	0	0	0	0	0	0	0	0	0	0	0
A0A0C4WI87	62	62	66	76	72	73	54	33	17	38	22	27	57	66	61
A0A0C4WI90	3	4	4	3	3	4	3	3	2	2	0	2	0	0	0
A0A0C4WI96	0	0	0	0	0	0	0	0	0	0	0	0	7	7	8
A0A0C4WI98	43	47	51	54	57	53	46	49	43	50	50	51	39	37	39
A0A0C4WIA0	4	2	2	5	4	6	6	2	2	6	5	6	0	0	0
A0A0C4WIA4	6	8	7	7	8	9	8	6	6	7	7	7	9	7	6
A0A0C4WIA9	0	2	2	2	0	0	2	2	0	2	2	0	4	3	0
A0A0C4WIB0	4	4	4	5	5	6	4	6	0	5	6	6	2	2	0
A0A0C4WIB1	11	15	14	15	15	16	15	12	11	13	13	13	17	17	18
A0A0C4WIB3	37	41	40	34	35	33	40	41	35	38	38	38	39	41	37
A0A0C4WIB4	41	42	41	40	37	38	40	42	32	37	36	36	31	30	27
A0A0C4WIB6	50	56	58	57	55	52	53	55	51	53	56	56	41	42	39
A0A0C4WIB9	2	0	0	3	2	3	2	0	0	2	2	4	0	2	0
A0A0C4WIC0	0	0	0	0	0	0	0	0	0	0	0	0	0	0	0
A0A0C4WIC3	8	6	7	9	5	9	10	10	6	10	7	8	4	6	4
A0A0C4WIC4	0	2	3	3	3	5	2	0	2	0	0	0	5	2	2
A0A0C4WIC5	6	5	6	7	5	5	7	5	4	6	7	6	4	3	3
A0A0C4WIC6	7	4	8	12	8	11	3	3	0	0	0	0	8	9	7
A0A0C4WIC7	2	4	5	6	3	5	2	6	0	3	2	3	5	3	0
A0A0C4WID1	5	2	5	8	7	8	6	7	4	9	8	10	0	0	0
A0A0C4WID3	13	9	8	7	5	7	15	12	12	8	8	9	9	16	19
A0A0C4WID4	0	0	0	0	0	0	0	0	0	0	0	0	4	4	3
A0A0C4WID7	0	0	0	0	2	0	0	0	0	0	0	0	0	2	2
A0A0C4WID8	6	4	4	7	3	6	7	0	3	6	6	6	3	10	10
A0A0C4WIE0	3	3	3	5	4	6	4	4	2	5	4	5	6	4	3
A0A0C4WIE6	2	3	4	0	0	0	4	3	2	0	0	0	3	2	3
A0A0C4WIE8	35	29	31	37	37	39	40	31	20	34	24	33	10	13	9
A0A0C4WIE9	33	30	28	38	33	37	36	23	13	31	33	32	13	13	15
A0A0C4WIF2	2	2	3	4	5	5	3	2	3	5	5	5	2	0	0
A0A0C4WIF3	0	0	2	2	0	0	0	2	0	0	0	0	2	2	0
A0A0C4WIF4	0	0	2	2	0	3	0	0	0	2	2	0	0	0	0
A0A0C4WIF5	11	9	12	9	7	11	10	8	2	6	7	7	8	6	6
A0A0C4WIG6	10	12	12	15	14	14	9	12	3	3	4	5	13	16	17
A0A0C4WIG8	4	4	2	5	3	6	5	3	0	4	3	2	4	3	4
A0A0C4WIG9	13	13	13	12	11	12	11	11	9	11	11	11	12	11	12
A0A0C4WIH1	2	2	2	0	2	3	2	2	0	0	0	2	0	0	0
A0A0C4WIH2	8	8	6	0	0	0	9	7	2	0	0	2	18	17	16
A0A0C4WIH3	13	16	18	20	20	19	18	18	16	17	19	19	13	12	7
A0A0C4WIH5	7	7	8	7	5	8	11	9	6	7	9	7	6	5	4
A0A0C4WIH8	3	3	3	3	2	3	3	4	0	2	4	3	0	0	0
A0A0C4WII0	2	3	3	3	2	3	2	2	2	2	2	2	2	0	0
A0A0C4WII1	4	6	5	8	8	7	6	5	5	8	7	6	6	5	5
A0A0C4WII2	33	33	33	32	32	35	34	30	26	32	32	33	11	13	15
A0A0C4WII7	21	12	15	21	25	22	24	13	7	20	13	15	0	6	4
A0A0C4WII9	29	33	31	31	31	33	31	31	21	29	27	29	22	23	27
A0A0C4WIJ0	7	7	8	10	10	11	11	10	6	10	11	12	6	2	4
A0A0C4WIJ1	9	10	12	11	9	10	11	12	8	8	10	10	10	9	7
A0A0C4WIJ4	0	0	0	0	2	2	3	0	0	0	0	0	0	0	0
A0A0C4WIJ5	22	24	21	23	20	26	27	19	13	26	21	22	10	9	9
A0A0C4WIJ6	4	6	6	9	6	4	8	9	5	4	6	7	6	8	9
A0A0C4WIJ8	3	2	3	3	2	3	3	5	3	4	3	4	0	2	2
A0A0C4WIJ9	14	12	11	15	11	11	14	12	10	14	10	11	0	6	5
A0A0C4WIK2	74	77	80	78	77	80	77	73	67	74	76	75	66	63	60
A0A0C4WIK3	2	3	3	3	3	3	2	2	2	2	2	2	0	0	0
A0A0C4WIK5	7	8	10	11	8	7	8	8	5	5	9	9	4	5	2
A0A0C4WIK6	0	0	0	0	0	0	0	0	0	0	0	0	3	0	0
A0A0C4WIK8	3	4	5	6	7	7	5	4	4	4	5	6	0	0	0
A0A0C4WIL1	5	5	6	6	6	7	6	5	4	6	7	6	0	0	2
A0A0C4WIL2	5	4	4	5	5	4	6	6	3	6	6	6	0	0	2
A0A0C4WIL6	12	14	11	9	9	11	12	9	7	11	10	12	6	5	6
A0A0C4WIL9	0	2	2	2	2	2	2	0	0	3	3	0	0	0	0
A0A0C4WIM0	17	8	8	13	13	14	17	5	0	11	8	6	0	0	2
A0A0C4WIM1	13	14	14	11	12	12	8	10	0	3	0	3	14	13	14
A0A0C4WIM3	3	5	4	7	6	6	5	5	3	6	5	6	7	8	4
A0A0C4WIM5	7	7	7	7	7	6	7	7	6	7	7	7	9	8	7
A0A0C4WIM6	0	0	0	5	6	9	0	0	0	5	0	4	0	0	0
A0A0C4WIM7	4	5	5	9	6	11	9	11	7	10	8	8	11	8	7
A0A0C4WIM8	13	14	13	9	8	9	7	8	4	3	3	5	12	10	11
A0A0C4WIM9	0	0	0	0	0	0	0	3	0	0	0	0	2	3	2
A0A0C4WIN0	5	7	7	14	11	12	10	9	7	11	9	12	0	3	3
A0A0C4WIN1	8	9	9	7	8	8	9	8	5	7	8	7	8	7	7
A0A0C4WIN4	5	8	7	4	2	5	6	7	5	6	8	5	6	7	7
A0A0C4WIN5	0	0	0	3	3	3	0	0	0	0	2	3	0	0	0
A0A0C4WIN6	26	28	28	29	30	28	26	28	22	26	26	25	22	21	20
A0A0C4WIN7	0	0	0	2	2	2	0	0	0	2	2	2	0	0	0
A0A0C4WIP0	2	2	2	2	0	2	3	2	2	2	3	2	2	2	2
A0A0C4WIP1	0	0	0	0	0	0	0	0	0	0	0	0	0	3	3
A0A0C4WIP4	5	6	7	6	6	7	6	5	2	5	4	7	0	0	0
A0A0C4WIP5	2	4	3	0	0	0	2	4	0	0	0	0	4	5	4
A0A0C4WIP6	5	4	5	7	5	6	5	6	3	5	7	6	5	4	5
A0A0C4WIP7	2	3	2	2	2	2	5	6	4	6	6	6	5	3	2
A0A0C4WIP9	9	11	12	11	8	10	9	10	4	8	6	8	2	0	0
A0A0C4WIQ0	5	6	7	6	7	7	7	6	3	6	6	7	3	0	0
A0A0C4WIQ2	3	2	3	10	9	11	2	3	0	10	9	9	9	7	5
A0A0C4WIQ3	32	28	29	26	25	24	32	31	25	30	30	28	13	13	13
A0A0C4WIQ4	0	0	0	0	0	0	0	0	0	0	0	0	0	0	0
A0A0C4WIQ5	3	2	3	7	6	7	5	2	3	6	5	7	3	0	0
A0A0C4WIQ6	0	3	3	3	2	3	3	3	0	3	3	3	3	0	0
A0A0C4WIQ9	11	12	15	14	14	17	14	8	2	7	0	5	9	13	14
A0A0C4WIR0	16	19	20	20	21	19	17	20	14	17	19	17	15	15	14
A0A0C4WIR1	0	0	0	2	2	0	0	0	0	2	3	0	0	0	0
A0A0C4WIR2	3	2	2	0	0	2	3	0	0	2	0	2	0	0	0
A0A0C4WIR3	20	21	22	21	20	22	20	20	11	19	21	18	4	6	4
A0A0C4WIR4	2	3	4	5	4	4	5	3	0	4	3	4	0	0	0
A0A0C4WIR5	3	3	3	7	5	5	0	0	0	0	0	0	9	5	8
A0A0C4WIR7	7	6	6	7	7	8	7	7	6	7	7	6	6	4	3
A0A0C4WIR8	8	8	7	9	7	7	9	6	5	8	10	8	0	0	0
A0A0C4WIR9	2	0	2	0	0	0	0	0	0	0	0	0	2	2	0
A0A0C4WIS0	3	5	5	6	5	4	5	6	0	0	3	5	0	0	0
A0A0C4WIS2	34	33	36	39	45	43	35	30	28	39	42	37	7	5	4
A0A0C4WIS3	9	11	15	13	12	14	9	9	6	13	12	13	6	7	5
A0A0C4WIS4	0	2	3	0	0	0	0	2	0	0	0	0	4	4	4
A0A0C4WIS6	2	0	2	6	6	5	0	0	0	0	0	0	0	0	0
A0A0C4WIS8	7	9	7	7	8	10	6	7	5	6	8	6	8	7	5
A0A0C4WIT0	8	6	6	10	12	10	10	5	7	10	9	8	0	2	4
A0A0C4WIT1	12	14	15	18	20	18	14	15	10	16	17	18	9	8	7
A0A0C4WIT2	0	0	0	0	0	0	0	0	0	2	0	0	0	0	0
A0A0C4WIT3	4	5	7	18	15	18	4	5	0	14	15	18	8	3	7
A0A0C4WIT4	2	2	3	0	0	0	3	5	2	0	0	2	5	5	3
A0A0C4WIT5	10	11	11	9	10	12	9	12	10	11	11	11	11	9	10
A0A0C4WIT6	0	2	2	8	7	7	0	0	0	7	7	8	2	0	0
A0A0C4WIT7	3	4	6	11	12	12	3	2	0	9	10	10	11	11	6
A0A0C4WIU1	9	10	10	9	9	9	9	8	9	9	9	8	9	7	7
A0A0C4WIU2	0	0	0	0	0	2	0	0	0	2	2	2	0	0	0
A0A0C4WIU3	5	6	7	8	8	8	6	5	2	8	8	8	4	3	2
A0A0C4WIU4	11	15	14	17	15	13	14	16	13	15	17	13	11	7	6
A0A0C4WIU5	2	0	0	0	2	0	2	0	0	0	0	0	0	0	0
A0A0C4WIU7	6	6	6	9	8	9	8	6	4	8	9	9	3	3	2
A0A0C4WIV0	16	16	16	16	13	16	18	17	15	13	14	14	15	10	12
A0A0C4WIV2	27	21	28	82	83	78	36	21	29	77	80	80	57	52	48
A0A0C4WIV4	11	9	11	16	15	16	12	12	2	14	15	15	14	14	13
A0A0C4WIV7	0	0	0	3	3	3	0	0	0	3	3	3	3	0	2
A0A0C4WIV8	8	9	9	9	7	8	7	8	4	4	3	5	9	6	6
A0A0C4WIV9	4	4	4	9	7	7	4	5	0	0	2	2	7	6	7
A0A0C4WIW0	0	0	3	4	2	4	0	0	0	4	4	2	3	2	2
A0A0C4WIW1	3	2	2	3	3	3	2	2	0	3	3	3	4	4	3
A0A0C4WIW3	0	0	0	2	2	2	0	0	0	0	0	0	0	0	0
A0A0C4WIW4	3	5	5	0	0	0	5	5	2	3	3	4	4	4	2
A0A0C4WIW6	2	3	3	0	0	0	0	0	0	0	0	0	3	0	0
A0A0C4WIW7	8	9	14	15	15	15	13	12	10	13	14	14	16	15	15
A0A0C4WIW8	0	0	0	0	0	2	0	0	0	0	0	0	2	0	0
A0A0C4WIW9	4	8	7	5	3	2	8	10	4	3	3	4	13	13	10
A0A0C4WIX1	45	39	41	47	46	47	49	44	28	45	41	39	19	15	17
A0A0C4WIX5	6	5	7	5	5	7	9	11	8	6	8	8	4	7	7
A0A0C4WIX6	23	28	27	33	31	32	33	34	30	30	32	35	13	16	11
A0A0C4WIX8	3	3	3	0	0	0	0	2	0	0	0	0	2	0	0
A0A0C4WIY0	22	26	26	27	25	27	19	21	16	21	18	21	27	26	26
A0A0C4WIY3	4	2	3	2	3	3	3	0	0	2	0	2	0	0	0
A0A0C4WIY5	0	0	0	0	0	0	0	0	0	0	0	0	0	2	0
A0A0C4WIY6	2	4	3	4	5	6	4	4	3	6	5	5	3	0	0
A0A0C4WIY8	32	35	40	38	45	40	40	35	33	36	38	40	18	20	20
A0A0C4WIY9	4	7	8	7	9	8	8	8	6	8	7	8	7	6	5
A0A0C4WIZ0	12	11	14	39	41	40	19	10	10	38	39	41	33	30	29
A0A0C4WIZ4	11	13	14	12	12	13	12	10	11	9	8	11	9	12	11
A0A0C4WIZ7	10	7	9	3	3	5	8	2	2	0	3	2	28	41	43
A0A0C4WJ02	12	13	12	20	15	17	14	11	14	18	17	17	6	7	5
A0A0C4WJ05	2	0	0	0	0	0	2	2	0	0	0	0	3	7	8
A0A0C4WJ06	3	3	3	3	3	4	4	3	4	3	3	4	3	3	2
A0A0C4WJ08	34	35	34	52	51	47	18	21	10	19	20	18	35	44	37
A0A0C4WJ13	15	15	15	14	13	13	11	10	7	12	12	12	13	12	13
A0A0C4WJ16	4	3	4	3	4	3	3	2	0	4	5	3	2	0	0
A0A0C4WJ19	9	9	11	12	11	11	7	8	7	11	12	12	7	2	3
A0A0C4WJ25	3	3	2	0	2	0	2	2	0	2	2	2	2	2	2
A0A0C4WJ29	3	4	4	5	4	4	5	4	2	5	5	4	3	6	7
A0A0C4WJ31	24	28	29	26	24	21	22	22	22	21	23	22	27	23	26
A0A0C4WJ33	2	4	4	3	5	6	5	4	3	4	5	3	5	3	2
A0A0C4WJ35	0	0	0	2	2	2	0	0	0	3	3	3	0	0	0
A0A0C4WJ37	0	0	0	0	0	0	0	0	0	0	0	0	0	2	3
A0A0C4WJ40	6	5	6	6	6	7	7	8	3	7	6	7	0	2	2
A0A0C4WJ41	4	0	3	5	4	3	7	8	4	7	8	8	0	3	3
A0A0C4WJ43	0	0	0	0	0	0	4	5	2	4	4	4	0	0	2
A0A0C4WJ45	0	0	0	0	0	0	2	2	0	0	0	0	0	2	0
A0A0C4WJ46	13	13	12	7	9	10	12	12	6	9	8	9	10	9	9
A0A0C4WJ53	11	11	13	14	15	14	13	12	12	12	14	12	2	3	7
A0A0C4WJ59	3	4	4	4	3	2	3	4	0	3	2	0	4	3	3
A0A0C4WJ61	7	6	6	8	5	6	8	8	5	8	7	7	4	2	4
A0A0C4WJ62	4	2	4	6	6	5	5	5	3	3	3	5	4	3	4
A0A0C4WJ64	4	4	5	6	6	6	6	6	5	4	6	6	2	0	0
A0A0C4WJ65	3	0	2	0	0	2	5	3	3	2	3	2	0	0	0
A0A0C4WJ71	3	4	5	0	0	0	8	9	6	5	6	5	15	14	14
A0A0C4WJ72	3	2	5	11	10	9	3	4	0	11	9	9	9	7	7
A0A0C4WJ76	2	3	3	0	2	2	3	4	0	2	2	2	5	6	5
A0A0C4WJ77	9	10	14	11	14	12	17	16	13	16	18	20	12	9	16
A0A0C4WJ81	16	18	17	12	8	7	14	13	12	14	17	15	14	14	11
A0A0C4WJ82	3	0	3	2	3	0	4	3	0	2	0	2	6	7	8
A0A0C4WJ83	3	0	0	2	2	3	3	0	0	2	2	2	2	0	0
A0A0C4WJ84	23	21	21	6	5	4	23	17	17	25	25	24	3	2	4
A0A0C4WJ87	0	0	0	2	3	2	0	0	0	3	0	2	0	0	0
A0A0C4WJ88	0	0	0	0	0	0	0	0	0	0	0	0	0	0	0
A0A0C4WJ91	0	0	0	0	0	0	4	3	2	0	0	2	0	0	0
A0A0C4WJ94	4	3	3	6	4	6	5	3	0	5	5	4	0	0	0
A0A0C4WJ98	29	30	31	34	37	35	39	28	16	31	18	25	10	17	10
A0A0C4WJA0	5	7	7	7	6	7	4	3	2	2	0	2	0	0	2
A0A0C4WJA2	0	0	0	0	0	0	0	0	0	0	0	0	3	0	2
A0A0C4WJA3	0	0	0	0	0	2	0	0	0	0	2	0	0	0	0
A0A0C4WJA5	2	2	2	2	2	2	2	0	2	2	0	0	3	3	2
A0A0C4WJA7	0	0	0	0	0	0	0	0	0	0	0	0	0	0	0
A0A0C4WJA8	2	2	0	3	2	4	2	2	0	4	2	3	0	0	0
A0A0C4WJA9	12	12	13	22	19	21	8	12	6	3	0	4	19	20	15
A0A0C4WJB1	10	14	15	13	12	15	15	10	10	15	13	13	17	30	32
A0A0C4WJB4	11	11	12	13	12	11	10	12	9	12	12	14	4	6	3
A0A0C4WJB7	0	0	0	0	0	0	6	7	3	0	0	0	5	4	2
A0A0C4WJB9	3	4	2	13	12	12	6	5	2	12	11	14	2	0	0
A0A0C4WJC0	13	10	11	8	6	7	9	9	0	8	8	5	8	8	7
A0A0C4WJC1	2	0	0	0	0	0	0	0	0	2	0	0	0	0	0
A0A0C4WJC2	6	3	3	5	4	4	5	0	0	4	0	0	0	0	0
A0A0C4WJC7	0	2	0	2	2	0	3	0	0	2	2	0	0	0	0
A0A0C4WJD1	25	28	28	25	25	24	24	25	20	24	23	22	21	16	16
A0A0C4WJD2	4	2	3	8	6	7	5	3	0	6	6	6	0	0	0
A0A0C4WJD3	5	6	5	4	3	4	5	5	2	5	4	2	8	8	7
A0A0C4WJD7	3	4	4	2	2	2	0	2	2	0	2	3	4	2	0
A0A0C4WJD8	0	0	0	0	0	0	6	5	4	0	2	0	4	0	0
A0A0C4WJD9	8	10	11	0	0	3	9	11	4	2	3	2	16	15	14
A0A0C4WJE1	3	6	5	4	4	6	4	4	0	5	5	6	0	3	0
A0A0C4WJE2	12	16	16	14	13	11	12	13	11	12	12	12	11	9	9
A0A0C4WJE4	11	11	11	12	10	11	10	10	7	10	10	10	11	11	10
A0A0C4WJE5	5	6	6	6	6	6	5	7	5	6	5	5	8	6	5
A0A0C4WJE6	3	3	3	3	2	3	0	2	2	3	2	2	4	4	3
A0A0C4WJE7	5	4	6	7	7	7	6	6	4	7	6	7	6	4	4
A0A0C4WJE8	7	6	5	6	6	7	5	6	4	7	8	8	2	0	0
A0A0C4WJF0	2	0	0	0	0	0	6	4	3	2	2	0	0	2	2
A0A0C4WJF1	4	4	4	4	4	4	4	4	3	4	4	4	4	4	4
A0A0C4WJF2	5	4	5	9	6	8	6	6	4	6	6	6	5	0	0
A0A0C4WJF4	15	14	14	14	15	16	15	14	12	15	16	16	16	15	15
A0A0C4WJF6	0	2	2	2	2	2	2	2	0	2	2	0	0	0	0
A0A0C4WJF7	7	7	9	11	8	9	6	8	5	5	8	7	8	9	8
A0A0C4WJF8	21	17	18	28	26	27	23	16	11	23	19	21	3	5	4
A0A0C4WJF9	2	2	3	3	2	3	3	3	2	2	3	3	2	2	2
A0A0C4WJG0	7	8	7	11	11	10	0	0	0	0	0	0	0	0	0
A0A0C4WJG1	20	20	20	17	18	16	17	18	14	17	19	17	4	6	3
A0A0C4WJG3	0	3	3	2	2	0	3	2	2	2	3	3	3	0	0
A0A0C4WJG5	11	11	11	14	15	14	14	10	6	13	13	14	0	0	0
A0A0C4WJG9	6	6	6	0	0	0	6	6	4	4	2	5	0	0	0
A0A0C4WJH0	7	13	15	17	16	18	14	14	10	9	11	15	13	6	4
A0A0C4WJH2	3	6	7	0	0	0	4	3	0	2	0	3	2	6	6
A0A0C4WJH4	0	0	0	0	0	0	0	0	0	0	0	0	0	0	0
A0A0C4WJH7	3	0	2	4	4	4	3	3	0	3	3	4	0	0	0
A0A0C4WJH8	28	30	31	32	31	31	30	31	29	30	31	31	30	29	29
A0A0C4WJH9	10	10	11	13	9	11	10	13	8	6	6	5	10	9	6
A0A0C4WJI1	3	4	4	4	4	4	4	4	2	3	3	4	2	0	0
A0A0C4WJI2	43	53	51	57	57	55	53	54	49	50	50	52	41	34	34
A0A0C4WJI6	11	12	14	14	17	15	14	16	10	15	18	16	13	10	11
A0A0C4WJI8	0	3	2	5	4	5	0	0	0	2	3	2	0	0	0
A0A0C4WJI9	0	0	0	0	0	0	0	0	0	0	0	0	0	0	0
A0A0C4WJJ3	2	2	2	3	2	4	0	0	0	0	0	0	0	0	0
A0A0C4WJJ4	0	3	4	0	0	2	4	3	3	0	2	4	3	2	2
A0A0C4WJJ8	14	14	13	18	18	18	11	4	4	14	15	16	2	0	0
A0A0C4WJJ9	0	5	6	4	2	4	4	5	0	2	3	3	6	4	5
A0A0C4WJK0	0	0	0	0	0	0	0	4	0	0	0	0	4	4	3
A0A0C4WJK1	2	2	3	4	4	4	4	3	3	3	3	3	0	0	0
A0A0C4WJK3	4	5	5	6	5	6	6	8	5	5	7	4	0	0	0
A0A0C4WJK5	5	8	7	7	8	9	7	7	6	6	8	5	6	5	3
A0A0C4WJK7	27	27	26	27	26	28	28	29	22	26	25	28	14	12	16
A0A0C4WJK9	8	5	4	7	7	7	10	6	2	8	9	7	0	2	0
A0A0C4WJL0	0	0	0	0	0	2	0	0	0	0	0	0	0	0	0
A0A0C4WJL1	6	6	5	7	8	8	7	7	5	7	7	8	6	4	2
A0A0C4WJL2	2	7	8	8	6	10	7	8	4	8	7	6	4	3	2
A0A0C4WJL3	32	35	35	34	32	32	33	35	32	35	36	35	19	20	16
A0A0C4WJL4	5	4	4	5	3	4	2	2	2	5	4	4	0	0	0
A0A0C4WJL6	14	15	15	12	14	12	13	14	12	14	12	12	12	12	13
A0A0C4WJL8	0	0	0	3	3	2	0	0	0	2	0	0	0	0	0
A0A0C4WJM1	5	6	6	6	5	6	6	6	3	5	5	6	4	2	0
A0A0C4WJM2	3	4	3	3	4	3	3	4	0	3	3	2	3	0	2
A0A0C4WJM3	7	6	8	9	8	10	8	5	2	10	9	10	2	2	3
A0A0C4WJM4	2	0	0	2	2	2	0	0	0	0	0	0	4	4	4
A0A0C4WJM5	0	0	0	0	0	0	0	0	0	0	0	0	3	2	2
A0A0C4WJM6	4	3	3	4	5	4	4	4	3	5	5	3	5	5	4
A0A0C4WJM8	2	3	2	3	3	3	2	0	0	3	3	3	0	0	0
A0A0C4WJM9	5	6	6	6	4	6	5	7	3	4	4	5	5	5	5
A0A0C4WJN1	5	5	4	5	3	4	4	2	0	3	3	5	0	0	0
A0A0C4WJN2	2	0	0	2	0	0	3	2	2	0	0	0	0	0	0
A0A0C4WJN3	2	3	3	2	2	3	2	2	0	3	2	0	0	0	0
A0A0C4WJN5	2	2	2	2	3	3	0	2	0	3	3	3	0	0	0
A0A0C4WJN6	5	5	5	5	6	5	6	5	5	5	4	5	3	5	4
A0A0C4WJN7	14	14	12	13	12	13	15	16	12	16	13	16	10	3	4
A0A0C4WJN8	11	10	11	12	11	12	11	9	7	10	12	11	0	0	0
A0A0C4WJN9	3	0	2	3	3	3	0	3	0	2	3	2	0	0	0
A0A0C4WJP0	0	0	0	2	2	2	0	0	0	0	0	0	2	0	0
A0A0C4WJP1	0	0	0	2	0	0	0	0	0	0	0	0	0	2	0
A0A0C4WJP3	12	14	12	10	8	9	8	13	7	4	5	6	16	16	16
A0A0C4WJP4	9	9	13	12	13	11	11	8	7	13	13	12	0	0	0
A0A0C4WJP7	0	3	2	4	0	4	2	0	0	2	2	4	2	0	0
A0A0C4WJP8	0	0	0	0	0	0	0	0	0	0	0	0	21	20	21
A0A0C4WJP9	0	2	3	3	2	2	2	3	2	0	3	3	2	3	2
A0A0C4WJQ0	4	5	5	5	4	4	5	5	4	5	4	5	4	3	3
A0A0C4WJQ3	3	4	4	4	4	3	3	2	3	3	3	4	2	0	0
A0A0C4WJQ4	17	15	16	14	13	15	12	15	7	10	10	10	13	6	9
A0A0C4WJQ6	14	19	14	22	21	24	20	18	14	16	16	16	4	4	3
A0A0C4WJQ7	41	39	43	51	51	47	48	36	31	41	36	43	20	22	24
A0A0C4WJQ9	0	2	2	3	4	3	3	2	0	3	2	3	2	0	2
A0A0C4WJR0	6	5	6	6	6	8	7	7	7	7	6	6	8	7	8
A0A0C4WJR1	19	21	22	19	18	17	17	19	15	17	17	17	19	17	18
A0A0C4WJR2	0	0	0	3	5	5	0	0	0	0	0	0	0	0	0
A0A0C4WJR3	37	21	30	50	46	55	48	35	31	44	42	43	18	21	23
A0A0C4WJR4	16	17	16	17	15	16	12	13	12	13	13	12	14	12	13
A0A0C4WJR5	6	6	3	6	7	6	6	6	3	6	6	5	2	0	0
A0A0C4WJR6	79	61	72	78	77	80	83	64	57	71	63	71	25	35	31
A0A0C4WJR8	0	0	0	0	0	0	0	0	0	0	0	0	2	2	2
A0A0C4WJS0	12	13	12	14	13	14	12	13	9	15	13	14	7	4	0
A0A0C4WJS1	3	3	4	0	0	2	2	2	0	0	2	0	3	2	3
A0A0C4WJS2	6	7	7	6	4	6	6	6	5	3	4	3	0	2	4
A0A0C4WJS7	7	2	3	8	4	8	9	0	0	5	2	5	0	0	0
A0A0C4WJS9	3	0	0	4	4	3	0	0	0	2	0	0	2	4	2
A0A0C4WJT0	18	21	21	15	19	19	19	18	15	18	17	18	9	11	11
A0A0C4WJT2	30	33	32	29	32	30	28	30	27	28	27	27	30	27	25
A0A0C4WJT4	32	38	37	37	37	38	37	37	30	35	35	34	31	25	24
A0A0C4WJT8	18	21	23	21	20	19	17	18	15	17	17	17	10	12	12
A0A0C4WJT9	3	5	5	4	5	6	5	6	2	3	5	4	5	5	4
A0A0C4WJU0	4	7	7	3	5	6	6	7	4	6	4	5	5	2	2
A0A0C4WJU2	6	10	9	4	4	3	6	7	5	3	3	2	3	4	5
A0A0C4WJU3	15	19	16	18	17	19	19	15	16	17	17	15	13	10	8
A0A0C4WJU6	0	2	0	2	2	2	0	0	0	0	0	2	0	0	0
A0A0C4WJU7	81	80	88	96	101	100	93	71	64	83	77	78	54	60	56
A0A0C4WJU9	18	16	15	15	13	14	17	12	6	13	10	11	5	4	6
A0A0C4WJV0	13	17	18	15	14	16	15	15	12	11	13	11	13	15	12
A0A0C4WJV8	86	82	79	101	100	102	99	79	65	92	84	86	46	43	46
A0A0C4WJW0	2	0	2	4	4	4	3	0	0	4	3	3	0	0	0
A0A0C4WJW1	0	0	0	0	0	0	0	0	0	0	2	0	0	0	0
A0A0C4WJW4	30	31	31	31	28	30	31	30	29	30	32	31	30	27	23
A0A0C4WJW6	2	2	2	4	4	4	0	0	0	3	3	2	2	0	2
A0A0C4WJW7	0	2	2	3	4	3	2	2	0	5	3	4	0	0	0
A0A0C4WJW8	19	18	18	20	20	19	20	20	16	20	18	19	13	19	23
A0A0C4WJW9	5	4	2	6	4	5	7	5	3	4	3	4	0	0	0
A0A0C4WJX2	5	4	4	3	2	2	3	3	3	3	3	3	4	3	3
A0A0C4WJX3	0	0	0	4	4	3	2	3	0	0	3	2	0	0	0
A0A0C4WJX7	2	3	3	3	0	4	2	3	2	2	0	3	0	2	0
A0A0C4WJX9	14	10	13	10	11	14	15	13	13	13	11	14	9	5	4
A0A0C4WJY0	11	13	12	17	17	17	14	13	10	16	15	15	6	2	6
A0A0C4WJY2	0	0	0	0	0	0	8	7	2	0	0	0	19	18	20
A0A0C4WJY4	5	7	7	10	10	10	9	9	7	8	9	10	7	4	2
A0A0C4WJY6	5	7	5	6	5	4	5	3	0	5	4	6	0	0	0
A0A0C4WJZ2	2	2	0	3	0	2	3	2	3	2	2	2	0	0	0
A0A0C4WJZ3	2	3	2	0	0	0	0	0	0	0	0	0	3	2	2
A0A0C4WJZ4	3	2	4	4	5	5	3	3	0	2	3	2	2	0	4
A0A0C4WJZ6	33	35	35	33	33	33	34	35	27	31	30	29	15	13	14
A0A0C4WJZ7	5	8	9	7	6	6	6	6	5	5	6	5	6	5	4
A0A0C4WJZ8	5	6	7	7	6	8	6	7	7	7	6	5	9	6	6
A0A0C4WJZ9	22	24	23	18	19	21	25	25	22	21	22	22	0	0	0
A0A0C4WK00	3	3	3	3	3	3	3	3	2	3	3	3	3	3	3
A0A0C4WK01	16	9	10	11	11	15	12	4	2	5	2	2	12	13	15
A0A0C4WK02	3	0	4	5	4	5	5	4	3	4	5	5	4	0	0
A0A0C4WK03	8	7	8	7	5	7	8	8	5	6	8	8	0	0	0
A0A0C4WK05	2	0	0	2	2	0	3	0	0	2	0	0	0	0	0
A0A0C4WK08	2	2	2	2	0	2	2	2	0	0	0	0	0	2	2
A0A0C4WK09	35	35	37	40	43	41	37	36	36	41	37	39	14	12	10
A0A0C4WK15	7	8	8	5	7	7	8	3	0	4	2	5	0	0	0
A0A0C4WK16	4	8	6	10	10	8	7	6	5	7	8	8	0	0	0
A0A0C4WK18	10	13	12	11	12	11	12	13	9	10	8	10	7	6	4
A0A0C4WK19	7	8	8	10	7	7	7	8	4	8	7	8	7	8	7
A0A0C4WK20	3	0	3	0	0	0	3	0	0	0	0	0	0	0	0
A0A0C4WK21	11	13	12	11	11	13	12	13	10	11	12	9	6	3	2
A0A0C4WK23	0	0	2	0	0	0	2	4	0	0	0	4	4	3	3
A0A0C4WK25	9	10	10	9	11	11	11	12	10	10	11	12	10	11	12
A0A0C4WK27	6	6	8	10	9	9	10	5	0	8	8	10	2	5	3
A0A0C4WK28	27	29	28	27	26	27	24	29	19	15	19	21	24	26	24
A0A0C4WK31	6	7	8	8	7	7	6	7	6	5	6	6	6	7	6
A0A0C4WK38	5	6	6	5	5	5	5	5	5	5	6	5	6	6	5
A0A0C4WK41	6	8	7	9	8	9	9	6	5	7	8	9	2	0	0
A0A0C4WK43	2	2	2	2	2	2	3	2	0	0	0	0	0	0	0
A0A0C4WK46	5	6	6	5	5	6	6	6	4	5	4	4	4	0	0
A0A0C4WK48	42	44	44	48	45	47	47	47	42	45	46	44	26	31	30
A0A0C4WK49	3	5	6	3	2	3	2	3	2	0	2	2	5	0	0
A0A0C4WK51	18	23	23	23	23	23	22	20	15	23	24	23	23	22	18
A0A0C4WK52	6	8	7	6	5	7	4	8	4	3	6	3	6	4	4
A0A0C4WK53	2	2	2	2	3	3	2	0	2	0	0	2	0	0	0
A0A0C4WK55	14	17	16	15	13	14	16	16	16	8	12	7	15	12	9
A0A0C4WK56	9	12	11	8	9	9	7	10	8	8	6	6	9	6	7
A0A0C4WK57	22	28	25	25	22	25	24	23	19	23	25	23	13	11	12
A0A0C4WK58	0	2	2	2	3	3	2	2	0	2	0	2	0	0	0
A0A0C4WK59	4	4	4	5	4	5	4	4	4	4	4	5	3	5	4
A0A0C4WK60	2	0	0	2	2	0	0	0	2	2	0	0	0	0	0
A0A0C4WK61	16	13	14	16	16	16	13	14	12	16	16	15	6	9	8
A0A0C4WK62	4	5	4	5	3	3	0	0	0	0	2	0	2	0	0
A0A0C4WK63	31	30	34	40	38	37	33	31	25	36	37	34	20	22	20
A0A0C4WK66	3	2	4	0	0	2	8	5	0	0	0	2	5	5	9
A0A0C4WK67	3	4	4	6	4	5	4	6	4	5	5	5	3	0	0
A0A0C4WK68	0	0	2	0	0	3	0	0	0	0	2	2	0	0	0
A0A0C4WK70	15	19	17	17	16	18	16	17	16	17	16	18	18	16	18
A0A0C4WK71	4	4	5	8	6	9	5	6	6	7	6	9	7	2	2
A0A0C4WK72	0	3	3	2	0	2	0	0	0	2	0	0	0	0	0
A0A0C4WK74	7	8	8	9	9	8	6	9	4	7	6	7	7	6	5
A0A0C4WK78	26	30	28	30	32	28	32	30	25	32	33	29	11	18	21
A0A0C4WK79	4	6	5	0	0	0	6	5	0	2	2	3	7	8	8
A0A0C4WK80	3	2	3	2	2	2	0	0	0	0	0	0	10	9	10
A0A0C4WK81	23	15	18	34	35	35	37	24	18	39	32	36	8	11	12
A0A0C4WK83	2	4	3	3	3	3	3	3	4	3	3	3	4	4	4
A0A0C4WK85	2	2	0	0	0	0	0	0	0	0	0	0	0	0	0
A0A0C4WK87	16	21	21	23	19	21	17	19	15	18	18	19	18	16	16
A0A0C4WK88	16	17	16	15	16	15	16	16	16	16	14	14	15	12	13
A0A0C4WK90	12	11	10	14	15	12	12	12	13	14	13	14	2	2	2
A0A0C4WK92	26	11	18	36	32	40	35	17	8	28	20	21	6	4	8
A0A0C4WK94	3	3	2	2	3	3	2	2	0	3	2	2	3	0	0
A0A0C4WK97	4	7	6	7	5	4	7	8	4	7	5	7	3	0	2
A0A0C4WK98	11	10	11	14	14	14	11	8	7	13	12	13	3	3	4
A0A0C4WKA2	29	33	33	30	29	24	30	33	27	31	29	26	29	26	22
A0A0C4WKA3	4	4	4	2	3	3	2	0	0	3	3	3	0	2	0
A0A0C4WKA8	12	13	12	9	6	7	8	10	10	9	11	9	5	0	0
A0A0C4WKB0	37	36	37	34	32	31	36	32	29	31	32	30	8	8	7
A0A0C4WKB1	11	12	14	16	15	16	14	12	11	13	14	16	12	9	7
A0A0C4WKB3	0	0	0	2	2	3	0	0	0	0	0	0	0	0	0
A0A0C4WKB5	6	7	7	4	4	4	4	4	5	5	7	6	7	6	6
A0A0C4WKB7	10	11	10	10	9	11	12	11	10	10	9	11	7	8	8
A0A0C4WKB8	25	18	21	20	15	28	31	22	12	29	25	31	14	17	14
A0A0C4WKC0	0	0	0	0	0	0	0	0	0	0	0	0	0	2	4
A0A0C4WKC1	4	4	3	6	6	5	4	5	4	6	5	6	2	0	0
A0A0C4WKC2	12	18	18	13	10	4	16	16	12	15	14	13	0	3	2
A0A0C4WKC3	3	3	3	8	4	7	6	6	3	8	6	8	6	3	3
A0A0C4WKC7	4	5	5	3	3	2	3	4	0	2	0	0	4	5	4
A0A0C4WKC8	5	4	4	6	6	7	5	3	0	6	4	4	2	0	2
A0A0C4WKC9	13	12	12	15	13	16	6	7	3	3	2	4	16	17	14
A0A0C4WKD4	2	0	0	3	0	2	0	0	0	0	0	2	0	0	3
A0A0C4WKD5	2	0	2	2	0	0	0	0	0	0	0	0	2	2	0
A0A0C4WKD6	45	51	51	50	49	49	46	46	38	45	47	42	49	48	47
A0A0C4WKE0	2	0	0	4	4	4	3	2	3	3	4	4	0	0	0
A0A0C4WKE1	8	10	7	11	10	10	12	11	8	11	12	12	3	2	0
A0A0C4WKE2	0	2	2	0	0	0	0	0	0	0	0	0	0	0	0
A0A0C4WKE3	4	6	6	5	5	5	5	6	3	4	5	6	4	4	3
A0A0C4WKE6	12	17	17	13	11	13	14	19	13	11	15	16	8	6	6
A0A0C4WKE7	5	7	5	7	8	7	7	6	3	7	7	6	3	7	8
A0A0C4WKE8	12	14	16	16	15	15	13	15	10	13	12	14	10	10	10
A0A0C4WKF0	11	10	13	11	14	13	11	11	8	12	13	13	4	0	2
A0A0C4WKF2	3	0	0	2	2	2	3	0	0	3	0	2	0	0	0
A0A0C4WKF4	4	4	3	5	5	5	4	3	2	3	5	4	0	2	2
A0A0C4WKF5	0	2	2	0	0	0	0	0	0	0	0	0	2	0	2
A0A0C4WKF9	10	11	10	9	8	9	4	0	0	7	5	4	4	7	8
A0A0C4WKG2	3	0	0	2	3	3	2	0	0	4	4	4	0	0	0
A0A0C4WKG4	6	8	8	7	5	3	7	7	7	7	6	6	2	0	0
A0A0C4WKH1	10	12	11	13	11	12	13	12	8	11	8	13	12	10	10
A0A0C4WKH2	41	44	46	49	47	46	45	47	38	47	46	47	30	26	24
A0A0C4WKH7	7	9	8	9	8	9	8	7	6	7	7	7	7	8	8
A0A0C4WKI0	22	15	14	24	23	25	29	14	5	22	9	13	7	11	18
A0A0C4WKI3	4	6	5	2	3	3	3	3	2	2	2	3	2	3	2
A0A0C4WKI4	5	5	6	5	5	5	5	5	5	5	5	6	6	6	5
A0A0C4WKI8	0	4	3	2	2	0	3	2	0	0	0	0	4	2	3
A0A0C4WKJ1	3	5	5	9	9	9	2	3	0	9	8	9	12	8	8
A0A0C4WKJ2	25	21	23	26	27	27	23	22	22	22	26	24	8	7	7
A0A0C4WKJ6	0	0	0	2	2	3	0	0	0	3	0	2	3	0	0
A0A0C4WKK2	0	2	2	0	0	0	0	0	0	0	0	0	0	0	0
A0A0C4WKK4	15	11	12	14	10	13	9	12	8	11	9	10	13	13	10
A0A0C4WKK5	3	4	4	2	0	2	3	3	2	0	2	0	2	0	0
A0A0C4WKK6	2	2	2	2	2	2	2	2	2	2	2	2	2	0	0
A0A0C4WKK7	12	14	15	5	7	7	11	14	7	5	5	7	19	17	19
A0A0C4WKK9	11	10	10	10	6	12	14	14	11	12	12	14	12	12	9
A0A0C4WKL2	5	0	3	4	7	6	8	3	0	5	2	2	0	0	0
A0A0C4WKL4	5	5	5	5	5	5	5	5	4	5	4	5	5	4	5
A0A0C4WKL5	0	0	0	3	4	3	0	0	0	0	0	0	2	0	0
A0A0C4WKL8	29	33	32	28	31	28	22	26	19	26	23	23	28	29	30
A0A0C4WKM1	6	3	2	8	8	9	8	2	2	6	5	6	0	0	0
A0A0C4WKM2	23	17	16	18	22	20	23	17	10	15	12	13	9	14	15
A0A0C4WKM3	0	0	0	2	0	3	0	0	0	0	2	0	0	0	0
A0A0C4WKM6	0	0	0	2	2	2	0	0	0	0	0	0	0	0	0
A0A0C4WKM8	7	3	5	4	5	6	4	4	5	7	6	5	0	2	2
A0A0C4WKM9	0	0	0	0	0	0	0	0	0	0	0	0	3	2	2
A0A0C4WKN0	2	0	2	0	0	0	2	2	2	0	0	2	3	3	3
A0A0C4WKN1	12	12	14	14	14	13	13	12	14	14	12	14	13	13	12
A0A0C4WKN4	0	0	0	10	10	9	0	0	2	9	10	10	0	0	0
A0A0C4WKN6	0	2	2	2	2	2	2	2	2	2	2	2	2	2	2
A0A0C4WKN7	33	32	32	34	35	37	36	27	22	37	37	34	11	18	17
A0A0C4WKP0	2	2	0	0	0	2	0	0	0	0	0	0	0	0	0
A0A0C4WKP1	14	17	16	15	16	14	14	16	13	16	14	14	16	15	15
A0A0C4WKP3	14	15	17	11	14	13	15	16	14	13	12	11	13	13	14
A0A0C4WKP4	9	8	9	11	9	10	10	9	9	11	10	11	4	3	4
A0A0C4WKP5	31	29	30	35	33	32	36	32	27	34	36	32	14	9	11
A0A0C4WKP6	7	9	8	0	0	2	10	12	9	0	2	0	22	21	19
A0A0C4WKP7	20	19	17	20	20	20	19	18	18	20	20	20	19	19	18
A0A0C4WKP9	3	2	2	2	2	2	0	0	0	0	0	0	3	3	3
A0A0C4WKQ0	3	3	4	2	0	3	8	7	7	4	3	4	8	7	8
A0A0C4WKQ1	5	2	5	4	7	6	5	5	4	5	4	3	4	4	3
A0A0C4WKQ2	2	3	0	0	0	0	0	0	0	0	0	0	5	5	5
A0A0C4WKQ4	4	7	5	0	0	2	14	13	8	5	2	0	6	2	7
A0A0C4WKQ5	3	0	2	3	3	3	3	2	0	3	3	2	0	0	0
A0A0C4WKQ7	4	3	3	2	3	3	4	6	3	0	2	2	6	6	3
A0A0C4WKQ9	13	8	6	12	12	14	11	2	0	12	0	4	0	0	0
A0A0C4WKR0	7	10	10	8	9	8	6	9	6	7	9	8	9	7	9
A0A0C4WKR1	17	16	16	18	17	18	16	15	13	15	18	17	5	3	4
A0A0C4WKR6	49	51	49	53	52	52	52	53	46	49	53	53	15	12	15
A0A0C4WKR7	8	0	0	6	3	9	12	0	0	2	0	0	0	0	0
A0A0C4WKS0	6	5	5	6	5	7	6	7	6	7	4	5	3	2	2
A0A0C4WKS1	32	37	38	32	30	30	32	32	28	27	28	28	29	25	25
A0A0C4WKS6	0	0	2	2	2	2	2	0	0	0	0	0	0	0	0
A0A0C4WKS7	4	3	2	4	3	3	5	4	2	5	5	5	4	2	3
A0A0C4WKS8	13	13	13	10	10	11	8	12	6	5	10	8	13	11	13
A0A0C4WKT2	0	0	0	0	0	0	0	0	0	0	0	0	0	0	0
A0A0C4WKT3	16	11	12	22	16	19	9	6	0	4	4	5	2	7	7
A0A0C4WKT7	15	17	17	16	16	16	14	16	15	15	15	15	13	12	9
A0A0C4WKT9	29	30	30	29	25	25	17	20	19	18	16	18	22	21	19
A0A0C4WKU2	36	34	34	36	34	37	35	33	30	35	35	36	38	36	35
A0A0C4WKU4	10	12	12	23	20	23	18	15	17	17	22	22	6	5	8
A0A0C4WKU5	7	8	9	13	13	14	12	10	6	11	12	14	2	0	0
A0A0C4WKU7	6	7	7	6	10	10	8	7	7	6	7	8	5	4	5
A0A0C4WKU8	29	28	32	31	29	32	30	29	22	28	27	28	18	16	12
A0A0C4WKV0	0	0	0	0	0	0	0	0	0	0	0	0	0	0	0
A0A0C4WKV1	12	11	14	39	41	40	19	10	10	38	39	41	33	30	29
A0A0C4WKV2	3	0	2	3	4	5	4	0	0	3	4	5	0	0	2
A0A0C4WKV4	2	0	0	2	2	2	0	0	0	2	2	2	2	2	2
A0A0C4WKV5	8	8	8	8	8	8	8	8	6	8	8	8	8	9	9
A0A0C4WKV7	14	16	16	23	23	26	13	17	12	20	24	23	27	25	24
A0A0C4WKV8	0	0	0	2	2	2	0	0	0	2	2	2	2	2	0
A0A0C4WKW0	21	24	23	20	14	15	13	14	9	15	16	14	17	15	18
A0A0C4WKW1	24	27	28	33	32	28	27	22	22	28	28	32	20	25	20
A0A0C4WKW4	42	42	40	32	28	33	39	27	13	24	21	24	7	17	19
A0A0C4WKW5	0	0	0	0	2	2	0	0	0	2	2	0	0	0	0
A0A0C4WKW6	5	7	6	4	2	3	6	5	3	5	5	3	7	6	7
A0A0C4WKW8	8	8	4	27	28	26	7	4	3	28	28	29	7	0	0
A0A0C4WKW9	5	6	6	6	6	6	5	5	4	5	3	4	3	4	5
A0A0C4WKX0	4	3	4	3	0	3	2	3	0	0	0	0	2	2	0
A0A0C4WKX5	2	0	0	2	2	3	2	0	0	2	3	3	2	0	0
A0A0C4WKX6	3	4	3	5	4	5	3	2	0	0	0	0	5	5	5
A0A0C4WKY2	3	0	0	2	0	2	11	9	9	15	17	16	3	0	0
A0A0C4WKY3	4	7	7	10	7	9	7	8	5	10	8	9	7	4	4
A0A0C4WKY4	2	3	3	3	3	3	2	2	2	2	2	2	2	3	2
A0A0C4WKY6	16	17	16	18	18	18	16	17	16	17	16	17	18	14	12
A0A0C4WKY7	2	2	2	2	2	3	0	0	0	0	0	0	7	8	8
A0A0C4WKY8	5	5	5	4	5	4	5	5	2	4	4	2	4	4	4
A0A0C4WKY9	3	2	3	3	2	3	2	0	2	2	3	2	0	0	0
A0A0C4WKZ0	12	16	15	14	11	12	12	11	8	10	9	10	11	9	10
A0A0C4WKZ3	0	2	2	0	0	0	2	2	0	0	0	0	2	0	2
A0A0C4WKZ4	34	34	35	29	29	29	31	33	28	27	30	29	36	30	32
A0A0C4WKZ5	11	11	12	12	8	9	4	6	4	8	8	9	4	3	3
A0A0C4WKZ7	10	15	18	18	17	17	16	19	13	16	18	19	16	15	10
A0A0C4WKZ8	3	0	0	2	3	2	3	4	2	2	0	2	3	4	4
A0A0C4WL00	6	5	6	8	8	8	7	7	3	7	8	8	3	0	0
A0A0C4WL04	0	0	0	0	0	0	2	2	0	0	0	0	4	2	0
A0A0C4WL06	4	3	4	3	3	4	3	4	2	3	3	3	4	4	4
A0A0C4WL08	2	0	0	0	0	0	0	0	0	0	0	0	2	0	0
A0A0C4WL09	73	84	78	47	42	45	52	44	19	53	37	43	10	27	25
A0A0C4WL11	4	3	3	2	0	0	4	5	3	4	3	5	2	3	2
A0A0C4WL13	6	2	3	3	4	3	6	6	5	5	4	5	2	0	2
A0A0C4WL14	0	0	0	3	3	2	2	2	0	2	2	2	3	0	0
A0A0C4WL15	31	33	30	32	37	37	21	23	17	20	22	20	34	33	37
A0A0C4WL16	8	5	5	6	5	8	8	6	2	8	7	7	0	0	0
A0A0C4WL17	7	9	9	8	9	8	7	7	5	6	6	6	11	10	10
A0A0C4WL19	0	0	0	2	0	2	0	0	0	0	0	0	2	0	0
A0A0C4WL22	22	22	26	25	23	23	23	23	23	20	21	19	9	6	6
A0A0C4WL23	4	4	3	5	3	4	2	0	3	3	3	2	0	0	0
A0A0C4WL24	2	2	2	0	0	2	4	5	0	2	3	0	6	8	7
A0A0C4WL29	0	2	0	2	0	3	0	0	0	2	0	0	0	0	0
A0A0C4WL32	6	7	7	7	7	6	6	7	7	6	6	6	10	9	9
A0A0C4WL33	10	10	10	10	10	10	9	10	10	10	9	10	9	10	8
A0A0C4WL34	8	8	8	8	9	8	8	8	7	7	8	7	9	8	8
A0A0C4WL38	2	0	0	0	0	0	0	2	2	2	2	0	0	0	0
A0A0C4WL39	5	6	7	7	7	7	7	6	4	5	5	5	6	6	7
A0A0C4WL44	4	3	2	2	0	0	0	2	0	0	0	0	0	0	0
A0A0C4WL45	7	8	9	9	8	10	9	10	8	8	10	7	10	10	9
A0A0C4WL47	9	11	10	7	8	9	9	10	7	8	7	9	11	4	6
A0A0C4WL51	2	0	0	4	0	2	2	2	0	2	3	3	0	3	4
A0A0C4WL52	0	0	0	2	0	2	0	0	0	0	0	0	0	0	0
A0A0C4WL53	14	16	18	23	22	21	17	16	12	20	20	20	7	10	12
A0A0C4WL55	0	2	2	0	4	2	2	0	2	2	3	0	2	2	2
A0A0C4WL58	0	2	2	2	0	0	0	0	2	0	0	0	0	0	0
A0A0C4WL60	13	13	13	13	13	13	12	11	12	12	12	12	12	12	13
A0A0C4WL63	7	10	10	7	9	9	10	9	9	8	8	6	11	12	12
A0A0C4WL64	2	2	2	2	2	4	3	2	0	3	3	3	0	0	0
A0A0C4WL65	0	2	0	2	2	2	2	0	0	3	2	2	0	0	0
A0A0C4WL69	10	11	10	9	10	11	14	15	13	17	17	16	15	7	9
A0A0C4WL70	3	2	4	3	3	3	6	5	4	5	4	4	5	2	4
A0A0C4WL73	0	2	0	0	0	0	0	0	0	0	0	0	4	2	2
A0A0C4WL74	3	2	0	4	4	3	3	2	2	3	3	4	3	2	2
A0A0C4WL75	32	35	34	35	33	33	35	35	31	31	31	33	14	15	15
A0A0C4WL76	7	6	6	8	6	5	8	7	4	5	4	6	0	2	0
A0A0C4WL77	2	3	2	3	3	2	2	0	0	2	2	2	0	0	0
A0A0C4WL78	2	2	2	2	3	3	2	0	0	3	0	2	0	0	0
A0A0C4WL79	0	0	0	2	2	0	0	0	0	0	2	0	0	0	0
A0A0C4WL81	0	0	0	0	0	0	0	0	0	0	0	0	4	3	4
A0A0C4WL82	9	11	10	9	10	13	14	14	9	14	15	15	14	5	5
A0A0C4WL83	3	2	0	11	9	9	0	2	0	0	0	0	9	9	8
A0A0C4WL84	13	14	14	14	14	14	14	14	9	14	14	14	11	10	9
A0A0C4WL85	0	0	0	0	0	0	0	0	0	0	0	0	2	0	2
A0A0C4WL86	12	12	12	14	11	17	22	19	11	22	20	21	11	9	10
A0A0C4WL88	0	0	0	3	0	0	0	0	0	0	0	0	2	2	2
A0A0C4WL89	5	4	4	2	0	4	9	9	9	12	10	10	5	4	4
A0A0C4WL95	0	0	0	0	0	0	0	2	0	2	2	0	0	0	0
A0A0C4WL97	3	0	2	4	2	4	3	0	0	2	0	0	0	0	0
A0A0C4WLA2	6	9	10	11	10	11	9	9	8	11	10	10	10	9	9
A0A0C4WLA3	7	8	7	7	9	8	8	7	3	7	10	8	5	2	0
A0A0C4WLA6	11	12	14	13	11	14	12	13	10	12	11	12	8	6	5
A0A0C4WLA8	6	4	4	9	6	9	2	2	0	0	0	0	13	13	14
A0A0C4WLB0	5	7	7	8	5	6	7	6	5	5	5	5	0	0	0
A0A0C4WLB1	8	8	8	8	7	7	7	8	7	8	7	8	8	7	7
A0A0C4WLB2	6	7	6	7	8	9	6	4	3	7	9	9	0	0	0
A0A0C4WLB6	3	5	4	2	2	2	3	4	0	3	4	3	3	4	4
A0A0C4WLB9	32	37	39	42	38	37	35	31	27	36	38	35	26	35	41
A0A0C4WLC0	2	2	2	0	2	2	2	2	0	0	0	3	2	0	0
A0A0C4WLC3	8	7	8	9	8	8	7	6	5	7	8	7	0	0	0
A0A0C4WLC5	2	2	0	2	0	0	2	0	0	2	2	2	0	0	0
A0A0C4WLC7	5	4	7	8	6	8	8	5	4	7	8	7	8	6	6
A0A0C4WLC8	5	3	3	8	8	7	6	5	3	6	5	5	0	0	0
A0A0C4WLD1	0	0	0	0	0	0	0	0	0	0	0	0	0	2	2
A0A0C4WLD2	0	0	0	0	0	0	0	0	0	0	0	0	2	0	0
A0A0C4WLD3	0	0	0	0	0	0	0	0	0	0	0	0	2	0	2
A0A0C4WLD5	33	26	24	28	25	39	38	30	17	35	25	28	4	10	15
A0A0C4WLE0	5	5	6	6	6	6	6	7	3	4	3	5	2	2	0
A0A0C4WLE1	15	7	10	16	16	17	18	8	5	18	10	12	4	5	6
A0A0C4WLE6	11	9	10	10	10	10	9	7	6	11	9	10	5	2	2
A0A0C4WLF0	17	19	17	15	12	15	15	15	14	13	15	14	15	12	12
A0A0C4WLF3	0	0	0	0	0	0	0	0	0	0	0	2	2	2	0
A0A0C4WLF4	0	0	0	2	0	0	0	2	0	2	2	0	0	0	0
A0A0C4WLF7	18	21	22	21	21	21	20	20	20	19	19	19	23	18	19
A0A0C4WLF9	5	5	4	0	0	0	3	2	0	3	0	0	0	0	0
A0A0C4WLG0	0	3	2	5	4	5	5	2	0	4	4	2	0	0	0
A0A0C4WLG6	0	0	0	2	0	2	0	0	0	0	0	0	5	6	6
A0A0C4WLG8	3	2	3	3	4	4	3	4	2	4	4	4	0	0	0
A0A0C4WLH1	9	11	11	11	11	10	9	9	8	8	9	10	3	4	2
A0A0C4WLH2	2	0	2	2	2	3	3	0	0	2	3	3	0	0	0
A0A0C4WLH5	23	15	17	17	16	23	29	18	11	19	9	15	3	15	15
A0A0C4WLH7	7	4	8	6	4	7	8	6	5	6	7	6	4	6	3
A0A0C4WLH8	2	3	3	4	2	4	3	2	2	3	3	3	2	0	0
A0A0C4WLH9	5	6	8	8	7	6	8	8	6	6	6	7	8	8	6
A0A0C4WLI0	4	3	3	4	4	3	5	5	3	5	3	3	0	0	0
A0A0C4WLI1	2	2	2	2	3	3	3	3	2	3	2	3	3	3	2
A0A0C4WLI6	4	6	6	6	5	6	6	5	3	4	5	5	0	0	0
A0A0C4WLI9	8	5	3	14	13	15	11	8	4	15	15	14	0	0	0
A0A0C4WLJ1	2	3	3	4	3	4	3	4	3	4	3	4	0	0	0
A0A0C4WLK3	5	5	6	3	2	3	4	4	0	2	4	3	5	6	6
A0A0C4WLK5	8	9	10	12	11	12	8	11	8	11	11	10	7	4	3
A0A0C4WLK7	2	0	0	3	0	3	2	0	0	2	2	4	0	0	0
A0A0C4WLK8	11	10	11	12	12	13	15	14	10	15	13	14	8	5	7
A0A0C4WLK9	2	2	2	2	2	2	2	0	2	0	0	2	0	0	0
A0A0C4WLL0	12	18	19	7	6	6	12	13	7	8	8	7	8	13	14
A0A0C4WLL1	0	0	2	3	2	4	4	4	2	3	3	3	0	0	2
A0A0C4WLL5	2	2	4	4	2	4	3	4	3	3	3	3	3	3	0
A0A0C4WLL8	0	0	0	0	0	0	0	0	0	0	0	0	0	0	0
A0A0C4WLM3	0	0	0	0	0	0	0	0	0	0	0	0	2	2	2
A0A0C4WLN2	21	21	22	21	23	23	21	20	20	22	23	23	21	23	22
A0A0C4WLN8	12	12	12	12	12	13	12	10	9	12	13	12	14	12	9
A0A0C4WLN9	5	5	5	5	2	4	2	4	3	4	4	4	5	4	4
A0A0C4WLP0	31	37	37	45	45	43	34	30	21	41	44	42	23	24	20
A0A0C4WLP2	3	3	4	4	4	4	4	6	3	2	3	3	4	2	0
A0A0C4WLP3	3	7	7	3	5	3	4	5	2	3	2	2	0	0	0
A0A0C4WLP4	88	69	71	94	97	106	96	76	67	85	80	85	44	49	57
A0A0C4WLP5	8	9	8	8	7	8	8	8	8	8	8	8	11	11	12
A0A0C4WLQ0	4	4	3	3	5	4	6	6	5	5	4	5	2	2	3
A0A0C4WLQ3	11	12	12	11	11	13	13	13	11	11	10	13	13	10	10
A0A0C4WLQ6	25	15	11	4	5	7	102	91	77	4	2	2	68	61	70
A0A0C4WLQ7	0	0	0	0	0	0	0	0	0	0	0	0	2	0	0
A0A0C4WLQ8	10	10	10	10	9	9	10	10	9	10	10	10	11	8	10
A0A0C4WLQ9	0	0	0	0	0	0	4	4	2	0	0	0	2	3	3
A0A0C4WLR1	19	20	22	21	23	22	21	22	16	23	22	21	17	16	13
A0A0C4WLR4	2	0	0	0	0	0	0	0	0	0	0	0	5	5	5
A0A0C4WLR5	5	6	8	7	7	9	7	9	5	10	10	9	5	6	4
A0A0C4WLR8	3	4	6	3	0	3	6	6	4	3	5	5	8	7	5
A0A0C4WLR9	0	0	0	2	2	0	0	0	0	0	0	0	0	0	0
A0A0C4WLS9	3	2	2	2	2	2	2	3	3	3	3	3	2	0	0
A0A0C4WLT3	4	4	4	5	3	4	5	6	2	5	3	6	0	0	0
A0A0C4WLU4	7	7	8	9	10	9	7	4	6	7	7	7	2	2	0
A0A0C4WLU6	20	21	25	25	25	20	22	26	19	22	24	24	6	7	6
A0A0C4WLU7	3	5	5	4	4	5	6	5	2	4	4	4	3	7	8
A0A0C4WLV0	3	2	3	4	2	3	3	2	0	3	3	4	0	0	0
A0A0C4WLV5	10	10	12	11	7	10	12	12	4	11	11	10	10	7	6
A0A0C4WLV6	0	0	2	2	0	0	0	0	0	0	0	0	0	0	0
A0A0C4WLW4	0	0	2	2	0	3	0	0	0	2	2	0	0	0	0
A0A0C4WLW6	13	16	16	15	11	14	15	17	12	15	15	15	14	11	10
A0A0C4WLW7	27	27	26	26	31	32	28	30	23	26	28	28	26	22	23
A0A0C4WLW8	0	0	0	0	0	0	0	0	0	0	0	0	6	5	4
A0A0C4WLX0	0	0	0	0	0	0	0	0	0	0	0	0	0	0	0
A0A0C4WLX4	3	3	3	3	3	3	2	3	3	3	3	3	3	3	3
A0A0C4WLX6	2	2	2	2	3	2	2	2	0	3	2	3	2	2	2
A0A0C4WLX8	51	54	57	58	56	57	55	55	49	57	53	53	42	44	46
A0A0C4WLY2	0	3	0	2	0	4	4	2	0	3	3	3	3	4	5
A0A0C4WLY4	8	6	6	15	13	15	7	5	0	2	0	3	2	2	5
A0A0C4WLY5	4	11	11	10	6	4	6	7	0	5	6	6	4	5	3
A0A0C4WLY6	56	49	55	68	63	68	64	49	39	63	58	56	28	32	35
A0A0C4WLY8	7	0	0	4	0	2	27	28	20	5	5	7	24	23	21
A0A0C4WLY9	14	14	14	6	2	0	6	9	0	5	7	2	3	5	0
A0A0C4WLZ0	15	14	16	12	7	10	15	15	13	16	14	12	12	15	14
A0A0C4WLZ1	0	0	2	2	0	2	0	2	0	0	0	0	0	0	0
A0A0C4WLZ2	3	3	4	2	2	0	2	3	3	2	2	0	4	3	4
A0A0C4WLZ5	0	3	2	2	3	2	3	2	0	2	3	2	0	0	0
A0A0C4WLZ6	0	0	0	2	0	0	2	0	0	0	0	2	0	0	0
A0A0C4WLZ8	6	0	2	5	0	4	5	2	2	2	2	3	0	0	0
A0A0C4WLZ9	4	7	7	7	5	5	4	7	4	4	4	6	5	5	5
A0A0C4WM00	0	0	0	0	0	0	0	0	0	0	0	0	5	4	4
A0A0C4WM01	93	100	102	110	108	111	104	99	77	103	96	102	58	65	56
A0A0C4WM05	0	0	0	0	0	2	0	0	0	0	0	0	0	0	0
A0A0C4WM08	12	15	14	18	14	18	15	15	12	14	16	16	11	6	3
A0A0C4WM12	2	2	2	3	0	0	2	0	0	0	0	0	0	0	0
A0A0C4WM19	38	39	42	41	47	43	41	37	33	38	41	37	22	21	23
A0A0C4WM23	0	0	0	0	0	0	0	0	0	2	0	0	0	0	0
A0A0C4WM24	0	0	0	2	0	0	0	0	0	2	0	0	0	0	0
A0A0C4WM25	9	10	6	10	11	10	11	8	6	9	8	7	0	0	0
A0A0C4WM26	34	36	34	43	45	46	34	31	33	38	38	37	6	10	10
A0A0C4WM28	0	0	0	2	2	2	3	0	0	0	0	2	0	0	0
A0A0C4WM29	10	9	8	9	6	7	11	10	8	2	7	6	2	7	13
A0A0C4WM33	7	8	9	4	4	6	7	7	3	3	4	6	9	7	4
A0A0C4WM34	2	2	3	3	3	3	2	3	0	4	4	4	0	0	0
A0A0C4WM36	4	5	8	6	7	8	7	7	4	6	6	7	6	2	2
A0A0C4WM38	10	9	9	11	9	11	10	9	5	10	12	12	4	2	3
A0A0C4WM43	12	11	13	15	17	18	10	12	11	15	14	15	11	7	7
A0A0C4WM44	13	13	12	16	16	16	16	14	9	16	15	15	7	0	2
A0A0C4WM46	0	0	0	0	0	0	2	2	0	0	0	0	0	0	0
A0A0C4WM47	2	0	2	0	0	0	0	2	0	0	0	0	2	0	0
A0A0C4WM51	3	4	4	5	4	5	5	4	3	3	3	5	3	4	4
A0A0C4WM54	0	2	0	0	0	0	0	0	0	0	0	0	3	2	2
A0A0C4WM55	2	2	3	0	0	0	2	3	2	0	0	0	7	8	7
A0A0C4WM56	14	14	16	13	13	14	13	15	8	15	15	15	15	14	11
A0A0C4WM57	6	8	6	8	9	8	5	7	3	8	7	8	0	0	0
A0A0C4WM59	11	14	11	19	18	19	15	14	10	15	13	14	7	11	8
A0A0C4WM60	21	25	25	28	30	30	27	22	16	27	29	28	11	12	12
A0A0C4WM61	3	3	3	0	0	2	0	2	0	0	2	0	2	3	2
A0A0C4WM64	4	3	4	4	5	5	4	5	0	4	4	5	0	2	2
A0A0C4WM65	78	81	83	74	75	74	73	69	62	70	64	64	63	65	70
A0A0C4WM66	13	15	14	15	11	13	13	14	12	14	14	12	11	12	11
A0A0C4WM67	2	3	4	3	2	3	3	2	0	3	2	2	2	3	0
A0A0C4WM70	16	16	15	15	16	17	16	13	15	16	14	16	6	4	5
A0A0C4WM71	10	14	16	14	15	12	12	12	9	11	10	13	11	10	9
A0A0C4WM72	7	11	11	11	9	11	8	9	6	9	8	9	7	6	7
A0A0C4WM75	28	31	28	31	31	31	26	26	23	31	33	34	22	26	20
A0A0C4WM76	6	2	2	3	0	5	6	3	0	2	0	3	0	0	0
A0A0C4WM77	4	5	4	5	3	3	0	0	0	0	2	0	2	0	0
A0A0C4WM79	4	4	4	4	4	4	4	4	3	4	4	4	4	3	3
A0A0C4WM87	21	18	21	26	27	23	21	20	22	23	22	20	7	12	12
A0A0C4WM90	19	21	19	22	23	21	23	24	13	22	22	19	7	3	4
A0A0C4WM95	4	3	4	5	5	5	4	5	0	5	4	4	0	0	0
A0A0C4WM96	0	0	0	0	0	0	0	0	0	0	0	0	2	0	0
A0A0C4WMA0	2	0	0	0	0	0	0	0	0	2	0	0	10	11	8
A0A0C4WMA3	2	0	0	0	0	0	9	6	0	2	2	0	2	2	2
A0A0C4WMA6	2	2	2	2	0	0	0	0	0	0	0	0	2	0	0
A0A0C4WMA7	2	0	2	4	4	2	2	0	0	4	4	4	0	0	0
A0A0C4WMB0	10	7	7	10	8	10	0	2	0	0	0	0	11	12	12
A0A0C4WMB1	5	6	6	3	3	5	9	10	6	4	5	4	8	9	6
A0A0C4WMB3	10	11	10	11	12	11	11	11	11	12	12	12	11	8	10
A0A0C4WMB4	0	0	0	3	3	3	0	0	0	0	0	0	0	0	0
A0A0C4WMB6	2	3	3	0	0	0	2	0	0	0	0	0	2	0	0
A0A0C4WMC5	0	0	0	0	0	2	0	2	0	0	0	0	0	0	0
A0A0C4WMC6	7	12	10	11	8	8	9	9	3	8	10	8	3	2	0
A0A0C4WMC9	10	8	11	12	13	13	12	10	5	10	10	11	3	4	6
A0A0C4WMD3	0	4	2	4	3	4	2	2	0	2	0	2	4	3	2
A0A0C4WMD6	4	3	6	5	5	6	5	5	2	6	6	5	4	0	3
A0A0C4WMD9	3	3	2	2	4	3	2	2	0	0	2	2	4	8	9
A0A0C4WME0	2	2	2	3	3	3	0	0	0	2	2	2	0	0	0
A0A0C4WME3	9	9	9	8	9	9	9	9	9	8	9	8	9	9	6
A0A0C4WME6	3	0	0	5	4	4	0	0	0	5	3	3	0	0	0
A0A0C4WME8	2	2	3	2	2	3	3	2	2	3	0	2	2	3	2
A0A0C4WMF6	0	0	2	0	0	2	3	2	0	0	0	0	3	3	4
A0A0C4WMF9	0	0	2	0	0	2	3	3	0	0	0	0	0	0	0
A0A0C4WMG0	3	2	0	0	0	2	3	3	0	0	2	3	3	3	3
A0A0C4WMG1	2	2	2	4	3	4	3	2	2	4	3	4	0	0	0
A0A0C4WMG3	3	0	0	12	10	10	4	0	0	0	0	0	2	13	19
A0A0C4WMG4	3	7	7	7	8	8	8	6	3	7	7	6	6	4	2
A0A0C4WMG7	16	15	16	17	15	17	18	17	12	17	16	15	16	14	15
A0A0C4WMH0	11	12	13	14	12	13	13	14	8	10	12	11	9	7	8
A0A0C4WMH3	3	0	0	3	4	3	3	0	0	3	3	3	0	0	0
A0A0C4WMH5	0	0	0	2	0	2	0	0	0	0	2	3	2	0	0
A0A0C4WMH7	13	9	11	15	15	16	14	4	5	13	9	9	4	7	6
A0A0C4WMH8	3	0	2	22	13	24	0	2	0	0	0	0	2	7	13
A0A0C4WMH9	4	6	7	7	6	7	0	0	0	0	0	0	0	0	0
A0A0C4WMI6	11	14	14	32	30	32	7	7	4	3	4	8	33	35	35
A0A0C4WMI8	5	5	6	4	5	4	5	5	3	5	5	6	3	0	0
A0A0C4WMI9	2	5	5	0	2	0	5	4	0	4	4	2	4	0	0
A0A0C4WMJ0	2	0	2	0	0	0	0	0	0	0	0	0	2	3	0
A0A0C4WMJ3	2	4	4	3	3	3	6	3	3	3	3	2	4	0	0
A0A0C4WMJ5	2	0	0	0	0	0	3	6	2	0	0	0	8	13	14
A0A0C4WMJ6	19	18	20	20	17	17	20	20	17	19	20	21	5	7	5
A0A0C4WMJ7	15	16	16	14	13	16	16	15	12	15	16	16	10	8	7
A0A0C4WMJ8	6	8	7	8	6	7	3	3	4	0	0	2	3	3	2
A0A0C4WMJ9	0	0	2	11	12	11	7	6	0	9	12	12	3	2	3
A0A0C4WMK0	6	6	6	5	4	6	6	6	5	5	5	5	3	2	3
A0A0C4WMK5	5	3	5	8	8	8	6	4	5	5	5	6	0	2	2
A0A0C4WML0	8	14	14	16	14	15	11	13	10	15	15	15	12	11	8
A0A0C4WML3	4	4	3	6	5	4	4	6	4	6	5	5	0	0	0
A0A0C4WML6	31	34	33	34	32	34	33	33	29	33	33	31	32	30	29
A0A0C4WML7	2	0	0	5	5	6	0	0	0	3	3	3	3	0	0
A0A0C4WML8	0	0	2	0	0	0	0	0	0	0	0	0	0	0	0
A0A0C4WMM0	16	13	17	21	20	21	18	14	11	18	19	20	3	2	3
A0A0C4WMM1	7	10	10	12	9	10	11	10	7	9	9	10	3	3	3
A0A0C4WMM2	2	2	3	3	2	3	3	4	2	2	3	3	3	2	2
A0A0C4WMM4	5	4	4	6	6	7	4	4	0	5	5	5	6	4	4
A0A0C4WMM5	0	0	2	2	0	3	0	0	0	2	2	0	0	0	0
A0A0C4WMM9	0	0	0	0	0	2	2	0	0	2	0	0	0	0	0
A0A0C4WMN2	3	0	3	3	3	2	0	3	2	2	3	2	0	0	0
A0A0C4WMN3	0	2	0	0	0	0	0	0	0	0	0	0	4	2	3
A0A0C4WMN4	0	0	0	0	0	0	0	0	0	0	0	0	0	0	0
A0A0C4WMN6	6	4	6	3	0	0	6	5	2	2	4	2	17	15	15
A0A0C4WMN7	46	49	54	54	56	52	49	47	42	51	53	50	38	36	39
A0A0C4WMN9	8	6	4	8	7	6	7	4	3	9	8	9	0	0	0
A0A0C4WMP0	6	6	9	8	6	7	8	10	9	8	8	6	4	5	9
A0A0C4WMP1	3	0	2	9	7	8	7	5	0	6	3	7	0	0	0
A0A0C4WMP2	4	6	6	3	2	4	6	6	4	3	6	7	0	0	0
A0A0C4WMP3	2	5	4	0	0	0	5	7	3	0	0	0	9	8	9
A0A0C4WMP8	5	5	5	3	3	4	3	2	0	2	4	4	0	0	0
A0A0C4WMP9	0	3	3	4	3	3	2	2	0	2	2	2	2	2	2
A0A0C4WMQ1	14	15	15	15	13	12	12	13	9	12	10	12	14	13	14
A0A0C4WMQ3	5	6	4	8	5	8	8	6	6	9	9	9	5	3	2
A0A0C4WMQ5	2	0	2	2	3	2	2	2	2	3	2	2	0	0	0
A0A0C4WMQ7	0	0	0	0	0	0	0	0	0	0	0	0	2	0	0
A0A0C4WMR0	23	25	23	26	26	25	27	26	19	24	27	25	8	20	26
A0A0C4WMR2	15	19	20	22	21	21	20	17	18	18	21	21	18	15	17
A0A0C4WMR3	16	17	17	17	16	17	15	17	14	16	15	14	16	14	11
A0A0C4WMR6	7	6	7	8	7	7	7	4	4	7	5	6	2	4	6
A0A0C4WMR7	32	32	31	30	28	28	22	24	19	23	21	22	28	29	29
A0A0C4WMR8	2	2	2	2	0	3	3	3	2	0	2	0	0	0	0
A0A0C4WMS1	2	2	2	2	2	0	2	2	0	2	2	2	4	4	4
A0A0C4WMS2	9	8	14	17	17	18	15	9	10	17	18	18	3	5	6
A0A0C4WMS3	9	11	10	9	10	8	10	10	8	11	10	10	10	10	10
A0A0C4WMS5	0	0	0	2	0	2	0	0	0	3	2	2	0	0	0
A0A0C4WMS6	2	2	2	3	3	4	3	2	2	2	3	3	0	2	2
A0A0C4WMT0	33	23	22	37	36	34	42	26	17	32	27	28	7	9	11
A0A0C4WMT1	0	0	0	2	2	2	0	0	0	0	2	2	0	0	0
A0A0C4WMT2	4	3	2	3	0	4	3	3	0	2	0	0	0	0	0
A0A0C4WMT3	0	0	2	0	0	0	0	0	0	0	0	2	0	0	0
A0A0C4WMT4	9	10	10	9	12	11	8	10	5	10	10	9	5	3	3
A0A0C4WMT7	6	6	5	7	6	7	7	7	4	6	7	7	5	3	2
A0A0C4WMT9	43	47	48	46	46	45	49	48	45	45	47	47	44	39	37
A0A0C4WMU1	31	34	32	37	35	35	32	36	27	32	34	32	24	24	22
A0A0C4WMU3	27	26	23	29	32	28	27	28	23	29	27	30	5	7	9
A0A0C4WMU6	0	0	0	0	0	0	0	0	0	0	0	0	0	0	2
A0A0C4WMU7	8	10	9	12	10	10	7	5	4	11	9	10	0	0	0
A0A0C4WMV1	35	39	40	34	30	30	34	35	35	32	32	30	38	36	39
A0A0C4WMV3	0	0	2	2	0	2	0	0	0	2	2	2	0	0	0
A0A0C4WMV4	3	2	0	4	4	4	4	4	3	4	4	4	0	2	4
A0A0C4WMV5	51	46	48	56	58	56	57	45	36	55	47	48	29	33	27
A0A0C4WMV6	5	6	6	6	4	3	5	4	4	4	6	5	6	5	5
A0A0C4WMV7	3	0	2	3	3	3	3	3	2	3	3	3	2	0	0
A0A0C4WMV9	11	11	12	13	13	14	14	14	13	13	14	15	11	7	9
A0A0C4WMW0	7	8	7	8	6	8	8	7	8	8	6	8	5	0	0
A0A0C4WMW4	0	0	2	3	2	2	2	0	0	2	2	2	0	0	0
A0A0C4WMW6	2	0	0	0	0	0	2	0	0	2	2	0	0	0	0
A0A0C4WMW8	2	2	3	2	3	3	2	3	2	2	2	3	4	4	3
A0A0C4WMX0	12	13	14	11	11	10	11	12	8	10	10	9	13	13	10
A0A0C4WMX2	6	6	9	8	6	7	8	10	9	8	8	6	4	5	9
A0A0C4WMX4	0	0	2	0	0	0	0	0	0	0	0	0	2	0	0
A0A0C4WMX5	8	0	0	5	8	10	9	0	0	5	0	0	0	19	23
A0A0C4WMX6	4	8	7	6	7	8	9	8	4	6	8	4	2	4	6
A0A0C4WMY1	3	2	3	0	0	2	0	0	0	0	0	0	0	0	0
A0A0C4WMY4	12	14	11	19	18	18	16	14	9	21	20	20	6	4	4
A0A0C4WMY6	3	3	4	5	5	6	5	4	2	4	4	5	0	0	0
A0A0C4WMY8	21	17	19	28	26	24	25	25	21	24	26	26	7	6	8
A0A0C4WMZ0	0	0	0	0	0	0	2	2	0	0	0	0	3	0	0
A0A0C4WMZ1	16	16	16	7	5	8	14	14	10	12	13	10	13	13	12
A0A0C4WMZ3	7	10	13	14	14	15	11	8	6	14	11	13	3	5	6
A0A0C4WMZ7	6	7	6	5	3	5	7	6	4	4	4	4	8	8	9
A0A0C4WMZ8	4	5	6	9	7	8	8	6	4	6	8	10	4	0	0
A0A0C4WMZ9	0	0	0	3	2	0	0	0	0	0	0	0	0	0	0
A0A0C4WN01	19	20	18	17	19	20	14	18	13	13	11	16	20	20	18
A0A0C4WN03	5	5	5	5	4	5	5	4	2	4	4	5	3	3	3
A0A0C4WN06	7	8	9	8	10	8	9	9	6	8	8	7	6	3	4
A0A0C4WN07	22	24	23	18	19	21	25	25	22	21	22	22	0	0	0
A0A0C4WN08	13	13	17	12	14	12	12	13	11	15	15	14	13	9	9
A0A0C4WN09	0	0	0	0	2	0	3	4	0	2	0	2	2	2	3
A0A0C4WN10	4	3	3	3	2	5	5	5	2	5	4	4	0	2	0
A0A0C4WN13	10	5	6	8	7	9	4	5	2	3	4	5	6	14	13
A0A0C4WN15	11	15	15	16	18	18	13	12	11	16	18	18	9	8	7
A0A0C4WN17	12	9	11	15	12	10	5	9	0	4	3	2	6	8	7
A0A0C4WN19	28	27	26	28	22	24	20	22	14	4	6	6	37	34	34
A0A0C4WN20	0	2	2	2	0	0	0	0	0	0	0	0	0	0	0
A0A0C4WN24	12	13	13	13	11	13	14	13	7	12	12	12	6	5	0
A0A0C4WN26	23	21	24	35	32	34	19	21	11	14	9	12	11	16	12
A0A0C4WN28	20	22	23	25	25	24	25	25	24	25	25	26	20	18	17
A0A0C4WN31	13	12	13	16	13	14	12	11	9	16	14	15	3	2	2
A0A0C4WN33	5	6	6	4	4	4	6	5	3	4	3	3	6	7	6
A0A0C4WN34	0	2	2	2	2	2	2	0	0	0	2	2	0	0	0
A0A0C4WN36	2	2	3	4	4	2	0	0	0	0	0	0	0	0	0
A0A0C4WN37	0	2	3	0	0	2	2	3	2	3	2	2	2	0	0
A0A0C4WN38	0	0	0	0	0	0	7	5	2	0	0	0	4	4	3
A0A0C4WN40	0	0	0	0	0	0	0	0	0	0	0	0	2	0	0
A0A0C4WN41	7	9	9	6	7	7	7	7	6	7	7	7	2	2	2
A0A0C4WN42	2	0	0	0	0	0	2	0	0	0	0	0	0	0	0
A0A0C4WN43	3	4	4	5	5	5	4	4	0	4	3	3	3	3	3
A0A0C4WN44	17	17	16	21	20	20	20	16	13	19	17	19	4	3	3
A0A0C4WN46	32	30	32	37	37	36	35	19	17	33	28	30	0	0	0
A0A0C4WN47	0	2	0	0	0	0	2	2	0	2	3	3	3	3	3
A0A0C4WN48	3	0	0	0	0	0	2	2	0	0	0	0	4	3	4
A0A0C4WN51	0	2	0	0	0	0	0	0	0	0	2	0	3	2	2
A0A0C4WN52	18	14	15	17	16	18	18	15	12	17	17	19	5	7	9
A0A0C4WN53	0	0	0	0	0	0	2	2	0	0	0	0	0	0	0
A0A0C4WN56	9	11	10	10	8	9	10	9	8	8	8	7	2	4	0
A0A0C4WN57	5	8	8	7	7	7	6	7	6	5	6	5	6	8	7
A0A0C4WN58	21	25	25	23	23	23	25	25	18	22	20	24	24	17	18
A0A0C4WN63	8	7	9	14	16	16	11	7	4	13	13	14	10	13	14
A0A0C4WN65	18	19	19	19	19	17	15	18	14	19	17	18	17	16	15
A0A0C4WN66	6	10	10	8	10	11	6	9	4	7	7	9	5	8	5
A0A0C4WN70	2	2	0	3	2	4	2	2	0	4	2	3	0	0	0
A0A0C4WN72	8	7	8	7	7	8	9	9	5	6	9	7	6	6	4
A0A0C4WN75	7	6	7	7	8	8	7	7	5	6	8	9	0	0	0
A0A0C4WN77	0	2	2	2	3	4	9	9	5	10	9	10	8	3	0
A0A0C4WN79	3	2	3	8	6	7	4	2	2	5	4	3	0	0	0
A0A0C4WN80	7	10	10	10	8	9	10	11	7	10	8	8	10	7	6
A0A0C4WN81	0	0	0	8	6	7	0	0	0	7	6	8	0	0	0
A0A0C4WN82	20	9	13	27	27	31	30	12	4	19	13	17	6	11	13
A0A0C4WN83	17	20	20	15	10	15	15	16	14	15	14	16	18	10	12
A0A0C4WN84	10	9	10	12	13	13	2	5	2	0	0	2	12	9	11
A0A0C4WN88	7	10	10	8	6	7	5	4	2	5	4	4	3	2	0
A0A0C4WN89	7	6	6	7	8	8	4	5	2	5	5	4	8	8	8
A0A0C4WN92	12	12	16	11	10	10	10	9	8	8	9	9	2	0	0
A0A0C4WN95	15	17	16	14	12	10	16	17	12	12	12	12	17	15	17
A0A0C4WN99	5	5	5	6	6	6	6	3	3	3	4	5	0	0	0
A0A0C4WNA1	29	34	31	30	29	31	26	28	26	28	30	27	27	26	29
A0A0C4WNA2	3	2	3	3	3	3	2	3	2	3	3	3	0	0	0
A0A0C4WNA3	8	10	10	9	10	8	11	10	11	8	9	8	11	10	8
A0A0C4WNA4	42	46	43	52	49	45	43	45	39	49	47	47	20	23	24
A0A0C4WNA5	10	8	5	6	4	6	48	47	44	45	47	47	38	43	44
A0A0C4WNA7	0	3	2	0	3	0	0	0	0	0	0	0	0	2	3
A0A0C4WNA8	3	5	4	6	6	5	7	7	4	6	5	4	6	7	7
A0A0C4WNA9	0	0	0	0	0	0	3	2	0	0	0	0	2	0	2
A0A0C4WNB0	12	16	16	17	15	18	7	11	6	6	6	6	20	16	17
A0A0C4WNB4	10	10	10	11	10	9	14	7	5	10	9	10	0	0	0
A0A0C4WNC2	10	10	12	13	14	13	17	18	15	13	12	12	19	16	15
A0A0C4WNC6	0	0	0	0	0	0	2	2	0	2	2	0	0	0	0
A0A0C4WNC7	0	0	0	0	0	0	0	0	0	0	0	2	0	0	0
A0A0C4WNC8	0	0	0	2	2	2	2	2	2	2	2	2	2	0	0
A0A0C4WND0	11	11	12	14	12	14	12	14	9	13	15	13	7	14	18
A0A0C4WND5	10	6	8	25	26	24	10	6	3	6	3	5	5	5	6
A0A0C4WND7	7	10	10	9	8	11	9	11	9	10	8	8	9	6	6
A0A0C4WNE0	9	6	5	8	7	7	10	10	8	7	9	9	4	6	5
A0A0C4WNE3	3	4	5	0	0	0	4	4	0	0	0	0	6	5	3
A0A0C4WNE7	2	3	2	0	0	0	2	3	0	0	2	0	2	2	0
A0A0C4WNF0	32	35	34	35	33	33	35	35	31	31	31	33	14	15	15
A0A0C4WNF1	4	4	2	6	5	4	5	2	0	6	6	4	0	0	0
A0A0C4WNF2	7	7	7	5	5	6	6	5	6	7	5	6	7	7	6
A0A0C4WNF6	9	14	11	13	13	14	10	11	6	8	9	10	7	5	3
A0A0C4WNF7	7	8	5	4	4	4	8	10	6	7	6	6	9	9	9
A0A0C4WNF9	5	6	6	3	4	2	3	3	2	4	4	2	3	6	4
A0A0C4WNG5	7	7	5	8	7	7	7	10	7	9	11	10	0	0	0
A0A0C4WNG9	6	4	6	9	4	8	5	5	5	5	5	6	3	0	0
A0A0C4WNH2	0	0	2	2	0	3	0	0	0	2	2	0	0	0	0
A0A0C4WNH3	4	5	5	3	3	6	4	5	0	5	4	5	0	0	2
A0A0C4WNH5	8	10	10	9	9	10	12	11	10	11	10	9	9	9	8
A0A0C4WNH9	5	8	8	6	4	6	7	6	4	4	5	5	0	0	0
A0A0C4WNI1	6	10	8	12	9	11	10	7	4	8	8	7	3	3	3
A0A0C4WNI3	4	4	3	3	2	2	5	4	0	2	0	3	0	0	0
A0A0C4WNI6	16	17	18	14	12	13	13	14	12	12	11	13	13	15	12
A0A0C4WNI7	0	0	0	0	0	0	0	0	0	0	0	0	4	2	3
A0A0C4WNI8	0	0	0	4	4	4	0	0	0	2	2	4	0	0	0
A0A0C4WNI9	6	7	6	7	6	7	7	7	5	6	6	6	0	0	0
A0A0C4WNJ1	24	14	19	23	25	27	28	16	10	20	22	19	7	7	7
A0A0C4WNJ4	4	5	4	5	5	5	5	4	0	4	4	4	3	3	4
A0A0C4WNJ5	8	11	10	9	11	11	9	11	7	10	7	10	7	4	3
A0A0C4WNJ8	7	6	8	10	10	11	8	8	9	10	10	10	4	0	4
A0A0C4WNK0	0	0	0	0	0	2	2	0	0	0	0	0	0	0	0
A0A0C4WNK2	12	13	15	17	14	15	14	17	8	13	14	15	9	9	9
A0A0C4WNK6	6	5	8	11	12	12	8	7	5	9	9	10	5	9	11
A0A0C4WNK7	5	4	4	5	6	8	5	5	4	7	6	6	6	7	5
A0A0C4WNK8	0	2	2	2	2	0	2	0	2	2	3	2	2	2	0
A0A0C4WNK9	4	5	5	4	3	4	4	4	3	4	4	4	2	3	2
A0A0C4WNL6	3	0	3	2	2	4	2	0	0	3	3	3	0	0	0
A0A0C4WNL8	11	12	9	15	16	13	12	11	9	13	12	14	2	5	3
A0A0C4WNL9	0	2	2	2	0	2	2	0	2	0	0	2	2	0	0
A0A0C4WNM0	12	11	10	12	12	11	13	11	12	11	12	11	3	4	4
A0A0C4WNM1	4	5	5	4	4	5	4	5	5	4	4	5	5	4	4
A0A0C4WNM6	14	15	16	16	16	16	15	15	13	15	15	15	14	13	12
A0A0C4WNM9	2	0	2	0	3	2	2	0	3	0	2	2	3	2	2
A0A0C4WNN0	6	5	7	10	9	10	7	6	6	10	8	8	4	6	5
A0A0C4WNN1	2	4	4	3	2	4	4	3	0	3	0	3	2	3	3
A0A0C4WNN2	30	32	28	74	73	71	33	24	29	69	73	73	48	40	44
A0A0C4WNN3	7	5	9	9	7	10	7	8	4	3	3	3	10	7	5
A0A0C4WNN4	2	0	0	11	11	10	0	0	0	12	11	12	8	6	6
A0A0C4WNN6	0	0	0	4	4	4	2	0	0	5	5	5	6	5	5
A0A0C4WNN8	2	2	0	0	2	0	0	2	0	0	0	0	2	2	2
A0A0C4WNN9	0	0	0	2	2	2	2	0	0	2	2	2	0	0	2
A0A0C4WNP4	28	32	29	35	32	33	15	14	11	32	35	33	33	31	30
A0A0C4WNP6	3	5	5	6	6	6	0	2	0	6	5	5	6	4	0
A0A0C4WNP8	0	2	0	4	3	4	0	0	0	0	0	0	0	0	0
A0A0C4WNP9	3	3	2	2	2	2	2	2	2	2	2	2	0	2	2
A0A0C4WNQ1	0	0	2	2	0	3	0	0	0	2	2	0	0	0	0
A0A0C4WNQ2	0	0	0	0	0	0	0	0	0	3	3	2	0	0	0
A0A0C4WNQ4	9	9	8	10	10	9	8	8	6	9	9	9	2	4	4
A0A0C4WNQ6	19	24	24	18	18	17	21	23	20	20	22	20	26	25	24
A0A0C4WNQ8	10	13	13	11	11	10	9	10	7	8	10	10	9	8	7
A0A0C4WNQ9	0	0	0	0	0	0	2	2	0	0	0	0	8	7	8
A0A0C4WNR2	15	10	12	10	9	11	13	12	9	11	10	11	3	0	0
A0A0C4WNR7	5	4	5	4	3	5	3	3	2	5	2	2	5	4	4
A0A0C4WNR9	0	3	0	4	3	2	5	3	3	2	3	2	6	0	3
A0A0C4WNS3	42	46	43	52	49	45	43	45	39	49	47	47	20	23	24
A0A0C4WNS4	5	5	5	4	4	5	4	4	4	5	4	5	3	0	2
A0A0C4WNS5	47	47	44	54	47	52	54	48	44	51	54	52	37	35	31
A0A0C4WNS6	16	20	18	15	17	17	15	19	16	15	15	16	18	16	15
A0A0C4WNS8	36	31	35	40	42	41	42	33	34	43	41	36	10	20	24
A0A0C4WNS9	19	21	22	18	12	16	19	18	14	12	10	12	3	6	8
A0A0C4WNT2	3	2	3	3	2	2	3	0	0	0	2	0	0	0	2
A0A0C4WNT3	2	3	2	2	2	2	2	2	0	0	0	0	3	3	3
A0A0C4WNT4	2	0	0	2	3	2	2	0	0	0	2	0	0	0	0
A0A0C4WNT5	12	12	11	10	10	9	10	12	8	8	7	8	13	11	13
A0A0C4WNT6	6	6	6	6	8	8	4	3	3	7	5	4	0	0	0
A0A0C4WNT7	2	0	0	3	3	4	4	0	0	2	0	0	0	2	2
A0A0C4WNT8	0	0	0	0	0	0	0	0	0	0	0	0	2	2	0
A0A0C4WNU0	0	2	3	0	2	2	5	4	0	2	2	4	7	8	9
A0A0C4WNU1	0	0	0	2	2	2	2	0	0	2	2	2	0	0	0
A0A0C4WNU2	3	4	4	4	3	4	4	4	2	3	3	4	0	0	0
A0A0C4WNU3	3	6	6	4	3	3	9	9	8	5	8	7	11	12	12
A0A0C4WNU5	10	10	8	10	8	9	8	8	5	6	7	7	7	5	4
A0A0C4WNU6	32	20	24	34	37	32	35	13	8	30	18	25	2	4	4
A0A0C4WNV2	0	3	3	5	5	5	5	6	2	4	6	7	6	5	3
A0A0C4WNV3	6	9	9	9	10	12	9	11	8	9	10	11	9	11	12
A0A0C4WNV4	0	0	0	0	0	0	0	0	0	0	0	0	2	0	0
A0A0C4WNV6	8	4	5	7	9	9	8	4	3	8	9	9	0	4	2
A0A0C4WNW2	13	13	14	12	13	14	16	16	12	13	14	14	12	12	11
A0A0C4WNW4	6	8	8	12	11	10	9	11	6	8	8	5	7	4	6
A0A0C4WNX3	70	67	69	88	91	94	84	70	65	82	75	77	54	65	58
A0A0C4WNX5	6	7	7	7	9	8	6	7	6	6	6	7	8	7	6
A0A0C4WNX8	2	2	3	5	6	4	3	4	2	4	5	2	5	5	4
A0A0C4WNX9	5	5	3	5	7	5	5	3	3	4	6	5	2	4	4
A0A0C4WNY0	11	12	12	12	11	12	13	11	5	10	11	10	5	9	11
A0A0C4WNY2	15	3	2	4	2	9	15	5	0	0	0	0	0	0	2
A0A0C4WNY3	36	37	36	38	38	38	40	39	34	40	41	40	26	21	19
A0A0C4WNY5	2	3	5	5	4	5	3	3	0	3	3	3	3	0	3
A0A0C4WNY7	5	6	6	6	6	6	5	6	6	6	5	5	7	6	4
A0A0C4WNY9	3	3	4	4	4	4	4	4	3	4	3	4	3	3	2
A0A0C4WNZ0	12	10	12	14	12	14	14	12	10	12	13	14	5	4	5
A0A0C4WNZ3	37	43	43	43	42	42	41	44	41	41	39	43	30	29	26
A0A0C4WP01	4	5	7	6	4	5	6	4	5	4	4	4	3	2	2
A0A0C4WP04	13	14	16	12	11	13	13	10	8	9	8	8	14	13	11
A0A0C4WP06	6	7	5	5	5	5	6	6	3	4	5	6	7	7	5
A0A0C4WP08	6	5	3	0	2	0	4	4	3	5	6	5	0	0	0
A0A0C4WP11	11	5	4	0	0	0	29	28	26	4	5	2	23	16	17
A0A0C4WP12	3	3	2	2	3	0	0	2	0	3	4	0	2	2	2
A0A0C4WP15	2	2	3	2	3	0	0	0	0	0	2	2	0	0	0
A0A0C4WP16	9	10	10	5	4	6	17	22	12	4	0	0	28	27	27
A0A0C4WP19	16	15	14	15	15	16	15	15	16	15	14	16	18	18	18
A0A0C4WP20	2	4	5	4	3	2	5	3	2	4	4	3	7	5	8
A0A0C4WP22	0	0	0	0	3	0	0	0	0	2	2	0	0	0	0
A0A0C4WP23	0	0	0	0	0	0	0	0	0	0	0	0	0	0	0
A0A0C4WP25	0	0	0	2	4	3	0	0	0	0	0	0	4	4	2
A0A0C4WP26	15	15	15	15	14	15	18	20	12	15	17	18	30	30	31
A0A0C4WP27	31	35	34	25	30	31	28	30	25	28	29	30	28	31	28
A0A0C4WP28	54	37	41	55	57	59	57	42	23	56	43	47	9	17	15
A0A0C4WP30	5	8	8	3	4	2	3	5	0	0	0	2	0	0	0
A0A0C4WP31	9	9	8	9	9	11	10	7	6	7	6	9	0	0	0
A0A0C4WP35	17	16	11	18	17	16	19	17	16	16	17	18	6	7	6
A0A0C4WP37	7	6	6	8	7	6	6	6	4	7	7	9	0	4	2
A0A0C4WP38	12	8	9	10	7	8	9	8	5	9	8	9	5	6	5
A0A0C4WP39	3	3	4	4	4	6	4	5	2	4	4	4	0	0	2
A0A0C4WP42	0	0	0	0	2	2	0	0	0	0	0	0	5	4	2
A0A0C4WP45	33	38	39	32	32	34	36	36	32	30	32	31	10	10	12
A0A0C4WP47	0	0	2	0	0	2	0	0	0	2	0	2	0	0	0
A0A0C4WP48	21	23	23	22	23	23	22	21	22	22	21	21	21	20	23
A0A0C4WP49	9	9	10	6	7	8	4	8	6	6	5	6	9	9	7
A0A0C4WP50	0	2	3	0	2	0	2	0	0	0	0	0	2	0	2
A0A0C4WP51	9	13	13	13	14	15	11	11	9	10	10	10	6	6	7
A0A0C4WP52	4	3	4	4	6	4	6	2	0	6	2	3	2	2	0
A0A0C4WP53	5	7	7	14	11	12	10	9	7	11	9	12	0	3	3
A0A0C4WP54	19	20	19	28	29	29	18	18	17	25	27	27	2	3	3
A0A0C4WP56	8	10	11	11	11	12	10	10	8	10	11	10	13	9	10
A0A0C4WP57	4	4	4	4	4	5	5	3	4	3	4	3	2	0	0
A0A0C4WP58	16	12	16	19	19	19	17	16	12	13	16	16	9	5	6
A0A0C4WP60	3	4	3	3	2	3	3	3	0	3	2	3	4	3	2
A0A0C4WP61	0	0	2	0	0	0	3	3	0	0	0	0	4	2	0
A0A0C4WP62	14	12	13	11	11	13	13	12	8	11	11	11	10	8	9
A0A0C4WP63	3	3	3	3	3	2	2	3	2	3	2	2	3	2	3
A0A0C4WP64	3	4	4	4	2	4	2	4	2	4	3	3	5	3	4
A0A0C4WP65	6	7	6	3	4	4	6	8	0	0	2	3	0	4	2
A0A0C4WP66	6	7	7	7	6	8	7	9	7	7	7	7	8	5	6
A0A0C4WP67	9	11	9	12	11	12	9	10	3	11	10	12	6	3	0
A0A0C4WP68	4	4	5	6	6	5	0	0	0	5	5	5	0	0	0
A0A0C4WP70	5	4	4	5	6	7	6	5	5	4	6	7	4	3	4
A0A0C4WP71	3	5	5	3	3	3	4	5	3	3	4	3	3	4	3
A0A0C4WP75	0	0	0	0	0	0	0	0	0	0	0	0	6	2	4
A0A0C4WP76	10	10	11	9	8	9	11	11	8	9	8	8	11	9	7
A0A0C4WP80	16	22	25	25	22	23	23	23	21	23	23	25	14	20	25
A0A0C4WP81	7	2	0	4	2	2	0	0	0	0	0	0	8	8	7
A0A0C4WP82	0	0	2	0	2	0	0	0	0	0	0	0	0	0	0
A0A0C4WP83	21	20	20	23	21	23	22	19	18	21	21	19	13	11	12
A0A0C4WP85	0	0	0	0	2	3	0	0	0	0	2	2	0	0	0
A0A0C4WP89	25	28	28	31	30	29	27	30	27	27	29	27	20	18	18
A0A0C4WP95	2	3	3	3	2	3	2	2	0	3	3	2	2	2	3
A0A0C4WP96	31	37	35	44	41	40	35	32	25	39	38	43	25	23	22
A0A0C4WPA0	2	0	0	4	0	2	16	11	6	22	23	21	31	34	32
A0A0C4WPA2	0	0	0	0	0	0	0	0	0	0	0	0	3	2	2
A0A0C4WPA4	21	22	23	26	25	26	25	22	19	25	24	25	4	7	6
A0A0C4WPA5	0	0	0	0	0	0	0	0	0	0	0	0	0	2	4
A0A0C4WPA7	14	13	17	18	17	19	20	18	12	21	17	19	15	12	7
A0A0C4WPA8	13	13	12	16	12	14	13	13	12	12	13	15	7	12	17
A0A0C4WPA9	4	6	5	2	2	3	7	7	5	4	4	2	9	10	10
A0A0C4WPB0	4	4	4	6	5	5	4	0	3	6	2	6	0	0	0
A0A0C4WPB1	3	0	2	3	2	0	3	3	0	3	2	3	3	0	0
A0A0C4WPB2	35	18	23	42	38	46	43	30	29	41	39	44	7	9	8
A0A0C4WPB6	13	13	13	11	10	12	14	13	8	14	15	13	5	5	4
A0A0C4WPC0	3	3	3	3	3	3	3	3	0	3	3	3	0	0	0
A0A0C4WPC2	69	64	63	70	70	69	72	67	54	68	59	64	43	38	36
A0A0C4WPC6	2	2	2	2	2	2	2	2	2	2	2	2	2	0	0
A0A0C4WPD0	38	34	36	41	39	41	35	33	31	40	39	37	25	23	21
A0A0C4WPD2	0	2	0	0	0	2	2	2	0	0	0	0	0	0	0
A0A0C4WPD6	2	0	0	3	0	3	2	2	0	3	3	3	0	0	0
A0A0C4WPD7	10	16	21	24	17	21	21	24	12	20	23	21	13	5	3
A0A0C4WPD8	12	9	11	11	9	10	9	10	9	7	7	5	7	6	7
A0A0C4WPE0	7	7	7	10	10	11	11	11	8	11	8	9	4	0	0
A0A0C4WPE4	16	12	13	32	29	36	32	14	10	27	18	20	6	8	8
A0A0C4WPE8	9	11	10	11	12	10	11	10	5	10	10	10	8	7	5
A0A0C4WPE9	0	0	0	0	3	4	5	4	2	2	2	0	0	0	0
A0A0C4WPF2	0	0	2	0	0	0	0	0	0	0	0	0	0	0	0
A0A0C4WPF4	7	7	9	11	10	10	11	13	10	13	12	11	11	8	4
A0A0C4WPF5	0	0	0	0	0	0	6	5	4	0	2	0	4	0	0
A0A0C4WPF7	0	0	0	0	0	0	0	0	0	0	0	0	0	0	0
A0A0C4WPG3	2	4	4	3	4	3	4	3	3	3	4	4	4	4	4
A0A0C4WPG5	14	13	16	17	14	15	16	17	12	15	16	14	4	12	14
A0A0C4WPG7	9	8	10	9	9	10	10	7	6	10	9	9	10	8	9
A0A0C4WPG9	23	29	29	15	12	12	29	35	30	25	27	25	29	29	28
A0A0C4WPH1	22	19	19	22	21	22	18	15	15	20	20	21	15	12	13
A0A0C4WPH4	24	25	26	12	11	12	28	29	26	26	26	25	10	9	8
A0A0C4WPH6	24	30	30	32	31	31	29	25	19	34	29	31	13	9	9
A0A0C4WPI0	3	3	2	4	3	4	4	4	0	4	4	4	2	3	3
A0A0C4WPI2	5	9	11	2	0	0	2	3	2	2	3	2	7	9	11
A0A0C4WPI4	7	7	8	6	7	7	7	6	3	6	4	5	0	0	2
A0A0C4WPI5	6	9	8	8	10	9	9	9	6	9	9	9	4	5	5
A0A0C4WPI7	2	3	5	2	2	2	6	6	4	2	3	3	5	4	5
A0A0C4WPI8	23	26	26	17	17	17	28	26	20	26	24	25	7	4	5
A0A0C4WPJ4	5	5	6	3	3	4	8	8	4	2	5	5	8	5	5
A0A0C4WPJ7	0	0	0	0	0	0	0	0	0	0	0	0	0	0	0
A0A0C4WPK2	2	0	0	0	0	0	0	0	0	0	0	0	0	0	0
A0A0C4WPK7	0	0	0	0	0	0	0	2	0	0	0	0	3	0	0
A0A0C4WPL7	0	0	0	0	0	0	0	0	0	0	0	0	5	4	5
A0A0C4WPM4	9	11	12	15	13	15	14	13	6	14	14	15	15	14	13
A0A0C4WPM6	6	6	6	4	4	4	4	3	2	0	0	0	3	2	2
A0A0C4WPN0	0	0	0	0	0	0	0	0	0	0	0	0	0	0	0
A0A0C4WPN7	5	5	5	3	3	2	4	4	2	4	5	4	4	5	3
A0A0C4WPP0	0	3	3	0	0	0	2	0	0	0	0	0	5	4	5
A0A0C4WPP5	16	14	15	21	21	23	19	16	13	20	19	22	19	13	13
A0A0C4WPP7	3	0	3	4	2	4	4	3	0	4	4	3	0	0	0
A0A0C4WPQ3	0	0	0	0	0	0	5	5	6	0	0	0	4	0	2
A0A0C4WPQ4	0	0	0	0	0	0	0	0	0	0	0	0	0	0	0
A0A0C4WPQ6	2	2	3	4	3	5	5	3	2	4	4	5	3	2	2
A0A0C4WPQ9	11	13	13	15	14	13	12	14	9	11	11	10	9	10	11
A0A0C4WPR0	8	9	10	9	8	7	7	7	7	7	5	8	8	8	6
A0A0C4WPR3	15	17	16	19	18	18	16	17	11	18	17	17	13	9	9
A0A0C4WPR4	24	27	26	19	16	17	14	17	8	12	21	16	11	9	10
A0A0C4WPR7	20	17	18	22	20	20	20	17	16	20	19	18	5	5	5
A0A0C4WPR8	22	20	21	24	21	22	21	21	18	23	25	26	14	13	11
A0A0C4WPR9	3	3	2	3	3	3	2	3	0	3	2	3	0	0	0
A0A0C4WPS2	9	11	12	5	5	6	8	9	6	3	4	0	15	15	13
A0A0C4WPS3	41	26	34	49	46	49	42	30	17	53	44	48	10	15	23
A0A0C4WPS4	0	0	2	3	2	2	3	2	0	0	0	3	3	0	0
A0A0C4WPS6	0	0	0	0	0	0	0	2	0	2	2	2	0	0	0
A0A0C4WPS7	2	4	0	7	5	6	4	2	3	4	7	6	2	0	0
A0A0C4WPS9	2	0	0	2	2	2	0	0	0	0	0	0	3	3	3
A0A0C4WPT1	15	16	17	13	15	14	15	18	14	16	14	15	15	16	15
A0A0C4WPT2	0	0	0	0	0	0	0	0	0	0	2	2	0	0	0
A0A0C4WPT6	3	2	0	2	0	4	3	0	0	0	0	0	0	0	0
A0A0C4WPT7	2	0	2	4	2	3	3	2	0	0	2	2	0	2	0
A0A0C4WPT8	11	10	10	12	10	11	14	12	12	13	12	13	3	5	7
A0A0C4WPU1	28	34	34	26	27	26	12	3	0	6	2	0	4	3	8
A0A0C4WPU3	10	11	12	14	11	12	12	13	9	13	13	14	10	12	12
A0A0C4WPU4	2	2	3	6	6	6	0	0	0	0	0	0	0	0	0
A0A0C4WPU6	20	16	13	18	19	22	23	13	9	19	10	14	0	4	4
A0A0C4WPU7	11	8	9	14	14	14	14	11	10	14	13	14	6	10	12
A0A0C4WPU8	6	7	7	3	7	5	6	7	6	5	7	4	9	9	9
A0A0C4WPU9	2	3	3	4	3	3	2	0	0	0	2	3	0	0	0
A0A0C4WPV3	5	5	5	7	6	8	6	8	6	8	8	5	5	2	3
A0A0C4WPV4	4	3	2	4	4	3	4	3	0	4	3	4	2	0	0
A0A0C4WPV5	17	18	19	17	15	16	17	16	11	11	13	11	17	15	17
A0A0C4WPV7	2	0	0	0	0	0	0	0	0	0	0	0	0	2	2
A0A0C4WPW2	28	11	15	35	37	38	31	8	6	25	10	10	3	6	6
A0A0C4WPW3	0	0	2	3	3	4	4	4	0	6	4	5	5	2	0
A0A0C4WPW4	0	0	0	0	0	4	2	2	2	3	0	2	0	0	0
A0A0C4WPW6	36	41	40	40	39	38	41	42	32	36	36	37	35	34	41
A0A0C4WPW8	10	11	12	10	11	9	11	11	9	9	9	9	10	8	7
A0A0C4WPX0	12	11	14	15	13	15	13	13	10	12	12	14	6	5	3
A0A0C4WPX1	0	0	0	0	0	0	0	0	0	0	0	0	0	0	0
A0A0C4WPX2	10	14	13	11	9	11	9	12	6	2	3	4	5	4	5
A0A0C4WPX3	16	16	15	19	18	16	18	18	16	19	17	19	7	9	12
A0A0C4WPX4	7	6	6	6	6	6	6	7	5	6	6	6	5	4	0
A0A0C4WPX6	7	9	8	8	7	7	8	8	7	6	9	8	10	7	7
A0A0C4WPX7	4	4	4	5	4	4	4	4	4	5	5	5	5	3	3
A0A0C4WPX9	10	10	12	12	9	11	10	9	8	10	10	11	9	11	7
A0A0C4WPY2	18	18	20	15	13	16	16	17	14	12	13	11	16	14	14
A0A0C4WPY4	14	15	13	14	9	12	14	14	11	14	13	15	4	6	4
A0A0C4WPY5	12	16	18	16	18	18	18	18	11	18	16	17	0	0	3
A0A0C4WPY6	3	5	5	4	4	5	6	5	2	4	4	4	3	7	8
A0A0C4WPY8	7	7	6	7	6	6	7	6	5	6	6	5	0	0	0
A0A0C4WPY9	13	13	13	12	11	12	13	13	10	13	13	12	12	13	13
A0A0C4WPZ2	17	18	18	16	13	14	14	19	13	15	16	14	18	13	16
A0A0C4WPZ3	4	3	2	10	11	8	5	3	3	8	11	9	0	0	0
A0A0C4WPZ6	9	6	7	12	10	9	9	6	4	9	7	7	4	3	3
A0A0C4WPZ8	0	0	0	0	0	0	2	0	0	0	0	0	0	0	3
A0A0C4WPZ9	7	10	10	9	6	7	5	5	4	3	4	3	6	9	9
A0A0C4WQ02	38	39	39	43	39	43	41	40	33	38	39	42	32	34	39
A0A0C4WQ03	0	0	0	0	0	0	0	2	0	0	0	0	3	0	0
A0A0C4WQ04	6	6	3	12	8	12	11	7	3	13	6	8	0	3	2
A0A0C4WQ05	20	19	19	25	24	21	26	25	18	25	22	25	12	15	12
A0A0C4WQ07	0	0	0	7	3	3	3	0	0	5	4	5	0	0	2
A0A0C4WQ08	13	9	10	16	13	18	7	11	4	0	3	2	9	9	11
A0A0C4WQ10	12	14	14	12	12	12	13	13	11	13	12	12	8	8	8
A0A0C4WQ11	2	2	2	2	2	2	2	2	0	2	2	0	0	0	0
A0A0C4WQ14	12	13	11	13	11	10	13	11	9	10	9	10	6	6	10
A0A0C4WQ18	12	10	10	9	8	9	10	9	8	9	8	10	11	11	10
A0A0C4WQ20	5	5	6	4	4	4	4	5	2	3	4	5	6	5	4
A0A0C4WQ21	5	2	4	5	5	5	6	3	3	5	4	4	0	0	0
A0A0C4WQ25	3	3	3	4	3	3	3	3	2	4	2	2	0	0	0
A0A0C4WQ27	2	2	2	0	2	2	2	2	0	2	0	2	0	0	0
A0A0C4WQ29	9	13	13	9	9	11	11	11	10	12	11	10	12	11	13
A0A0C4WQ32	2	2	2	0	0	0	0	2	0	0	0	0	2	2	2
A0A0C4WQ33	7	7	8	2	3	5	14	10	6	7	8	6	10	9	10
A0A0C4WQ43	16	18	15	14	15	15	17	17	15	15	17	15	15	16	13
A0A0C4WQ44	2	0	0	0	0	2	2	0	0	0	0	0	2	0	2
A0A0C4WQ45	5	2	0	2	2	4	5	5	5	4	3	0	4	4	4
A0A0C4WQ46	39	19	23	42	41	44	45	17	12	30	19	25	4	7	10
A0A0C4WQ47	11	14	16	17	16	17	13	15	13	15	14	12	10	8	5
A0A0C4WQ49	0	0	0	2	2	3	3	2	0	2	2	2	3	0	0
A0A0C4WQ50	30	28	30	28	28	29	30	32	32	29	24	30	31	28	28
A0A0C4WQ51	5	6	6	5	5	5	7	7	2	8	6	5	0	0	0
A0A0C4WQ53	6	8	9	10	10	10	9	8	6	7	7	9	0	0	0
A0A0C4WQ55	8	5	5	6	5	8	12	6	2	8	6	4	2	2	3
A0A0C4WQ56	4	5	7	7	7	6	5	3	5	5	7	7	0	0	0
A0A0C4WQ58	2	2	2	3	3	3	2	0	0	2	3	2	0	0	0
A0A0C4WQ60	11	13	13	13	14	14	6	5	0	8	7	8	2	12	13
A0A0C4WQ61	5	6	6	7	7	7	8	6	6	8	7	6	0	2	0
A0A0C4WQ62	0	0	2	2	0	3	0	0	0	2	2	0	0	0	0
A0A0C4WQ63	15	17	16	15	16	15	14	14	9	11	9	11	15	11	12
A0A0C4WQ64	36	37	40	41	39	39	42	38	32	40	43	42	27	24	29
A0A0C4WQ66	2	3	3	0	0	0	0	0	0	2	2	2	0	0	0
A0A0C4WQ69	36	34	39	35	40	37	38	39	32	36	38	36	21	14	12
A0A0C4WQ70	0	0	0	0	0	0	0	0	0	0	0	0	3	3	3
A0A0C4WQ72	11	12	10	12	12	11	11	10	7	12	12	13	9	7	6
A0A0C4WQ75	2	4	4	9	8	8	2	5	0	0	0	0	9	9	7
A0A0C4WQ77	19	20	19	17	17	19	18	18	18	16	17	16	18	19	19
A0A0C4WQ79	53	66	62	68	70	68	63	63	52	64	65	64	33	30	30
A0A0C4WQ81	8	12	12	12	13	13	12	12	10	9	13	14	13	12	13
A0A0C4WQ82	5	4	4	4	5	4	3	3	2	4	4	5	7	4	5
A0A0C4WQ84	11	8	8	11	9	9	9	14	10	9	9	11	9	15	15
A0A0C4WQ86	7	7	5	4	4	3	4	4	4	3	4	3	7	5	5
A0A0C4WQ88	30	33	30	36	37	36	31	30	24	34	37	37	27	24	23
A0A0C4WQ91	0	0	0	2	2	0	0	0	0	2	2	0	2	0	0
A0A0C4WQ93	2	2	0	0	0	0	0	0	0	0	0	0	0	0	0
A0A0C4WQ94	0	4	4	0	0	2	4	6	3	0	0	0	7	6	6
A0A0C4WQ95	2	2	2	2	0	2	2	2	2	2	2	2	0	0	0
A0A0C4WQ97	4	5	4	3	2	2	3	4	2	3	3	2	6	6	6
A0A0C4WQ99	2	5	6	4	3	4	3	5	3	4	3	3	5	4	2
A0A0C4WQA0	10	11	11	11	11	11	9	10	8	5	7	5	11	11	12
A0A0C4WQA2	10	10	13	15	15	14	14	12	4	11	11	13	6	5	5
A0A0C4WQA3	3	3	3	4	3	3	3	3	5	4	3	4	7	6	5
A0A0C4WQA5	17	19	19	18	15	16	16	17	14	15	14	14	17	15	17
A0A0C4WQA6	4	3	3	3	3	3	2	0	0	0	2	3	4	5	5
A0A0C4WQA8	13	14	14	15	12	14	13	13	7	13	14	14	7	13	10
A0A0C4WQA9	35	39	41	41	40	40	38	37	35	36	39	39	34	23	22
A0A0C4WQB0	6	2	5	5	3	6	4	6	2	6	4	3	0	0	0
A0A0C4WQB1	2	0	0	0	0	2	0	0	0	0	0	0	0	0	0
A0A0C4WQB3	26	33	32	31	29	32	33	31	33	31	32	30	30	27	26
A0A0C4WQB5	34	37	37	30	31	30	34	34	28	29	28	30	29	22	27
A0A0C4WQB7	45	36	37	47	41	42	46	25	12	40	30	29	12	15	18
A0A0C4WQB8	12	11	13	16	16	16	13	13	12	15	15	15	3	2	3
A0A0C4WQC0	27	28	30	29	26	28	27	28	23	25	25	26	27	24	25
A0A0C4WQC1	4	5	6	8	6	8	8	6	5	7	7	7	2	3	0
A0A0C4WQC2	2	2	2	2	3	3	2	2	2	3	3	2	0	0	0
A0A0C4WQC3	7	7	5	6	6	7	7	6	0	8	8	7	0	0	0
A0A0C4WQC5	20	24	24	21	23	20	20	20	13	20	19	19	18	13	12
A0A0C4WQC6	5	5	5	6	5	5	5	5	5	5	5	5	6	5	5
A0A0C4WQC7	2	2	2	2	2	2	3	2	0	3	3	3	3	3	2
A0A0C4WQD0	14	18	18	18	17	15	14	15	15	13	15	14	13	14	14
A0A0C4WQD2	0	3	4	2	2	2	0	4	0	0	2	0	0	0	0
A0A0C4WQD3	25	27	27	25	25	24	24	26	22	23	23	24	25	22	23
A0A0C4WQD4	7	6	7	8	8	8	8	8	7	8	6	8	8	8	7
A0A0C4WQD5	7	12	13	12	9	11	11	12	7	10	12	11	9	11	9
A0A0C4WQD6	11	14	14	10	6	10	9	10	7	8	8	9	12	8	7
A0A0C4WQD7	10	11	12	10	11	11	9	11	10	11	9	10	5	12	14
A0A0C4WQD8	88	69	70	93	97	99	90	67	55	90	82	87	37	61	58
A0A0C4WQD9	15	13	12	15	15	15	16	13	9	16	16	15	5	4	0
A0A0C4WQE1	4	4	4	4	4	4	4	4	3	4	4	4	2	3	2
A0A0C4WQE2	18	20	21	19	22	18	20	18	17	18	17	16	16	15	16
A0A0C4WQE3	14	14	18	10	9	9	12	10	8	8	5	8	9	9	8
A0A0C4WQE4	21	23	23	21	22	19	20	20	17	20	18	19	16	17	18
A0A0C4WQE6	12	11	12	13	13	15	13	11	11	14	13	14	7	6	6
A0A0C4WQE9	6	6	6	6	6	6	6	5	3	5	5	6	0	0	0
A0A0C4WQF1	3	2	2	3	4	4	0	0	0	0	0	0	4	3	3
A0A0C4WQF2	9	9	10	13	13	14	10	12	7	10	11	12	0	5	5
A0A0C4WQF3	3	4	3	0	0	0	0	0	0	0	0	0	0	0	0
A0A0C4WQF5	23	25	25	23	24	23	24	24	17	20	20	21	16	11	11
A0A0C4WQF7	2	0	0	0	2	3	3	2	0	3	0	0	2	2	2
A0A0C4WQF9	21	24	24	23	23	23	21	21	17	22	19	19	19	19	20
A0A0C4WQG0	17	19	19	24	27	23	23	18	10	23	22	19	6	11	10
A0A0C4WQG3	0	0	0	0	0	0	0	0	0	0	0	0	3	3	3
A0A0C4WQG5	29	31	31	28	31	31	33	34	24	29	29	29	16	16	15
A0A0C4WQG6	6	6	6	7	6	7	7	7	5	7	7	7	4	4	3
A0A0C4WQG7	0	0	0	0	0	0	0	0	0	0	0	0	6	5	5
A0A0C4WQG9	28	31	31	29	28	29	28	28	24	28	27	27	16	16	10
A0A0C4WQH4	37	43	42	41	42	40	42	41	36	37	40	38	36	31	34
A0A0C4WQH8	23	25	25	24	24	24	23	25	22	25	23	23	22	18	17
A0A0C4WQH9	0	0	0	0	0	0	0	0	0	0	0	0	0	0	0
A0A0C4WQI1	0	2	0	0	0	0	3	2	0	0	0	0	4	4	4
A0A0C4WQI2	53	60	63	61	66	65	55	58	53	57	60	61	52	52	51
A0A0C4WQI4	2	2	0	0	0	2	0	2	0	0	0	0	4	0	0
A0A0C4WQI8	0	0	0	0	0	0	0	0	0	0	0	0	0	0	0
A0A0C4WQI9	16	17	17	3	5	4	16	15	6	3	0	0	28	31	32
A0A0C4WQJ2	2	3	3	3	2	0	2	2	0	0	2	2	4	2	0
A0A0C4WQJ6	0	2	2	2	2	2	0	0	0	2	2	2	0	0	0
A0A0C4WQJ8	21	27	28	26	21	20	25	26	22	23	27	23	17	15	14
A0A0C4WQK1	0	0	0	2	0	0	0	0	0	0	0	0	0	0	0
A0A0C4WQK3	36	35	35	38	40	36	40	35	30	38	38	38	13	16	13
A0A0C4WQK5	0	0	2	2	0	3	0	0	0	2	2	0	0	0	0
A0A0C4WQK7	2	3	3	0	2	2	0	2	0	0	0	0	3	3	2
A0A0C4WQK9	27	30	29	26	27	23	28	28	25	24	25	23	24	18	22
A0A0C4WQL0	4	8	7	5	5	6	3	5	0	2	3	4	0	0	2
A0A0C4WQL1	9	8	12	10	8	9	11	10	6	8	10	10	6	8	5
A0A0C4WQL6	13	14	12	13	13	13	14	14	14	12	13	12	9	9	7
A0A0C4WQL7	7	2	3	0	0	0	15	12	12	0	2	0	10	9	15
A0A0C4WQL8	22	22	22	25	26	24	24	21	20	24	20	24	13	8	5
A0A0C4WQL9	0	3	2	0	0	0	2	3	0	10	10	9	0	0	0
A0A0C4WQM1	0	0	0	3	3	3	2	0	0	3	4	4	0	2	3
A0A0C4WQM2	0	0	0	0	0	0	0	7	0	0	0	0	7	2	3
A0A0C4WQM3	5	4	3	4	4	5	5	4	2	4	3	5	4	0	0
A0A0C4WQM6	0	0	0	0	0	0	0	0	0	0	0	0	3	2	2
A0A0C4WQM7	33	34	36	39	32	38	36	36	31	36	35	35	10	10	12
A0A0C4WQN3	31	30	29	25	20	24	28	26	21	28	24	24	5	2	4
A0A0C4WQN4	7	7	7	4	4	7	7	8	4	5	5	5	9	10	6
A0A0C4WQN6	26	30	33	27	29	26	27	28	20	24	24	26	28	20	22
A0A0C4WQP0	8	8	8	6	6	7	6	7	6	6	7	7	3	4	2
A0A0C4WQP1	13	12	12	12	13	12	13	12	12	10	11	11	4	4	6
A0A0C4WQP2	6	4	5	7	3	3	4	3	0	0	0	2	0	4	5
A0A0C4WQP3	20	20	21	24	23	24	22	21	17	22	23	25	19	16	14
A0A0C4WQP6	5	6	5	7	8	8	9	6	5	8	9	7	2	2	3
A0A0C4WQP8	6	4	7	10	8	8	8	7	7	9	9	8	0	0	0
A0A0C4WQQ0	6	8	8	9	7	7	9	9	7	8	8	6	10	6	6
A0A0C4WQQ4	2	2	2	0	0	3	3	3	2	3	2	2	2	2	2
A0A0C4WQR0	4	3	5	6	5	6	9	4	0	7	0	5	0	0	0
A0A0C4WQR1	4	7	5	9	5	9	5	7	5	8	9	6	6	0	0
A0A0C4WQR2	11	12	10	9	9	10	8	9	8	8	9	9	10	9	9
A0A0C4WQR3	16	17	15	19	18	20	17	15	15	18	17	18	11	11	12
A0A0C4WQR5	8	4	0	3	3	3	13	5	5	5	3	4	7	12	12
A0A0C4WQR6	10	9	9	9	7	11	11	12	9	10	11	8	11	8	7
A0A0C4WQR8	5	5	4	5	0	3	3	2	3	4	2	3	0	0	0
A0A0C4WQR9	25	23	24	31	30	29	12	14	8	4	5	10	25	24	23
A0A0C4WQS0	2	2	0	2	2	2	0	0	0	2	0	2	0	0	2
A0A0C4WQS2	15	15	15	15	17	14	13	12	8	11	12	11	14	12	11
A0A0C4WQS3	0	0	0	2	0	0	2	0	0	2	3	2	0	0	0
A0A0C4WQS4	2	2	3	0	0	0	2	2	2	0	0	0	4	3	4
A0A0C4WQS5	0	2	2	2	2	2	4	4	0	0	2	2	5	3	4
A0A0C4WQS8	4	6	5	8	7	6	6	6	3	5	8	7	0	0	0
A0A0C4WQS9	4	0	2	5	4	4	6	5	3	5	5	5	0	0	0
A0A0C4WQT0	9	9	8	10	12	11	9	7	4	10	11	11	6	3	0
A0A0C4WQT1	2	2	3	5	4	5	4	0	0	4	4	5	0	0	0
A0A0C4WQT4	4	4	3	5	5	4	4	5	2	4	4	3	0	0	0
A0A0C4WQT5	36	37	38	34	33	34	31	31	27	26	25	23	33	32	32
A0A0C4WQT7	18	8	13	18	19	21	25	10	10	24	11	16	4	4	7
A0A0C4WQU5	3	3	2	2	2	2	2	3	3	2	3	2	0	0	0
A0A0C4WQU7	5	5	6	6	6	6	7	8	5	4	6	5	7	4	0
A0A0C4WQV2	10	15	16	17	16	16	17	12	10	14	15	15	19	20	21
A0A0C4WQV3	15	5	6	16	12	22	19	10	7	14	15	14	5	4	3
A0A0C4WQV7	18	17	21	18	18	19	18	18	13	17	16	18	16	17	13
A0A0C4WQW0	7	8	7	5	4	5	7	7	4	5	3	6	4	2	2
A0A0C4WQW1	19	18	17	20	15	22	22	20	15	19	19	20	13	14	13
A0A0C4WQW4	2	2	3	2	3	3	2	2	2	2	2	2	2	0	0
A0A0C4WQW7	2	0	0	2	2	3	2	2	0	2	3	2	3	0	0
A0A0C4WQX1	3	3	3	3	3	4	3	4	2	3	3	3	6	6	5
A0A0C4WQX3	9	3	4	9	9	9	9	2	0	9	0	4	0	0	0
A0A0C4WQX5	13	19	17	15	14	15	17	16	14	14	13	12	6	4	2
A0A0C4WQX6	0	0	0	4	5	5	0	0	0	4	4	4	3	3	2
A0A0C4WQX8	11	10	10	11	10	10	12	12	6	11	11	11	7	0	4
A0A0C4WQX9	6	6	6	6	7	7	7	9	3	7	7	8	6	2	0
A0A0C4WQY2	9	8	7	10	9	13	11	8	7	11	11	12	5	2	6
A0A0C4WQY6	3	2	5	4	2	6	4	6	2	6	5	4	4	3	2
A0A0C4WQY8	6	7	7	13	12	13	12	11	8	11	11	15	3	2	3
A0A0C4WQY9	6	6	9	8	6	7	8	10	9	8	8	6	4	5	9
A0A0C4WQZ8	2	2	0	3	2	4	2	2	0	4	2	3	0	0	0
A0A0C4WR01	12	3	5	12	13	12	21	8	2	13	5	10	0	0	0
A0A0C4WR03	17	18	18	16	17	16	15	16	14	17	15	15	16	17	18
A0A0C4WR06	4	3	2	3	4	4	4	3	2	4	4	4	0	0	0
A0A0C4WR08	0	0	0	0	0	0	0	0	0	0	0	0	2	2	2
A0A0C4WR09	17	19	19	18	18	16	16	16	13	16	16	16	13	9	10
A0A0C4WR13	15	17	18	18	19	17	17	18	14	16	18	17	11	10	15
A0A0C4WR14	9	5	7	9	9	8	7	3	4	8	7	6	0	3	3
A0A0C4WR15	16	13	16	18	17	17	17	14	11	17	17	16	0	0	2
A0A0C4WR18	5	5	5	7	7	7	6	6	6	7	6	6	2	0	2
A0A0C4WR19	6	6	9	18	16	20	6	2	4	3	4	3	14	16	12
A0A0C4WR21	31	35	34	30	31	30	31	35	26	29	32	32	23	27	22
A0A0C4WR27	3	3	4	5	5	3	2	3	0	5	4	5	0	0	0
A0A0C4WR29	25	23	22	30	24	26	24	21	19	25	24	24	8	8	7
A0A0C4WR31	0	0	2	0	0	0	0	0	0	0	0	0	0	0	0
A0A0C4WR32	13	12	13	15	14	15	13	11	10	15	16	13	5	8	12
A0A0C4WR33	2	2	2	2	2	2	2	2	2	2	2	2	0	0	0
A0A0C4WR36	4	6	6	3	4	4	4	6	0	3	3	3	2	4	4
A0A0C4WR40	2	2	0	4	2	4	4	0	0	3	2	2	2	0	0
A0A0C4WR43	7	7	6	7	6	8	6	7	5	7	6	7	8	7	7
A0A0C4WR47	5	4	4	3	4	3	3	4	3	3	3	3	5	4	4
A0A0C4WR48	2	2	2	0	2	2	4	4	0	2	3	2	2	2	2
A0A0C4WR55	2	0	0	2	2	2	2	2	2	2	2	2	0	0	2
A0A0C4WR58	14	11	13	19	15	17	16	12	9	15	17	17	5	5	5
A0A0C4WR66	2	3	2	3	2	3	2	2	2	3	2	3	2	0	0
A0A0C4WR70	0	0	0	0	0	0	0	0	0	0	0	0	5	4	2
A0A0C4WR73	10	9	9	10	8	7	8	7	6	9	7	9	4	3	5
A0A0C4WR76	10	8	8	2	0	2	9	6	3	4	7	8	0	0	0
A0A0C4WR81	7	5	6	10	11	10	9	7	6	7	9	10	8	8	9
A0A0C4WR82	9	12	11	13	13	11	12	13	7	10	12	12	7	2	2
A0A0C4WR85	6	6	6	6	7	6	7	8	8	7	9	8	8	8	8
A0A0C4WR87	27	33	33	31	31	30	31	27	21	26	23	26	6	8	9
A0A0C4WR91	2	0	0	2	3	3	2	0	0	0	0	0	0	0	0
A0A0C4WR92	16	18	16	8	6	8	15	17	10	10	10	10	20	19	18
A0A0C4WR95	2	3	3	2	3	3	5	5	0	2	2	2	6	5	5
A0A0C4WR97	18	17	18	20	19	19	16	16	16	18	17	17	16	16	13
A0A0C4WRA0	10	9	12	12	12	12	13	12	5	12	13	13	2	0	2
A0A0C4WRA3	2	2	2	0	0	0	2	0	0	0	0	0	0	0	0
A0A0C4WRA5	11	9	10	7	8	8	9	9	8	8	5	8	11	8	10
A0A0C4WRA8	15	16	15	11	5	5	12	14	15	12	13	12	17	15	13
A0A0C4WRA9	9	10	12	11	12	12	12	14	13	14	14	14	9	5	4
A0A0C4WRB0	0	0	2	2	2	3	0	0	0	0	0	0	6	6	6
A0A0C4WRB1	0	0	0	0	0	2	0	0	0	2	0	2	0	0	0
A0A0C4WRB3	20	22	22	26	24	25	27	24	15	23	21	22	9	20	25
A0A0C4WRB4	0	0	0	0	0	0	0	0	0	0	0	0	2	0	0
A0A0C4WRB5	6	8	8	6	6	6	8	9	8	7	5	7	6	4	4
A0A0C4WRB7	15	10	13	16	18	17	14	13	12	17	17	18	5	6	2
A0A0C4WRB9	3	3	3	3	3	3	3	3	2	2	2	2	2	3	2
A0A0C4WRC0	12	12	13	13	13	14	12	14	10	13	13	15	9	11	7
A0A0C4WRC2	5	7	7	9	8	9	9	7	2	7	9	9	0	0	0
A0A0C4WRC4	20	22	19	20	19	19	22	22	17	21	22	17	14	12	11
A0A0C4WRC5	24	20	21	26	26	26	26	22	17	28	26	26	5	4	4
A0A0C4WRC6	8	6	7	9	5	7	10	8	2	11	12	9	0	0	0
A0A0C4WRC8	5	7	7	10	8	9	6	3	3	7	7	6	0	0	0
A0A0C4WRD3	26	27	23	32	33	31	27	25	17	29	33	29	15	7	7
A0A0C4WRD8	6	3	6	6	8	8	6	6	4	7	7	5	15	13	13
A0A0C4WRE1	7	5	7	10	10	9	7	8	6	7	10	9	2	0	0
A0A0C4WRE9	23	28	26	27	21	21	25	24	18	22	21	18	6	5	4
A0A0C4WRF6	2	0	2	2	2	2	0	2	0	0	0	0	2	0	0
A0A0C4WRF8	3	3	3	3	2	2	3	3	2	3	2	3	3	2	2
A0A0C4WRF9	2	3	2	6	6	6	3	3	0	6	6	6	0	0	0
A0A0C4WRG2	2	0	0	3	3	4	0	0	0	4	4	4	0	0	0
A0A0C4WRG3	5	3	5	7	7	9	6	6	2	7	7	7	0	0	0
A0A0C4WRG5	15	16	17	32	31	32	10	7	6	32	32	31	20	34	37
A0A0C4WRG6	21	19	21	26	21	22	21	24	20	23	24	23	9	8	8
A0A0C4WRG8	16	14	15	16	15	14	16	15	12	16	16	15	4	5	5
A0A0C4WRH0	9	9	11	13	11	14	3	6	0	4	0	3	16	14	14
A0A0C4WRH1	4	4	6	8	6	4	8	4	2	6	5	4	0	3	5
A0A0C4WRH3	0	0	0	5	2	4	0	0	0	0	2	0	0	0	0
A0A0C4WRH5	7	7	6	9	7	7	8	6	5	9	9	8	2	2	0
A0A0C4WRH6	5	6	7	6	6	7	3	4	2	5	6	5	3	5	3
A0A0C4WRH7	2	3	2	5	4	3	0	0	0	5	5	5	5	4	4
A0A0C4WRH9	2	2	2	2	2	2	2	2	2	2	2	2	2	0	2
A0A0C4WRI1	0	0	0	2	2	3	0	0	0	2	2	2	2	2	2
A0A0C4WRI4	10	10	9	11	11	11	10	12	10	12	11	10	12	12	9
A0A0C4WRI8	4	5	5	4	5	3	6	3	3	5	4	6	0	0	0
A0A0C4WRI9	3	3	4	5	5	6	6	4	4	6	5	5	3	2	0
A0A0C4WRJ2	6	6	6	6	4	6	5	5	5	5	5	6	3	0	0
A0A0C4WRJ6	3	2	4	0	0	0	0	0	0	0	2	0	0	0	0
A0A0C4WRJ8	0	0	0	2	2	0	0	0	0	2	0	2	0	0	0
A0A0C4WRK1	3	3	3	5	3	4	4	3	0	2	3	4	4	3	3
A0A0C4WRK4	11	11	12	14	10	12	12	12	9	10	11	11	11	8	10
A0A0C4WRK8	8	9	8	10	9	9	9	9	7	8	9	10	10	9	8
A0A0C4WRL1	2	0	3	2	2	5	5	7	3	5	5	3	9	8	8
A0A0C4WRL3	14	14	11	13	10	14	7	9	5	4	3	6	14	14	14
A0A0C4WRL4	6	6	7	5	4	3	4	2	0	0	0	0	5	6	4
A0A0C4WRL5	3	0	2	3	0	0	2	0	0	3	0	0	0	0	0
A0A0C4WRL7	33	33	33	32	32	35	34	30	26	32	32	33	11	13	15
A0A0C4WRM2	0	0	0	0	0	0	0	0	0	0	0	0	2	2	0
A0A0C4WRN0	12	19	19	13	10	13	18	21	17	14	15	9	18	19	23
A0A0C4WRN1	5	5	5	5	5	5	4	3	3	4	4	4	4	3	4
A0A0C4WRN5	9	9	9	8	8	8	9	6	5	7	7	5	7	6	6
A0A0C4WRN8	51	48	43	48	45	50	54	48	30	46	41	46	20	35	32
A0A0C4WRP3	0	0	0	2	0	2	0	0	0	0	0	0	0	0	0
A0A0C4WRP7	0	0	0	2	0	2	2	2	0	0	3	2	0	0	0
A0A0C4WRP9	6	0	3	6	5	7	5	0	0	5	5	5	0	0	0
A0A0C4WRQ0	0	2	2	0	0	2	0	0	0	0	0	0	2	0	0
A0A0C4WRQ3	17	17	16	18	15	18	14	16	11	16	14	12	6	6	6
A0A0C4WRQ6	3	5	4	6	6	3	2	3	3	6	3	4	5	4	4
A0A0C4WRQ8	6	6	6	8	8	8	6	5	2	4	4	5	9	8	5
A0A0C4WRR1	3	3	4	4	4	5	3	6	2	3	5	6	3	4	2
A0A0C4WRR3	16	15	14	18	15	15	15	13	11	16	15	14	2	0	0
A0A0C4WRR4	7	10	9	5	5	4	10	12	8	7	4	5	19	16	15
A0A0C4WRR6	3	2	3	0	0	0	4	4	4	2	0	2	2	4	2
A0A0C4WRS8	19	15	17	24	22	23	23	18	17	24	24	23	7	11	9
A0A0C4WRT0	0	0	0	0	0	0	3	2	0	0	3	0	4	2	0
A0A0C4WRT1	53	66	62	68	70	68	63	63	52	64	65	64	33	30	30
A0A0C4WRT5	0	0	0	0	0	0	3	2	0	0	0	2	3	2	2
A0A0C4WRT7	21	24	24	22	20	23	23	26	21	23	23	21	25	25	25
A0A0C4WRU1	0	2	0	3	4	3	4	3	0	4	3	5	0	2	2
A0A0C4WRU4	11	14	16	8	11	9	9	10	4	0	4	2	11	7	5
A0A0C4WRU5	3	0	0	2	3	2	3	0	0	0	0	0	0	0	0
A0A0C4WRU7	8	0	3	8	8	11	8	0	0	0	0	2	0	0	0
A0A0C4WRV0	30	32	30	22	24	21	27	29	24	22	24	23	25	27	26
A0A0C4WRV1	13	13	13	10	8	10	9	11	5	9	9	9	12	11	9
A0A0C4WRV2	72	76	75	83	81	79	77	77	74	77	78	76	51	49	52
A0A0C4WRV3	5	4	5	6	5	6	4	5	3	4	4	5	3	0	0
A0A0C4WRV7	6	10	10	8	9	10	9	8	7	10	9	9	10	9	8
A0A0C4WRV9	5	4	5	7	5	8	9	10	4	3	4	4	10	8	9
A0A0C4WRW1	3	3	4	8	6	3	5	4	3	5	6	5	2	0	0
A0A0C4WRW2	0	0	0	0	3	2	0	0	0	2	0	0	0	0	0
A0A0C4WRW3	6	7	9	9	7	8	9	9	6	8	7	10	9	8	8
A0A0C4WRW5	5	3	3	4	5	3	5	2	0	3	4	4	0	0	0
A0A0C4WRW9	2	2	2	0	0	0	0	0	0	0	0	0	2	0	0
A0A0C4WRX2	7	8	6	5	5	5	5	8	4	6	5	5	8	5	4
A0A0C4WRX3	3	5	5	5	4	4	5	5	2	3	5	6	2	2	0
A0A0C4WRX5	15	18	20	40	31	35	18	25	4	7	12	8	25	24	20
A0A0C4WRX6	3	4	3	3	2	3	2	2	0	2	2	2	4	0	0
A0A0C4WRX8	0	0	0	0	0	0	0	0	0	0	0	0	0	0	0
A0A0C4WRY0	7	12	13	5	5	7	11	14	8	6	7	8	14	14	14
A0A0C4WRY1	13	14	16	13	12	12	12	12	8	5	6	9	12	10	9
A0A0C4WRY3	0	2	3	0	0	0	0	0	0	0	0	0	4	2	0
A0A0C4WRY4	22	24	26	26	26	25	27	26	25	22	26	24	18	18	17
A0A0C4WRY5	7	11	9	0	3	0	15	15	12	3	6	5	17	15	15
A0A0C4WRZ0	8	10	9	4	0	3	9	12	7	0	2	0	19	17	18
A0A0C4WRZ1	6	7	6	5	5	3	6	7	3	4	4	3	0	2	0
A0A0C4WRZ2	8	9	9	7	5	4	7	7	4	6	5	5	3	4	3
A0A0C4WRZ4	36	39	35	32	35	32	26	35	19	22	18	18	32	29	31
A0A0C4WRZ5	29	16	21	30	26	31	29	14	8	20	13	17	5	7	7
A0A0C4WRZ7	6	6	6	4	5	4	4	5	4	4	5	4	5	3	4
A0A0C4WRZ8	3	3	3	3	3	3	3	2	0	2	3	3	3	3	3
A0A0C4WS00	4	2	3	4	4	2	2	3	3	3	3	4	4	3	3
A0A0C4WS02	7	3	3	7	6	7	7	0	0	6	2	4	0	0	0
A0A0C4WS06	13	14	13	16	15	15	15	15	11	13	14	14	8	6	2
A0A0C4WS08	0	0	0	0	0	2	0	2	0	0	2	0	0	0	0
A0A0C4WS09	4	5	4	4	4	5	6	6	3	4	3	4	6	5	5
A0A0C4WS10	7	7	7	8	8	10	9	6	5	9	8	9	7	4	3
A0A0C4WS11	11	16	16	16	16	13	12	11	7	11	11	11	0	0	0
A0A0C4WS13	11	11	10	10	10	7	9	9	7	9	7	8	9	9	10
A0A0C4WS14	5	5	6	8	7	7	5	7	5	7	7	7	7	5	5
A0A0C4WS15	12	13	15	17	17	17	17	16	10	17	18	17	7	15	18
A0A0C4WS16	44	45	48	48	50	50	43	53	42	49	52	51	35	35	34
A0A0C4WS17	7	8	8	6	4	3	5	3	3	4	2	2	5	7	6
A0A0C4WS19	2	3	3	3	3	3	2	3	3	3	3	3	3	3	3
A0A0C4WS21	0	0	2	0	0	0	0	0	0	0	0	0	0	0	0
A0A0C4WS23	2	3	3	4	5	4	4	2	2	2	0	2	2	0	0
A0A0C4WS25	14	13	12	11	11	14	9	10	2	4	3	7	11	12	14
A0A0C4WS27	5	5	5	3	4	3	5	3	3	2	5	4	0	0	0
A0A0C4WS28	4	6	6	3	2	3	6	6	3	2	4	4	2	2	3
A0A0C4WS30	3	3	4	5	5	6	6	5	3	6	5	5	3	3	0
A0A0C4WS32	17	21	22	13	12	10	17	16	11	12	14	14	12	14	16
A0A0C4WS34	2	0	0	0	2	2	2	0	0	0	0	0	0	0	0
A0A0C4WS35	7	7	6	6	5	6	6	3	5	6	7	7	0	0	0
A0A0C4WS38	2	3	4	4	3	3	4	2	2	2	3	0	0	0	0
A0A0C4WS39	7	6	6	9	8	7	6	6	2	8	8	8	0	0	0
A0A0C4WS44	0	0	0	4	2	2	2	2	2	3	2	2	2	2	0
A0A0C4WS45	2	2	0	0	2	2	0	0	0	0	0	0	0	0	0
A0A0C4WS47	22	19	19	17	15	14	14	19	11	11	11	11	19	20	22
A0A0C4WS49	9	7	9	16	12	14	15	8	3	14	9	10	4	0	3
A0A0C4WS52	7	9	10	10	10	10	10	7	5	9	7	8	5	2	3
A0A0C4WS56	18	19	19	21	22	21	17	16	14	18	18	21	15	15	10
A0A0C4WS57	3	4	4	0	2	4	4	3	0	3	2	3	0	2	0
A0A0C4WS58	6	7	5	7	8	7	6	4	2	7	7	8	0	2	2
A0A0C4WS60	10	10	9	10	8	9	10	6	3	9	10	8	2	0	0
A0A0C4WS61	9	12	12	13	14	12	12	13	9	13	13	14	5	4	0
A0A0C4WS62	2	2	0	3	3	3	3	0	0	3	2	3	0	0	0
A0A0C4WS66	0	2	2	5	4	5	3	2	0	2	3	2	0	0	0
A0A0C4WS67	5	4	5	7	7	7	5	5	3	6	3	5	7	3	4
A0A0C4WS72	14	14	14	19	17	17	8	8	2	18	15	15	0	0	0
A0A0C4WS74	3	3	3	2	2	2	0	2	2	2	3	2	2	0	0
A0A0C4WS75	24	21	22	25	27	26	23	26	20	26	26	25	19	21	24
A0A0C4WS77	4	4	4	3	3	5	4	4	3	3	4	5	3	0	2
A0A0C4WS78	3	4	3	2	3	4	3	0	0	3	2	3	0	0	0
A0A0C4WS79	17	18	17	22	22	25	21	18	15	24	24	23	13	12	13
A0A0C4WS84	10	9	8	5	7	7	9	8	3	7	6	5	2	3	5
A0A0C4WS90	0	0	0	2	0	0	0	0	0	0	0	0	0	0	0
A0A0C4WS93	2	2	0	4	4	3	3	2	0	2	4	4	0	0	0
A0A0C4WS98	0	0	0	0	0	2	2	0	0	0	0	0	0	0	2
A0A0C4WSA0	12	15	14	15	14	15	14	15	12	11	14	15	10	9	10
A0A0C4WSA3	3	0	0	3	3	3	3	0	0	4	4	3	0	0	0
A0A0C4WSA6	3	2	2	2	2	2	2	3	3	2	2	2	2	0	2
A0A0C4WSB1	4	6	5	5	4	4	4	4	2	3	3	3	3	3	3
A0A0C4WSB3	2	0	0	5	6	6	0	0	0	0	0	0	4	6	5
A0A0C4WSD1	17	21	22	13	12	10	17	16	11	12	14	14	12	14	16
A0A0C4WSD2	0	0	0	0	0	0	0	0	0	0	0	0	0	0	0
A0A0C4WSD3	0	0	0	0	0	0	0	0	0	0	0	0	0	0	0
A0A0C4WSE0	0	2	3	0	2	0	0	0	0	0	0	0	2	2	2
A0A0C4WSE3	34	37	37	18	12	16	33	32	29	24	26	24	39	37	35
A0A0C4WSE7	9	8	7	11	7	10	9	10	6	9	9	9	0	0	0
A0A0C4WSE9	0	0	0	2	0	3	0	0	0	0	0	0	3	3	3
A0A0C4WSF3	11	11	13	10	9	12	13	13	9	11	12	13	14	12	12
A0A0C4WSF4	7	6	7	4	3	2	9	8	4	8	6	6	3	2	3
A0A0C4WSF5	0	0	2	3	0	2	2	2	0	3	3	3	0	0	0
A0A0C4WSF8	6	5	8	12	11	11	12	10	11	9	11	9	4	12	14
A0A0C4WSG2	0	0	0	0	0	0	0	0	0	0	0	0	8	6	5
A0A0C4WSG7	3	2	2	0	0	2	4	4	3	3	3	3	3	0	0
A0A0C4WSH7	15	19	19	15	14	15	14	14	8	13	12	13	8	10	9
A0A0C4WSH9	0	0	0	0	0	0	2	0	0	0	0	0	0	2	3
A0A0C4WSI3	6	7	6	6	6	6	4	2	0	2	2	3	0	0	0
A0A0C4WSI6	0	0	0	0	0	0	0	0	0	0	2	0	2	0	0
A0A0C4WSI7	3	3	3	0	0	0	2	0	0	2	0	2	0	0	0
A0A0C4WSI9	59	65	62	65	67	70	68	65	55	67	68	70	47	38	40
A0A0C4WSJ3	24	23	23	23	24	22	26	26	19	24	22	24	17	14	13
A0A0C4WSJ7	2	2	3	3	3	3	2	3	0	4	4	4	0	0	0
A0A0C4WSJ8	18	17	18	19	19	18	18	17	17	19	18	19	14	13	12
A0A0C4WSL2	4	4	2	0	0	0	21	17	16	0	0	0	15	10	11
A0A0C4WSL5	15	18	20	40	31	35	18	25	4	7	12	8	25	24	20
A0A0C4WSL6	0	0	0	0	0	0	2	4	0	0	0	0	0	2	3
A0A0C4WSL7	0	0	0	0	0	0	0	0	0	0	0	0	3	3	2
A0A0C4WSL9	11	12	14	16	15	16	14	12	11	13	14	16	12	9	7
A0A0C4WSM0	4	4	4	4	4	4	4	4	3	4	3	3	4	4	4
A0A0C4WSM2	4	3	3	3	3	3	4	4	3	3	4	4	7	6	6
A0A0C4WSM4	3	4	3	2	3	2	4	4	0	4	4	3	4	4	4
A0A0C4WSM6	13	12	14	13	9	12	13	11	7	11	12	12	11	11	11
A0A0C4WSM8	9	12	14	5	5	5	8	9	6	7	5	5	6	9	10
A0A0C4WSM9	2	0	0	0	0	0	7	7	3	7	7	7	0	0	0
A0A0C4WSN0	3	5	5	2	2	0	3	3	2	2	0	0	2	2	2
A0A0C4WSN5	0	0	0	0	0	0	0	0	0	0	0	0	0	0	0
A0A0C4WSP0	5	6	2	8	8	9	4	0	0	7	8	9	0	0	2
A0A0C4WSP5	10	12	12	15	17	17	13	11	11	13	15	13	7	8	5
A0A0C4WSQ0	0	0	0	0	2	2	0	0	0	0	0	0	2	0	0
A0A0C4WSQ2	0	0	0	0	0	3	0	0	0	2	0	0	0	0	0
A0A0C4WSQ5	0	0	0	0	0	0	0	0	0	0	0	0	0	0	2
A0A0C4WSQ8	5	5	5	5	2	4	2	4	3	4	4	4	5	4	4
A0A0C4WSR0	0	0	0	3	0	2	0	0	0	0	0	0	3	4	4
A0A0C4WSR5	4	2	3	4	3	5	3	5	3	3	3	3	4	3	2
A0A0C4WSR6	2	4	3	0	3	2	5	4	2	4	5	5	2	3	3
A0A0C4WSS4	14	16	16	14	15	15	15	13	12	13	13	12	13	11	8
A0A0C4WSS6	7	7	6	6	9	7	7	7	5	4	5	7	7	3	2
A0A0C4WSS7	6	0	2	5	0	4	5	2	2	2	2	3	0	0	0
A0A0C4WSS8	5	5	5	5	5	5	6	5	5	5	4	5	5	4	5
A0A0C4WST5	4	4	3	5	3	3	0	2	0	0	0	0	3	5	4
A0A0C4WST7	8	10	12	10	11	11	12	10	6	10	11	11	8	16	18
A0A0C4WSU2	6	6	9	8	6	7	8	10	9	8	8	6	4	5	9
A0A0C4WSU7	2	2	3	3	3	3	2	3	0	4	4	4	0	0	0
A0A0C4WSU9	11	12	12	14	14	14	11	8	6	12	13	13	3	4	3
A0A0C4WSV1	3	5	7	7	8	7	2	0	0	0	0	2	0	0	0
A0A0C4WSV3	7	8	8	7	8	7	7	7	4	6	7	7	3	3	3
A0A0C4WSV5	36	36	38	43	41	43	41	39	27	40	35	38	11	24	22
A0A0C4WSV6	0	2	3	0	0	0	5	6	0	0	0	0	11	14	16
A0A0C4WSV9	7	10	9	7	5	5	7	9	7	6	5	8	9	7	7
A0A0C4WSW3	2	0	0	0	0	2	0	2	0	2	0	0	0	0	0
A0A0C4WSW7	5	4	5	8	5	8	5	4	3	6	7	6	2	2	2
A0A0C4WSX0	29	11	16	31	31	32	33	13	2	29	18	20	5	6	7
A0A0C4WSX3	0	0	0	0	0	2	0	0	0	0	0	0	0	0	0
A0A0C4WSX4	2	2	2	2	3	2	3	3	2	2	3	2	3	0	2
A0A0C4WSX5	42	34	36	40	36	40	41	36	31	40	37	36	10	12	11
A0A0C4WSX7	3	4	5	4	4	7	5	5	2	5	4	4	2	3	0
A0A0C4WSY1	0	0	0	0	0	0	0	0	0	0	0	0	0	2	2
A0A0C4WSY6	23	24	25	27	26	30	31	31	26	30	31	32	6	12	9
A0A0C4WSY7	5	2	0	5	5	6	5	4	2	6	7	6	0	2	0
A0A0C4WSY8	19	23	25	23	20	19	23	26	19	20	24	22	10	12	11
A0A0C4WSZ2	0	0	2	0	0	2	0	0	0	0	0	2	2	0	0
A0A0C4WSZ4	3	3	2	0	0	0	0	0	0	0	0	0	2	3	2
A0A0C4WSZ5	4	4	7	9	6	7	6	7	6	6	7	7	0	0	0
A0A0C4WSZ8	20	20	21	19	16	17	21	20	15	15	19	16	5	5	7
A0A0C4WT00	4	2	3	3	4	6	6	4	0	4	3	3	0	3	2
A0A0C4WT01	0	0	0	2	2	0	2	0	0	0	0	2	0	0	0
A0A0C4WT06	15	17	19	27	26	27	14	17	4	7	9	6	14	16	15
A0A0C4WT08	0	2	0	0	0	0	0	0	0	0	0	0	4	4	4
A0A0C4WT14	0	0	2	2	0	3	0	0	0	2	2	0	0	0	0
A0A0C4WT17	16	14	13	20	15	17	18	11	13	19	19	20	2	2	3
A0A0C4WT24	0	4	3	0	0	0	3	3	0	0	0	0	17	15	16
A0A0C4WT25	5	6	7	7	7	7	5	5	3	4	5	5	6	2	3
A0A0C4WT26	0	0	0	2	2	0	3	0	0	2	2	0	0	0	0
A0A0C4WT29	0	2	0	0	0	2	0	0	0	2	0	2	0	0	2
A0A0C4WT30	17	12	13	4	4	3	22	19	14	10	11	9	20	13	16
A0A0C4WT31	5	6	7	6	6	6	6	7	2	8	6	8	3	0	0
A0A0C4WT34	0	0	2	2	0	3	0	0	0	2	2	0	0	0	0
A0A0C4WT37	0	2	2	0	0	0	0	0	0	0	0	0	0	0	0
A0A0C4WT38	5	6	7	8	7	7	6	8	4	7	7	7	5	3	3
A0A0C4WT43	34	33	32	38	35	34	36	35	30	36	36	36	12	15	17
A0A0C4WT45	0	0	2	4	3	2	2	3	0	4	2	2	4	4	3
A0A0C4WT46	4	5	6	4	4	4	4	4	3	6	4	5	0	0	0
A0A0C4WT51	0	0	0	0	0	0	0	0	0	0	0	0	2	3	0
A0A0C4WT52	11	11	13	12	13	12	13	14	10	11	12	12	13	12	13
A0A0C4WT57	6	7	6	8	9	9	9	8	5	9	8	9	2	2	0
A0A0C4WT63	30	32	32	30	27	28	19	21	10	10	6	6	43	42	43
A0A0C4WT68	0	0	2	2	0	3	0	0	0	2	2	0	0	0	0
A0A0C4WT78	3	3	3	0	0	0	0	0	0	0	0	0	0	0	0
A0A0C4WT90	7	9	10	9	10	9	8	9	6	7	8	8	8	3	2
A0A0C4WT92	3	3	3	4	5	4	3	2	0	4	3	4	2	0	0
A0A0C4WT95	7	11	11	8	9	7	8	10	7	5	8	6	9	8	7
A0A0C4WT97	3	0	2	0	0	0	3	0	0	0	3	3	0	0	0
A0A0C4WT98	0	0	0	2	0	2	0	0	0	0	0	0	0	0	0
A0A0C4WT99	4	5	4	2	2	0	0	2	2	0	0	0	2	0	0
A0A0C4WTA2	2	3	5	0	0	0	3	3	0	2	0	2	4	3	3
A0A0C4WTA3	0	0	2	4	4	4	0	3	0	0	0	0	2	5	2
A0A0C4WTA4	4	6	5	4	5	4	6	5	3	3	2	2	7	4	0
A0A0C4WTA6	12	11	11	11	13	12	9	9	8	11	10	9	6	4	3
A0A0C4WTA8	8	11	11	10	9	11	8	9	7	9	8	10	8	6	6
A0A0C4WTB3	2	6	6	4	6	8	7	8	4	7	5	5	6	3	2
A0A0C4WTB5	0	0	2	0	0	0	0	0	0	0	0	0	2	3	3
A0A0C4WTB8	2	0	0	3	0	3	2	0	0	2	3	2	0	0	0
A0A0C4WTC2	2	0	3	3	2	2	2	2	2	4	2	4	0	0	0
A0A0C4WTC5	10	11	11	11	11	11	9	10	8	5	7	5	11	11	12
A0A0C4WTD1	31	34	36	34	38	33	34	35	28	32	36	34	29	27	24
A0A0C4WTD5	0	2	3	3	3	3	4	3	0	0	0	0	0	0	0
A0A0C4WTD9	20	27	27	25	24	24	21	24	21	20	20	23	19	19	19
A0A0C4WTE1	22	21	21	21	20	22	20	20	17	18	18	20	19	19	19
A0A0C4WTE5	24	26	26	24	23	24	23	22	23	22	23	24	24	21	22
A0A0C4WTE6	2	0	0	4	4	4	4	2	0	3	2	3	0	0	2
A0A0C4WTF0	25	28	27	28	28	28	27	26	23	27	28	28	20	18	16
A0A0C4WTF3	22	22	22	21	22	20	19	20	16	19	18	18	15	15	15
A0A0C4WTF4	12	12	16	6	4	6	15	16	10	4	5	5	24	24	24
A0A0C4WTF6	33	38	36	35	33	33	32	35	29	29	31	32	30	25	21
A0A0C4WTF9	2	2	3	3	3	3	2	3	0	4	4	4	0	0	0
A0A0C4WTG1	3	5	5	6	5	6	2	4	2	4	5	5	4	3	3
A0A0C4WTG3	2	0	2	0	0	0	0	0	0	0	0	0	0	0	0
A0A0C4WTG5	4	4	6	5	3	3	3	2	0	3	2	3	0	0	0
A0A0C4WTG7	5	3	5	5	3	5	4	5	4	4	5	5	0	0	0
A0A0C4WTH4	0	0	0	0	0	0	4	7	2	0	0	2	7	6	4
A0A0C4WTH5	0	2	3	3	3	2	2	0	0	2	3	2	0	0	0
A0A0C4WTH8	2	3	2	4	3	4	3	2	0	3	3	3	7	7	7
A0A0C4WTH9	2	2	0	0	3	0	2	2	0	2	2	2	0	0	0
A0A0C4WTI2	3	2	2	3	2	3	3	3	2	3	3	2	3	0	0
A0A0C4WTI6	0	0	0	0	0	0	2	0	0	0	2	0	0	5	5
A0A0C4WTI7	0	0	2	3	2	3	3	3	0	2	0	3	2	0	0
A0A0C4WTI9	0	0	0	0	0	0	0	0	0	0	0	0	0	0	0
A0A0C4WTJ7	18	24	21	38	40	34	18	22	14	33	35	35	2	4	3
A0A0C4WTJ8	9	9	8	9	8	12	6	8	4	10	10	11	10	7	5
A0A0C4WTK3	8	6	7	24	25	26	6	0	0	0	0	0	23	22	22
A0A0C4WTK5	3	3	3	3	2	3	2	2	0	0	0	0	0	0	0
A0A0C4WTL0	2	2	0	0	2	2	2	2	0	0	0	0	2	0	0
A0A0C4WTL4	3	4	2	4	4	5	4	4	3	4	5	4	3	2	2
A0A0C4WTL5	0	0	2	2	0	3	3	3	0	2	0	0	6	4	3
A0A0C4WTM1	9	9	9	7	6	9	9	10	3	8	7	9	7	6	7
A0A0C4WTM4	13	14	15	17	16	19	17	16	10	16	15	18	12	11	11
A0A0C4WTM6	0	2	2	0	0	0	0	2	0	0	0	0	2	2	0
A0A0C4WTM8	22	22	22	19	14	15	22	17	11	15	8	12	19	21	23
A0A0C4WTN1	2	2	0	0	0	2	0	0	0	0	0	0	6	7	6
A0A0C4WTN3	69	64	64	77	77	73	76	68	64	74	77	78	44	42	44
A0A0C4WTN5	40	44	42	47	46	44	43	43	40	45	45	43	17	23	23
A0A0C4WTP2	3	4	4	2	2	3	2	4	3	5	3	3	4	4	3
A0A0C4WTP4	32	28	29	33	30	32	28	26	27	31	35	32	13	16	6
A0A0C4WTQ1	12	10	13	18	15	12	13	13	8	13	15	14	2	0	0
A0A0C4WTQ4	8	9	9	11	9	10	10	11	8	9	8	8	9	7	5
A0A0C4WTQ6	2	0	2	3	2	3	0	0	0	0	0	0	0	0	0
A0A0C4WTQ7	0	0	0	5	2	4	4	2	0	5	4	6	2	0	0
A0A0C4WTQ9	2	3	4	3	3	2	2	2	2	2	2	2	3	2	0
A0A0C4WTR1	23	29	28	25	26	24	26	23	22	25	24	24	17	18	16
A0A0C4WTR3	14	16	15	12	12	11	17	17	11	18	17	16	0	4	5
A0A0C4WTR5	11	12	12	12	12	13	12	13	11	11	12	13	10	10	10
A0A0C4WTR6	3	3	3	3	3	3	3	3	4	3	3	3	3	3	2
A0A0C4WTR8	18	19	19	17	17	18	18	18	13	17	17	16	18	16	18
A0A0C4WTS2	76	71	73	95	99	101	90	76	68	88	80	82	55	67	60
A0A0C4WTS4	3	4	4	4	4	3	5	4	3	5	4	5	0	0	0
A0A0C4WTS9	3	4	4	3	0	4	3	3	0	4	4	3	4	4	2
A0A0C4WTT3	4	5	3	5	5	7	7	5	2	4	5	6	3	3	2
A0A0C4WTT7	2	0	0	2	0	3	0	0	0	2	0	0	0	0	0
A0A0C4WTT9	8	8	9	12	13	13	11	10	6	12	11	12	7	5	6
A0A0C4WTU1	8	8	9	7	9	7	8	8	4	5	5	6	8	7	6
A0A0C4WTU7	9	9	9	8	8	9	7	7	6	7	7	7	11	9	9
A0A0C4WTV4	11	12	11	11	11	11	11	11	11	12	12	11	12	10	9
A0A0C4WTV5	7	6	6	5	4	5	8	8	7	7	7	7	0	0	0
A0A0C4WTV9	8	9	7	6	8	10	13	13	11	9	10	9	15	13	11
A0A0C4WTW3	0	0	2	0	0	0	9	6	2	3	0	0	13	13	12
A0A0C4WTW5	8	10	10	10	10	10	10	11	10	11	11	11	10	8	6
A0A0C4WTW7	9	9	9	10	10	10	10	11	8	8	10	10	12	12	9
A0A0C4WTX0	6	3	4	6	5	7	6	7	3	3	4	6	6	6	4
A0A0C4WTX4	2	2	3	2	0	2	2	3	0	3	2	2	0	0	0
A0A0C4WTX9	0	0	0	0	0	0	0	0	0	0	0	0	4	2	3
A0A0C4WTY2	3	2	2	3	2	3	3	0	2	3	2	2	2	3	2
A0A0C4WTZ6	8	8	7	10	7	8	2	4	0	0	0	0	15	14	13
A0A0C4WTZ8	0	0	0	3	3	3	0	0	0	0	0	0	0	0	0
A0A0C4WTZ9	0	0	0	2	0	0	0	0	0	0	0	0	2	9	12
A0A0C4WU03	11	10	12	12	10	12	11	10	8	11	10	11	8	8	6
A0A0C4WU04	11	14	15	17	16	15	14	14	8	9	7	9	0	0	2
A0A0C4WU06	13	12	11	11	10	11	11	11	11	10	9	9	13	12	12
A0A0C4WU07	7	4	3	33	25	29	4	0	0	18	15	16	0	0	2
A0A0C4WU08	3	4	5	9	9	8	4	0	2	5	5	6	0	0	2
A0A0C4WU10	25	27	29	27	26	25	24	23	19	23	23	25	19	19	17
A0A0C4WU11	6	7	7	7	7	6	7	7	7	7	7	6	8	7	6
A0A0C4WU13	0	0	0	2	2	2	2	0	0	0	2	2	0	0	0
A0A0C4WU15	0	0	0	0	0	0	0	2	0	0	0	0	0	0	0
A0A0C4WU17	14	18	16	18	18	17	16	17	13	15	18	17	17	18	22
A0A0C4WU20	15	13	12	17	13	15	16	16	9	12	15	12	6	2	2
A0A0C4WU22	0	0	0	2	0	0	0	0	0	2	0	0	0	0	0
A0A0C4WU23	5	5	5	6	4	7	7	7	4	6	4	6	3	2	2
A0A0C4WU24	6	9	7	9	10	11	10	10	8	10	9	9	5	2	0
A0A0C4WU29	3	4	4	4	4	4	0	0	0	0	0	0	4	5	6
A0A0C4WU35	3	2	2	0	0	0	2	0	0	0	0	0	3	3	3
A0A0C4WU44	2	2	3	4	3	3	2	2	0	2	2	2	3	3	3
A0A0C4WU47	6	0	2	8	7	7	8	4	0	7	4	3	0	0	0
A0A0C4WU56	8	9	9	14	12	11	10	10	8	13	13	14	11	8	8
A0A0C4WU59	11	13	10	30	30	29	12	4	3	27	27	27	7	3	6
A0A0C4WU61	0	2	0	10	11	14	0	0	0	16	14	14	2	2	0
A0A0C4WU62	6	5	6	8	9	9	8	8	4	7	6	7	6	5	6
A0A0C4WU64	5	6	6	6	6	6	5	5	4	6	6	6	6	5	6
A0A0C4WU66	3	3	3	2	2	3	2	4	2	4	3	4	4	5	4
A0A0C4WU67	8	13	10	0	0	5	12	17	8	4	3	0	23	22	22
A0A0C4WU69	2	4	4	5	4	3	5	4	2	3	5	5	2	7	6
A0A0C4WU72	3	3	3	4	4	4	4	4	4	4	4	4	2	4	4
A0A0C4WU75	0	0	0	2	0	3	4	4	4	3	4	4	6	2	3
A0A0C4WU78	2	0	3	3	4	3	0	3	2	2	2	2	2	2	3
A0A0C4WU81	15	18	20	40	31	35	18	25	4	7	12	8	25	24	20
A0A0C4WU89	0	0	0	0	0	0	0	0	0	0	0	0	2	0	0
A0A0C4WU93	3	4	3	2	2	3	2	4	2	2	2	0	3	2	0
A0A0C4WU99	4	3	5	4	4	4	3	0	0	4	4	3	0	0	0
A0A0C4WUA1	4	3	3	0	2	0	13	12	5	5	3	4	10	7	6
A0A0C4WUA7	34	36	34	43	45	46	34	31	33	38	38	37	6	10	10
A0A0C4WUA8	4	0	3	5	4	5	2	0	0	4	0	0	0	0	0
A0A0C4WUB0	22	19	19	22	22	20	18	18	17	20	23	22	9	7	8
A0A0C4WUB4	4	5	5	5	5	7	8	8	7	6	6	7	8	7	7
A0A0C4WUB5	11	8	10	13	9	11	8	7	5	6	7	6	3	2	3
A0A0C4WUB7	18	7	8	15	16	21	19	4	0	17	4	7	2	0	2
A0A0C4WUC0	25	33	31	33	31	34	30	30	19	31	32	31	18	10	14
A0A0C4WUC2	0	2	2	3	3	2	2	0	0	0	2	2	0	0	0
A0A0C4WUC5	5	4	4	5	5	5	5	4	3	5	4	5	0	0	0
A0A0C4WUC7	8	9	8	5	8	6	6	8	3	8	6	7	2	2	3
A0A0C4WUD6	2	2	2	3	2	3	3	3	0	3	3	2	0	0	0
A0A0C4WUE1	19	22	22	14	13	15	14	16	10	15	16	17	19	16	11
A0A0C4WUE3	32	35	34	35	33	33	35	35	31	31	31	33	14	15	15
A0A0C4WUE4	4	4	5	5	5	7	5	5	4	4	5	5	5	2	2
A0A0C4WUE9	4	3	3	6	6	6	6	5	0	6	6	5	2	0	0
A0A0C4WUF2	11	2	2	9	9	11	12	2	0	7	2	2	0	0	0
A0A0C4WUF3	4	4	4	2	3	2	2	4	0	3	3	3	4	3	3
A0A0C4WUF9	0	0	2	0	0	0	0	0	0	0	0	0	0	0	0
A0A0C4WUG2	0	0	0	3	0	2	3	0	0	3	4	4	0	0	0
A0A0C4WUG8	0	0	0	0	0	0	0	0	0	0	0	0	0	0	0
A0A0C4WUH5	7	7	7	6	5	4	4	4	2	3	3	4	4	0	2
A0A0C4WUH8	0	3	0	3	2	2	2	0	0	2	3	3	0	0	0
A0A0C4WUI5	4	7	5	3	4	4	4	5	3	6	6	5	7	4	5
A0A0C4WUJ1	12	13	13	17	15	15	15	11	7	13	14	14	5	4	6
A0A0C4WUJ2	0	0	3	3	2	3	4	2	0	2	2	2	0	0	2
A0A0C4WUJ6	17	16	16	12	5	12	10	10	7	6	7	9	11	13	14
A0A0C4WUJ7	8	11	10	7	9	9	10	11	8	9	10	9	7	3	3
A0A0C4WUK0	6	6	6	5	3	3	5	3	3	4	2	2	4	5	5
A0A0C4WUK2	10	11	13	12	13	13	13	11	7	12	13	13	10	9	7
A0A0C4WUK3	0	0	0	0	2	0	0	0	0	0	0	0	0	0	0
A0A0C4WUL5	3	2	0	2	3	3	3	4	0	3	2	3	5	3	0
A0A0C4WUL9	0	0	0	0	0	0	0	0	0	2	0	3	0	0	0
A0A0C4WUM0	0	0	0	0	0	0	7	6	4	11	9	10	0	0	0
A0A0C4WUM1	3	2	0	2	2	0	2	2	0	0	0	0	6	2	2
A0A0C4WUM3	4	4	4	4	3	3	2	4	2	3	4	4	5	2	2
A0A0C4WUN6	10	11	13	13	13	14	13	14	10	10	13	11	12	10	9
A0A0C4WUN8	5	6	5	4	6	7	5	5	4	7	7	6	5	3	4
A0A0C4WUP7	5	7	8	6	7	7	7	6	4	9	8	8	8	11	11
A0A0C4WUP9	4	3	3	3	3	2	4	3	0	2	2	2	0	0	0
A0A0C4WUQ1	6	5	7	9	9	8	7	8	4	6	8	6	5	2	4
A0A0C4WUQ4	9	11	11	7	7	7	10	11	4	7	6	7	4	4	2
A0A0C4WUQ6	0	3	3	4	3	4	3	4	0	3	3	4	0	0	0
A0A0C4WUQ8	3	0	3	4	2	4	3	2	3	2	2	2	2	2	2
A0A0C4WUR3	19	17	18	23	24	26	19	20	13	23	23	23	8	4	3
A0A0C4WUR6	34	36	34	34	36	33	37	32	30	32	35	33	16	10	12
A0A0C4WUR9	12	13	13	15	15	15	12	13	10	13	15	15	8	6	4
A0A0C4WUS2	2	2	3	3	0	3	2	2	0	2	2	3	0	0	0
A0A0C4WUS4	30	23	26	26	27	28	33	24	19	26	26	26	13	17	17
A0A0C4WUS7	6	7	9	9	10	9	9	10	6	7	8	7	9	7	6
A0A0C4WUT4	5	7	7	7	6	7	6	7	5	6	6	7	6	6	5
A0A0C4WUT6	14	16	15	17	16	18	18	15	11	19	19	17	12	18	18
A0A0C4WUT9	7	8	8	12	12	12	10	7	5	11	11	12	3	9	11
A0A0C4WUU0	49	45	48	10	5	7	53	40	35	7	6	5	3	0	3
A0A0C4WUU3	14	10	13	10	11	12	17	6	2	10	4	8	0	5	3
[truncated: 162 more rows]

## Sheet: Control
Protein IDs	Peptides C-1	Peptides C-3	Peptides C-4
A0A0C4WFT7	2	0	0
A0A0C4WFU7	0	0	2
A0A0C4WG05	2	0	0
A0A0C4WG68	0	2	0
A0A0C4WGG2	0	0	2
A0A0C4WGK3	2	0	0
A0A0C4WGM8	0	0	2
A0A0C4WH26	2	0	0
A0A0C4WHE0	2	0	0
A0A0C4WHT9	2	0	0
A0A0C4WHV8	2	0	0
A0A0C4WIB9	2	0	0
A0A0C4WIF3	0	0	2
A0A0C4WIF4	0	0	2
A0A0C4WIU5	2	0	0
A0A0C4WJ05	2	0	0
A0A0C4WJC1	2	0	0
A0A0C4WJC7	0	2	0
A0A0C4WJF0	2	0	0
A0A0C4WJM4	2	0	0
A0A0C4WJN2	2	0	0
A0A0C4WJU6	0	2	0
A0A0C4WK05	2	0	0
A0A0C4WK23	0	0	2
A0A0C4WK60	2	0	0
A0A0C4WK68	0	0	2
A0A0C4WKD4	2	0	0
A0A0C4WKE0	2	0	0
A0A0C4WKS6	0	0	2
A0A0C4WKV4	2	0	0
A0A0C4WKX5	2	0	0
A0A0C4WL08	2	0	0
A0A0C4WL29	0	2	0
A0A0C4WL38	2	0	0
A0A0C4WL51	2	0	0
A0A0C4WL65	0	2	0
A0A0C4WL73	0	2	0
A0A0C4WLK7	2	0	0
A0A0C4WLL1	0	0	2
A0A0C4WLR4	2	0	0
A0A0C4WLV6	0	0	2
A0A0C4WLW4	0	0	2
A0A0C4WLZ1	0	0	2
A0A0C4WM54	0	2	0
A0A0C4WMA0	2	0	0
A0A0C4WMA3	2	0	0
A0A0C4WMF6	0	0	2
A0A0C4WMF9	0	0	2
A0A0C4WMJ5	2	0	0
A0A0C4WMJ9	0	0	2
A0A0C4WML7	2	0	0
A0A0C4WML8	0	0	2
A0A0C4WMM5	0	0	2
A0A0C4WMN3	0	2	0
A0A0C4WMT3	0	0	2
A0A0C4WMV3	0	0	2
A0A0C4WMW4	0	0	2
A0A0C4WMW6	2	0	0
A0A0C4WMX4	0	0	2
A0A0C4WN42	2	0	0
A0A0C4WN47	0	2	0
A0A0C4WN51	0	2	0
A0A0C4WNH2	0	0	2
A0A0C4WNN4	2	0	0
A0A0C4WNP8	0	2	0
A0A0C4WNQ1	0	0	2
A0A0C4WNT4	2	0	0
A0A0C4WNT7	2	0	0
A0A0C4WP47	0	0	2
A0A0C4WP61	0	0	2
A0A0C4WP82	0	0	2
A0A0C4WPA0	2	0	0
A0A0C4WPD2	0	2	0
A0A0C4WPD6	2	0	0
A0A0C4WPF2	0	0	2
A0A0C4WPK2	2	0	0
A0A0C4WPS4	0	0	2
A0A0C4WPS9	2	0	0
A0A0C4WPV7	2	0	0
A0A0C4WPW3	0	0	2
A0A0C4WQ44	2	0	0
A0A0C4WQ62	0	0	2
A0A0C4WQB1	2	0	0
A0A0C4WQF7	2	0	0
A0A0C4WQI1	0	2	0
A0A0C4WQK5	0	0	2
A0A0C4WQW7	2	0	0
A0A0C4WR31	0	0	2
A0A0C4WR55	2	0	0
A0A0C4WR91	2	0	0
A0A0C4WRB0	0	0	2
A0A0C4WRG2	2	0	0
A0A0C4WRU1	0	2	0
A0A0C4WS21	0	0	2
A0A0C4WS34	2	0	0
A0A0C4WSB3	2	0	0
A0A0C4WSF5	0	0	2
A0A0C4WSM9	2	0	0
A0A0C4WSW3	2	0	0
A0A0C4WSZ2	0	0	2
A0A0C4WT08	0	2	0
A0A0C4WT14	0	0	2
A0A0C4WT29	0	2	0
A0A0C4WT34	0	0	2
A0A0C4WT45	0	0	2
A0A0C4WT68	0	0	2
A0A0C4WTA3	0	0	2
A0A0C4WTB5	0	0	2
A0A0C4WTB8	2	0	0
A0A0C4WTE6	2	0	0
A0A0C4WTI7	0	0	2
A0A0C4WTL5	0	0	2
A0A0C4WTT7	2	0	0
A0A0C4WTW3	0	0	2
A0A0C4WU61	0	2	0
A0A0C4WUF9	0	0	2
A0A0C4WUX6	0	0	2
A0A0C4WV09	2	0	0
A0A0C4WW49	2	0	0
A0A0C4WWK8	0	0	2
A0A0C4WWM0	2	0	0
A0A0C4WXR2	0	0	2
A0A0C4WXU9	0	0	2
A0A0C4WG34	0	0	3
A0A0C4WG54	0	3	0
A0A0C4WGN7	3	0	0
A0A0C4WH75	3	0	0
A0A0C4WHF7	3	0	0
A0A0C4WIW0	0	0	3
A0A0C4WJ83	3	0	0
A0A0C4WJS9	3	0	0
A0A0C4WKF2	3	0	0
A0A0C4WKG2	3	0	0
A0A0C4WKY2	3	0	0
A0A0C4WKZ8	3	0	0
A0A0C4WLY2	0	3	0
A0A0C4WME6	3	0	0
A0A0C4WMG3	3	0	0
A0A0C4WMH3	3	0	0
A0A0C4WN48	3	0	0
A0A0C4WNR9	0	3	0
A0A0C4WRU5	3	0	0
A0A0C4WSA3	3	0	0
A0A0C4WUH8	0	3	0
A0A0C4WUJ2	0	0	3
A0A0C4WV20	3	0	0
A0A0C4WXP5	0	3	0
A0A0C4WFK0	0	2	2
A0A0C4WG94	2	0	2
A0A0C4WGE3	0	2	2
A0A0C4WIA9	0	2	2
A0A0C4WIL9	0	2	2
A0A0C4WIR9	2	0	2
A0A0C4WIS6	2	0	2
A0A0C4WIT6	0	2	2
A0A0C4WJA8	2	2	0
A0A0C4WJF6	0	2	2
A0A0C4WJQ9	0	2	2
A0A0C4WJW0	2	0	2
A0A0C4WJW7	0	2	2
A0A0C4WJZ2	2	2	0
A0A0C4WK58	0	2	2
A0A0C4WK85	2	2	0
A0A0C4WKD5	2	0	2
A0A0C4WKE2	0	2	2
A0A0C4WKF5	0	2	2
A0A0C4WKK2	0	2	2
A0A0C4WKN0	2	0	2
A0A0C4WKN6	0	2	2
A0A0C4WKP0	2	2	0
A0A0C4WKZ3	0	2	2
A0A0C4WL55	0	2	2
A0A0C4WL58	0	2	2
A0A0C4WLC5	2	2	0
A0A0C4WLH2	2	0	2
A0A0C4WM47	2	0	2
A0A0C4WMA7	2	0	2
A0A0C4WMJ0	2	0	2
A0A0C4WMQ5	2	0	2
A0A0C4WN20	0	2	2
A0A0C4WN34	0	2	2
A0A0C4WN70	2	2	0
A0A0C4WN77	0	2	2
A0A0C4WNK8	0	2	2
A0A0C4WNL9	0	2	2
A0A0C4WNM9	2	0	2
A0A0C4WNN8	2	2	0
A0A0C4WPT7	2	0	2
A0A0C4WQ93	2	2	0
A0A0C4WQI4	2	2	0
A0A0C4WQJ6	0	2	2
A0A0C4WQS0	2	2	0
A0A0C4WQS5	0	2	2
A0A0C4WQZ8	2	2	0
A0A0C4WR40	2	2	0
A0A0C4WRF6	2	0	2
A0A0C4WRQ0	0	2	2
A0A0C4WS45	2	2	0
A0A0C4WS62	2	2	0
A0A0C4WS66	0	2	2
A0A0C4WS93	2	2	0
A0A0C4WT37	0	2	2
A0A0C4WTG3	2	0	2
A0A0C4WTH9	2	2	0
A0A0C4WTL0	2	2	0
A0A0C4WTM6	0	2	2
A0A0C4WTN1	2	2	0
A0A0C4WTQ6	2	0	2
A0A0C4WUC2	0	2	2
A0A0C4WVF2	2	0	2
A0A0C4WVJ5	2	0	2
A0A0C4WVN8	2	2	0
A0A0C4WWB2	0	2	2
A0A0C4WWS8	2	2	0
A0A0C4WFT4	0	3	2
A0A0C4WGN2	0	2	3
A0A0C4WGR2	3	2	0
A0A0C4WH89	2	0	3
A0A0C4WH99	0	2	3
A0A0C4WHB6	0	2	3
A0A0C4WIC4	0	2	3
A0A0C4WIS4	0	2	3
A0A0C4WJ65	3	0	2
A0A0C4WJH7	3	0	2
A0A0C4WJI8	0	3	2
A0A0C4WJN9	3	0	2
A0A0C4WJP7	0	3	2
A0A0C4WJP9	0	2	3
A0A0C4WKQ2	2	3	0
A0A0C4WKQ5	3	0	2
A0A0C4WKV2	3	0	2
A0A0C4WL74	3	2	0
A0A0C4WL83	3	2	0
A0A0C4WL97	3	0	2
A0A0C4WLG0	0	3	2
A0A0C4WLZ5	0	3	2
A0A0C4WMG0	3	2	0
A0A0C4WMH8	3	0	2
A0A0C4WMP1	3	0	2
A0A0C4WMV4	3	2	0
A0A0C4WMV7	3	0	2
A0A0C4WN37	0	2	3
A0A0C4WNA7	0	3	2
A0A0C4WNU0	0	2	3
A0A0C4WP50	0	2	3
A0A0C4WPB1	3	0	2
A0A0C4WPT6	3	2	0
A0A0C4WQL9	0	3	2
A0A0C4WRL1	2	0	3
A0A0C4WRL5	3	0	2
A0A0C4WRY3	0	2	3
A0A0C4WSE0	0	2	3
A0A0C4WSV6	0	2	3
A0A0C4WT97	3	0	2
A0A0C4WTC2	2	0	3
A0A0C4WTD5	0	2	3
A0A0C4WTH5	0	2	3
A0A0C4WU78	2	0	3
A0A0C4WUL5	3	2	0
A0A0C4WUM1	3	2	0
A0A0C4WUW2	2	0	3
A0A0C4WVG1	0	3	2
A0A0C4WVJ0	0	2	3
A0A0C4WFT3	2	2	2
A0A0C4WGK5	2	2	2
A0A0C4WHJ7	2	2	2
A0A0C4WIH1	2	2	2
A0A0C4WIP0	2	2	2
A0A0C4WIQ6	0	3	3
A0A0C4WJ82	3	0	3
A0A0C4WJA5	2	2	2
A0A0C4WJG3	0	3	3
A0A0C4WJJ3	2	2	2
A0A0C4WJN5	2	2	2
A0A0C4WJW6	2	2	2
A0A0C4WK08	2	2	2
A0A0C4WK20	3	0	3
A0A0C4WK43	2	2	2
A0A0C4WK53	2	2	2
A0A0C4WK72	0	3	3
A0A0C4WKK6	2	2	2
A0A0C4WKY7	2	2	2
A0A0C4WL24	2	2	2
A0A0C4WL64	2	2	2
A0A0C4WL78	2	2	2
A0A0C4WLC0	2	2	2
A0A0C4WLI1	2	2	2
A0A0C4WLK9	2	2	2
A0A0C4WLX6	2	2	2
A0A0C4WM12	2	2	2
A0A0C4WMA6	2	2	2
A0A0C4WMD3	0	4	2
A0A0C4WME0	2	2	2
A0A0C4WMG1	2	2	2
A0A0C4WMN2	3	0	3
A0A0C4WMP9	0	3	3
A0A0C4WMR8	2	2	2
A0A0C4WMS1	2	2	2
A0A0C4WMS6	2	2	2
A0A0C4WNL6	3	0	3
A0A0C4WNV2	0	3	3
A0A0C4WPC6	2	2	2
A0A0C4WPP0	0	3	3
A0A0C4WPP7	3	0	3
A0A0C4WPS7	2	4	0
A0A0C4WQ11	2	2	2
A0A0C4WQ27	2	2	2
A0A0C4WQ32	2	2	2
A0A0C4WQ58	2	2	2
A0A0C4WQ95	2	2	2
A0A0C4WQC2	2	2	2
A0A0C4WQC7	2	2	2
A0A0C4WQQ4	2	2	2
A0A0C4WQS9	4	0	2
A0A0C4WR33	2	2	2
A0A0C4WR48	2	2	2
A0A0C4WRA3	2	2	2
A0A0C4WRH9	2	2	2
A0A0C4WRW9	2	2	2
A0A0C4WSX4	2	2	2
A0A0C4WUD6	2	2	2
A0A0C4WUQ6	0	3	3
A0A0C4WUQ8	3	0	3
A0A0C4WWU5	2	2	2
A0A0C4WWX3	0	3	3
A0A0C4WY00	2	2	2
A0A0C4WFK9	3	2	2
A0A0C4WGP9	3	2	2
A0A0C4WGT5	3	2	2
A0A0C4WGU8	2	2	3
A0A0C4WHD0	2	3	2
A0A0C4WHF5	3	2	2
A0A0C4WHQ9	2	3	2
A0A0C4WIF2	2	2	3
A0A0C4WIP7	2	3	2
A0A0C4WIR2	3	2	2
A0A0C4WIT4	2	2	3
A0A0C4WIW1	3	2	2
A0A0C4WJ41	4	0	3
A0A0C4WJF9	2	2	3
A0A0C4WJJ4	0	3	4
A0A0C4WJK1	2	2	3
A0A0C4WJM8	2	3	2
A0A0C4WJZ3	2	3	2
A0A0C4WK02	3	0	4
A0A0C4WKI8	0	4	3
A0A0C4WKP9	3	2	2
A0A0C4WL77	2	3	2
A0A0C4WLS9	3	2	2
A0A0C4WLY8	7	0	0
A0A0C4WM34	2	2	3
A0A0C4WM55	2	2	3
A0A0C4WME8	2	2	3
A0A0C4WMM2	2	2	3
A0A0C4WMW8	2	2	3
A0A0C4WN36	2	2	3
A0A0C4WNE7	2	3	2
A0A0C4WNT3	2	3	2
A0A0C4WNX8	2	2	3
A0A0C4WP15	2	2	3
A0A0C4WPQ6	2	2	3
A0A0C4WPU4	2	2	3
A0A0C4WQ45	5	2	0
A0A0C4WQD2	0	3	4
A0A0C4WQF1	3	2	2
A0A0C4WQS4	2	2	3
A0A0C4WQT1	2	2	3
A0A0C4WQW4	2	2	3
A0A0C4WR66	2	3	2
A0A0C4WRF9	2	3	2
A0A0C4WRH7	2	3	2
A0A0C4WSA6	3	2	2
A0A0C4WSG7	3	2	2
A0A0C4WSJ7	2	2	3
A0A0C4WSU7	2	2	3
A0A0C4WSY7	5	2	0
A0A0C4WT24	0	4	3
A0A0C4WTF9	2	2	3
A0A0C4WTH8	2	3	2
A0A0C4WTI2	3	2	2
A0A0C4WTX4	2	2	3
A0A0C4WTY2	3	2	2
A0A0C4WU35	3	2	2
A0A0C4WU44	2	2	3
A0A0C4WUA8	4	0	3
A0A0C4WUS2	2	2	3
A0A0C4WVD6	3	2	2
A0A0C4WW25	2	3	2
A0A0C4WY15	2	2	3
A0A0C4WFM2	2	3	3
A0A0C4WGY8	3	3	2
A0A0C4WH94	2	4	2
A0A0C4WHI7	6	2	0
A0A0C4WHP0	2	3	3
A0A0C4WIA0	4	2	2
A0A0C4WII0	2	3	3
A0A0C4WIJ8	3	2	3
A0A0C4WIK3	2	3	3
A0A0C4WIQ2	3	2	3
A0A0C4WIQ5	3	2	3
A0A0C4WIW6	2	3	3
A0A0C4WJ25	3	3	2
A0A0C4WJ76	2	3	3
A0A0C4WJN3	2	3	3
A0A0C4WJX7	2	3	3
A0A0C4WK80	3	2	3
A0A0C4WK94	3	3	2
A0A0C4WKL2	5	0	3
A0A0C4WKR7	8	0	0
A0A0C4WKY4	2	3	3
A0A0C4WKY9	3	2	3
A0A0C4WLG8	3	2	3
A0A0C4WLH8	2	3	3
A0A0C4WLJ1	2	3	3
A0A0C4WLL5	2	2	4
A0A0C4WLV0	3	2	3
A0A0C4WLZ8	6	0	2
A0A0C4WMB6	2	3	3
A0A0C4WMD9	3	3	2
A0A0C4WMX5	8	0	0
A0A0C4WMY1	3	2	3
A0A0C4WN79	3	2	3
A0A0C4WNA2	3	2	3
A0A0C4WNP9	3	3	2
A0A0C4WNT2	3	2	3
A0A0C4WP12	3	3	2
A0A0C4WP95	2	3	3
A0A0C4WPI0	3	3	2
A0A0C4WPR9	3	3	2
A0A0C4WPU9	2	3	3
A0A0C4WQ66	2	3	3
A0A0C4WQ94	0	4	4
A0A0C4WQJ2	2	3	3
A0A0C4WQK7	2	3	3
A0A0C4WQU5	3	3	2
A0A0C4WR95	2	3	3
A0A0C4WRR6	3	2	3
A0A0C4WS19	2	3	3
A0A0C4WS23	2	3	3
A0A0C4WSS7	6	0	2
A0A0C4WSZ4	3	3	2
A0A0C4WU47	6	0	2
A0A0C4WFU1	2	4	3
A0A0C4WGF5	3	3	3
A0A0C4WGP0	3	4	2
A0A0C4WGW3	4	2	3
A0A0C4WGY0	4	2	3
A0A0C4WH28	2	3	4
A0A0C4WH33	2	3	4
A0A0C4WHQ5	3	3	3
A0A0C4WHY0	3	3	3
A0A0C4WIE0	3	3	3
A0A0C4WIE6	2	3	4
A0A0C4WIH8	3	3	3
A0A0C4WIP5	2	4	3
A0A0C4WIR4	2	3	4
A0A0C4WIR5	3	3	3
A0A0C4WIX8	3	3	3
A0A0C4WIY3	4	2	3
A0A0C4WIY6	2	4	3
A0A0C4WJ06	3	3	3
A0A0C4WJB9	3	4	2
A0A0C4WJD2	4	2	3
A0A0C4WJE6	3	3	3
A0A0C4WJZ4	3	2	4
A0A0C4WK00	3	3	3
A0A0C4WK66	3	2	4
A0A0C4WK83	2	4	3
A0A0C4WKC3	3	3	3
A0A0C4WKS7	4	3	2
A0A0C4WL44	4	3	2
A0A0C4WL70	3	2	4
A0A0C4WLX4	3	3	3
A0A0C4WM61	3	3	3
A0A0C4WM67	2	3	4
A0A0C4WMT2	4	3	2
A0A0C4WP63	3	3	3
A0A0C4WP81	7	2	0
A0A0C4WPC0	3	3	3
A0A0C4WPV4	4	3	2
A0A0C4WPZ3	4	3	2
A0A0C4WQ25	3	3	3
A0A0C4WQA3	3	3	3
A0A0C4WQX1	3	3	3
A0A0C4WR06	4	3	2
A0A0C4WRB9	3	3	3
A0A0C4WRF8	3	3	3
A0A0C4WRJ6	3	2	4
A0A0C4WRK1	3	3	3
A0A0C4WRP9	6	0	3
A0A0C4WRZ8	3	3	3
A0A0C4WS00	4	2	3
A0A0C4WS38	2	3	4
A0A0C4WS74	3	3	3
A0A0C4WSI7	3	3	3
A0A0C4WSR5	4	2	3
A0A0C4WSR6	2	4	3
A0A0C4WT00	4	2	3
A0A0C4WT78	3	3	3
A0A0C4WT92	3	3	3
A0A0C4WTK5	3	3	3
A0A0C4WTL4	3	4	2
A0A0C4WTQ9	2	3	4
A0A0C4WTR6	3	3	3
A0A0C4WU66	3	3	3
A0A0C4WU72	3	3	3
A0A0C4WVC6	3	3	3
A0A0C4WWJ2	3	3	3
A0A0C4WFJ1	3	3	4
A0A0C4WG30	3	3	4
A0A0C4WG38	2	4	4
A0A0C4WGL8	4	3	3
A0A0C4WGP7	3	3	4
A0A0C4WH57	4	3	3
A0A0C4WIG8	4	4	2
A0A0C4WJ33	2	4	4
A0A0C4WJ62	4	2	4
A0A0C4WJ72	3	2	5
A0A0C4WJ94	4	3	3
A0A0C4WJM2	3	4	3
A0A0C4WJM6	4	3	3
A0A0C4WJS1	3	3	4
A0A0C4WKQ0	3	3	4
A0A0C4WKQ7	4	3	3
A0A0C4WKX6	3	4	3
A0A0C4WL11	4	3	3
A0A0C4WLI0	4	3	3
A0A0C4WLP2	3	3	4
A0A0C4WLZ2	3	3	4
A0A0C4WM76	6	2	2
A0A0C4WMJ3	2	4	4
A0A0C4WMY6	3	3	4
A0A0C4WN10	4	3	3
A0A0C4WNF1	4	4	2
A0A0C4WNN1	2	4	4
A0A0C4WNY5	2	3	5
A0A0C4WNY9	3	3	4
A0A0C4WP39	3	3	4
A0A0C4WP60	3	4	3
A0A0C4WPG3	2	4	4
A0A0C4WPI7	2	3	5
A0A0C4WQ75	2	4	4
A0A0C4WQA6	4	3	3
A0A0C4WQF3	3	4	3
A0A0C4WQY6	3	2	5
A0A0C4WR27	3	3	4
A0A0C4WRI9	3	3	4
A0A0C4WRR1	3	3	4
A0A0C4WRW1	3	3	4
A0A0C4WRX6	3	4	3
A0A0C4WS30	3	3	4
A0A0C4WS78	3	4	3
A0A0C4WSL2	4	4	2
A0A0C4WSM2	4	3	3
A0A0C4WSM4	3	4	3
A0A0C4WTA2	2	3	5
A0A0C4WU69	2	4	4
A0A0C4WU93	3	4	3
A0A0C4WUA1	4	3	3
A0A0C4WUE9	4	3	3
A0A0C4WUP9	4	3	3
A0A0C4WUV5	2	4	4
A0A0C4WVY0	4	3	3
A0A0C4WXB4	2	4	4
A0A0C4WXV8	5	2	3
A0A0C4WFR9	0	4	7
A0A0C4WG14	3	4	4
A0A0C4WGC9	4	4	3
A0A0C4WGP1	4	5	2
A0A0C4WHA4	3	4	4
A0A0C4WHD7	4	3	4
A0A0C4WI90	3	4	4
A0A0C4WIC7	2	4	5
A0A0C4WJ16	4	3	4
A0A0C4WJ29	3	4	4
A0A0C4WJ59	3	4	4
A0A0C4WJD7	3	4	4
A0A0C4WJI1	3	4	4
A0A0C4WJJ9	0	5	6
A0A0C4WJQ3	3	4	4
A0A0C4WJW9	5	4	2
A0A0C4WK67	3	4	4
A0A0C4WKC1	4	4	3
A0A0C4WKF4	4	4	3
A0A0C4WKK5	3	4	4
A0A0C4WKM1	6	3	2
A0A0C4WKX0	4	3	4
A0A0C4WL06	4	3	4
A0A0C4WL13	6	2	3
A0A0C4WL23	4	4	3
A0A0C4WLC8	5	3	3
A0A0C4WLQ0	4	4	3
A0A0C4WM51	3	4	4
A0A0C4WM64	4	3	4
A0A0C4WM95	4	3	4
A0A0C4WML3	4	4	3
A0A0C4WMP3	2	5	4
A0A0C4WN43	3	4	4
A0A0C4WNI3	4	4	3
A0A0C4WNU2	3	4	4
A0A0C4WP20	2	4	5
A0A0C4WP52	4	3	4
A0A0C4WP64	3	4	4
A0A0C4WQ21	5	2	4
A0A0C4WQT4	4	4	3
A0A0C4WRU7	8	0	3
A0A0C4WRW5	5	3	3
A0A0C4WS57	3	4	4
A0A0C4WST5	4	4	3
A0A0C4WTP2	3	4	4
A0A0C4WTS4	3	4	4
A0A0C4WTS9	3	4	4
A0A0C4WU29	3	4	4
A0A0C4WVE8	4	3	4
A0A0C4WVG5	3	4	4
A0A0C4WX96	3	4	4
A0A0C4WGZ6	6	2	4
A0A0C4WH98	4	4	4
A0A0C4WHF1	4	4	4
A0A0C4WHU2	5	3	4
A0A0C4WIB0	4	4	4
A0A0C4WID1	5	2	5
A0A0C4WIK8	3	4	5
A0A0C4WIM3	3	5	4
A0A0C4WIV9	4	4	4
A0A0C4WJ71	3	4	5
A0A0C4WJC2	6	3	3
A0A0C4WJF1	4	4	4
A0A0C4WJS7	7	2	3
A0A0C4WK59	4	4	4
A0A0C4WKA3	4	4	4
A0A0C4WKQ1	5	2	5
A0A0C4WLB6	3	5	4
A0A0C4WLT3	4	4	4
A0A0C4WM79	4	4	4
A0A0C4WMI9	2	5	5
A0A0C4WNA8	3	5	4
A0A0C4WNE3	3	4	5
A0A0C4WP57	4	4	4
A0A0C4WPB0	4	4	4
A0A0C4WPX7	4	4	4
A0A0C4WQE1	4	4	4
A0A0C4WQL7	7	2	3
A0A0C4WQM3	5	4	3
A0A0C4WQR0	4	3	5
A0A0C4WQR5	8	4	0
A0A0C4WRQ6	3	5	4
A0A0C4WS77	4	4	4
A0A0C4WSM0	4	4	4
A0A0C4WSX7	3	4	5
A0A0C4WTT3	4	5	3
A0A0C4WU08	3	4	5
A0A0C4WU99	4	3	5
A0A0C4WUF3	4	4	4
A0A0C4WUM3	4	4	4
A0A0C4WUZ8	5	3	4
A0A0C4WV47	4	4	4
A0A0C4WVC8	4	4	4
A0A0C4WVQ7	4	4	4
A0A0C4WW90	5	3	4
A0A0C4WWB8	4	4	4
A0A0C4WWE2	4	4	4
A0A0C4WWR1	3	4	5
A0A0C4WX25	4	4	4
A0A0C4WGM0	3	5	5
A0A0C4WH12	5	4	4
A0A0C4WH24	4	5	4
A0A0C4WH91	6	3	4
A0A0C4WHA3	5	4	4
A0A0C4WHN1	4	5	4
A0A0C4WHR6	3	3	7
A0A0C4WIL2	5	4	4
A0A0C4WIS0	3	5	5
A0A0C4WIT7	3	4	6
A0A0C4WIW4	3	5	5
A0A0C4WJ64	4	4	5
A0A0C4WJL4	5	4	4
A0A0C4WJT9	3	5	5
A0A0C4WJX2	5	4	4
A0A0C4WK62	4	5	4
A0A0C4WK71	4	4	5
A0A0C4WKC8	5	4	4
A0A0C4WKJ1	3	5	5
A0A0C4WL89	5	4	4
A0A0C4WLR8	3	4	6
A0A0C4WLU7	3	5	5
A0A0C4WM77	4	5	4
A0A0C4WMD6	4	3	6
A0A0C4WMK5	5	3	5
A0A0C4WMM4	5	4	4
A0A0C4WNJ4	4	5	4
A0A0C4WNK7	5	4	4
A0A0C4WNP6	3	5	5
A0A0C4WNX9	5	5	3
A0A0C4WP68	4	4	5
A0A0C4WP70	5	4	4
A0A0C4WP71	3	5	5
A0A0C4WPY6	3	5	5
A0A0C4WQ82	5	4	4
A0A0C4WQ97	4	5	4
A0A0C4WQ99	2	5	6
A0A0C4WQB0	6	2	5
A0A0C4WR47	5	4	4
A0A0C4WRG3	5	3	5
A0A0C4WRX3	3	5	5
A0A0C4WS02	7	3	3
A0A0C4WS09	4	5	4
A0A0C4WSN0	3	5	5
A0A0C4WSP0	5	6	2
A0A0C4WT99	4	5	4
A0A0C4WTG1	3	5	5
A0A0C4WTG7	5	3	5
A0A0C4WTX0	6	3	4
A0A0C4WUC5	5	4	4
A0A0C4WUE4	4	4	5
A0A0C4WVB3	3	5	5
A0A0C4WVI8	6	5	2
A0A0C4WY56	4	5	4
A0A0C4WGY6	6	5	3
A0A0C4WHF3	5	5	4
A0A0C4WID8	6	4	4
A0A0C4WIM7	4	5	5
A0A0C4WIP6	5	4	5
A0A0C4WJE1	3	6	5
A0A0C4WJF2	5	4	5
A0A0C4WJK3	4	5	5
A0A0C4WJN1	5	5	4
A0A0C4WJQ0	4	5	5
A0A0C4WK49	3	5	6
A0A0C4WKC7	4	5	5
A0A0C4WLA8	6	4	4
A0A0C4WLF9	5	5	4
A0A0C4WNH3	4	5	5
A0A0C4WNK9	4	5	5
A0A0C4WNM1	4	5	5
A0A0C4WNR7	5	4	5
A0A0C4WP08	6	5	3
A0A0C4WQR8	5	5	4
A0A0C4WRH1	4	4	6
A0A0C4WRI8	4	5	5
A0A0C4WRV3	5	4	5
A0A0C4WRV9	5	4	5
A0A0C4WS67	5	4	5
A0A0C4WSW7	5	4	5
A0A0C4WTB3	2	6	6
A0A0C4WTG5	4	4	6
A0A0C4WU07	7	4	3
A0A0C4WUB4	4	5	5
A0A0C4WWB6	8	4	2
A0A0C4WWI9	3	6	5
A0A0C4WHM3	4	5	6
A0A0C4WII1	4	6	5
A0A0C4WJE7	5	4	6
A0A0C4WJN6	5	5	5
A0A0C4WJR5	6	6	3
A0A0C4WK79	4	6	5
A0A0C4WKI3	4	6	5
A0A0C4WKL4	5	5	5
A0A0C4WKM8	7	3	5
A0A0C4WKY8	5	5	5
A0A0C4WLN9	5	5	5
A0A0C4WMP8	5	5	5
A0A0C4WMQ3	5	6	4
A0A0C4WMZ8	4	5	6
A0A0C4WN03	5	5	5
A0A0C4WN99	5	5	5
A0A0C4WNS4	5	5	5
A0A0C4WNU3	3	6	6
A0A0C4WPA9	4	6	5
A0A0C4WPN7	5	5	5
A0A0C4WPV3	5	5	5
A0A0C4WQ04	6	6	3
A0A0C4WQC1	4	5	6
A0A0C4WQC6	5	5	5
A0A0C4WQP2	6	4	5
A0A0C4WQS8	4	6	5
A0A0C4WR18	5	5	5
A0A0C4WRD8	6	3	6
A0A0C4WRN1	5	5	5
A0A0C4WS27	5	5	5
A0A0C4WSB1	4	6	5
A0A0C4WSQ8	5	5	5
A0A0C4WSS8	5	5	5
A0A0C4WSV1	3	5	7
A0A0C4WSZ5	4	4	7
A0A0C4WT46	4	5	6
A0A0C4WTA4	4	6	5
A0A0C4WU23	5	5	5
A0A0C4WUF2	11	2	2
A0A0C4WV00	5	5	5
A0A0C4WV13	5	4	6
A0A0C4WVD9	5	5	5
A0A0C4WW02	8	2	5
A0A0C4WW29	5	5	5
A0A0C4WX14	5	5	5
A0A0C4WY60	4	6	5
A0A0C4WFH0	5	6	5
A0A0C4WFV9	6	6	4
A0A0C4WHW4	5	6	5
A0A0C4WHY2	6	5	5
A0A0C4WI46	6	6	4
A0A0C4WIJ6	4	6	6
A0A0C4WIL1	5	5	6
A0A0C4WIT3	4	5	7
A0A0C4WJD3	5	6	5
A0A0C4WJH2	3	6	7
A0A0C4WKE3	4	6	6
A0A0C4WKI4	5	5	6
A0A0C4WKQ4	4	7	5
A0A0C4WKS0	6	5	5
A0A0C4WLC7	5	4	7
A0A0C4WLE0	5	5	6
A0A0C4WLI6	4	6	6
A0A0C4WLI9	8	5	3
A0A0C4WLK3	5	5	6
A0A0C4WMI8	5	5	6
A0A0C4WMN6	6	4	6
A0A0C4WMP2	4	6	6
A0A0C4WNG9	6	4	6
A0A0C4WP01	4	5	7
A0A0C4WPJ4	5	5	6
A0A0C4WQ20	5	5	6
A0A0C4WQ56	4	5	7
A0A0C4WQP6	5	6	5
A0A0C4WQR1	4	7	5
A0A0C4WQU7	5	5	6
A0A0C4WQX3	9	3	4
A0A0C4WR36	4	6	6
A0A0C4WS14	5	5	6
A0A0C4WS28	4	6	6
A0A0C4WUI5	4	7	5
A0A0C4WUN8	5	6	5
A0A0C4WVC1	5	5	6
A0A0C4WXX2	6	6	4
A0A0C4WG11	6	6	5
A0A0C4WGG4	5	6	6
A0A0C4WGM2	7	5	5
A0A0C4WIC5	6	5	6
A0A0C4WJ40	6	5	6
A0A0C4WJE5	5	6	6
A0A0C4WJK9	8	5	4
A0A0C4WJL1	6	6	5
A0A0C4WJL2	2	7	8
A0A0C4WJM1	5	6	6
A0A0C4WJM9	5	6	6
A0A0C4WJR0	6	5	6
A0A0C4WJY6	5	7	5
A0A0C4WK38	5	6	6
A0A0C4WK46	5	6	6
A0A0C4WK97	4	7	6
A0A0C4WKE7	5	7	5
A0A0C4WKW9	5	6	6
A0A0C4WL00	6	5	6
A0A0C4WLP3	3	7	7
A0A0C4WM36	4	5	8
A0A0C4WMB1	5	6	6
A0A0C4WMG4	3	7	7
A0A0C4WMH9	4	6	7
A0A0C4WMT7	6	6	5
A0A0C4WMV6	5	6	6
A0A0C4WN33	5	6	6
A0A0C4WNF9	5	6	6
A0A0C4WNV6	8	4	5
A0A0C4WNY7	5	6	6
A0A0C4WQ51	5	6	6
A0A0C4WQ61	5	6	6
A0A0C4WQP8	6	4	7
A0A0C4WU62	6	5	6
A0A0C4WU64	5	6	6
A0A0C4WUY7	4	7	6
A0A0C4WXZ6	6	6	5
A0A0C4WFN6	6	7	5
A0A0C4WFR5	5	6	7
A0A0C4WG20	6	6	6
A0A0C4WGA2	6	6	6
A0A0C4WGZ0	4	7	7
A0A0C4WH48	5	7	6
A0A0C4WH88	6	6	6
A0A0C4WIP4	5	6	7
A0A0C4WIQ0	5	6	7
A0A0C4WIU3	5	6	7
A0A0C4WIU7	6	6	6
A0A0C4WIX5	6	5	7
A0A0C4WJE8	7	6	5
A0A0C4WJG9	6	6	6
A0A0C4WJU0	4	7	7
A0A0C4WJZ8	5	6	7
A0A0C4WK16	4	8	6
A0A0C4WKW6	5	7	6
A0A0C4WKY3	4	7	7
A0A0C4WL16	8	5	5
A0A0C4WL39	5	6	7
A0A0C4WLZ9	4	7	7
A0A0C4WMK0	6	6	6
A0A0C4WMN9	8	6	4
A0A0C4WNN0	6	5	7
A0A0C4WNT6	6	6	6
A0A0C4WP06	6	7	5
A0A0C4WPM6	6	6	6
A0A0C4WQ55	8	5	5
A0A0C4WQE9	6	6	6
A0A0C4WQG6	6	6	6
A0A0C4WQX9	6	6	6
A0A0C4WR81	7	5	6
A0A0C4WR85	6	6	6
A0A0C4WRH6	5	6	7
A0A0C4WRJ2	6	6	6
A0A0C4WRQ8	6	6	6
A0A0C4WRZ7	6	6	6
A0A0C4WS58	6	7	5
A0A0C4WT25	5	6	7
A0A0C4WT31	5	6	7
A0A0C4WT38	5	6	7
A0A0C4WUK0	6	6	6
A0A0C4WUQ1	6	5	7
A0A0C4WUX3	6	5	7
A0A0C4WVR2	7	6	5
A0A0C4WWL5	5	7	6
A0A0C4WXD8	5	6	7
A0A0C4WY22	6	6	6
A0A0C4WGM3	6	6	7
A0A0C4WGQ8	5	7	7
A0A0C4WHX6	6	6	7
A0A0C4WIC6	7	4	8
A0A0C4WIN0	5	7	7
A0A0C4WIR7	7	6	6
A0A0C4WIW9	4	8	7
A0A0C4WIY9	4	7	8
A0A0C4WJ61	7	6	6
A0A0C4WJA0	5	7	7
A0A0C4WJY4	5	7	7
A0A0C4WL76	7	6	6
A0A0C4WLB0	5	7	7
A0A0C4WLB2	6	7	6
A0A0C4WLH7	7	4	8
A0A0C4WLH9	5	6	8
A0A0C4WLR5	5	6	8
A0A0C4WMX6	4	8	7
A0A0C4WMZ7	6	7	6
A0A0C4WN89	7	6	6
A0A0C4WNG5	7	7	5
A0A0C4WNI9	6	7	6
A0A0C4WNK6	6	5	8
A0A0C4WP37	7	6	6
A0A0C4WP53	5	7	7
A0A0C4WP65	6	7	6
A0A0C4WPX4	7	6	6
A0A0C4WQ86	7	7	5
A0A0C4WQC3	7	7	5
A0A0C4WQL0	4	8	7
A0A0C4WRC2	5	7	7
A0A0C4WRC8	5	7	7
A0A0C4WRE1	7	5	7
A0A0C4WRL4	6	6	7
A0A0C4WRZ1	6	7	6
A0A0C4WS39	7	6	6
A0A0C4WSF8	6	5	8
A0A0C4WSI3	6	7	6
A0A0C4WT57	6	7	6
A0A0C4WTV5	7	6	6
A0A0C4WUT4	5	7	7
A0A0C4WUZ0	7	6	6
A0A0C4WW00	4	8	7
A0A0C4WW10	7	6	6
A0A0C4WWC7	5	7	7
A0A0C4WX32	6	6	7
A0A0C4WXT8	9	6	4
A0A0C4WFN1	7	7	6
A0A0C4WGH2	6	7	7
A0A0C4WGJ5	5	8	7
A0A0C4WGX6	6	7	7
A0A0C4WIN4	5	8	7
A0A0C4WIT0	8	6	6
A0A0C4WJK5	5	8	7
A0A0C4WJS2	6	7	7
A0A0C4WK27	6	6	8
A0A0C4WKB5	6	7	7
A0A0C4WKU7	6	7	7
A0A0C4WKW8	8	8	4
A0A0C4WL32	6	7	7
A0A0C4WLY4	8	6	6
A0A0C4WM57	6	8	6
A0A0C4WMR6	7	6	7
A0A0C4WN75	7	6	7
A0A0C4WNE0	9	6	5
A0A0C4WNF7	7	8	5
A0A0C4WNX5	6	7	7
A0A0C4WNY2	15	3	2
A0A0C4WP11	11	5	4
A0A0C4WP66	6	7	7
A0A0C4WPU8	6	7	7
A0A0C4WPY8	7	7	6
A0A0C4WQD4	7	6	7
A0A0C4WQY8	6	7	7
A0A0C4WR01	12	3	5
A0A0C4WR43	7	7	6
A0A0C4WRH5	7	7	6
A0A0C4WS35	7	7	6
A0A0C4WSF4	7	6	7
A0A0C4WSS6	7	7	6
A0A0C4WU11	6	7	7
A0A0C4WUP7	5	7	8
A0A0C4WUU8	8	6	6
A0A0C4WY52	7	7	6
A0A0C4WFQ5	8	7	6
A0A0C4WH39	6	8	7
A0A0C4WHB9	8	7	6
A0A0C4WIA4	6	8	7
A0A0C4WIC3	8	6	7
A0A0C4WIM5	7	7	7
A0A0C4WJM3	7	6	8
A0A0C4WK31	6	7	8
A0A0C4WK41	6	8	7
A0A0C4WK52	6	8	7
A0A0C4WMJ8	6	8	7
A0A0C4WMP0	6	6	9
A0A0C4WMX2	6	6	9
A0A0C4WN13	10	5	6
A0A0C4WN57	5	8	8
A0A0C4WNF2	7	7	7
A0A0C4WNH9	5	8	8
A0A0C4WNJ8	7	6	8
A0A0C4WNN3	7	5	9
A0A0C4WP30	5	8	8
A0A0C4WPE0	7	7	7
A0A0C4WQN4	7	7	7
A0A0C4WQY9	6	6	9
A0A0C4WR14	9	5	7
A0A0C4WR19	6	6	9
A0A0C4WRC6	8	6	7
A0A0C4WRX2	7	8	6
A0A0C4WS10	7	7	7
A0A0C4WSU2	6	6	9
A0A0C4WTK3	8	6	7
A0A0C4WUH5	7	7	7
A0A0C4WX38	7	6	8
A0A0C4WHX3	7	7	8
A0A0C4WIH2	8	8	6
A0A0C4WIH5	7	7	8
A0A0C4WIJ0	7	7	8
A0A0C4WJG0	7	8	7
A0A0C4WJZ7	5	8	9
A0A0C4WKG4	6	8	8
A0A0C4WLA3	7	8	7
A0A0C4WLU4	7	7	8
A0A0C4WMW0	7	8	7
A0A0C4WNW4	6	8	8
A0A0C4WPI4	7	7	8
A0A0C4WPZ6	9	6	7
A0A0C4WQ33	7	7	8
A0A0C4WQQ0	6	8	8
A0A0C4WQW0	7	8	7
A0A0C4WRB5	6	8	8
A0A0C4WRW3	6	7	9
A0A0C4WU24	6	9	7
A0A0C4WUS7	6	7	9
A0A0C4WVY8	7	7	8
A0A0C4WVZ7	6	9	7
A0A0C4WWC3	6	8	8
A0A0C4WWZ4	8	7	7
A0A0C4WH07	7	8	8
A0A0C4WH82	7	7	9
A0A0C4WI44	6	8	9
A0A0C4WIR8	8	8	7
A0A0C4WIS8	7	9	7
A0A0C4WJF7	7	7	9
A0A0C4WK03	8	7	8
A0A0C4WK15	7	8	8
A0A0C4WK19	7	8	8
A0A0C4WK74	7	8	8
A0A0C4WLC3	8	7	8
A0A0C4WN72	8	7	8
A0A0C4WNA5	10	8	5
A0A0C4WPF4	7	7	9
A0A0C4WPI5	6	9	8
A0A0C4WQ53	6	8	9
A0A0C4WS17	7	8	8
A0A0C4WSV3	7	8	8
A0A0C4WTZ6	8	8	7
A0A0C4WUT9	7	8	8
A0A0C4WUV0	8	9	6
A0A0C4WUY5	8	7	8
A0A0C4WWM9	7	7	9
A0A0C4WXT4	8	7	8
A0A0C4WH77	7	9	8
A0A0C4WKH7	7	9	8
A0A0C4WKP6	7	9	8
A0A0C4WKU5	7	8	9
A0A0C4WKV5	8	8	8
A0A0C4WL34	8	8	8
A0A0C4WL45	7	8	9
A0A0C4WLB1	8	8	8
A0A0C4WM33	7	8	9
A0A0C4WMB0	10	7	7
A0A0C4WN06	7	8	9
A0A0C4WN63	8	7	9
A0A0C4WND5	10	6	8
A0A0C4WNI1	6	10	8
A0A0C4WNV3	6	9	9
A0A0C4WPX6	7	9	8
A0A0C4WQP0	8	8	8
A0A0C4WQY2	9	8	7
A0A0C4WSE7	9	8	7
A0A0C4WTV9	8	9	7
A0A0C4WXN7	11	6	7
A0A0C4WG27	8	8	9
A0A0C4WG91	8	8	9
A0A0C4WI22	10	8	7
A0A0C4WIK5	7	8	10
A0A0C4WJU2	6	10	9
A0A0C4WKE1	8	10	7
A0A0C4WL17	7	9	9
A0A0C4WLA2	6	9	10
A0A0C4WLP5	8	9	8
A0A0C4WM25	9	10	6
A0A0C4WN41	7	9	9
A0A0C4WPI2	5	9	11
A0A0C4WRK8	8	9	8
A0A0C4WS49	9	7	9
A0A0C4WTT9	8	8	9
A0A0C4WTU1	8	8	9
A0A0C4WUC7	8	9	8
A0A0C4WVR8	8	8	9
A0A0C4WVV2	7	9	9
A0A0C4WHX5	9	7	10
A0A0C4WIN1	8	9	9
A0A0C4WIV8	8	9	9
A0A0C4WIZ7	10	7	9
A0A0C4WKP4	9	8	9
A0A0C4WLY5	4	11	11
A0A0C4WN66	6	10	10
A0A0C4WNQ4	9	9	8
A0A0C4WP31	9	9	8
A0A0C4WQT0	9	9	8
A0A0C4WQV3	15	5	6
A0A0C4WR76	10	8	8
A0A0C4WRR4	7	10	9
A0A0C4WRV7	6	10	10
A0A0C4WRZ2	8	9	9
A0A0C4WS52	7	9	10
A0A0C4WSV9	7	10	9
A0A0C4WT90	7	9	10
A0A0C4WTJ8	9	9	8
A0A0C4WTQ4	8	9	9
A0A0C4WU56	8	9	9
A0A0C4WV38	8	9	9
A0A0C4WVD1	10	8	8
A0A0C4WW07	8	9	9
A0A0C4WWV3	8	8	10
A0A0C4WGI8	11	11	5
A0A0C4WGP4	11	6	10
A0A0C4WH62	7	10	10
A0A0C4WH71	10	8	9
A0A0C4WKQ9	13	8	6
A0A0C4WKR0	7	10	10
A0A0C4WL63	7	10	10
A0A0C4WLK5	8	9	10
A0A0C4WM29	10	9	8
A0A0C4WME3	9	9	9
A0A0C4WMM1	7	10	10
A0A0C4WMU7	8	10	9
A0A0C4WN80	7	10	10
A0A0C4WN88	7	10	10
A0A0C4WND7	7	10	10
A0A0C4WPG7	9	8	10
A0A0C4WPR0	8	9	10
A0A0C4WPZ9	7	10	10
A0A0C4WQ84	11	8	8
A0A0C4WRN5	9	9	9
A0A0C4WRY5	7	11	9
A0A0C4WRZ0	8	10	9
A0A0C4WS84	10	9	8
A0A0C4WTM1	9	9	9
A0A0C4WTU7	9	9	9
A0A0C4WTW7	9	9	9
A0A0C4WV43	6	11	10
A0A0C4WW04	9	10	8
A0A0C4WM38	10	9	9
A0A0C4WNA3	8	10	10
A0A0C4WNH5	8	10	10
A0A0C4WNU5	10	10	8
A0A0C4WP49	9	9	10
A0A0C4WPU7	11	8	9
A0A0C4WQF2	9	9	10
A0A0C4WQR6	10	9	9
A0A0C4WR73	10	9	9
A0A0C4WTW5	8	10	10
A0A0C4WW65	8	11	9
A0A0C4WHT6	10	11	8
A0A0C4WIU1	9	10	10
A0A0C4WJ19	9	9	11
A0A0C4WJD9	8	10	11
A0A0C4WK25	9	10	10
A0A0C4WM72	7	11	11
A0A0C4WMC6	7	12	10
A0A0C4WMC9	10	8	11
A0A0C4WMT4	9	10	10
A0A0C4WN84	10	9	10
A0A0C4WNJ5	8	11	10
A0A0C4WP16	9	10	10
A0A0C4WP38	12	8	9
A0A0C4WP56	8	10	11
A0A0C4WP67	9	11	9
A0A0C4WQL1	9	8	12
A0A0C4WRH0	9	9	11
A0A0C4WRI4	10	10	9
A0A0C4WS60	10	10	9
A0A0C4WT95	7	11	11
A0A0C4WUB5	11	8	10
A0A0C4WUJ7	8	11	10
A0A0C4WFR0	9	10	11
A0A0C4WID3	13	9	8
A0A0C4WL33	10	10	10
A0A0C4WL47	9	11	10
A0A0C4WL82	9	11	10
A0A0C4WLE6	11	9	10
A0A0C4WLQ8	10	10	10
A0A0C4WMS3	9	11	10
A0A0C4WMZ3	7	10	13
A0A0C4WN56	9	11	10
A0A0C4WNB4	10	10	10
A0A0C4WPE8	9	11	10
A0A0C4WRA5	11	9	10
A0A0C4WST7	8	10	12
A0A0C4WTA8	8	11	11
A0A0C4WVJ8	9	10	11
A0A0C4WWC1	11	9	10
A0A0C4WXY1	10	10	10
A0A0C4WFU4	11	10	10
A0A0C4WGP6	10	11	10
A0A0C4WHM1	9	11	11
A0A0C4WHU1	10	11	10
A0A0C4WIJ1	9	10	12
A0A0C4WIV4	11	9	11
A0A0C4WIW7	8	9	14
A0A0C4WJH9	10	10	11
A0A0C4WJP4	9	9	13
A0A0C4WKB7	10	11	10
A0A0C4WKF9	10	11	10
A0A0C4WKK9	11	10	10
A0A0C4WL69	10	11	10
A0A0C4WLH1	9	11	11
A0A0C4WMB3	10	11	10
A0A0C4WMS2	9	8	14
A0A0C4WP76	10	10	11
A0A0C4WPT8	11	10	10
A0A0C4WQX8	11	10	10
A0A0C4WRA0	10	9	12
A0A0C4WRA9	9	10	12
A0A0C4WU67	8	13	10
A0A0C4WUQ4	9	11	11
A0A0C4WWW7	11	10	10
A0A0C4WGV7	10	11	11
A0A0C4WIF5	11	9	12
A0A0C4WIP9	9	11	12
A0A0C4WIT5	10	11	11
A0A0C4WJN8	11	10	11
A0A0C4WK56	9	12	11
A0A0C4WK98	11	10	11
A0A0C4WLE1	15	7	10
A0A0C4WLK8	11	10	11
A0A0C4WLV5	10	10	12
A0A0C4WN17	12	9	11
A0A0C4WNC2	10	10	12
A0A0C4WNL8	11	12	9
A0A0C4WPD8	12	9	11
A0A0C4WPM4	9	11	12
A0A0C4WPS2	9	11	12
A0A0C4WPX9	10	10	12
A0A0C4WQ08	13	9	10
A0A0C4WQ18	12	10	10
A0A0C4WQ81	8	12	12
A0A0C4WQA0	10	11	11
A0A0C4WQD5	7	12	13
A0A0C4WR82	9	12	11
A0A0C4WRY0	7	12	13
A0A0C4WS13	11	11	10
A0A0C4WTC5	10	11	11
A0A0C4WUU5	8	12	12
A0A0C4WFQ1	10	11	12
A0A0C4WIM0	17	8	8
A0A0C4WJ77	9	10	14
A0A0C4WJE4	11	11	11
A0A0C4WJG5	11	11	11
A0A0C4WK90	12	11	10
A0A0C4WKH1	10	12	11
A0A0C4WMH7	13	9	11
A0A0C4WNM0	12	11	10
A0A0C4WPU3	10	11	12
A0A0C4WPW8	10	11	12
A0A0C4WQ72	11	12	10
A0A0C4WQA2	10	10	13
A0A0C4WQD7	10	11	12
A0A0C4WQR2	11	12	10
A0A0C4WS61	9	12	12
A0A0C4WU03	11	10	12
A0A0C4WUB7	18	7	8
A0A0C4WW14	12	9	12
A0A0C4WG17	10	12	12
A0A0C4WHF8	11	12	11
A0A0C4WIG6	10	12	12
A0A0C4WJB4	11	11	12
A0A0C4WJC0	13	10	11
A0A0C4WKF0	11	10	13
A0A0C4WKU4	10	12	12
A0A0C4WKZ5	11	11	12
A0A0C4WMV9	11	11	12
A0A0C4WND0	11	11	12
A0A0C4WNF6	9	14	11
A0A0C4WNZ0	12	10	12
A0A0C4WRK4	11	11	12
A0A0C4WSP5	10	12	12
A0A0C4WTA6	12	11	11
A0A0C4WTV4	11	12	11
A0A0C4WU59	11	13	10
A0A0C4WUK2	10	11	13
A0A0C4WUN6	10	11	13
A0A0C4WUW7	8	13	13
A0A0C4WVU2	8	13	13
A0A0C4WXC1	12	12	10
A0A0C4WFH6	10	12	13
A0A0C4WGG8	10	13	12
A0A0C4WGN8	11	11	13
A0A0C4WGW0	12	11	12
A0A0C4WIS3	9	11	15
A0A0C4WJ53	11	11	13
A0A0C4WJH0	7	13	15
A0A0C4WK01	16	9	10
A0A0C4WK18	10	13	12
A0A0C4WLQ3	11	12	12
A0A0C4WNT5	12	12	11
A0A0C4WNY0	11	12	12
A0A0C4WP51	9	13	13
A0A0C4WQ29	9	13	13
A0A0C4WQE6	12	11	12
A0A0C4WSF3	11	11	13
A0A0C4WSM8	9	12	14
A0A0C4WSU9	11	12	12
A0A0C4WT52	11	11	13
A0A0C4WTQ1	12	10	13
A0A0C4WTR5	11	12	12
A0A0C4WVS4	12	11	12
A0A0C4WG24	11	12	13
A0A0C4WG60	12	13	11
A0A0C4WHV9	12	12	12
A0A0C4WJY0	11	13	12
A0A0C4WK21	11	13	12
A0A0C4WL86	12	12	12
A0A0C4WLN8	12	12	12
A0A0C4WM43	12	11	13
A0A0C4WM59	11	14	11
A0A0C4WMH0	11	12	13
A0A0C4WML0	8	14	14
A0A0C4WNQ8	10	13	13
A0A0C4WQ14	12	13	11
A0A0C4WQB8	12	11	13
A0A0C4WU06	13	12	11
A0A0C4WVZ4	11	13	12
A0A0C4WWV8	12	12	12
A0A0C4WHG6	10	13	14
A0A0C4WHU7	17	9	11
A0A0C4WIJ9	14	12	11
A0A0C4WIL6	12	14	11
A0A0C4WIZ0	12	11	14
A0A0C4WJ02	12	13	12
A0A0C4WJA9	12	12	13
A0A0C4WJI6	11	12	14
A0A0C4WJS0	12	13	12
A0A0C4WJX9	14	10	13
A0A0C4WKA8	12	13	12
A0A0C4WKB1	11	12	14
A0A0C4WKC9	13	12	12
A0A0C4WKV1	12	11	14
A0A0C4WLA6	11	12	14
A0A0C4WMY4	12	14	11
A0A0C4WNR2	15	10	12
A0A0C4WPQ9	11	13	13
A0A0C4WPX0	12	11	14
A0A0C4WPX2	10	14	13
A0A0C4WQ60	11	13	13
A0A0C4WQP1	13	12	12
A0A0C4WRC0	12	12	13
A0A0C4WSL9	11	12	14
A0A0C4WUU3	14	10	13
A0A0C4WUX8	13	13	11
A0A0C4WFV1	12	13	13
A0A0C4WHE2	13	13	12
A0A0C4WIQ9	11	12	15
A0A0C4WIZ4	11	13	14
A0A0C4WJ46	13	13	12
A0A0C4WJP3	12	14	12
A0A0C4WKK4	15	11	12
A0A0C4WKN1	12	12	14
A0A0C4WM44	13	13	12
A0A0C4WN24	12	13	13
A0A0C4WN31	13	12	13
A0A0C4WPA8	13	13	12
A0A0C4WR32	13	12	13
A0A0C4WR58	14	11	13
A0A0C4WRB7	15	10	13
A0A0C4WUJ1	12	13	13
A0A0C4WUR9	12	13	13
A0A0C4WUY2	11	14	13
A0A0C4WVY5	12	13	13
A0A0C4WGQ1	14	13	12
A0A0C4WHV1	12	12	15
A0A0C4WHW0	11	14	14
A0A0C4WIG9	13	13	13
A0A0C4WJB1	10	14	15
A0A0C4WKS8	13	13	13
A0A0C4WKT3	16	11	12
A0A0C4WL60	13	13	13
A0A0C4WMI6	11	14	14
A0A0C4WMX0	12	13	14
A0A0C4WP62	14	12	13
A0A0C4WPB6	13	13	13
A0A0C4WPY9	13	13	13
A0A0C4WQD6	11	14	14
A0A0C4WQL6	13	14	12
A0A0C4WQT7	18	8	13
A0A0C4WRL3	14	14	11
A0A0C4WRV1	13	13	13
A0A0C4WS25	14	13	12
A0A0C4WSM6	13	12	14
A0A0C4WVU6	11	14	14
A0A0C4WGV2	11	16	13
A0A0C4WIB1	11	15	14
A0A0C4WIM8	13	14	13
A0A0C4WIU4	11	15	14
A0A0C4WJN7	14	14	12
A0A0C4WM71	10	14	16
A0A0C4WN92	12	12	16
A0A0C4WNK2	12	13	15
A0A0C4WNW2	13	13	14
A0A0C4WQ10	12	14	14
A0A0C4WQD9	15	13	12
A0A0C4WS06	13	14	13
A0A0C4WS15	12	13	15
A0A0C4WTF4	12	12	16
A0A0C4WU04	11	14	15
A0A0C4WU20	15	13	12
A0A0C4WGR0	15	12	14
A0A0C4WHW8	14	13	14
A0A0C4WIM1	13	14	14
A0A0C4WIT1	12	14	15
A0A0C4WJJ8	14	14	13
A0A0C4WKK7	12	14	15
A0A0C4WL84	13	14	14
A0A0C4WM08	12	15	14
A0A0C4WN15	11	15	15
A0A0C4WPE4	16	12	13
A0A0C4WQ47	11	14	16
A0A0C4WQA8	13	14	14
A0A0C4WQV2	10	15	16
A0A0C4WRU4	11	14	16
A0A0C4WSA0	12	15	14
A0A0C4WV31	13	14	14
A0A0C4WFX1	12	14	16
A0A0C4WHA9	16	14	12
A0A0C4WKE8	12	14	16
A0A0C4WLY9	14	14	14
A0A0C4WM66	13	15	14
A0A0C4WN82	20	9	13
A0A0C4WPY4	14	15	13
A0A0C4WS72	14	14	14
A0A0C4WT30	17	12	13
A0A0C4WTM4	13	14	15
A0A0C4WJF4	15	14	14
A0A0C4WK61	16	13	14
A0A0C4WKZ0	12	16	15
A0A0C4WKZ7	10	15	18
A0A0C4WN08	13	13	17
A0A0C4WP04	13	14	16
A0A0C4WPG5	14	13	16
A0A0C4WRY1	13	14	16
A0A0C4WS11	11	16	16
A0A0C4WT17	16	14	13
A0A0C4WGM6	15	15	14
A0A0C4WJE2	12	16	16
A0A0C4WJL6	14	15	15
A0A0C4WM56	14	14	16
A0A0C4WMQ1	14	15	15
A0A0C4WNB0	12	16	16
A0A0C4WP35	17	16	11
A0A0C4WP58	16	12	16
A0A0C4WPA7	14	13	17
A0A0C4WJ13	15	15	15
A0A0C4WLW6	13	16	16
A0A0C4WLZ0	15	14	16
A0A0C4WNM6	14	15	16
A0A0C4WP19	16	15	14
A0A0C4WP26	15	15	15
A0A0C4WPP5	16	14	15
A0A0C4WQS2	15	15	15
A0A0C4WR15	16	13	16
A0A0C4WRG8	16	14	15
A0A0C4WRR3	16	15	14
A0A0C4WTR3	14	16	15
A0A0C4WUT6	14	16	15
A0A0C4WGV0	15	16	15
A0A0C4WKE6	12	17	17
A0A0C4WKP3	14	15	17
A0A0C4WKV7	14	16	16
A0A0C4WMM0	16	13	17
A0A0C4WPY5	12	16	18
A0A0C4WQE3	14	14	18
A0A0C4WRA8	15	16	15
A0A0C4WSS4	14	16	16
A0A0C4WGM7	15	16	16
A0A0C4WGZ4	14	16	17
A0A0C4WIH3	13	16	18
A0A0C4WJQ6	14	19	14
A0A0C4WK55	14	17	16
A0A0C4WKP1	14	17	16
A0A0C4WM70	16	16	15
A0A0C4WMG7	16	15	16
A0A0C4WMJ7	15	16	16
A0A0C4WN52	18	14	15
A0A0C4WPD7	10	16	21
A0A0C4WPX3	16	16	15
A0A0C4WWR6	15	16	16
A0A0C4WWV9	15	16	16
A0A0C4WI60	19	12	17
A0A0C4WII7	21	12	15
A0A0C4WIV0	16	16	16
A0A0C4WJQ4	17	15	16
A0A0C4WJV0	13	17	18
A0A0C4WKC2	12	18	18
A0A0C4WL53	14	16	18
A0A0C4WMZ1	16	16	16
A0A0C4WN95	15	17	16
A0A0C4WPR3	15	17	16
A0A0C4WPT1	15	16	17
A0A0C4WQ63	15	17	16
A0A0C4WQR3	16	17	15
A0A0C4WRG5	15	16	17
A0A0C4WU17	14	18	16
A0A0C4WJR4	16	17	16
A0A0C4WJU9	18	16	15
A0A0C4WK88	16	17	16
A0A0C4WKR1	17	16	16
A0A0C4WKT7	15	17	17
A0A0C4WKY6	16	17	16
A0A0C4WLL0	12	18	19
A0A0C4WPU6	20	16	13
A0A0C4WQ43	16	18	15
A0A0C4WQX5	13	19	17
A0A0C4WUJ6	17	16	16
A0A0C4WJU3	15	19	16
A0A0C4WMR3	16	17	17
A0A0C4WN44	17	17	16
A0A0C4WQD0	14	18	18
A0A0C4WQI9	16	17	17
A0A0C4WR13	15	17	18
A0A0C4WR92	16	18	16
A0A0C4WRN0	12	19	19
A0A0C4WRQ3	17	17	16
A0A0C4WVU0	13	18	19
A0A0C4WJ81	16	18	17
A0A0C4WK70	15	19	17
A0A0C4WKI0	22	15	14
A0A0C4WLQ6	25	15	11
A0A0C4WNI6	16	17	18
A0A0C4WRS8	19	15	17
A0A0C4WT06	15	17	19
A0A0C4WV63	16	16	19
A0A0C4WS79	17	18	17
A0A0C4WUZ3	17	17	18
A0A0C4WGX3	17	18	18
A0A0C4WH14	15	18	20
A0A0C4WH95	15	19	19
A0A0C4WHR7	21	15	17
A0A0C4WLF0	17	19	17
A0A0C4WPZ2	17	18	18
A0A0C4WR03	17	18	18
A0A0C4WR97	18	17	18
A0A0C4WRX5	15	18	20
A0A0C4WSH7	15	19	19
A0A0C4WSJ8	18	17	18
A0A0C4WSL5	15	18	20
A0A0C4WU81	15	18	20
A0A0C4WUZ4	18	17	18
A0A0C4WGK0	19	17	18
A0A0C4WHJ2	17	18	19
A0A0C4WMR2	15	19	20
A0A0C4WNS6	16	20	18
A0A0C4WPV5	17	18	19
A0A0C4WPW2	28	11	15
A0A0C4WQW1	19	18	17
A0A0C4WUR3	19	17	18
A0A0C4WH20	17	19	19
A0A0C4WIR0	16	19	20
A0A0C4WJW8	19	18	18
A0A0C4WK92	26	11	18
A0A0C4WLH5	23	15	17
A0A0C4WPR7	20	17	18
A0A0C4WQA5	17	19	19
A0A0C4WQG0	17	19	19
A0A0C4WR09	17	19	19
A0A0C4WUZ5	17	19	19
A0A0C4WVR5	18	18	19
A0A0C4WJF8	21	17	18
A0A0C4WK81	23	15	18
A0A0C4WKM2	23	17	16
A0A0C4WKP7	20	19	17
A0A0C4WN65	18	19	19
A0A0C4WPY2	18	18	20
A0A0C4WQV7	18	17	21
A0A0C4WS56	18	19	19
A0A0C4WSX0	29	11	16
A0A0C4WTR8	18	19	19
A0A0C4WGX5	19	20	18
A0A0C4WGZ2	16	20	21
A0A0C4WHH9	19	19	19
A0A0C4WMJ6	19	18	20
A0A0C4WMY8	21	17	19
A0A0C4WN01	19	20	18
A0A0C4WN83	17	20	20
A0A0C4WNJ1	24	14	19
A0A0C4WFS8	12	23	23
A0A0C4WK87	16	21	21
A0A0C4WP54	19	20	19
A0A0C4WQ05	20	19	19
A0A0C4WQ77	19	20	19
A0A0C4WM90	19	21	19
A0A0C4WQE2	18	20	21
A0A0C4WJG1	20	20	20
A0A0C4WJT0	18	21	21
A0A0C4WM87	21	18	21
A0A0C4WPH1	22	19	19
A0A0C4WS32	17	21	22
A0A0C4WS47	22	19	19
A0A0C4WSD1	17	21	22
A0A0C4WUB0	22	19	19
A0A0C4WV66	20	20	20
A0A0C4WVU4	18	21	21
A0A0C4WLF7	18	21	22
A0A0C4WLR1	19	20	22
A0A0C4WP83	21	20	20
A0A0C4WQP3	20	20	21
A0A0C4WRC4	20	22	19
A0A0C4WRG6	21	19	21
A0A0C4WSZ8	20	20	21
A0A0C4WJR1	19	21	22
A0A0C4WJT8	18	21	23
A0A0C4WNS9	19	21	22
A0A0C4WIR3	20	21	22
A0A0C4WP80	16	22	25
A0A0C4WPR8	22	20	21
A0A0C4WTJ7	18	24	21
A0A0C4WUE1	19	22	22
A0A0C4WK51	18	23	23
A0A0C4WKB8	25	18	21
A0A0C4WLN2	21	21	22
A0A0C4WRB3	20	22	22
A0A0C4WTE1	22	21	21
A0A0C4WGN0	21	23	21
A0A0C4WGQ3	22	21	22
A0A0C4WH59	21	22	22
A0A0C4WHT4	20	22	23
A0A0C4WJ84	23	21	21
A0A0C4WN28	20	22	23
A0A0C4WRC5	24	20	21
A0A0C4WLU6	20	21	25
A0A0C4WPA4	21	22	23
A0A0C4WQL8	22	22	22
A0A0C4WRZ5	29	16	21
A0A0C4WTF3	22	22	22
A0A0C4WTM8	22	22	22
A0A0C4WIJ5	22	24	21
A0A0C4WNQ6	19	24	24
A0A0C4WP48	21	23	23
A0A0C4WQE4	21	23	23
A0A0C4WS75	24	21	22
A0A0C4WSY8	19	23	25
A0A0C4WKW0	21	24	23
A0A0C4WN26	23	21	24
A0A0C4WQC5	20	24	24
A0A0C4WJZ9	22	24	23
A0A0C4WKJ2	25	21	23
A0A0C4WN07	22	24	23
A0A0C4WQF9	21	24	24
A0A0C4WRT7	21	24	24
A0A0C4WV64	20	23	26
A0A0C4WL22	22	22	26
A0A0C4WR29	25	23	22
A0A0C4WSJ3	24	23	23
A0A0C4WWW2	21	25	24
A0A0C4WHX8	23	25	23
A0A0C4WM60	21	25	25
A0A0C4WMR0	23	25	23
A0A0C4WN58	21	25	25
A0A0C4WHZ3	20	25	27
A0A0C4WQR9	25	23	24
A0A0C4WRY4	22	24	26
A0A0C4WSY6	23	24	25
A0A0C4WW63	23	24	25
A0A0C4WQF5	23	25	25
A0A0C4WQH8	23	25	25
A0A0C4WVR0	22	26	25
A0A0C4WIY0	22	26	26
A0A0C4WTD9	20	27	27
A0A0C4WK57	22	28	25
A0A0C4WPH4	24	25	26
A0A0C4WPI8	23	26	26
A0A0C4WVI6	24	25	26
A0A0C4WW87	25	24	26
A0A0C4WIV2	27	21	28
A0A0C4WMU3	27	26	23
A0A0C4WNU6	32	20	24
A0A0C4WPB2	35	18	23
A0A0C4WQJ8	21	27	28
A0A0C4WRD3	26	27	23
A0A0C4WTE5	24	26	26
A0A0C4WPR4	24	27	26
A0A0C4WRE9	23	28	26
A0A0C4WVA9	28	27	22
A0A0C4WIX6	23	28	27
A0A0C4WMT0	33	23	22
A0A0C4WHT3	24	26	29
A0A0C4WKW1	24	27	28
A0A0C4WQD3	25	27	27
A0A0C4WUS4	30	23	26
A0A0C4WH60	26	27	27
A0A0C4WJK7	27	27	26
A0A0C4WLW7	27	27	26
A0A0C4WTF0	25	28	27
A0A0C4WTR1	23	29	28
A0A0C4WJ31	24	28	29
A0A0C4WJD1	25	28	28
A0A0C4WN19	28	27	26
A0A0C4WP89	25	28	28
A0A0C4WPG9	23	29	29
A0A0C4WQ46	39	19	23
A0A0C4WU10	25	27	29
A0A0C4WIN6	26	28	28
A0A0C4WLD5	33	26	24
A0A0C4WK28	27	29	28
A0A0C4WK78	26	30	28
A0A0C4WPH6	24	30	30
A0A0C4WVL5	24	30	30
A0A0C4WQC0	27	28	30
A0A0C4WUY1	26	30	29
A0A0C4WG26	29	28	29
A0A0C4WQK9	27	30	29
A0A0C4WGW8	28	29	30
A0A0C4WM75	28	31	28
A0A0C4WJR3	37	21	30
A0A0C4WQ50	30	28	30
A0A0C4WIQ3	32	28	29
A0A0C4WJH8	28	30	31
A0A0C4WKT9	29	30	30
A0A0C4WKU8	29	28	32
A0A0C4WNP4	28	32	29
A0A0C4WQN6	26	30	33
A0A0C4WTP4	32	28	29
A0A0C4WUC0	25	33	31
A0A0C4WGN6	31	29	30
A0A0C4WJ98	29	30	31
A0A0C4WKP5	31	29	30
A0A0C4WNN2	30	32	28
A0A0C4WQG9	28	31	31
A0A0C4WQN3	31	30	29
A0A0C4WIE9	33	30	28
A0A0C4WQB3	26	33	32
A0A0C4WQG5	29	31	31
A0A0C4WJW4	30	31	31
A0A0C4WRV0	30	32	30
A0A0C4WGM5	29	31	33
A0A0C4WHC8	35	27	31
A0A0C4WII9	29	33	31
A0A0C4WQ88	30	33	30
A0A0C4WR87	27	33	33
A0A0C4WKL8	29	33	32
A0A0C4WL15	31	33	30
A0A0C4WN46	32	30	32
A0A0C4WNA1	29	34	31
A0A0C4WT63	30	32	32
A0A0C4WGQ5	30	32	33
A0A0C4WIE8	35	29	31
A0A0C4WJT2	30	33	32
A0A0C4WK63	31	30	34
A0A0C4WKA2	29	33	33
A0A0C4WMR7	32	32	31
A0A0C4WPU1	28	34	34
A0A0C4WKN7	33	32	32
A0A0C4WMU1	31	34	32
A0A0C4WML6	31	34	33
A0A0C4WII2	33	33	33
A0A0C4WRL7	33	33	33
A0A0C4WT43	34	33	32
A0A0C4WP27	31	35	34
A0A0C4WR21	31	35	34
A0A0C4WH44	29	35	37
A0A0C4WL75	32	35	34
A0A0C4WNF0	32	35	34
A0A0C4WPS3	41	26	34
A0A0C4WTD1	31	34	36
A0A0C4WUE3	32	35	34
A0A0C4WJL3	32	35	35
A0A0C4WNS8	36	31	35
A0A0C4WIS2	34	33	36
A0A0C4WJ08	34	35	34
A0A0C4WJZ6	33	35	35
A0A0C4WKZ4	34	34	35
A0A0C4WP96	31	37	35
A0A0C4WQM7	33	34	36
A0A0C4WKU2	36	34	34
A0A0C4WM26	34	36	34
A0A0C4WUA7	34	36	34
A0A0C4WUR6	34	36	34
A0A0C4WVW6	37	34	33
A0A0C4WLP0	31	37	37
A0A0C4WQK3	36	35	35
A0A0C4WIY8	32	35	40
A0A0C4WJT4	32	38	37
A0A0C4WK09	35	35	37
A0A0C4WKS1	32	37	38
A0A0C4WTF6	33	38	36
A0A0C4WLB9	32	37	39
A0A0C4WPD0	38	34	36
A0A0C4WQB5	34	37	37
A0A0C4WSE3	34	37	37
A0A0C4WGX1	36	36	37
A0A0C4WNY3	36	37	36
A0A0C4WQ69	36	34	39
A0A0C4WKB0	37	36	37
A0A0C4WP45	33	38	39
A0A0C4WRZ4	36	39	35
A0A0C4WSV5	36	36	38
A0A0C4WFV6	34	38	39
A0A0C4WQT5	36	37	38
A0A0C4WSX5	42	34	36
A0A0C4WQ64	36	37	40
A0A0C4WMV1	35	39	40
A0A0C4WQA9	35	39	41
A0A0C4WQ02	38	39	39
A0A0C4WPW6	36	41	40
A0A0C4WIB3	37	41	40
A0A0C4WQB7	45	36	37
A0A0C4WM19	38	39	42
A0A0C4WQH4	37	43	42
A0A0C4WJQ7	41	39	43
A0A0C4WNZ3	37	43	43
A0A0C4WIB4	41	42	41
A0A0C4WKW4	42	42	40
A0A0C4WIX1	45	39	41
A0A0C4WH09	41	42	43
A0A0C4WTN5	40	44	42
A0A0C4WK48	42	44	44
A0A0C4WKH2	41	44	46
A0A0C4WNA4	42	46	43
A0A0C4WNS3	42	46	43
A0A0C4WHL5	44	43	45
A0A0C4WP28	54	37	41
A0A0C4WGQ7	42	47	44
A0A0C4WVX7	49	41	43
A0A0C4WS16	44	45	48
A0A0C4WMT9	43	47	48
A0A0C4WNS5	47	47	44
A0A0C4WI98	43	47	51
A0A0C4WRN8	51	48	43
A0A0C4WUU0	49	45	48
A0A0C4WMV5	51	46	48
A0A0C4WJI2	43	53	51
A0A0C4WKD6	45	51	51
A0A0C4WKR6	49	51	49
A0A0C4WMN7	46	49	54
A0A0C4WVX9	48	53	55
A0A0C4WH55	50	54	56
A0A0C4WLY6	56	49	55
A0A0C4WLX8	51	54	57
A0A0C4WHH5	53	55	56
A0A0C4WIB6	50	56	58
A0A0C4WWD4	53	55	58
A0A0C4WVU8	52	60	57
A0A0C4WGC4	60	55	55
A0A0C4WQI2	53	60	63
A0A0C4WQ79	53	66	62
A0A0C4WRT1	53	66	62
A0A0C4WV60	58	60	63
A0A0C4WVU9	56	63	66
A0A0C4WSI9	59	65	62
A0A0C4WI87	62	62	66
A0A0C4WPC2	69	64	63
A0A0C4WTN3	69	64	64
A0A0C4WNX3	70	67	69
A0A0C4WJR6	79	61	72
A0A0C4WTS2	76	71	73
A0A0C4WRV2	72	76	75
A0A0C4WQD8	88	69	70
A0A0C4WLP4	88	69	71
A0A0C4WIK2	74	77	80
A0A0C4WL09	73	84	78
A0A0C4WVV1	94	72	72
A0A0C4WM65	78	81	83
A0A0C4WJV8	86	82	79
A0A0C4WJU7	81	80	88
A0A0C4WUV7	81	91	93
A0A0C4WM01	93	100	102

## Sheet: BNF
Protein IDs	Peptides BNF-1	Peptides BNF-3	Peptides BNF-2
A0A0C4WFK0	0	0	2
A0A0C4WFW4	0	0	2
A0A0C4WGN4	0	2	0
A0A0C4WGP9	2	0	0
A0A0C4WHN5	2	0	0
A0A0C4WHQ5	2	0	0
A0A0C4WHX1	0	0	2
A0A0C4WI71	2	0	0
A0A0C4WIA9	2	0	0
A0A0C4WID7	0	2	0
A0A0C4WIF3	2	0	0
A0A0C4WIR2	0	0	2
A0A0C4WIU2	0	0	2
A0A0C4WIU5	0	2	0
A0A0C4WIW8	0	0	2
A0A0C4WJ25	0	2	0
A0A0C4WJ65	0	0	2
A0A0C4WJA3	0	0	2
A0A0C4WJJ4	0	0	2
A0A0C4WJL0	0	0	2
A0A0C4WJN2	2	0	0
A0A0C4WJP1	2	0	0
A0A0C4WJS1	0	0	2
A0A0C4WK66	0	0	2
A0A0C4WKD5	2	0	0
A0A0C4WKP0	0	0	2
A0A0C4WKP6	0	0	2
A0A0C4WKQ4	0	0	2
A0A0C4WL11	2	0	0
A0A0C4WL24	0	0	2
A0A0C4WL44	2	0	0
A0A0C4WL58	2	0	0
A0A0C4WLC5	2	0	0
A0A0C4WLF4	2	0	0
A0A0C4WLV6	2	0	0
A0A0C4WLZ6	2	0	0
A0A0C4WM05	0	0	2
A0A0C4WM24	2	0	0
A0A0C4WM61	0	0	2
A0A0C4WMA6	2	0	0
A0A0C4WMC5	0	0	2
A0A0C4WMF6	0	0	2
A0A0C4WMF9	0	0	2
A0A0C4WMG0	0	0	2
A0A0C4WMI9	0	2	0
A0A0C4WMM9	0	0	2
A0A0C4WMY1	0	0	2
A0A0C4WN09	0	2	0
A0A0C4WN20	2	0	0
A0A0C4WN37	0	0	2
A0A0C4WNK0	0	0	2
A0A0C4WNN8	0	2	0
A0A0C4WP08	0	2	0
A0A0C4WP47	0	0	2
A0A0C4WP50	0	2	0
A0A0C4WP82	0	2	0
A0A0C4WPD2	0	0	2
A0A0C4WPI2	2	0	0
A0A0C4WQ44	0	0	2
A0A0C4WQ94	0	0	2
A0A0C4WQB1	0	0	2
A0A0C4WQI4	0	0	2
A0A0C4WQK1	2	0	0
A0A0C4WQS3	2	0	0
A0A0C4WRB1	0	0	2
A0A0C4WRQ0	0	0	2
A0A0C4WS08	0	0	2
A0A0C4WS90	2	0	0
A0A0C4WS98	0	0	2
A0A0C4WSE0	0	2	0
A0A0C4WSG7	0	0	2
A0A0C4WSW3	0	0	2
A0A0C4WSX3	0	0	2
A0A0C4WSZ2	0	0	2
A0A0C4WT29	0	0	2
A0A0C4WTN1	0	0	2
A0A0C4WTZ9	2	0	0
A0A0C4WU22	2	0	0
A0A0C4WUA1	0	2	0
A0A0C4WUK3	0	2	0
A0A0C4WUX6	2	0	0
A0A0C4WV53	0	0	2
A0A0C4WVF2	0	0	2
A0A0C4WWH8	2	0	0
A0A0C4WWM6	0	0	2
A0A0C4WWU5	2	0	0
A0A0C4WXN5	0	0	2
A0A0C4WY52	2	0	0
A0A0C4WJD9	0	0	3
A0A0C4WK68	0	0	3
A0A0C4WL88	3	0	0
A0A0C4WM12	3	0	0
A0A0C4WMN6	3	0	0
A0A0C4WNA7	0	3	0
A0A0C4WP22	0	3	0
A0A0C4WQQ4	0	0	3
A0A0C4WRL5	3	0	0
A0A0C4WRY5	0	3	0
A0A0C4WSQ2	0	0	3
A0A0C4WTH9	0	3	0
A0A0C4WVA1	0	0	3
A0A0C4WY22	3	0	0
A0A0C4WY34	3	0	0
A0A0C4WG40	0	0	4
A0A0C4WGL8	0	2	2
A0A0C4WGS2	2	2	0
A0A0C4WGT5	2	0	2
A0A0C4WGU8	2	2	0
A0A0C4WHA3	2	0	2
A0A0C4WHV8	2	2	0
A0A0C4WHY0	2	0	2
A0A0C4WIJ4	0	2	2
A0A0C4WIP0	2	0	2
A0A0C4WIR1	2	2	0
A0A0C4WJ76	0	2	2
A0A0C4WJC7	2	2	0
A0A0C4WJG3	2	2	0
A0A0C4WK05	2	2	0
A0A0C4WK08	2	0	2
A0A0C4WK60	2	2	0
A0A0C4WK72	2	0	2
A0A0C4WKI8	2	2	0
A0A0C4WKK5	2	0	2
A0A0C4WKW5	0	2	2
A0A0C4WKY2	2	0	2
A0A0C4WL19	2	0	2
A0A0C4WL52	2	0	2
A0A0C4WL79	2	2	0
A0A0C4WLC0	0	2	2
A0A0C4WLG6	2	0	2
A0A0C4WLR9	2	2	0
A0A0C4WLZ1	2	0	2
A0A0C4WLZ2	2	2	0
A0A0C4WMH5	2	0	2
A0A0C4WMS1	2	2	0
A0A0C4WMS5	2	0	2
A0A0C4WMV3	2	0	2
A0A0C4WNK8	2	2	0
A0A0C4WNL9	2	0	2
A0A0C4WNU0	0	2	2
A0A0C4WP42	0	2	2
A0A0C4WPW4	0	0	4
A0A0C4WQ27	0	2	2
A0A0C4WQ91	2	2	0
A0A0C4WQ95	2	0	2
A0A0C4WQK7	0	2	2
A0A0C4WR48	0	2	2
A0A0C4WR76	2	0	2
A0A0C4WRJ8	2	2	0
A0A0C4WRP3	2	0	2
A0A0C4WRP7	2	0	2
A0A0C4WS34	0	2	2
A0A0C4WS45	0	2	2
A0A0C4WSN0	2	2	0
A0A0C4WSQ0	0	2	2
A0A0C4WT01	2	2	0
A0A0C4WT26	2	2	0
A0A0C4WT98	2	0	2
A0A0C4WT99	2	2	0
A0A0C4WTL0	0	2	2
A0A0C4WTX4	2	0	2
A0A0C4WUM1	2	2	0
A0A0C4WXR2	2	0	2
A0A0C4WGN7	2	0	3
A0A0C4WIF4	2	0	3
A0A0C4WIH1	0	2	3
A0A0C4WJ82	2	3	0
A0A0C4WJZ2	3	0	2
A0A0C4WKD4	3	0	2
A0A0C4WKM3	2	0	3
A0A0C4WKQ0	2	0	3
A0A0C4WL29	2	0	3
A0A0C4WLW4	2	0	3
A0A0C4WMM5	2	0	3
A0A0C4WMR8	2	0	3
A0A0C4WMZ9	3	2	0
A0A0C4WNH2	2	0	3
A0A0C4WNM9	0	3	2
A0A0C4WNQ1	2	0	3
A0A0C4WP12	2	3	0
A0A0C4WP15	2	3	0
A0A0C4WP85	0	2	3
A0A0C4WPB1	3	2	0
A0A0C4WQ62	2	0	3
A0A0C4WQF7	0	2	3
A0A0C4WQJ2	3	2	0
A0A0C4WQK5	2	0	3
A0A0C4WRW2	0	3	2
A0A0C4WSE9	2	0	3
A0A0C4WSF5	3	0	2
A0A0C4WSR0	3	0	2
A0A0C4WSR6	0	3	2
A0A0C4WT14	2	0	3
A0A0C4WT34	2	0	3
A0A0C4WT68	2	0	3
A0A0C4WTL5	2	0	3
A0A0C4WTT7	2	0	3
A0A0C4WU67	0	0	5
A0A0C4WU75	2	0	3
A0A0C4WUG2	3	0	2
A0A0C4WVJ0	3	0	2
A0A0C4WG94	2	2	2
A0A0C4WGK3	2	2	2
A0A0C4WGM2	0	4	2
A0A0C4WH26	2	2	2
A0A0C4WH99	2	2	2
A0A0C4WHU2	2	2	2
A0A0C4WHV5	2	2	2
A0A0C4WIL9	2	2	2
A0A0C4WIN7	2	2	2
A0A0C4WIP7	2	2	2
A0A0C4WIW3	2	2	2
A0A0C4WJ35	2	2	2
A0A0C4WJA5	2	2	2
A0A0C4WJD7	2	2	2
A0A0C4WJF6	2	2	2
A0A0C4WJM4	2	2	2
A0A0C4WJP0	2	2	2
A0A0C4WJU6	2	2	2
A0A0C4WK43	2	2	2
A0A0C4WK80	2	2	2
A0A0C4WKF2	2	2	2
A0A0C4WKK6	2	2	2
A0A0C4WKM6	2	2	2
A0A0C4WKN6	2	2	2
A0A0C4WKP9	2	2	2
A0A0C4WKS6	2	2	2
A0A0C4WKV4	2	2	2
A0A0C4WKV8	2	2	2
A0A0C4WKX0	3	0	3
A0A0C4WL51	4	0	2
A0A0C4WL55	0	4	2
A0A0C4WL65	2	2	2
A0A0C4WL89	2	0	4
A0A0C4WLB6	2	2	2
A0A0C4WLK7	3	0	3
A0A0C4WLK9	2	2	2
A0A0C4WLR8	3	0	3
A0A0C4WLS9	2	2	2
A0A0C4WLY2	2	0	4
A0A0C4WLY8	4	0	2
A0A0C4WM28	2	2	2
A0A0C4WMT1	2	2	2
A0A0C4WN34	2	2	2
A0A0C4WNC8	2	2	2
A0A0C4WNN9	2	2	2
A0A0C4WNP9	2	2	2
A0A0C4WNT3	2	2	2
A0A0C4WNU1	2	2	2
A0A0C4WPA0	4	0	2
A0A0C4WPC6	2	2	2
A0A0C4WPD6	3	0	3
A0A0C4WPI7	2	2	2
A0A0C4WPS9	2	2	2
A0A0C4WPT6	2	0	4
A0A0C4WQ11	2	2	2
A0A0C4WQC7	2	2	2
A0A0C4WQD2	2	2	2
A0A0C4WQJ6	2	2	2
A0A0C4WQS0	2	2	2
A0A0C4WQS5	2	2	2
A0A0C4WQU5	2	2	2
A0A0C4WR33	2	2	2
A0A0C4WR55	2	2	2
A0A0C4WRF6	2	2	2
A0A0C4WRH9	2	2	2
A0A0C4WS57	0	2	4
A0A0C4WS74	2	2	2
A0A0C4WSA6	2	2	2
A0A0C4WTB8	3	0	3
A0A0C4WU13	2	2	2
A0A0C4WUS2	3	0	3
A0A0C4WVE8	3	0	3
A0A0C4WWV5	2	2	2
A0A0C4WXP5	2	0	4
A0A0C4WY15	2	2	2
A0A0C4WFK9	2	2	3
A0A0C4WG54	2	2	3
A0A0C4WHF1	2	3	2
A0A0C4WHP0	3	2	2
A0A0C4WI46	2	3	2
A0A0C4WJ83	2	2	3
A0A0C4WJ87	2	3	2
A0A0C4WJN3	2	2	3
A0A0C4WJP9	3	2	2
A0A0C4WJX2	3	2	2
A0A0C4WJX7	3	0	4
A0A0C4WKB3	2	2	3
A0A0C4WKJ6	2	2	3
A0A0C4WKX5	2	2	3
A0A0C4WKY7	2	2	3
A0A0C4WKZ8	2	3	2
A0A0C4WLH2	2	2	3
A0A0C4WLX6	2	3	2
A0A0C4WLZ5	2	3	2
A0A0C4WME8	2	2	3
A0A0C4WMQ5	2	3	2
A0A0C4WMT2	3	0	4
A0A0C4WMW4	3	2	2
A0A0C4WNI3	3	2	2
A0A0C4WNT2	3	2	2
A0A0C4WNT4	2	3	2
A0A0C4WPA9	2	2	3
A0A0C4WPE9	0	3	4
A0A0C4WPS4	3	2	2
A0A0C4WQ49	2	2	3
A0A0C4WQ97	3	2	2
A0A0C4WQW7	2	2	3
A0A0C4WRB0	2	2	3
A0A0C4WRF8	3	2	2
A0A0C4WRI1	2	2	3
A0A0C4WRU5	2	3	2
A0A0C4WRZ0	4	0	3
A0A0C4WSM4	2	3	2
A0A0C4WSX4	2	3	2
A0A0C4WTC2	3	2	2
A0A0C4WTP2	2	2	3
A0A0C4WTS9	3	0	4
A0A0C4WU66	2	2	3
A0A0C4WU93	2	2	3
A0A0C4WUF3	2	3	2
A0A0C4WUH8	3	2	2
A0A0C4WVD6	2	2	3
A0A0C4WVJ5	3	0	4
A0A0C4WVK8	2	3	2
A0A0C4WVN0	2	2	3
A0A0C4WFJ1	2	3	3
A0A0C4WH91	3	2	3
A0A0C4WHB9	3	2	3
A0A0C4WIB9	3	2	3
A0A0C4WIH8	3	2	3
A0A0C4WII0	3	2	3
A0A0C4WIJ8	3	2	3
A0A0C4WIQ6	3	2	3
A0A0C4WIY3	2	3	3
A0A0C4WJE6	3	2	3
A0A0C4WJF9	3	2	3
A0A0C4WJL8	3	3	2
A0A0C4WJN5	2	3	3
A0A0C4WJP7	4	0	4
A0A0C4WK49	3	2	3
A0A0C4WK53	2	3	3
A0A0C4WK58	2	3	3
A0A0C4WK94	2	3	3
A0A0C4WKA3	2	3	3
A0A0C4WKC7	3	3	2
A0A0C4WKG2	2	3	3
A0A0C4WKI3	2	3	3
A0A0C4WKQ7	2	3	3
A0A0C4WKY9	3	2	3
A0A0C4WL14	3	3	2
A0A0C4WL64	2	2	4
A0A0C4WL77	3	3	2
A0A0C4WL78	2	3	3
A0A0C4WLI1	2	3	3
A0A0C4WLK3	3	2	3
A0A0C4WLY9	6	2	0
A0A0C4WM67	3	2	3
A0A0C4WM76	3	0	5
A0A0C4WMM2	3	2	3
A0A0C4WMN2	3	3	2
A0A0C4WMW8	2	3	3
A0A0C4WNL6	2	2	4
A0A0C4WP60	3	2	3
A0A0C4WP63	3	3	2
A0A0C4WP81	4	2	2
A0A0C4WP95	3	2	3
A0A0C4WPN7	3	3	2
A0A0C4WQ45	2	2	4
A0A0C4WQC2	2	3	3
A0A0C4WQR8	5	0	3
A0A0C4WQW4	2	3	3
A0A0C4WR66	3	2	3
A0A0C4WR91	2	3	3
A0A0C4WR95	2	3	3
A0A0C4WRX6	3	2	3
A0A0C4WS28	3	2	3
A0A0C4WS44	4	2	2
A0A0C4WTH5	3	3	2
A0A0C4WTI2	3	2	3
A0A0C4WTI7	3	2	3
A0A0C4WTK5	3	2	3
A0A0C4WTQ6	3	2	3
A0A0C4WTQ9	3	3	2
A0A0C4WTY2	3	2	3
A0A0C4WUC2	3	3	2
A0A0C4WUD6	3	2	3
A0A0C4WUJ2	3	2	3
A0A0C4WUL5	2	3	3
A0A0C4WUP9	3	3	2
A0A0C4WVC6	2	3	3
A0A0C4WVG5	3	2	3
A0A0C4WVY0	3	2	3
A0A0C4WWA0	3	2	3
A0A0C4WFM2	5	2	2
A0A0C4WFW9	3	3	3
A0A0C4WG30	3	3	3
A0A0C4WG34	3	3	3
A0A0C4WGM0	3	3	3
A0A0C4WH75	3	3	3
A0A0C4WH94	3	3	3
A0A0C4WHE0	2	3	4
A0A0C4WHF7	3	3	3
A0A0C4WHQ9	4	2	3
A0A0C4WIK3	3	3	3
A0A0C4WIN5	3	3	3
A0A0C4WIV7	3	3	3
A0A0C4WIW1	3	3	3
A0A0C4WJ59	4	3	2
A0A0C4WJA8	3	2	4
A0A0C4WJJ3	3	2	4
A0A0C4WJM8	3	3	3
A0A0C4WJN9	3	3	3
A0A0C4WK00	3	3	3
A0A0C4WK83	3	3	3
A0A0C4WKQ5	3	3	3
A0A0C4WKW6	4	2	3
A0A0C4WKY4	3	3	3
A0A0C4WL70	3	3	3
A0A0C4WLL1	3	2	4
A0A0C4WLV0	4	2	3
A0A0C4WLX4	3	3	3
A0A0C4WLZ8	5	0	4
A0A0C4WM34	3	3	3
A0A0C4WMB4	3	3	3
A0A0C4WMD9	2	4	3
A0A0C4WME0	3	3	3
A0A0C4WMJ3	3	3	3
A0A0C4WMP2	3	2	4
A0A0C4WMV7	3	3	3
A0A0C4WN70	3	2	4
A0A0C4WN77	2	3	4
A0A0C4WNA2	3	3	3
A0A0C4WNF9	3	4	2
A0A0C4WNN1	3	2	4
A0A0C4WNR9	4	3	2
A0A0C4WP20	4	3	2
A0A0C4WP25	2	4	3
A0A0C4WP30	3	4	2
A0A0C4WP71	3	3	3
A0A0C4WPC0	3	3	3
A0A0C4WPR9	3	3	3
A0A0C4WPT7	4	2	3
A0A0C4WQ58	3	3	3
A0A0C4WQA6	3	3	3
A0A0C4WQM1	3	3	3
A0A0C4WQR5	3	3	3
A0A0C4WQZ8	3	2	4
A0A0C4WRB9	3	3	3
A0A0C4WRL1	2	2	5
A0A0C4WRZ8	3	3	3
A0A0C4WS19	3	3	3
A0A0C4WS62	3	3	3
A0A0C4WS78	2	3	4
A0A0C4WSA3	3	3	3
A0A0C4WSF4	4	3	2
A0A0C4WSJ7	3	3	3
A0A0C4WSM2	3	3	3
A0A0C4WSS7	5	0	4
A0A0C4WSU7	3	3	3
A0A0C4WT45	4	3	2
A0A0C4WTD5	3	3	3
A0A0C4WTF9	3	3	3
A0A0C4WTR6	3	3	3
A0A0C4WTZ8	3	3	3
A0A0C4WUW2	3	3	3
A0A0C4WV00	3	3	3
A0A0C4WV20	3	3	3
A0A0C4WVQ7	3	3	3
A0A0C4WWH4	3	3	3
A0A0C4WWK0	3	3	3
A0A0C4WWK8	3	3	3
A0A0C4WY07	3	3	3
A0A0C4WFT7	2	4	4
A0A0C4WFV9	6	2	2
A0A0C4WGM8	3	3	4
A0A0C4WGN2	3	3	4
A0A0C4WGP0	4	4	2
A0A0C4WGY8	3	4	3
A0A0C4WH24	4	2	4
A0A0C4WHF3	6	4	0
A0A0C4WHU1	3	4	3
A0A0C4WI90	3	3	4
A0A0C4WIW0	4	2	4
A0A0C4WIW9	5	3	2
A0A0C4WJ06	3	3	4
A0A0C4WJ16	3	4	3
A0A0C4WJJ9	4	2	4
A0A0C4WJM2	3	4	3
A0A0C4WJQ9	3	4	3
A0A0C4WJW7	3	4	3
A0A0C4WKL5	3	4	3
A0A0C4WKS7	4	3	3
A0A0C4WL06	3	3	4
A0A0C4WL13	3	4	3
A0A0C4WL97	4	2	4
A0A0C4WLH8	4	2	4
A0A0C4WLL5	4	2	4
A0A0C4WMA7	4	4	2
A0A0C4WMH3	3	4	3
A0A0C4WMP8	3	3	4
A0A0C4WMP9	4	3	3
A0A0C4WMS6	3	3	4
A0A0C4WN10	3	2	5
A0A0C4WN36	4	4	2
A0A0C4WNT7	3	3	4
A0A0C4WNU3	4	3	3
A0A0C4WP64	4	2	4
A0A0C4WPG3	3	4	3
A0A0C4WPJ4	3	3	4
A0A0C4WPP7	4	2	4
A0A0C4WPU9	4	3	3
A0A0C4WPW3	3	3	4
A0A0C4WQ25	4	3	3
A0A0C4WQ33	2	3	5
A0A0C4WQA3	4	3	3
A0A0C4WQX1	3	3	4
A0A0C4WR40	4	2	4
A0A0C4WR47	3	4	3
A0A0C4WRG2	3	3	4
A0A0C4WRU1	3	4	3
A0A0C4WS00	4	4	2
A0A0C4WS27	3	4	3
A0A0C4WS38	4	3	3
A0A0C4WU44	4	3	3
A0A0C4WU78	3	4	3
A0A0C4WUM3	4	3	3
A0A0C4WUQ8	4	2	4
A0A0C4WUV5	4	2	4
A0A0C4WGF5	4	3	4
A0A0C4WGR2	4	4	3
A0A0C4WH28	4	3	4
A0A0C4WH89	4	2	5
A0A0C4WHG4	4	3	4
A0A0C4WIC4	3	3	5
A0A0C4WIN4	4	2	5
A0A0C4WIZ7	3	3	5
A0A0C4WJD3	4	3	4
A0A0C4WJQ3	4	4	3
A0A0C4WJS9	4	4	3
A0A0C4WJU2	4	4	3
A0A0C4WJX3	4	4	3
A0A0C4WK62	5	3	3
A0A0C4WL74	4	4	3
A0A0C4WLG8	3	4	4
A0A0C4WLI0	4	4	3
A0A0C4WLJ1	4	3	4
A0A0C4WLN9	5	2	4
A0A0C4WLP3	3	5	3
A0A0C4WM77	5	3	3
A0A0C4WMB1	3	3	5
A0A0C4WMD3	4	3	4
A0A0C4WMG1	4	3	4
A0A0C4WNK9	4	3	4
A0A0C4WNP8	4	3	4
A0A0C4WNU2	4	3	4
A0A0C4WP65	3	4	4
A0A0C4WPI0	4	3	4
A0A0C4WPV4	4	4	3
A0A0C4WQ86	4	4	3
A0A0C4WQ99	4	3	4
A0A0C4WQF1	3	4	4
A0A0C4WR06	3	4	4
A0A0C4WR36	3	4	4
A0A0C4WRH3	5	2	4
A0A0C4WS77	3	3	5
A0A0C4WS93	4	4	3
A0A0C4WSQ8	5	2	4
A0A0C4WST5	5	3	3
A0A0C4WT30	4	4	3
A0A0C4WTG5	5	3	3
A0A0C4WTH8	4	3	4
A0A0C4WTQ7	5	2	4
A0A0C4WTS4	4	4	3
A0A0C4WUI5	3	4	4
A0A0C4WUK0	5	3	3
A0A0C4WUQ6	4	3	4
A0A0C4WVD9	5	2	4
A0A0C4WWE2	4	4	3
A0A0C4WWJ2	4	2	5
A0A0C4WWX3	4	3	4
A0A0C4WX96	4	3	4
A0A0C4WH98	4	4	4
A0A0C4WHI7	4	5	3
A0A0C4WHM3	4	3	5
A0A0C4WHP5	4	4	4
A0A0C4WJ41	5	4	3
A0A0C4WJF1	4	4	4
A0A0C4WJH7	4	4	4
A0A0C4WJI1	4	4	4
A0A0C4WJK1	4	4	4
A0A0C4WJL4	5	3	4
A0A0C4WJN1	5	3	4
A0A0C4WJW0	4	4	4
A0A0C4WJW6	4	4	4
A0A0C4WKB5	4	4	4
A0A0C4WKE0	4	4	4
A0A0C4WKV2	3	4	5
A0A0C4WL23	5	3	4
A0A0C4WLP2	4	4	4
A0A0C4WLQ0	3	5	4
A0A0C4WLT3	5	3	4
A0A0C4WM79	4	4	4
A0A0C4WMV4	4	4	4
A0A0C4WN33	4	4	4
A0A0C4WNF7	4	4	4
A0A0C4WNH3	3	3	6
A0A0C4WNI8	4	4	4
A0A0C4WNN6	4	4	4
A0A0C4WNR7	4	3	5
A0A0C4WNY9	4	4	4
A0A0C4WPM6	4	4	4
A0A0C4WPQ6	4	3	5
A0A0C4WQ20	4	4	4
A0A0C4WQE1	4	4	4
A0A0C4WQI9	3	5	4
A0A0C4WQY6	4	2	6
A0A0C4WRH7	5	4	3
A0A0C4WRI8	4	5	3
A0A0C4WRK1	5	3	4
A0A0C4WRL4	5	4	3
A0A0C4WRW5	4	5	3
A0A0C4WSM0	4	4	4
A0A0C4WSR5	4	3	5
A0A0C4WT46	4	4	4
A0A0C4WTA3	4	4	4
A0A0C4WTE6	4	4	4
A0A0C4WU29	4	4	4
A0A0C4WU69	5	4	3
A0A0C4WU72	4	4	4
A0A0C4WU99	4	4	4
A0A0C4WV05	4	4	4
A0A0C4WV09	4	4	4
A0A0C4WV47	4	4	4
A0A0C4WWB8	4	4	4
A0A0C4WWR1	6	3	3
A0A0C4WFT3	5	3	5
A0A0C4WGP7	4	5	4
A0A0C4WGZ0	4	4	5
A0A0C4WH12	4	4	5
A0A0C4WHF5	5	5	3
A0A0C4WHN1	3	5	5
A0A0C4WHW4	5	3	5
A0A0C4WHY2	5	4	4
A0A0C4WIR4	5	4	4
A0A0C4WJ29	5	4	4
A0A0C4WJC2	5	4	4
A0A0C4WJM6	4	5	4
A0A0C4WJQ0	5	4	4
A0A0C4WJR2	3	5	5
A0A0C4WKY8	4	5	4
A0A0C4WLU7	4	4	5
A0A0C4WME6	5	4	4
A0A0C4WMI8	4	5	4
A0A0C4WMV6	6	4	3
A0A0C4WMZ7	5	3	5
A0A0C4WNM1	4	4	5
A0A0C4WNS4	4	4	5
A0A0C4WP57	4	4	5
A0A0C4WPX7	5	4	4
A0A0C4WPY6	4	4	5
A0A0C4WQ07	7	3	3
A0A0C4WQ82	4	5	4
A0A0C4WQM3	4	4	5
A0A0C4WQP2	7	3	3
A0A0C4WQS9	5	4	4
A0A0C4WR27	5	5	3
A0A0C4WRR1	4	4	5
A0A0C4WRX3	5	4	4
A0A0C4WRZ1	5	5	3
A0A0C4WRZ7	4	5	4
A0A0C4WS09	4	4	5
A0A0C4WS17	6	4	3
A0A0C4WS23	4	5	4
A0A0C4WSB1	5	4	4
A0A0C4WT00	3	4	6
A0A0C4WT92	4	5	4
A0A0C4WTA4	4	5	4
A0A0C4WTG7	5	3	5
A0A0C4WTL4	4	4	5
A0A0C4WVC1	5	3	5
A0A0C4WW00	5	4	4
A0A0C4WW49	4	4	5
A0A0C4WY60	4	5	4
A0A0C4WFU1	5	4	5
A0A0C4WIC7	6	3	5
A0A0C4WIF2	4	5	5
A0A0C4WIG8	5	3	6
A0A0C4WIL2	5	5	4
A0A0C4WJ33	3	5	6
A0A0C4WJE1	4	4	6
A0A0C4WJI8	5	4	5
A0A0C4WJU0	3	5	6
A0A0C4WJZ4	4	5	5
A0A0C4WK02	5	4	5
A0A0C4WK59	5	4	5
A0A0C4WKX6	5	4	5
A0A0C4WLG0	5	4	5
A0A0C4WM33	4	4	6
A0A0C4WM51	5	4	5
A0A0C4WM64	4	5	5
A0A0C4WN03	5	4	5
A0A0C4WNY5	5	4	5
A0A0C4WP39	4	4	6
A0A0C4WP52	4	6	4
A0A0C4WQB0	5	3	6
A0A0C4WQT1	5	4	5
A0A0C4WQT4	5	5	4
A0A0C4WQW0	5	4	5
A0A0C4WQX6	4	5	5
A0A0C4WRR4	5	5	4
A0A0C4WS66	5	4	5
A0A0C4WTV5	5	4	5
A0A0C4WUA8	5	4	5
A0A0C4WUY7	4	5	5
A0A0C4WVC8	4	5	5
A0A0C4WW90	5	4	5
A0A0C4WG14	5	5	5
A0A0C4WGZ6	5	5	5
A0A0C4WH57	5	4	6
A0A0C4WHA4	5	5	5
A0A0C4WHD7	5	5	5
A0A0C4WIA0	5	4	6
A0A0C4WIE0	5	4	6
A0A0C4WIS0	6	5	4
A0A0C4WIY6	4	5	6
A0A0C4WJ84	6	5	4
A0A0C4WJT9	4	5	6
A0A0C4WJW9	6	4	5
A0A0C4WJY6	6	5	4
A0A0C4WK38	5	5	5
A0A0C4WK67	6	4	5
A0A0C4WKE3	5	5	5
A0A0C4WKF4	5	5	5
A0A0C4WKG4	7	5	3
A0A0C4WKI4	5	5	5
A0A0C4WKL4	5	5	5
A0A0C4WKM8	4	5	6
A0A0C4WM95	5	5	5
A0A0C4WMK0	5	4	6
A0A0C4WML3	6	5	4
A0A0C4WN43	5	5	5
A0A0C4WNF1	6	5	4
A0A0C4WNJ4	5	5	5
A0A0C4WNV2	5	5	5
A0A0C4WNX8	5	6	4
A0A0C4WNY2	4	2	9
A0A0C4WP01	6	4	5
A0A0C4WP06	5	5	5
A0A0C4WP16	5	4	6
A0A0C4WPU8	3	7	5
A0A0C4WQ21	5	5	5
A0A0C4WQ51	5	5	5
A0A0C4WQN4	4	4	7
A0A0C4WRN1	5	5	5
A0A0C4WRQ6	6	6	3
A0A0C4WRX2	5	5	5
A0A0C4WSM8	5	5	5
A0A0C4WSS8	5	5	5
A0A0C4WSX7	4	4	7
A0A0C4WUC5	5	5	5
A0A0C4WUH5	6	5	4
A0A0C4WV13	5	4	6
A0A0C4WW29	5	5	5
A0A0C4WXB4	5	4	6
A0A0C4WG20	6	5	5
A0A0C4WGW3	4	6	6
A0A0C4WH33	6	5	5
A0A0C4WH39	6	5	5
A0A0C4WHD0	6	4	6
A0A0C4WIB0	5	5	6
A0A0C4WID8	7	3	6
A0A0C4WJ94	6	4	6
A0A0C4WJM9	6	4	6
A0A0C4WJN6	5	6	5
A0A0C4WJS2	6	4	6
A0A0C4WK46	5	5	6
A0A0C4WK97	7	5	4
A0A0C4WLQ6	4	5	7
A0A0C4WMD6	5	5	6
A0A0C4WML7	5	5	6
A0A0C4WMY6	5	5	6
A0A0C4WNA5	6	4	6
A0A0C4WNF2	5	5	6
A0A0C4WNH9	6	4	6
A0A0C4WPB0	6	5	5
A0A0C4WPS2	5	5	6
A0A0C4WQC6	6	5	5
A0A0C4WQL0	5	5	6
A0A0C4WRI9	5	5	6
A0A0C4WRJ2	6	4	6
A0A0C4WRZ2	7	5	4
A0A0C4WS30	5	5	6
A0A0C4WSY7	5	5	6
A0A0C4WTF4	6	4	6
A0A0C4WUV0	5	5	6
A0A0C4WVG1	5	5	6
A0A0C4WW07	6	5	5
A0A0C4WWZ4	6	5	5
A0A0C4WX14	6	5	5
A0A0C4WFH0	6	5	6
A0A0C4WFN1	7	4	6
A0A0C4WGC9	6	6	5
A0A0C4WGJ5	5	6	6
A0A0C4WGX6	5	5	7
A0A0C4WIC5	7	5	5
A0A0C4WIR5	7	5	5
A0A0C4WIS6	6	6	5
A0A0C4WIX5	5	5	7
A0A0C4WJ62	6	6	5
A0A0C4WJK3	6	5	6
A0A0C4WJM1	6	5	6
A0A0C4WKC1	6	6	5
A0A0C4WKL2	4	7	6
A0A0C4WKQ1	4	7	6
A0A0C4WLH7	6	4	7
A0A0C4WLI6	6	5	6
A0A0C4WLZ9	7	5	5
A0A0C4WNA8	6	6	5
A0A0C4WNX9	5	7	5
A0A0C4WP68	6	6	5
A0A0C4WQR0	6	5	6
A0A0C4WRV3	6	5	6
A0A0C4WRW1	8	6	3
A0A0C4WRY0	5	5	7
A0A0C4WS35	6	5	6
A0A0C4WSB3	5	6	6
A0A0C4WSV9	7	5	5
A0A0C4WTG1	6	5	6
A0A0C4WTT3	5	5	7
A0A0C4WU23	6	4	7
A0A0C4WUB4	5	5	7
A0A0C4WUE4	5	5	7
A0A0C4WUN8	4	6	7
A0A0C4WVR2	4	7	6
A0A0C4WX32	6	5	6
A0A0C4WFT4	6	7	5
A0A0C4WHX3	6	6	6
A0A0C4WIP6	7	5	6
A0A0C4WJ64	6	6	6
A0A0C4WJE5	6	6	6
A0A0C4WK52	6	5	7
A0A0C4WKR7	6	3	9
A0A0C4WKS0	6	5	7
A0A0C4WKW9	6	6	6
A0A0C4WLE0	6	6	6
A0A0C4WN99	6	6	6
A0A0C4WNP6	6	6	6
A0A0C4WNY7	6	6	6
A0A0C4WP70	5	6	7
A0A0C4WPS7	7	5	6
A0A0C4WPU4	6	6	6
A0A0C4WPX4	6	6	6
A0A0C4WQE9	6	6	6
A0A0C4WQU7	6	6	6
A0A0C4WRB5	6	6	6
A0A0C4WRF9	6	6	6
A0A0C4WRH1	8	6	4
A0A0C4WRP9	6	5	7
A0A0C4WSI3	6	6	6
A0A0C4WT31	6	6	6
A0A0C4WTB3	4	6	8
A0A0C4WTX0	6	5	7
A0A0C4WU64	6	6	6
A0A0C4WUE9	6	6	6
A0A0C4WUZ8	7	6	5
A0A0C4WVB3	7	6	5
A0A0C4WW10	6	6	6
A0A0C4WXV8	6	6	6
A0A0C4WXX2	7	5	6
A0A0C4WG11	7	6	6
A0A0C4WGY0	7	6	6
A0A0C4WID3	7	5	7
A0A0C4WIJ6	9	6	4
A0A0C4WIL1	6	6	7
A0A0C4WIM3	7	6	6
A0A0C4WIP4	6	6	7
A0A0C4WJ40	6	6	7
A0A0C4WJ61	8	5	6
A0A0C4WJE8	6	6	7
A0A0C4WJR5	6	7	6
A0A0C4WJZ7	7	6	6
A0A0C4WK03	7	5	7
A0A0C4WK15	5	7	7
A0A0C4WKC3	8	4	7
A0A0C4WKC8	6	6	7
A0A0C4WKK7	5	7	7
A0A0C4WL16	6	5	8
A0A0C4WL76	8	6	5
A0A0C4WLB0	8	5	6
A0A0C4WLL0	7	6	6
A0A0C4WMM4	6	6	7
A0A0C4WNK7	5	6	8
A0A0C4WPY8	7	6	6
A0A0C4WQ55	6	5	8
A0A0C4WQC3	6	6	7
A0A0C4WQP0	6	6	7
A0A0C4WR85	6	7	6
A0A0C4WRH6	6	6	7
A0A0C4WS84	5	7	7
A0A0C4WUC7	5	8	6
A0A0C4WVY8	5	6	8
A0A0C4WWC7	7	5	7
A0A0C4WY56	7	6	6
A0A0C4WFU7	7	6	7
A0A0C4WGG4	7	6	7
A0A0C4WGH2	7	7	6
A0A0C4WIH5	7	5	8
A0A0C4WIK8	6	7	7
A0A0C4WIM5	7	7	6
A0A0C4WIM6	5	6	9
A0A0C4WIQ0	6	7	7
A0A0C4WIQ5	7	6	7
A0A0C4WJA0	7	6	7
A0A0C4WJR0	6	6	8
A0A0C4WJS7	8	4	8
A0A0C4WL32	7	7	6
A0A0C4WLY5	10	6	4
A0A0C4WMH9	7	6	7
A0A0C4WMT7	7	6	7
A0A0C4WMZ1	7	5	8
A0A0C4WN41	6	7	7
A0A0C4WNI9	7	6	7
A0A0C4WPI4	6	7	7
A0A0C4WQ56	7	7	6
A0A0C4WQG6	7	6	7
A0A0C4WQX9	6	7	7
A0A0C4WRV9	7	5	8
A0A0C4WS02	7	6	7
A0A0C4WU11	7	7	6
A0A0C4WUP7	6	7	7
A0A0C4WUT4	7	6	7
A0A0C4WVZ7	7	6	7
A0A0C4WGQ8	7	7	7
A0A0C4WGY6	5	7	9
A0A0C4WHX6	6	7	8
A0A0C4WJC0	8	6	7
A0A0C4WJD2	8	6	7
A0A0C4WJE7	7	7	7
A0A0C4WJK9	7	7	7
A0A0C4WJZ8	7	6	8
A0A0C4WL39	7	7	7
A0A0C4WLH9	8	7	6
A0A0C4WM36	6	7	8
A0A0C4WMJ8	8	6	7
A0A0C4WMN9	8	7	6
A0A0C4WMP0	8	6	7
A0A0C4WMQ3	8	5	8
A0A0C4WMX2	8	6	7
A0A0C4WMX6	6	7	8
A0A0C4WN57	7	7	7
A0A0C4WN79	8	6	7
A0A0C4WN81	8	6	7
A0A0C4WN88	8	6	7
A0A0C4WNG9	9	4	8
A0A0C4WP37	8	7	6
A0A0C4WP49	6	7	8
A0A0C4WP66	7	6	8
A0A0C4WPV3	7	6	8
A0A0C4WQ61	7	7	7
A0A0C4WQS8	8	7	6
A0A0C4WQY9	8	6	7
A0A0C4WR18	7	7	7
A0A0C4WR43	7	6	8
A0A0C4WRA8	11	5	5
A0A0C4WRC6	9	5	7
A0A0C4WS67	7	7	7
A0A0C4WSU2	8	6	7
A0A0C4WSW7	8	5	8
A0A0C4WT25	7	7	7
A0A0C4WUQ4	7	7	7
A0A0C4WUX3	8	7	6
A0A0C4WV64	8	8	5
A0A0C4WVI8	7	7	7
A0A0C4WFR9	8	7	7
A0A0C4WH07	6	8	8
A0A0C4WIR7	7	7	8
A0A0C4WIT6	8	7	7
A0A0C4WK31	8	7	7
A0A0C4WKA8	9	6	7
A0A0C4WKE7	7	8	7
A0A0C4WLB1	8	7	7
A0A0C4WLC7	8	6	8
A0A0C4WM29	9	6	7
A0A0C4WMR6	8	7	7
A0A0C4WMW0	8	6	8
A0A0C4WN72	7	7	8
A0A0C4WNE0	8	7	7
A0A0C4WNG5	8	7	7
A0A0C4WNT6	6	8	8
A0A0C4WPX6	8	7	7
A0A0C4WPZ9	9	6	7
A0A0C4WQC1	8	6	8
A0A0C4WR92	8	6	8
A0A0C4WRD8	6	8	8
A0A0C4WS14	8	7	7
A0A0C4WS58	7	8	7
A0A0C4WSS6	6	9	7
A0A0C4WSV1	7	8	7
A0A0C4WSV3	7	8	7
A0A0C4WSZ5	9	6	7
A0A0C4WT38	8	7	7
A0A0C4WTM1	7	6	9
A0A0C4WU47	8	7	7
A0A0C4WUU0	10	5	7
A0A0C4WUU8	8	8	6
A0A0C4WXT4	8	6	8
A0A0C4WFR5	7	8	8
A0A0C4WI44	8	7	8
A0A0C4WIC3	9	5	9
A0A0C4WID1	8	7	8
A0A0C4WII1	8	8	7
A0A0C4WIN1	7	8	8
A0A0C4WIR8	9	7	7
A0A0C4WIV9	9	7	7
A0A0C4WJF2	9	6	8
A0A0C4WJL1	7	8	8
A0A0C4WK71	8	6	9
A0A0C4WLC8	8	8	7
A0A0C4WLP5	8	7	8
A0A0C4WLR5	7	7	9
A0A0C4WMG4	7	8	8
A0A0C4WMX5	5	8	10
A0A0C4WN75	7	8	8
A0A0C4WN89	7	8	8
A0A0C4WQP6	7	8	8
A0A0C4WQQ0	9	7	7
A0A0C4WQR1	9	5	9
A0A0C4WRA5	7	8	8
A0A0C4WRG3	7	7	9
A0A0C4WRH5	9	7	7
A0A0C4WTU1	7	9	7
A0A0C4WH48	8	8	8
A0A0C4WH62	8	9	7
A0A0C4WIA4	7	8	9
A0A0C4WIU3	8	8	8
A0A0C4WIV8	9	7	8
A0A0C4WIY9	7	9	8
A0A0C4WJK5	7	8	9
A0A0C4WJL2	8	6	10
A0A0C4WK19	10	7	7
A0A0C4WKV5	8	8	8
A0A0C4WL00	8	8	8
A0A0C4WL47	7	8	9
A0A0C4WLA3	7	9	8
A0A0C4WLA8	9	6	9
A0A0C4WLB2	7	8	9
A0A0C4WMK5	8	8	8
A0A0C4WMP1	9	7	8
A0A0C4WMZ8	9	7	8
A0A0C4WN13	8	7	9
A0A0C4WNX5	7	9	8
A0A0C4WPR0	9	8	7
A0A0C4WQD4	8	8	8
A0A0C4WRN5	8	8	8
A0A0C4WRQ8	8	8	8
A0A0C4WRW3	9	7	8
A0A0C4WS39	9	8	7
A0A0C4WT95	8	9	7
A0A0C4WTV9	6	8	10
A0A0C4WV38	8	8	8
A0A0C4WVV2	9	7	8
A0A0C4WH88	7	9	9
A0A0C4WIS8	7	8	10
A0A0C4WKM1	8	8	9
A0A0C4WKR0	8	9	8
A0A0C4WL17	8	9	8
A0A0C4WL34	8	9	8
A0A0C4WL63	7	9	9
A0A0C4WLC3	9	8	8
A0A0C4WM57	8	9	8
A0A0C4WNV6	7	9	9
A0A0C4WP38	10	7	8
A0A0C4WQ75	9	8	8
A0A0C4WR73	10	8	7
A0A0C4WSP0	8	8	9
A0A0C4WTU7	8	8	9
A0A0C4WTZ6	10	7	8
A0A0C4WUJ7	7	9	9
A0A0C4WUZ0	9	9	7
A0A0C4WWV3	8	8	9
A0A0C4WXD8	11	9	5
A0A0C4WH77	8	10	8
A0A0C4WHR6	11	7	8
A0A0C4WIK5	11	8	7
A0A0C4WIM7	9	6	11
A0A0C4WIM8	9	8	9
A0A0C4WIU7	9	8	9
A0A0C4WJ46	7	9	10
A0A0C4WK41	9	8	9
A0A0C4WK56	8	9	9
A0A0C4WK74	9	9	8
A0A0C4WKF9	9	8	9
A0A0C4WKH7	9	8	9
A0A0C4WKU7	6	10	10
A0A0C4WKY3	10	7	9
A0A0C4WME3	8	9	9
A0A0C4WN06	8	10	8
A0A0C4WNN3	9	7	10
A0A0C4WP76	9	8	9
A0A0C4WQ18	9	8	9
A0A0C4WQD6	10	6	10
A0A0C4WQP8	10	8	8
A0A0C4WR14	9	9	8
A0A0C4WRC2	9	8	9
A0A0C4WS10	8	8	10
A0A0C4WT57	8	9	9
A0A0C4WU08	9	9	8
A0A0C4WU62	8	9	9
A0A0C4WUQ1	9	9	8
A0A0C4WXT8	10	8	8
A0A0C4WH71	8	10	9
A0A0C4WHT6	9	8	10
A0A0C4WIF5	9	7	11
A0A0C4WIU1	9	9	9
A0A0C4WJ81	12	8	7
A0A0C4WJM3	9	8	10
A0A0C4WJP3	10	8	9
A0A0C4WKC2	13	10	4
A0A0C4WKJ1	9	9	9
A0A0C4WL45	9	8	10
A0A0C4WMC6	11	8	8
A0A0C4WMS3	9	10	8
A0A0C4WN56	10	8	9
A0A0C4WN80	10	8	9
A0A0C4WNA3	9	10	8
A0A0C4WNU5	10	8	9
A0A0C4WPI5	8	10	9
A0A0C4WQL1	10	8	9
A0A0C4WQR6	9	7	11
A0A0C4WQX3	9	9	9
A0A0C4WRC8	10	8	9
A0A0C4WRU7	8	8	11
A0A0C4WRV7	8	9	10
A0A0C4WS13	10	10	7
A0A0C4WS60	10	8	9
A0A0C4WWV8	10	8	9
A0A0C4WHX5	10	8	10
A0A0C4WJF7	11	8	9
A0A0C4WK16	10	10	8
A0A0C4WK27	10	9	9
A0A0C4WKK9	10	6	12
A0A0C4WLQ8	10	9	9
A0A0C4WLU4	9	10	9
A0A0C4WLV5	11	7	10
A0A0C4WMB0	10	8	10
A0A0C4WND7	9	8	11
A0A0C4WNH5	9	9	10
A0A0C4WPG7	9	9	10
A0A0C4WQE3	10	9	9
A0A0C4WQR2	9	9	10
A0A0C4WRK8	10	9	9
A0A0C4WRU4	8	11	9
A0A0C4WRV1	10	8	10
A0A0C4WSE7	11	7	10
A0A0C4WT90	9	10	9
A0A0C4WUS7	9	10	9
A0A0C4WW04	11	9	8
A0A0C4WWC3	10	9	9
A0A0C4WG27	11	9	9
A0A0C4WGI8	10	9	10
A0A0C4WIL6	9	9	11
A0A0C4WIP9	11	8	10
A0A0C4WKN4	10	10	9
A0A0C4WKZ5	12	8	9
A0A0C4WL83	11	9	9
A0A0C4WLZ0	12	7	10
A0A0C4WN66	8	10	11
A0A0C4WNN0	10	9	10
A0A0C4WNQ4	10	10	9
A0A0C4WNT5	10	10	9
A0A0C4WP31	9	9	11
A0A0C4WPZ3	10	11	8
A0A0C4WQ29	9	9	11
A0A0C4WQ84	11	9	9
A0A0C4WRE1	10	10	9
A0A0C4WTJ8	9	8	12
A0A0C4WUF2	9	9	11
A0A0C4WUJ6	12	5	12
A0A0C4WUU5	11	8	10
A0A0C4WVU6	10	10	9
A0A0C4WVZ4	10	10	9
A0A0C4WX38	11	9	9
A0A0C4WXN7	8	9	12
A0A0C4WGW0	11	9	10
A0A0C4WIJ1	11	9	10
A0A0C4WIQ2	10	9	11
A0A0C4WJ72	11	10	9
A0A0C4WJY4	10	10	10
A0A0C4WKB7	10	9	11
A0A0C4WKP4	11	9	10
A0A0C4WL33	10	10	10
A0A0C4WL69	9	10	11
A0A0C4WLE6	10	10	10
A0A0C4WNB4	11	10	9
A0A0C4WNR2	10	9	11
A0A0C4WPD8	11	9	10
A0A0C4WPW8	10	11	9
A0A0C4WQ53	10	10	10
A0A0C4WS52	10	10	10
A0A0C4WTA8	10	9	11
A0A0C4WTQ4	11	9	10
A0A0C4WTW5	10	10	10
A0A0C4WTW7	10	10	10
A0A0C4WU24	9	10	11
A0A0C4WW65	10	10	10
A0A0C4WWL5	10	10	10
A0A0C4WXY1	10	9	11
A0A0C4WGP6	11	9	11
A0A0C4WIC6	12	8	11
A0A0C4WIJ0	10	10	11
A0A0C4WIT5	9	10	12
A0A0C4WK25	9	11	11
A0A0C4WKE1	11	10	10
A0A0C4WKS8	10	10	11
A0A0C4WM25	10	11	10
A0A0C4WM38	11	9	11
A0A0C4WM72	11	9	11
A0A0C4WMM1	12	9	10
A0A0C4WN92	11	10	10
A0A0C4WNJ5	9	11	11
A0A0C4WNJ8	10	10	11
A0A0C4WNV3	9	10	12
A0A0C4WPE0	10	10	11
A0A0C4WPF4	11	10	10
A0A0C4WPX2	11	9	11
A0A0C4WPZ6	12	10	9
A0A0C4WQX8	11	10	10
A0A0C4WR81	10	11	10
A0A0C4WSF3	10	9	12
A0A0C4WV43	11	9	11
A0A0C4WWI9	11	11	9
A0A0C4WWM9	11	10	10
A0A0C4WFV1	11	11	10
A0A0C4WI22	10	12	10
A0A0C4WIT0	10	12	10
A0A0C4WJG0	11	11	10
A0A0C4WL82	9	10	13
A0A0C4WLA2	11	10	11
A0A0C4WLH1	11	11	10
A0A0C4WMG3	12	10	10
A0A0C4WMT4	9	12	11
A0A0C4WMU7	12	10	10
A0A0C4WMX0	11	11	10
A0A0C4WNI1	12	9	11
A0A0C4WNN4	11	11	10
A0A0C4WNQ8	11	11	10
A0A0C4WPX9	12	9	11
A0A0C4WQ04	12	8	12
A0A0C4WQD5	12	9	11
A0A0C4WQD7	10	11	11
A0A0C4WQY2	10	9	13
A0A0C4WST7	10	11	11
A0A0C4WU06	11	10	11
A0A0C4WVU2	10	12	10
A0A0C4WXZ6	11	9	12
A0A0C4WHA9	12	9	12
A0A0C4WJE4	12	10	11
A0A0C4WJH9	13	9	11
A0A0C4WNW4	12	11	10
A0A0C4WPB6	11	10	12
A0A0C4WPE8	11	12	10
A0A0C4WPT8	12	10	11
A0A0C4WQA0	11	11	11
A0A0C4WQT0	10	12	11
A0A0C4WRI4	11	11	11
A0A0C4WTC5	11	11	11
A0A0C4WTV4	11	11	11
A0A0C4WUB5	13	9	11
A0A0C4WUU3	10	11	12
A0A0C4WUY2	11	11	11
A0A0C4WFQ1	12	11	11
A0A0C4WFR0	11	11	12
A0A0C4WHF8	12	10	12
A0A0C4WJ19	12	11	11
A0A0C4WK18	11	12	11
A0A0C4WMB3	11	12	11
A0A0C4WMJ9	11	12	11
A0A0C4WP56	11	11	12
A0A0C4WQ14	13	11	10
A0A0C4WSF8	12	11	11
A0A0C4WSM6	13	9	12
A0A0C4WU03	12	10	12
A0A0C4WW02	10	12	12
A0A0C4WWC1	11	11	12
A0A0C4WWW7	12	10	12
A0A0C4WFH6	11	12	12
A0A0C4WGV7	12	11	12
A0A0C4WIG9	12	11	12
A0A0C4WIM1	11	12	12
A0A0C4WIT7	11	12	12
A0A0C4WJN8	12	11	12
A0A0C4WJX9	10	11	14
A0A0C4WK21	11	11	13
A0A0C4WLK5	12	11	12
A0A0C4WLQ3	11	11	13
A0A0C4WNK6	11	12	12
A0A0C4WNM0	12	12	11
A0A0C4WNY0	12	11	12
A0A0C4WP62	11	11	13
A0A0C4WP67	12	11	12
A0A0C4WPH4	12	11	12
A0A0C4WPY4	14	9	12
A0A0C4WPY9	12	11	12
A0A0C4WQ72	12	12	11
A0A0C4WRA9	11	12	12
A0A0C4WS32	13	12	10
A0A0C4WSD1	13	12	10
A0A0C4WTR3	12	12	11
A0A0C4WU61	10	11	14
A0A0C4WUY5	11	11	13
A0A0C4WW14	12	12	11
A0A0C4WFQ5	13	12	11
A0A0C4WG05	12	12	12
A0A0C4WG91	12	12	12
A0A0C4WGG8	13	12	11
A0A0C4WGX5	12	13	11
A0A0C4WH82	12	12	12
A0A0C4WJB4	13	12	11
A0A0C4WJP4	12	13	11
A0A0C4WKH1	13	11	12
A0A0C4WN95	14	12	10
A0A0C4WP04	12	11	13
A0A0C4WQ10	12	12	12
A0A0C4WRA0	12	12	12
A0A0C4WRK4	14	10	12
A0A0C4WRN0	13	10	13
A0A0C4WS25	11	11	14
A0A0C4WTA6	11	13	12
A0A0C4WUT9	12	12	12
A0A0C4WVJ8	12	12	12
A0A0C4WHV9	12	12	13
A0A0C4WIJ9	15	11	11
A0A0C4WIN0	14	11	12
A0A0C4WIZ4	12	12	13
A0A0C4WJ77	11	14	12
A0A0C4WJB9	13	12	12
A0A0C4WK01	11	11	15
A0A0C4WKE6	13	11	13
A0A0C4WKK4	14	10	13
A0A0C4WKZ0	14	11	12
A0A0C4WLK8	12	12	13
A0A0C4WLN8	12	12	13
A0A0C4WN17	15	12	10
A0A0C4WN24	13	11	13
A0A0C4WP53	14	11	12
A0A0C4WPU3	14	11	12
A0A0C4WQP1	12	13	12
A0A0C4WR01	12	13	12
A0A0C4WR82	13	13	11
A0A0C4WRL3	13	10	14
A0A0C4WRY1	13	12	12
A0A0C4WT52	12	13	12
A0A0C4WTR5	12	12	13
A0A0C4WU56	14	12	11
A0A0C4WFX1	10	14	14
A0A0C4WG60	13	13	12
A0A0C4WGV2	14	14	10
A0A0C4WJE2	14	13	11
A0A0C4WJL6	12	14	12
A0A0C4WJN7	13	12	13
A0A0C4WKF0	11	14	13
A0A0C4WKP3	11	14	13
A0A0C4WKQ9	12	12	14
A0A0C4WLA6	13	11	14
A0A0C4WMC9	12	13	13
A0A0C4WN08	12	14	12
A0A0C4WN84	12	13	13
A0A0C4WQ81	12	13	13
A0A0C4WQY8	13	12	13
A0A0C4WRH0	13	11	14
A0A0C4WTT9	12	13	13
A0A0C4WUK2	12	13	13
A0A0C4WV31	14	12	12
A0A0C4WVY5	13	13	12
A0A0C4WG17	12	14	13
A0A0C4WHM1	12	13	14
A0A0C4WIS3	13	12	14
A0A0C4WL60	13	13	13
A0A0C4WM66	15	11	13
A0A0C4WMH0	14	12	13
A0A0C4WNI6	14	12	13
A0A0C4WNW2	12	13	14
A0A0C4WPG9	15	12	12
A0A0C4WQL6	13	13	13
A0A0C4WS61	13	14	12
A0A0C4WVD1	14	14	11
A0A0C4WIM0	13	13	14
A0A0C4WJ13	14	13	13
A0A0C4WJB1	13	12	15
A0A0C4WKU5	13	13	14
A0A0C4WLW6	15	11	14
A0A0C4WM56	13	13	14
A0A0C4WMQ1	15	13	12
A0A0C4WMV9	13	13	14
A0A0C4WN83	15	10	15
A0A0C4WNC2	13	14	13
A0A0C4WND0	14	12	14
A0A0C4WNF6	13	13	14
A0A0C4WNZ0	14	12	14
A0A0C4WQF2	13	13	14
A0A0C4WRC0	13	13	14
A0A0C4WUN6	13	13	14
A0A0C4WUX8	13	13	14
A0A0C4WVS4	12	14	14
A0A0C4WG24	14	14	13
A0A0C4WGM6	14	13	14
A0A0C4WGM7	13	13	15
A0A0C4WJS0	14	13	14
A0A0C4WK90	14	15	12
A0A0C4WKN1	14	14	13
A0A0C4WM71	14	15	12
A0A0C4WQ60	13	14	14
A0A0C4WQA8	15	12	14
A0A0C4WQE6	13	13	15
A0A0C4WGQ1	14	12	16
A0A0C4WHG6	15	13	14
A0A0C4WJQ4	14	13	15
A0A0C4WJU9	15	13	14
A0A0C4WK55	15	13	14
A0A0C4WK98	14	14	14
A0A0C4WL84	14	14	14
A0A0C4WL86	14	11	17
A0A0C4WLF0	15	12	15
A0A0C4WLI9	14	13	15
A0A0C4WP51	13	14	15
A0A0C4WPA8	16	12	14
A0A0C4WPQ9	15	14	13
A0A0C4WPT1	13	15	14
A0A0C4WPU7	14	14	14
A0A0C4WS49	16	12	14
A0A0C4WSU9	14	14	14
A0A0C4WUE1	14	13	15
A0A0C4WXC1	13	14	15
A0A0C4WIG6	15	14	14
A0A0C4WJ53	14	15	14
A0A0C4WJG5	14	15	14
A0A0C4WLY4	15	13	15
A0A0C4WMJ7	14	13	16
A0A0C4WMZ3	14	14	15
A0A0C4WN31	16	13	14
A0A0C4WPM4	15	13	15
A0A0C4WPX0	15	13	15
A0A0C4WPZ2	16	13	14
A0A0C4WWR6	15	13	15
A0A0C4WKC9	15	13	16
A0A0C4WNL8	15	16	13
A0A0C4WP26	15	14	15
A0A0C4WPY2	15	13	16
A0A0C4WQ43	14	15	15
A0A0C4WQA2	15	15	14
A0A0C4WQX5	15	14	15
A0A0C4WR32	15	14	15
A0A0C4WSA0	15	14	15
A0A0C4WSH7	15	14	15
A0A0C4WSS4	14	15	15
A0A0C4WGN8	14	16	15
A0A0C4WHE2	15	14	16
A0A0C4WIQ9	14	14	17
A0A0C4WIU4	17	15	13
A0A0C4WIV0	16	13	16
A0A0C4WIW7	15	15	15
A0A0C4WJF4	14	15	16
A0A0C4WJV0	15	14	16
A0A0C4WKP1	15	16	14
A0A0C4WML0	16	14	15
A0A0C4WQD9	15	15	15
A0A0C4WRG8	16	15	14
A0A0C4WS11	16	16	13
A0A0C4WTQ1	18	15	12
A0A0C4WU20	17	13	15
A0A0C4WUR9	15	15	15
A0A0C4WWB6	15	15	15
A0A0C4WHV1	13	17	16
A0A0C4WIB1	15	15	16
A0A0C4WJI6	14	17	15
A0A0C4WK88	15	16	15
A0A0C4WKE8	16	15	15
A0A0C4WMH7	15	15	16
A0A0C4WN63	14	16	16
A0A0C4WNK2	17	14	15
A0A0C4WNS9	18	12	16
A0A0C4WP19	15	15	16
A0A0C4WPG5	17	14	15
A0A0C4WQ63	15	16	15
A0A0C4WQS2	15	17	14
A0A0C4WS06	16	15	15
A0A0C4WS47	17	15	14
A0A0C4WSE3	18	12	16
A0A0C4WUW7	16	15	15
A0A0C4WGX3	17	15	15
A0A0C4WIV4	16	15	16
A0A0C4WKB1	16	15	16
A0A0C4WQ08	16	13	18
A0A0C4WSL9	16	15	16
A0A0C4WUJ1	17	15	15
A0A0C4WJR4	17	15	16
A0A0C4WK61	16	16	16
A0A0C4WKT7	16	16	16
A0A0C4WM44	16	16	16
A0A0C4WM70	15	16	17
A0A0C4WNM6	16	16	16
A0A0C4WPV5	17	15	16
A0A0C4WQB8	16	16	16
A0A0C4WRR3	18	15	15
A0A0C4WTM8	19	14	15
A0A0C4WU04	17	16	15
A0A0C4WUZ3	17	14	17
A0A0C4WV66	16	17	15
A0A0C4WG26	19	14	16
A0A0C4WKW0	20	14	15
A0A0C4WLE1	16	16	17
A0A0C4WMG7	17	15	17
A0A0C4WNS6	15	17	17
A0A0C4WQA5	18	15	16
A0A0C4WQV2	17	16	16
A0A0C4WR03	16	17	16
A0A0C4WSP5	15	17	17
A0A0C4WGZ4	19	14	17
A0A0C4WHW0	17	17	16
A0A0C4WHW8	16	17	17
A0A0C4WM08	18	14	18
A0A0C4WM43	15	17	18
A0A0C4WMR3	17	16	17
A0A0C4WNB0	17	15	18
A0A0C4WQ47	17	16	17
A0A0C4WQD0	18	17	15
A0A0C4WQV3	16	12	22
A0A0C4WGR0	16	20	15
A0A0C4WGV0	17	17	17
A0A0C4WIT3	18	15	18
A0A0C4WJG1	17	18	16
A0A0C4WJH0	17	16	18
A0A0C4WJY0	17	17	17
A0A0C4WK70	17	16	18
A0A0C4WN52	17	16	18
A0A0C4WP35	18	17	16
A0A0C4WPI8	17	17	17
A0A0C4WR58	19	15	17
A0A0C4WRB7	16	18	17
A0A0C4WRQ3	18	15	18
A0A0C4WS15	17	17	17
A0A0C4WUT6	17	16	18
A0A0C4WVU0	17	16	18
A0A0C4WWV9	17	16	18
A0A0C4WJ02	20	15	17
A0A0C4WKZ7	18	17	17
A0A0C4WMS2	17	17	18
A0A0C4WN15	16	18	18
A0A0C4WPR4	19	16	17
A0A0C4WPY5	16	18	18
A0A0C4WR09	18	18	16
A0A0C4WR15	18	17	17
A0A0C4WSZ8	19	16	17
A0A0C4WT17	20	15	17
A0A0C4WTM4	17	16	19
A0A0C4WTR8	17	17	18
A0A0C4WUB7	15	16	21
A0A0C4WV63	18	15	19
A0A0C4WH59	17	17	19
A0A0C4WJT0	15	19	19
A0A0C4WKR1	18	17	18
A0A0C4WNQ6	18	18	17
A0A0C4WPX3	19	18	16
A0A0C4WQ77	17	17	19
A0A0C4WS72	19	17	17
A0A0C4WU17	18	18	17
A0A0C4WVA9	18	13	22
A0A0C4WJJ8	18	18	18
A0A0C4WJR1	19	18	17
A0A0C4WJU3	18	17	19
A0A0C4WKY6	18	18	18
A0A0C4WMJ6	20	17	17
A0A0C4WPA7	18	17	19
A0A0C4WR13	18	19	17
A0A0C4WR19	18	16	20
A0A0C4WVU4	17	20	17
A0A0C4WGP4	16	20	19
A0A0C4WMY4	19	18	18
A0A0C4WN65	19	19	17
A0A0C4WPR3	19	18	18
A0A0C4WQV7	18	18	19
A0A0C4WH14	20	19	17
A0A0C4WIT1	18	20	18
A0A0C4WLH5	17	16	23
A0A0C4WM59	19	18	19
A0A0C4WN01	17	19	20
A0A0C4WSJ8	19	19	18
A0A0C4WHU7	19	19	19
A0A0C4WKT3	22	16	19
A0A0C4WP58	19	19	19
A0A0C4WQR3	19	18	20
A0A0C4WQW1	20	15	22
A0A0C4WJZ9	18	19	21
A0A0C4WN07	18	19	21
A0A0C4WQT7	18	19	21
A0A0C4WR97	20	19	19
A0A0C4WRC4	20	19	19
A0A0C4WGK0	22	18	19
A0A0C4WHH9	20	17	22
A0A0C4WIH3	20	20	19
A0A0C4WJW8	20	20	19
A0A0C4WMH8	22	13	24
A0A0C4WPU6	18	19	22
A0A0C4WQE2	19	22	18
A0A0C4WIR0	20	21	19
A0A0C4WJT8	21	20	19
A0A0C4WKM2	18	22	20
A0A0C4WKP7	20	20	20
A0A0C4WW87	19	23	18
A0A0C4WFN6	20	20	21
A0A0C4WGZ2	20	20	21
A0A0C4WHJ2	19	20	22
A0A0C4WN44	21	20	20
A0A0C4WW63	21	20	20
A0A0C4WWW2	23	19	19
A0A0C4WH20	20	21	21
A0A0C4WJA9	22	19	21
A0A0C4WMM0	21	20	21
A0A0C4WPD7	24	17	21
A0A0C4WPR7	22	20	20
A0A0C4WQE4	21	22	19
A0A0C4WSY8	23	20	19
A0A0C4WIR3	21	20	22
A0A0C4WK87	23	19	21
A0A0C4WKB8	20	15	28
A0A0C4WLF7	21	21	21
A0A0C4WTE1	21	20	22
A0A0C4WTF3	21	22	20
A0A0C4WHT4	22	21	21
A0A0C4WMR2	22	21	21
A0A0C4WQC5	21	23	20
A0A0C4WS56	21	22	21
A0A0C4WUB0	22	22	20
A0A0C4WPH1	22	21	22
A0A0C4WPP5	21	21	23
A0A0C4WRT7	22	20	23
A0A0C4WH95	22	22	22
A0A0C4WKU4	23	20	23
A0A0C4WL53	23	22	21
A0A0C4WLR1	21	23	22
A0A0C4WM90	22	23	21
A0A0C4WJQ6	22	21	24
A0A0C4WLN2	21	23	23
A0A0C4WP83	23	21	23
A0A0C4WPR8	24	21	22
A0A0C4WQJ8	26	21	20
A0A0C4WRV0	22	24	21
A0A0C4WUZ4	20	24	23
A0A0C4WVR5	23	21	23
A0A0C4WGN0	23	22	23
A0A0C4WII7	21	25	22
A0A0C4WP48	22	23	23
A0A0C4WIJ5	23	20	26
A0A0C4WK51	23	23	23
A0A0C4WN58	23	23	23
A0A0C4WQF9	23	23	23
A0A0C4WQN3	25	20	24
A0A0C4WRE9	27	21	21
A0A0C4WRG6	26	21	22
A0A0C4WRS8	24	22	23
A0A0C4WS79	22	22	25
A0A0C4WSJ3	23	24	22
A0A0C4WUZ5	25	23	21
A0A0C4WVI6	23	21	25
A0A0C4WFU4	23	23	24
A0A0C4WGQ3	23	21	26
A0A0C4WLU6	25	25	20
A0A0C4WP80	25	22	23
A0A0C4WQ05	25	24	21
A0A0C4WQF5	23	24	23
A0A0C4WJ31	26	24	21
A0A0C4WL22	25	23	23
A0A0C4WQP3	24	23	24
A0A0C4WTE5	24	23	24
A0A0C4WVR0	24	24	23
A0A0C4WK57	25	22	25
A0A0C4WKI0	24	23	25
A0A0C4WKV7	23	23	26
A0A0C4WQH8	24	24	24
A0A0C4WTD9	25	24	24
A0A0C4WUR3	23	24	26
A0A0C4WJD1	25	25	24
A0A0C4WN19	28	22	24
A0A0C4WN28	25	25	24
A0A0C4WQD3	25	25	24
A0A0C4WQG0	24	27	23
A0A0C4WIQ3	26	25	24
A0A0C4WND5	25	26	24
A0A0C4WNJ1	23	25	27
A0A0C4WQL8	25	26	24
A0A0C4WRB3	26	24	25
A0A0C4WTK3	24	25	26
A0A0C4WTR1	25	26	24
A0A0C4WGM3	25	24	27
A0A0C4WM87	26	27	23
A0A0C4WQK9	26	27	23
A0A0C4WH60	26	25	26
A0A0C4WHX8	26	26	25
A0A0C4WMR0	26	26	25
A0A0C4WPA4	26	25	26
A0A0C4WRY4	26	26	25
A0A0C4WVL5	26	26	25
A0A0C4WMY8	28	26	24
A0A0C4WRC5	26	26	26
A0A0C4WS75	25	27	26
A0A0C4WU10	27	26	25
A0A0C4WIY0	27	25	27
A0A0C4WKT9	29	25	25
A0A0C4WPU1	26	27	26
A0A0C4WGW8	28	25	27
A0A0C4WK28	27	26	27
A0A0C4WKJ2	26	27	27
A0A0C4WR29	30	24	26
A0A0C4WT06	27	26	27
A0A0C4WJF8	28	26	27
A0A0C4WJK7	27	26	28
A0A0C4WKW8	27	28	26
A0A0C4WUS4	26	27	28
A0A0C4WHL5	32	26	24
A0A0C4WHZ3	29	27	26
A0A0C4WQN6	27	29	26
A0A0C4WKA2	30	29	24
A0A0C4WQC0	29	26	28
A0A0C4WSY6	27	26	30
A0A0C4WTF0	28	28	28
A0A0C4WN82	27	27	31
A0A0C4WQ50	28	28	29
A0A0C4WT63	30	27	28
A0A0C4WMR7	30	28	28
A0A0C4WP27	25	30	31
A0A0C4WP54	28	29	29
A0A0C4WQG9	29	28	29
A0A0C4WIN6	29	30	28
A0A0C4WKL8	28	31	28
A0A0C4WKZ4	29	29	29
A0A0C4WRZ5	30	26	31
A0A0C4WU07	33	25	29
A0A0C4WUY1	29	29	29
A0A0C4WFS8	30	28	30
A0A0C4WM60	28	30	30
A0A0C4WJW4	31	28	30
A0A0C4WLW7	26	31	32
A0A0C4WMU3	29	32	28
A0A0C4WU59	30	30	29
A0A0C4WI60	29	30	31
A0A0C4WK78	30	32	28
A0A0C4WNA1	30	29	31
A0A0C4WP89	31	30	29
A0A0C4WQG5	28	31	31
A0A0C4WQR9	31	30	29
A0A0C4WJT2	29	32	30
A0A0C4WQB5	30	31	30
A0A0C4WR21	30	31	30
A0A0C4WHT3	31	30	31
A0A0C4WKS1	32	30	30
A0A0C4WKU8	31	29	32
A0A0C4WLD5	28	25	39
A0A0C4WQB3	31	29	32
A0A0C4WR87	31	31	30
A0A0C4WKW1	33	32	28
A0A0C4WKW4	32	28	33
A0A0C4WM75	31	31	31
A0A0C4WFV6	32	30	32
A0A0C4WJH8	32	31	31
A0A0C4WMI6	32	30	32
A0A0C4WMV1	34	30	30
A0A0C4WPH6	32	31	31
A0A0C4WSX0	31	31	32
A0A0C4WGN6	34	30	31
A0A0C4WII9	31	31	33
A0A0C4WRG5	32	31	32
A0A0C4WTP4	33	30	32
A0A0C4WGM5	32	32	32
A0A0C4WIX6	33	31	32
A0A0C4WRD3	32	33	31
A0A0C4WKB0	34	32	31
A0A0C4WPE4	32	29	36
A0A0C4WJL3	34	32	32
A0A0C4WP45	32	32	34
A0A0C4WUC0	33	31	34
A0A0C4WHR7	33	33	33
A0A0C4WII2	32	32	35
A0A0C4WJZ6	33	33	33
A0A0C4WRL7	32	32	35
A0A0C4WRZ4	32	35	32
A0A0C4WKP5	35	33	32
A0A0C4WML6	34	32	34
A0A0C4WNP4	35	32	33
A0A0C4WH44	34	35	32
A0A0C4WL75	35	33	33
A0A0C4WN26	35	32	34
A0A0C4WNF0	35	33	33
A0A0C4WQT5	34	33	34
A0A0C4WTF6	35	33	33
A0A0C4WUE3	35	33	33
A0A0C4WVW6	37	30	34
A0A0C4WIB3	34	35	33
A0A0C4WGQ5	36	32	35
A0A0C4WNU6	34	37	32
A0A0C4WUR6	34	36	33
A0A0C4WK81	34	35	35
A0A0C4WTD1	34	38	33
A0A0C4WJ98	34	37	35
A0A0C4WKN7	34	35	37
A0A0C4WL15	32	37	37
A0A0C4WRX5	40	31	35
A0A0C4WSL5	40	31	35
A0A0C4WU81	40	31	35
A0A0C4WV60	38	34	34
A0A0C4WKU2	36	34	37
A0A0C4WMT0	37	36	34
A0A0C4WMU1	37	35	35
A0A0C4WT43	38	35	34
A0A0C4WIE9	38	33	37
A0A0C4WK92	36	32	40
A0A0C4WQ88	36	37	36
A0A0C4WQM7	39	32	38
A0A0C4WN46	37	37	36
A0A0C4WPW2	35	37	38
A0A0C4WJT4	37	37	38
A0A0C4WQ69	35	40	37
A0A0C4WTJ7	38	40	34
A0A0C4WIE8	37	37	39
A0A0C4WNY3	38	38	38
A0A0C4WQK3	38	40	36
A0A0C4WIB4	40	37	38
A0A0C4WK63	40	38	37
A0A0C4WSX5	40	36	40
A0A0C4WLB9	42	38	37
A0A0C4WPW6	40	39	38
A0A0C4WQ64	41	39	39
A0A0C4WHC8	41	39	40
A0A0C4WIZ0	39	41	40
A0A0C4WKV1	39	41	40
A0A0C4WPD0	41	39	41
A0A0C4WQA9	41	40	40
A0A0C4WIY8	38	45	40
A0A0C4WNS8	40	42	41
A0A0C4WQH4	41	42	40
A0A0C4WK09	40	43	41
A0A0C4WP96	44	41	40
A0A0C4WQ02	43	39	43
A0A0C4WPB2	42	38	46
A0A0C4WIS2	39	45	43
A0A0C4WNZ3	43	42	42
A0A0C4WQ46	42	41	44
A0A0C4WSV5	43	41	43
A0A0C4WH09	42	45	41
A0A0C4WGX1	43	42	44
A0A0C4WQB7	47	41	42
A0A0C4WM19	41	47	43
A0A0C4WLP0	45	45	43
A0A0C4WL09	47	42	45
A0A0C4WM26	43	45	46
A0A0C4WUA7	43	45	46
A0A0C4WMT9	46	46	45
A0A0C4WTN5	47	46	44
A0A0C4WIX1	47	46	47
A0A0C4WK48	48	45	47
A0A0C4WKH2	49	47	46
A0A0C4WRN8	48	45	50
A0A0C4WH55	50	48	46
A0A0C4WPS3	49	46	49
A0A0C4WNA4	52	49	45
A0A0C4WNS3	52	49	45
A0A0C4WKD6	50	49	49
A0A0C4WS16	48	50	50
A0A0C4WJQ7	51	51	47
A0A0C4WVX7	51	48	50
A0A0C4WVX9	51	48	50
A0A0C4WJ08	52	51	47
A0A0C4WGQ7	50	52	49
A0A0C4WJR3	50	46	55
A0A0C4WNS5	54	47	52
A0A0C4WVU8	52	49	53
A0A0C4WKR6	53	52	52
A0A0C4WMN7	54	56	52
A0A0C4WWD4	56	52	54
A0A0C4WHH5	57	55	51
A0A0C4WI98	54	57	53
A0A0C4WIB6	57	55	52
A0A0C4WJI2	57	57	55
A0A0C4WMV5	56	58	56
A0A0C4WLX8	58	56	57
A0A0C4WP28	55	57	59
A0A0C4WGC4	62	61	60
A0A0C4WQI2	61	66	65
A0A0C4WLY6	68	63	68
A0A0C4WSI9	65	67	70
A0A0C4WVU9	65	70	69
A0A0C4WQ79	68	70	68
A0A0C4WRT1	68	70	68
A0A0C4WPC2	70	70	69
A0A0C4WNN2	74	73	71
A0A0C4WI87	76	72	73
A0A0C4WM65	74	75	74
A0A0C4WTN3	77	77	73
A0A0C4WIK2	78	77	80
A0A0C4WJR6	78	77	80
A0A0C4WIV2	82	83	78
A0A0C4WRV2	83	81	79
A0A0C4WUV7	89	84	89
A0A0C4WNX3	88	91	94
A0A0C4WQD8	93	97	99
A0A0C4WTS2	95	99	101
A0A0C4WJU7	96	101	100
A0A0C4WLP4	94	97	106
A0A0C4WJV8	101	100	102
A0A0C4WVV1	102	102	101
A0A0C4WM01	110	108	111

## Sheet: PM
Protein IDs	Peptides PM-1	Peptides PM-2	Peptides PM-3
A0A0C4WFK0	0	2	0
A0A0C4WFT4	2	0	0
A0A0C4WGA9	0	2	0
A0A0C4WGG2	0	2	0
A0A0C4WGM3	2	0	0
A0A0C4WGN2	0	2	0
A0A0C4WGU4	2	0	0
A0A0C4WH26	2	0	0
A0A0C4WHB6	2	0	0
A0A0C4WHF1	2	0	0
A0A0C4WHQ5	2	0	0
A0A0C4WHT9	2	0	0
A0A0C4WIB9	2	0	0
A0A0C4WIF3	0	2	0
A0A0C4WIL9	2	0	0
A0A0C4WIS4	0	2	0
A0A0C4WIU5	2	0	0
A0A0C4WIX8	0	2	0
A0A0C4WJM8	2	0	0
A0A0C4WJN5	0	2	0
A0A0C4WJP7	2	0	0
A0A0C4WK60	0	0	2
A0A0C4WKA3	2	0	0
A0A0C4WKG2	2	0	0
A0A0C4WKN4	0	0	2
A0A0C4WKS6	2	0	0
A0A0C4WKX5	2	0	0
A0A0C4WL44	0	2	0
A0A0C4WL58	0	0	2
A0A0C4WL65	2	0	0
A0A0C4WL77	2	0	0
A0A0C4WL78	2	0	0
A0A0C4WL83	0	2	0
A0A0C4WL95	0	2	0
A0A0C4WLC5	2	0	0
A0A0C4WLF4	0	2	0
A0A0C4WLK7	2	0	0
A0A0C4WLZ1	0	2	0
A0A0C4WLZ6	2	0	0
A0A0C4WM12	2	0	0
A0A0C4WM47	0	2	0
A0A0C4WM61	0	2	0
A0A0C4WMA7	2	0	0
A0A0C4WMB0	0	2	0
A0A0C4WMB6	2	0	0
A0A0C4WMC5	0	2	0
A0A0C4WMH8	0	2	0
A0A0C4WMM9	2	0	0
A0A0C4WMW4	2	0	0
A0A0C4WMW6	2	0	0
A0A0C4WN34	2	0	0
A0A0C4WN42	2	0	0
A0A0C4WNK0	2	0	0
A0A0C4WNL6	2	0	0
A0A0C4WNN6	2	0	0
A0A0C4WNN8	0	2	0
A0A0C4WNN9	2	0	0
A0A0C4WNP6	0	2	0
A0A0C4WNT4	2	0	0
A0A0C4WNU1	2	0	0
A0A0C4WP12	0	2	0
A0A0C4WP50	2	0	0
A0A0C4WPK7	0	2	0
A0A0C4WPP0	2	0	0
A0A0C4WPS6	0	2	0
A0A0C4WPU9	2	0	0
A0A0C4WPZ8	2	0	0
A0A0C4WQ03	0	2	0
A0A0C4WQ32	0	2	0
A0A0C4WQ44	2	0	0
A0A0C4WQ58	2	0	0
A0A0C4WQA6	2	0	0
A0A0C4WQI4	0	2	0
A0A0C4WQK7	0	2	0
A0A0C4WQM1	2	0	0
A0A0C4WQS3	2	0	0
A0A0C4WR91	2	0	0
A0A0C4WRA3	2	0	0
A0A0C4WRF6	0	2	0
A0A0C4WRL5	2	0	0
A0A0C4WS08	0	2	0
A0A0C4WS34	2	0	0
A0A0C4WS98	2	0	0
A0A0C4WSH9	2	0	0
A0A0C4WSI7	2	0	0
A0A0C4WST5	0	2	0
A0A0C4WSV1	2	0	0
A0A0C4WSW3	0	2	0
A0A0C4WT01	2	0	0
A0A0C4WTB8	2	0	0
A0A0C4WTH5	2	0	0
A0A0C4WTI6	2	0	0
A0A0C4WTM6	0	2	0
A0A0C4WU13	2	0	0
A0A0C4WU15	0	2	0
A0A0C4WU35	2	0	0
A0A0C4WUA8	2	0	0
A0A0C4WUC2	2	0	0
A0A0C4WUH8	2	0	0
A0A0C4WUX6	2	0	0
A0A0C4WUZ1	2	0	0
A0A0C4WV53	2	0	0
A0A0C4WVC6	0	2	0
A0A0C4WVG5	0	2	0
A0A0C4WVJ0	2	0	0
A0A0C4WVN0	2	0	0
A0A0C4WW25	2	0	0
A0A0C4WWH4	0	2	0
A0A0C4WWU5	0	2	0
A0A0C4WX09	0	2	0
A0A0C4WXG6	2	0	0
A0A0C4WXU9	0	2	0
A0A0C4WGM8	0	3	0
A0A0C4WH75	3	0	0
A0A0C4WHF7	3	0	0
A0A0C4WHP0	3	0	0
A0A0C4WIJ4	3	0	0
A0A0C4WIM9	0	3	0
A0A0C4WIR2	3	0	0
A0A0C4WIY3	3	0	0
A0A0C4WJ83	3	0	0
A0A0C4WJC7	3	0	0
A0A0C4WJN9	0	3	0
A0A0C4WJW0	3	0	0
A0A0C4WK05	3	0	0
A0A0C4WK20	3	0	0
A0A0C4WKF2	3	0	0
A0A0C4WL97	3	0	0
A0A0C4WLH2	3	0	0
A0A0C4WM28	3	0	0
A0A0C4WMH3	3	0	0
A0A0C4WNT2	3	0	0
A0A0C4WPT6	3	0	0
A0A0C4WQ07	3	0	0
A0A0C4WRU5	3	0	0
A0A0C4WS62	3	0	0
A0A0C4WS78	3	0	0
A0A0C4WSA3	3	0	0
A0A0C4WT26	3	0	0
A0A0C4WT97	3	0	0
A0A0C4WTA3	0	3	0
A0A0C4WU99	3	0	0
A0A0C4WUG2	3	0	0
A0A0C4WV20	3	0	0
A0A0C4WG94	2	0	2
A0A0C4WGE3	2	2	0
A0A0C4WH33	2	2	0
A0A0C4WHE7	2	2	0
A0A0C4WHQ3	2	2	0
A0A0C4WHV8	2	2	0
A0A0C4WIA9	2	2	0
A0A0C4WIC4	2	0	2
A0A0C4WIH1	2	2	0
A0A0C4WIW1	2	2	0
A0A0C4WJ05	2	2	0
A0A0C4WJ25	2	2	0
A0A0C4WJ45	2	2	0
A0A0C4WJA5	2	0	2
A0A0C4WJA8	2	2	0
A0A0C4WJD7	0	2	2
A0A0C4WJE6	0	2	2
A0A0C4WJF6	2	2	0
A0A0C4WJK0	0	4	0
A0A0C4WJN3	2	2	0
A0A0C4WJS1	2	2	0
A0A0C4WJW7	2	2	0
A0A0C4WK08	2	2	0
A0A0C4WK53	2	0	2
A0A0C4WK58	2	2	0
A0A0C4WK94	2	2	0
A0A0C4WKF9	4	0	0
A0A0C4WKV2	4	0	0
A0A0C4WKY9	2	0	2
A0A0C4WKZ3	2	2	0
A0A0C4WL04	2	2	0
A0A0C4WL14	2	2	0
A0A0C4WL38	0	2	2
A0A0C4WL51	2	2	0
A0A0C4WL55	2	0	2
A0A0C4WLA8	2	2	0
A0A0C4WLC0	2	2	0
A0A0C4WLK9	2	0	2
A0A0C4WLX6	2	2	0
A0A0C4WM46	2	2	0
A0A0C4WMD3	2	2	0
A0A0C4WMD9	2	2	0
A0A0C4WMG3	4	0	0
A0A0C4WMP9	2	2	0
A0A0C4WMS1	2	2	0
A0A0C4WMZ0	2	2	0
A0A0C4WN47	2	2	0
A0A0C4WN48	2	2	0
A0A0C4WN53	2	2	0
A0A0C4WN70	2	2	0
A0A0C4WNC6	2	2	0
A0A0C4WNK8	2	0	2
A0A0C4WNL9	2	0	2
A0A0C4WNQ9	2	2	0
A0A0C4WNT3	2	2	0
A0A0C4WNT7	4	0	0
A0A0C4WP95	2	2	0
A0A0C4WPD2	2	2	0
A0A0C4WPD6	2	2	0
A0A0C4WQ11	2	2	0
A0A0C4WQ27	2	2	0
A0A0C4WQD2	0	4	0
A0A0C4WQJ2	2	2	0
A0A0C4WQT1	4	0	0
A0A0C4WQW7	2	2	0
A0A0C4WQZ8	2	2	0
A0A0C4WR40	4	0	0
A0A0C4WRP7	2	2	0
A0A0C4WRX6	2	2	0
A0A0C4WS74	0	2	2
A0A0C4WSF5	2	2	0
A0A0C4WSP0	4	0	0
A0A0C4WT99	0	2	2
A0A0C4WTH9	2	2	0
A0A0C4WTK5	2	2	0
A0A0C4WTL0	2	2	0
A0A0C4WU07	4	0	0
A0A0C4WU44	2	2	0
A0A0C4WUM1	2	2	0
A0A0C4WUS2	2	2	0
A0A0C4WV15	2	2	0
A0A0C4WVA1	4	0	0
A0A0C4WVF2	2	2	0
A0A0C4WWS8	2	2	0
A0A0C4WY52	2	0	2
A0A0C4WFT3	3	2	0
A0A0C4WG54	2	3	0
A0A0C4WGN7	2	3	0
A0A0C4WGP7	3	2	0
A0A0C4WGR2	3	2	0
A0A0C4WGU8	3	2	0
A0A0C4WH99	2	3	0
A0A0C4WHM3	2	3	0
A0A0C4WHQ9	2	3	0
A0A0C4WIQ2	2	3	0
A0A0C4WIT7	3	2	0
A0A0C4WJ16	3	2	0
A0A0C4WJC2	5	0	0
A0A0C4WJQ9	3	2	0
A0A0C4WJX3	2	3	0
A0A0C4WK43	3	2	0
A0A0C4WKI8	3	2	0
A0A0C4WKJ1	2	3	0
A0A0C4WKQ5	3	2	0
A0A0C4WKX0	2	3	0
A0A0C4WKX6	3	2	0
A0A0C4WL23	2	0	3
A0A0C4WL64	3	2	0
A0A0C4WLF9	3	2	0
A0A0C4WLV0	3	2	0
A0A0C4WLZ5	3	2	0
A0A0C4WM34	2	3	0
A0A0C4WM67	3	2	0
A0A0C4WMF6	3	2	0
A0A0C4WMN2	0	3	2
A0A0C4WMP8	3	2	0
A0A0C4WNA9	3	2	0
A0A0C4WNE7	2	3	0
A0A0C4WNM9	2	0	3
A0A0C4WPR9	2	3	0
A0A0C4WPS4	3	2	0
A0A0C4WPT7	3	2	0
A0A0C4WQ49	3	2	0
A0A0C4WQC7	3	2	0
A0A0C4WQF7	3	2	0
A0A0C4WQI1	3	2	0
A0A0C4WQL9	2	3	0
A0A0C4WR27	2	3	0
A0A0C4WRP9	5	0	0
A0A0C4WRT0	3	2	0
A0A0C4WRT5	3	2	0
A0A0C4WRZ8	3	2	0
A0A0C4WS66	3	2	0
A0A0C4WS93	3	2	0
A0A0C4WSJ7	2	3	0
A0A0C4WSU7	2	3	0
A0A0C4WT45	2	3	0
A0A0C4WT92	3	2	0
A0A0C4WTF9	2	3	0
A0A0C4WTG5	3	2	0
A0A0C4WTH8	3	2	0
A0A0C4WTX4	2	3	0
A0A0C4WTY2	3	0	2
A0A0C4WU78	0	3	2
A0A0C4WVN8	3	2	0
A0A0C4WVY0	2	3	0
A0A0C4WWI9	5	0	0
A0A0C4WWR1	3	2	0
A0A0C4WFM2	3	3	0
A0A0C4WFW9	4	2	0
A0A0C4WGP9	4	2	0
A0A0C4WGT5	3	3	0
A0A0C4WHJ7	2	2	2
A0A0C4WHR6	2	2	2
A0A0C4WIC6	3	3	0
A0A0C4WII0	2	2	2
A0A0C4WIK3	2	2	2
A0A0C4WIP5	2	4	0
A0A0C4WIQ6	3	3	0
A0A0C4WJH7	3	3	0
A0A0C4WJL4	2	2	2
A0A0C4WJN1	4	2	0
A0A0C4WJZ4	3	3	0
A0A0C4WK23	2	4	0
A0A0C4WKK6	2	2	2
A0A0C4WKN0	2	2	2
A0A0C4WKN6	2	2	2
A0A0C4WKY4	2	2	2
A0A0C4WLY2	4	2	0
A0A0C4WMF9	3	3	0
A0A0C4WMG0	3	3	0
A0A0C4WMQ5	2	2	2
A0A0C4WMT2	3	3	0
A0A0C4WNC8	2	2	2
A0A0C4WNP9	2	2	2
A0A0C4WNY5	3	3	0
A0A0C4WP60	3	3	0
A0A0C4WP61	3	3	0
A0A0C4WPB1	3	3	0
A0A0C4WPC0	3	3	0
A0A0C4WPC6	2	2	2
A0A0C4WPW4	2	2	2
A0A0C4WQ95	2	2	2
A0A0C4WQC2	2	2	2
A0A0C4WQS4	2	2	2
A0A0C4WQW4	2	2	2
A0A0C4WR33	2	2	2
A0A0C4WR55	2	2	2
A0A0C4WR66	2	2	2
A0A0C4WRF9	3	3	0
A0A0C4WRH9	2	2	2
A0A0C4WRL4	4	2	0
A0A0C4WS44	2	2	2
A0A0C4WSI3	4	2	0
A0A0C4WSL6	2	4	0
A0A0C4WT24	3	3	0
A0A0C4WTA2	3	3	0
A0A0C4WTC2	2	2	2
A0A0C4WTE6	4	2	0
A0A0C4WTI7	3	3	0
A0A0C4WTK3	6	0	0
A0A0C4WTL5	3	3	0
A0A0C4WTQ7	4	2	0
A0A0C4WTQ9	2	2	2
A0A0C4WTS9	3	3	0
A0A0C4WTZ6	2	4	0
A0A0C4WU08	4	0	2
A0A0C4WUD6	3	3	0
A0A0C4WUF3	2	4	0
A0A0C4WUJ2	4	2	0
A0A0C4WUW2	2	2	2
A0A0C4WV09	4	2	0
A0A0C4WVB3	4	2	0
A0A0C4WVD6	2	2	2
A0A0C4WW49	4	2	0
A0A0C4WWA0	0	3	3
A0A0C4WWB6	3	3	0
A0A0C4WWJ2	3	3	0
A0A0C4WXP5	4	2	0
A0A0C4WFU7	3	4	0
A0A0C4WG40	4	3	0
A0A0C4WGL8	2	2	3
A0A0C4WGP1	2	3	2
A0A0C4WHD7	5	2	0
A0A0C4WHI7	5	2	0
A0A0C4WIH8	3	4	0
A0A0C4WIP0	3	2	2
A0A0C4WJ59	3	4	0
A0A0C4WJ72	3	4	0
A0A0C4WJ76	3	4	0
A0A0C4WJ82	4	3	0
A0A0C4WJG3	3	2	2
A0A0C4WJH2	4	3	0
A0A0C4WJM2	3	4	0
A0A0C4WJN2	3	2	2
A0A0C4WJP9	2	3	2
A0A0C4WJX7	2	3	2
A0A0C4WK49	2	3	2
A0A0C4WKC7	3	4	0
A0A0C4WL74	3	2	2
A0A0C4WLB6	3	4	0
A0A0C4WLG0	5	2	0
A0A0C4WLH8	3	2	2
A0A0C4WM55	2	3	2
A0A0C4WME8	3	2	2
A0A0C4WMG1	3	2	2
A0A0C4WMS6	3	2	2
A0A0C4WMW8	2	3	2
A0A0C4WN09	3	4	0
A0A0C4WN37	2	3	2
A0A0C4WNA2	2	3	2
A0A0C4WNF1	5	2	0
A0A0C4WNN1	4	3	0
A0A0C4WP63	2	3	2
A0A0C4WPB0	4	0	3
A0A0C4WPI2	2	3	2
A0A0C4WPP7	4	3	0
A0A0C4WPV4	4	3	0
A0A0C4WQ75	2	5	0
A0A0C4WQM2	0	7	0
A0A0C4WQP2	4	3	0
A0A0C4WRK1	4	3	0
A0A0C4WRU1	4	3	0
A0A0C4WRW5	5	2	0
A0A0C4WS02	7	0	0
A0A0C4WS57	4	3	0
A0A0C4WTD5	4	3	0
A0A0C4WUL5	3	4	0
A0A0C4WUP9	4	3	0
A0A0C4WUQ6	3	4	0
A0A0C4WVI8	3	4	0
A0A0C4WW90	3	4	0
A0A0C4WWX3	2	3	2
A0A0C4WXB4	3	2	2
A0A0C4WY15	3	2	2
A0A0C4WFJ1	2	3	3
A0A0C4WFK9	3	3	2
A0A0C4WG91	5	3	0
A0A0C4WGF5	3	3	2
A0A0C4WHA3	4	4	0
A0A0C4WHE9	4	4	0
A0A0C4WHJ8	3	3	2
A0A0C4WHY0	3	3	2
A0A0C4WI90	3	3	2
A0A0C4WIC7	2	6	0
A0A0C4WIF2	3	2	3
A0A0C4WIG8	5	3	0
A0A0C4WIR4	5	3	0
A0A0C4WJ94	5	3	0
A0A0C4WJD2	5	3	0
A0A0C4WJE1	4	4	0
A0A0C4WJF9	3	3	2
A0A0C4WJQ3	3	2	3
A0A0C4WJY6	5	3	0
A0A0C4WJZ2	3	2	3
A0A0C4WK00	3	3	2
A0A0C4WKC8	5	3	0
A0A0C4WKE0	3	2	3
A0A0C4WKI3	3	3	2
A0A0C4WKK5	3	3	2
A0A0C4WLI1	3	3	2
A0A0C4WLK3	4	4	0
A0A0C4WLS9	2	3	3
A0A0C4WLX4	2	3	3
A0A0C4WLZ2	2	3	3
A0A0C4WMM4	4	4	0
A0A0C4WMR8	3	3	2
A0A0C4WMV7	3	3	2
A0A0C4WN43	4	4	0
A0A0C4WN79	4	2	2
A0A0C4WNE3	4	4	0
A0A0C4WNF9	3	3	2
A0A0C4WNR7	3	3	2
A0A0C4WP30	3	5	0
A0A0C4WP52	6	2	0
A0A0C4WP64	2	4	2
A0A0C4WPI0	4	4	0
A0A0C4WPW3	4	4	0
A0A0C4WQ25	3	3	2
A0A0C4WQ82	3	3	2
A0A0C4WQL0	3	5	0
A0A0C4WQQ4	3	3	2
A0A0C4WQR8	3	2	3
A0A0C4WQS5	4	4	0
A0A0C4WQU5	2	3	3
A0A0C4WR48	4	4	0
A0A0C4WRB9	3	3	2
A0A0C4WRF8	3	3	2
A0A0C4WRQ6	2	3	3
A0A0C4WRU7	8	0	0
A0A0C4WS00	2	3	3
A0A0C4WS19	2	3	3
A0A0C4WS23	4	2	2
A0A0C4WS38	4	2	2
A0A0C4WSA6	2	3	3
A0A0C4WSM4	4	4	0
A0A0C4WSN0	3	3	2
A0A0C4WSX4	3	3	2
A0A0C4WTG1	2	4	2
A0A0C4WTI2	3	3	2
A0A0C4WU66	2	4	2
A0A0C4WU93	2	4	2
A0A0C4WUM3	2	4	2
A0A0C4WUQ8	3	2	3
A0A0C4WVC2	3	3	2
A0A0C4WVJ5	3	3	2
A0A0C4WX96	3	3	2
A0A0C4WXV8	4	2	2
A0A0C4WGZ6	4	3	2
A0A0C4WH28	4	3	2
A0A0C4WHD0	3	3	3
A0A0C4WIE6	4	3	2
A0A0C4WIT3	4	5	0
A0A0C4WIV9	4	5	0
A0A0C4WJ91	4	3	2
A0A0C4WJA0	4	3	2
A0A0C4WJJ9	4	5	0
A0A0C4WJS7	9	0	0
A0A0C4WJX2	3	3	3
A0A0C4WKF4	4	3	2
A0A0C4WKZ8	3	4	2
A0A0C4WL06	3	4	2
A0A0C4WL24	4	5	0
A0A0C4WLG8	3	4	2
A0A0C4WLN9	2	4	3
A0A0C4WLZ8	5	2	2
A0A0C4WM64	4	5	0
A0A0C4WM76	6	3	0
A0A0C4WM95	4	5	0
A0A0C4WMI9	5	4	0
A0A0C4WMM2	3	4	2
A0A0C4WMX5	9	0	0
A0A0C4WN84	2	5	2
A0A0C4WNH3	4	5	0
A0A0C4WNI3	5	4	0
A0A0C4WNJ4	5	4	0
A0A0C4WNU0	5	4	0
A0A0C4WNX8	3	4	2
A0A0C4WPM6	4	3	2
A0A0C4WPS7	4	2	3
A0A0C4WQ97	3	4	2
A0A0C4WQX1	3	4	2
A0A0C4WR06	4	3	2
A0A0C4WRH0	3	6	0
A0A0C4WRH6	3	4	2
A0A0C4WSQ8	2	4	3
A0A0C4WSS7	5	2	2
A0A0C4WTP2	2	4	3
A0A0C4WUV5	3	3	3
A0A0C4WVD9	2	4	3
A0A0C4WVQ7	3	4	2
A0A0C4WWE2	3	4	2
A0A0C4WXR2	3	4	2
A0A0C4WFN1	8	2	0
A0A0C4WFR9	5	5	0
A0A0C4WG14	4	4	2
A0A0C4WG30	3	4	3
A0A0C4WGY8	4	3	3
A0A0C4WH98	4	4	2
A0A0C4WHE0	4	3	3
A0A0C4WHX5	4	6	0
A0A0C4WIA0	6	2	2
A0A0C4WIB0	4	6	0
A0A0C4WID8	7	0	3
A0A0C4WIE0	4	4	2
A0A0C4WIQ5	5	2	3
A0A0C4WIT4	3	5	2
A0A0C4WJI1	4	4	2
A0A0C4WJJ4	4	3	3
A0A0C4WJK1	4	3	3
A0A0C4WK83	3	3	4
A0A0C4WLJ1	3	4	3
A0A0C4WLL1	4	4	2
A0A0C4WLL5	3	4	3
A0A0C4WLQ9	4	4	2
A0A0C4WMJ8	3	3	4
A0A0C4WNT6	4	3	3
A0A0C4WNU2	4	4	2
A0A0C4WP20	5	3	2
A0A0C4WPG3	4	3	3
A0A0C4WPN7	4	4	2
A0A0C4WPQ6	5	3	2
A0A0C4WR36	4	6	0
A0A0C4WR47	3	4	3
A0A0C4WR95	5	5	0
A0A0C4WRN1	4	3	3
A0A0C4WSB1	4	4	2
A0A0C4WT00	6	4	0
A0A0C4WTR6	3	3	4
A0A0C4WUH5	4	4	2
A0A0C4WVE8	2	6	2
A0A0C4WFV9	3	4	4
A0A0C4WGP0	5	3	3
A0A0C4WGY0	6	2	3
A0A0C4WH89	5	4	2
A0A0C4WH94	3	5	3
A0A0C4WHA4	5	3	3
A0A0C4WIJ8	3	5	3
A0A0C4WIS0	5	6	0
A0A0C4WIY6	4	4	3
A0A0C4WJ06	4	3	4
A0A0C4WJ29	5	4	2
A0A0C4WJ43	4	5	2
A0A0C4WJ65	5	3	3
A0A0C4WJF1	4	4	3
A0A0C4WJM6	4	4	3
A0A0C4WK15	8	3	0
A0A0C4WK79	6	5	0
A0A0C4WKL2	8	3	0
A0A0C4WKS7	5	4	2
A0A0C4WLP3	4	5	2
A0A0C4WM79	4	4	3
A0A0C4WMJ5	3	6	2
A0A0C4WMV4	4	4	3
A0A0C4WMY6	5	4	2
A0A0C4WN03	5	4	2
A0A0C4WN13	4	5	2
A0A0C4WN88	5	4	2
A0A0C4WN89	4	5	2
A0A0C4WNK9	4	4	3
A0A0C4WNR9	5	3	3
A0A0C4WNX9	5	3	3
A0A0C4WNY9	4	4	3
A0A0C4WP08	4	4	3
A0A0C4WP39	4	5	2
A0A0C4WPE9	5	4	2
A0A0C4WPZ3	5	3	3
A0A0C4WQ20	4	5	2
A0A0C4WQ60	6	5	0
A0A0C4WQ99	3	5	3
A0A0C4WQA3	3	3	5
A0A0C4WQE1	4	4	3
A0A0C4WQM3	5	4	2
A0A0C4WQT4	4	5	2
A0A0C4WQX3	9	2	0
A0A0C4WRR1	3	6	2
A0A0C4WS17	5	3	3
A0A0C4WS27	5	3	3
A0A0C4WS77	4	4	3
A0A0C4WSG7	4	4	3
A0A0C4WSM0	4	4	3
A0A0C4WSM2	4	4	3
A0A0C4WSR5	3	5	3
A0A0C4WSR6	5	4	2
A0A0C4WSV6	5	6	0
A0A0C4WSY7	5	4	2
A0A0C4WT46	4	4	3
A0A0C4WTL4	4	4	3
A0A0C4WU69	5	4	2
A0A0C4WUE9	6	5	0
A0A0C4WUK0	5	3	3
A0A0C4WV47	4	4	3
A0A0C4WVC8	3	5	3
A0A0C4WW00	5	4	2
A0A0C4WWV3	7	4	0
A0A0C4WGC9	6	4	2
A0A0C4WGM0	3	5	4
A0A0C4WGM2	8	4	0
A0A0C4WGW3	7	3	2
A0A0C4WH57	5	5	2
A0A0C4WIW4	5	5	2
A0A0C4WIZ7	8	2	2
A0A0C4WJ33	5	4	3
A0A0C4WJD3	5	5	2
A0A0C4WK02	5	4	3
A0A0C4WK59	4	4	4
A0A0C4WKM1	8	2	2
A0A0C4WKR7	12	0	0
A0A0C4WKY8	5	5	2
A0A0C4WL11	4	5	3
A0A0C4WLY4	7	5	0
A0A0C4WM51	5	4	3
A0A0C4WMD6	5	5	2
A0A0C4WMJ3	6	3	3
A0A0C4WMP1	7	5	0
A0A0C4WN10	5	5	2
A0A0C4WN99	6	3	3
A0A0C4WNS4	4	4	4
A0A0C4WP57	5	3	4
A0A0C4WP71	4	5	3
A0A0C4WPX7	4	4	4
A0A0C4WQ21	6	3	3
A0A0C4WQ86	4	4	4
A0A0C4WQB0	4	6	2
A0A0C4WQY6	4	6	2
A0A0C4WR19	6	2	4
A0A0C4WRC8	6	3	3
A0A0C4WRI8	6	3	3
A0A0C4WRR6	4	4	4
A0A0C4WRV3	4	5	3
A0A0C4WRW1	5	4	3
A0A0C4WRX3	5	5	2
A0A0C4WS58	6	4	2
A0A0C4WSW7	5	4	3
A0A0C4WSX7	5	5	2
A0A0C4WTS4	5	4	3
A0A0C4WU47	8	4	0
A0A0C4WU72	4	4	4
A0A0C4WU75	4	4	4
A0A0C4WUC5	5	4	3
A0A0C4WUI5	4	5	3
A0A0C4WV00	4	4	4
A0A0C4WWB8	4	4	4
A0A0C4WWZ4	3	5	4
A0A0C4WX14	4	5	3
A0A0C4WXN7	9	3	0
A0A0C4WY56	4	5	3
A0A0C4WGG4	4	5	4
A0A0C4WGJ5	5	5	3
A0A0C4WH12	5	4	4
A0A0C4WH24	6	5	2
A0A0C4WH39	4	5	4
A0A0C4WH62	5	4	4
A0A0C4WHU2	4	4	5
A0A0C4WIK8	5	4	4
A0A0C4WIM3	5	5	3
A0A0C4WIP4	6	5	2
A0A0C4WIU3	6	5	2
A0A0C4WJ62	5	5	3
A0A0C4WJB9	6	5	2
A0A0C4WJF0	6	4	3
A0A0C4WJT9	5	6	2
A0A0C4WK66	8	5	0
A0A0C4WKB5	4	4	5
A0A0C4WKC1	4	5	4
A0A0C4WKM8	4	4	5
A0A0C4WKQ7	4	6	3
A0A0C4WKQ9	11	2	0
A0A0C4WLB2	6	4	3
A0A0C4WLI0	5	5	3
A0A0C4WLP2	4	6	3
A0A0C4WLT3	5	6	2
A0A0C4WLU7	6	5	2
A0A0C4WLY5	6	7	0
A0A0C4WMI8	5	5	3
A0A0C4WMJ9	7	6	0
A0A0C4WMN6	6	5	2
A0A0C4WMV6	5	4	4
A0A0C4WNV2	5	6	2
A0A0C4WPY6	6	5	2
A0A0C4WQ56	5	3	5
A0A0C4WQ94	4	6	3
A0A0C4WQC3	7	6	0
A0A0C4WQR0	9	4	0
A0A0C4WRQ8	6	5	2
A0A0C4WRZ7	4	5	4
A0A0C4WS67	5	5	3
A0A0C4WT25	5	5	3
A0A0C4WTG7	4	5	4
A0A0C4WTH4	4	7	2
A0A0C4WUY7	5	4	4
A0A0C4WV13	6	4	3
A0A0C4WW10	5	6	2
A0A0C4WFH0	6	5	3
A0A0C4WFN6	6	6	2
A0A0C4WG20	5	6	3
A0A0C4WHF3	5	6	3
A0A0C4WHF5	5	5	4
A0A0C4WHW4	6	6	2
A0A0C4WIP6	5	6	3
A0A0C4WJQ0	5	5	4
A0A0C4WK67	4	6	4
A0A0C4WKE3	5	6	3
A0A0C4WKL4	5	5	4
A0A0C4WKQ1	5	5	4
A0A0C4WKW6	6	5	3
A0A0C4WKW8	7	4	3
A0A0C4WKW9	5	5	4
A0A0C4WKZ5	4	6	4
A0A0C4WLC8	6	5	3
A0A0C4WLI6	6	5	3
A0A0C4WML3	4	6	4
A0A0C4WMN9	7	4	3
A0A0C4WN17	5	9	0
A0A0C4WN33	6	5	3
A0A0C4WN38	7	5	2
A0A0C4WNK7	5	5	4
A0A0C4WNM1	4	5	5
A0A0C4WP65	6	8	0
A0A0C4WPZ9	5	5	4
A0A0C4WQE9	6	5	3
A0A0C4WQS9	6	5	3
A0A0C4WR14	7	3	4
A0A0C4WRG3	6	6	2
A0A0C4WRH1	8	4	2
A0A0C4WRI9	6	4	4
A0A0C4WS30	6	5	3
A0A0C4WS35	6	3	5
A0A0C4WS39	6	6	2
A0A0C4WTA4	6	5	3
A0A0C4WTT3	7	5	2
A0A0C4WU64	5	5	4
A0A0C4WUE4	5	5	4
A0A0C4WUF2	12	2	0
A0A0C4WUN8	5	5	4
A0A0C4WVR8	7	7	0
A0A0C4WXX2	6	3	5
A0A0C4WY60	6	5	3
A0A0C4WGZ0	6	6	3
A0A0C4WHB9	6	5	4
A0A0C4WHN1	5	6	4
A0A0C4WIL1	6	5	4
A0A0C4WIL2	6	6	3
A0A0C4WIP7	5	6	4
A0A0C4WJD8	6	5	4
A0A0C4WJE8	5	6	4
A0A0C4WJM1	6	6	3
A0A0C4WJM3	8	5	2
A0A0C4WJM9	5	7	3
A0A0C4WJR5	6	6	3
A0A0C4WJW9	7	5	3
A0A0C4WK27	10	5	0
A0A0C4WK38	5	5	5
A0A0C4WKC3	6	6	3
A0A0C4WKI4	5	5	5
A0A0C4WKT3	9	6	0
A0A0C4WL70	6	5	4
A0A0C4WLY9	6	9	0
A0A0C4WLZ9	4	7	4
A0A0C4WM57	5	7	3
A0A0C4WMA3	9	6	0
A0A0C4WMK5	6	4	5
A0A0C4WMP3	5	7	3
A0A0C4WMR6	7	4	4
A0A0C4WNG9	5	5	5
A0A0C4WNV6	8	4	3
A0A0C4WP01	6	4	5
A0A0C4WP06	6	6	3
A0A0C4WPF5	6	5	4
A0A0C4WPU1	12	3	0
A0A0C4WQ45	5	5	5
A0A0C4WQC6	5	5	5
A0A0C4WQS8	6	6	3
A0A0C4WRJ2	5	5	5
A0A0C4WRL1	5	7	3
A0A0C4WS09	6	6	3
A0A0C4WS28	6	6	3
A0A0C4WT31	6	7	2
A0A0C4WUU8	10	5	0
A0A0C4WUZ0	6	5	4
A0A0C4WW29	5	5	5
A0A0C4WX32	6	7	2
A0A0C4WXD8	6	6	3
A0A0C4WY22	5	6	4
A0A0C4WGH2	6	6	4
A0A0C4WGY6	7	6	3
A0A0C4WH91	6	7	3
A0A0C4WHX6	6	7	3
A0A0C4WIC5	7	5	4
A0A0C4WII1	6	5	5
A0A0C4WIQ0	7	6	3
A0A0C4WJB7	6	7	3
A0A0C4WJE7	6	6	4
A0A0C4WJF2	6	6	4
A0A0C4WJG9	6	6	4
A0A0C4WJN6	6	5	5
A0A0C4WK46	6	6	4
A0A0C4WK52	4	8	4
A0A0C4WKC9	6	7	3
A0A0C4WKE7	7	6	3
A0A0C4WL16	8	6	2
A0A0C4WLE0	6	7	3
A0A0C4WLR8	6	6	4
A0A0C4WMP2	6	6	4
A0A0C4WMU7	7	5	4
A0A0C4WP37	6	6	4
A0A0C4WP70	6	5	5
A0A0C4WPI4	7	6	3
A0A0C4WPI7	6	6	4
A0A0C4WPQ3	5	5	6
A0A0C4WQ51	7	7	2
A0A0C4WRD8	6	6	4
A0A0C4WRZ1	6	7	3
A0A0C4WSS8	6	5	5
A0A0C4WTX0	6	7	3
A0A0C4WWL5	7	6	3
A0A0C4WWT3	6	6	4
A0A0C4WH07	5	7	5
A0A0C4WH48	8	5	4
A0A0C4WHB1	7	6	4
A0A0C4WID1	6	7	4
A0A0C4WJ64	6	6	5
A0A0C4WJE5	5	7	5
A0A0C4WJS2	6	6	5
A0A0C4WJU0	6	7	4
A0A0C4WJY2	8	7	2
A0A0C4WJZ7	6	6	5
A0A0C4WK71	5	6	6
A0A0C4WL00	7	7	3
A0A0C4WL13	6	6	5
A0A0C4WL39	7	6	4
A0A0C4WLC7	8	5	4
A0A0C4WLQ0	6	6	5
A0A0C4WLU4	7	4	6
A0A0C4WM33	7	7	3
A0A0C4WMG4	8	6	3
A0A0C4WMK0	6	6	5
A0A0C4WMZ7	7	6	4
A0A0C4WNF2	6	5	6
A0A0C4WNH9	7	6	4
A0A0C4WNY7	5	6	6
A0A0C4WQR1	5	7	5
A0A0C4WRX2	5	8	4
A0A0C4WS14	5	7	5
A0A0C4WSM9	7	7	3
A0A0C4WTW3	9	6	2
A0A0C4WUC7	6	8	3
A0A0C4WUM0	7	6	4
A0A0C4WUP7	7	6	4
A0A0C4WVZ7	6	7	4
A0A0C4WW07	6	7	4
A0A0C4WGQ8	7	6	5
A0A0C4WHX3	6	7	5
A0A0C4WIH2	9	7	2
A0A0C4WIM1	8	10	0
A0A0C4WIN4	6	7	5
A0A0C4WIS8	6	7	5
A0A0C4WIU7	8	6	4
A0A0C4WJ40	7	8	3
A0A0C4WJC0	9	9	0
A0A0C4WJK9	10	6	2
A0A0C4WJU2	6	7	5
A0A0C4WK01	12	4	2
A0A0C4WK16	7	6	5
A0A0C4WLA3	8	7	3
A0A0C4WLB0	7	6	5
A0A0C4WLC3	7	6	5
A0A0C4WM36	7	7	4
A0A0C4WMI6	7	7	4
A0A0C4WMT7	7	7	4
A0A0C4WMZ8	8	6	4
A0A0C4WNA8	7	7	4
A0A0C4WP49	4	8	6
A0A0C4WPX4	6	7	5
A0A0C4WPY8	7	6	5
A0A0C4WQW0	7	7	4
A0A0C4WR18	6	6	6
A0A0C4WR43	6	7	5
A0A0C4WR76	9	6	3
A0A0C4WRC2	9	7	2
A0A0C4WRZ2	7	7	4
A0A0C4WS72	8	8	2
A0A0C4WSV3	7	7	4
A0A0C4WT38	6	8	4
A0A0C4WTJ8	6	8	4
A0A0C4WU23	7	7	4
A0A0C4WUT4	6	7	5
A0A0C4WGX6	6	7	6
A0A0C4WIM8	7	8	4
A0A0C4WIV8	7	8	4
A0A0C4WJ41	7	8	4
A0A0C4WJF7	6	8	5
A0A0C4WJJ8	11	4	4
A0A0C4WJK3	6	8	5
A0A0C4WJL1	7	7	5
A0A0C4WJL2	7	8	4
A0A0C4WK19	7	8	4
A0A0C4WK31	6	7	6
A0A0C4WK74	6	9	4
A0A0C4WK97	7	8	4
A0A0C4WKS0	6	7	6
A0A0C4WL17	7	7	5
A0A0C4WL76	8	7	4
A0A0C4WLH7	8	6	5
A0A0C4WN57	6	7	6
A0A0C4WN66	6	9	4
A0A0C4WN75	7	7	5
A0A0C4WND5	10	6	3
A0A0C4WNI9	7	7	5
A0A0C4WNN0	7	6	6
A0A0C4WNN3	7	8	4
A0A0C4WNX5	6	7	6
A0A0C4WPA9	7	7	5
A0A0C4WPU8	6	7	6
A0A0C4WPZ6	9	6	4
A0A0C4WQC1	8	6	5
A0A0C4WQG6	7	7	5
A0A0C4WQN4	7	8	4
A0A0C4WQP0	6	7	6
A0A0C4WQX9	7	9	3
A0A0C4WRH5	8	6	5
A0A0C4WS60	10	6	3
A0A0C4WSS6	7	7	5
A0A0C4WSZ5	6	7	6
A0A0C4WTB3	7	8	4
A0A0C4WU59	12	4	3
A0A0C4WUQ1	7	8	4
A0A0C4WVC1	7	7	5
A0A0C4WVR2	8	6	5
A0A0C4WFR5	6	7	7
A0A0C4WFU4	8	7	5
A0A0C4WIA4	8	6	6
A0A0C4WIF5	10	8	2
A0A0C4WIM5	7	7	6
A0A0C4WIR7	7	7	6
A0A0C4WIR8	9	6	5
A0A0C4WJK5	7	7	6
A0A0C4WJZ8	6	7	7
A0A0C4WK41	9	6	5
A0A0C4WKY3	7	8	5
A0A0C4WL32	6	7	7
A0A0C4WMQ3	8	6	6
A0A0C4WN41	7	7	6
A0A0C4WNK6	8	7	5
A0A0C4WNY2	15	5	0
A0A0C4WPJ4	8	8	4
A0A0C4WPV3	6	8	6
A0A0C4WQ55	12	6	2
A0A0C4WQ61	8	6	6
A0A0C4WQP6	9	6	5
A0A0C4WQT0	9	7	4
A0A0C4WQU7	7	8	5
A0A0C4WRC6	10	8	2
A0A0C4WRN5	9	6	5
A0A0C4WS10	9	6	5
A0A0C4WS84	9	8	3
A0A0C4WTU1	8	8	4
A0A0C4WTU7	7	7	6
A0A0C4WU62	8	8	4
A0A0C4WUB5	8	7	5
A0A0C4WUX3	7	7	6
A0A0C4WX38	10	7	3
A0A0C4WG11	7	9	5
A0A0C4WH88	8	8	5
A0A0C4WIK5	8	8	5
A0A0C4WJ61	8	8	5
A0A0C4WJR0	7	7	7
A0A0C4WK03	8	8	5
A0A0C4WKG4	7	7	7
A0A0C4WKH7	8	7	6
A0A0C4WKR0	6	9	6
A0A0C4WLR5	7	9	5
A0A0C4WMC6	9	9	3
A0A0C4WMX6	9	8	4
A0A0C4WNI1	10	7	4
A0A0C4WNU5	8	8	5
A0A0C4WPR0	7	7	7
A0A0C4WQ04	11	7	3
A0A0C4WR73	8	7	6
A0A0C4WRE1	7	8	6
A0A0C4WRL3	7	9	5
A0A0C4WS25	9	10	2
A0A0C4WSF4	9	8	4
A0A0C4WU11	7	7	7
A0A0C4WUV0	8	7	6
A0A0C4WVU6	7	8	6
A0A0C4WVV2	8	7	6
A0A0C4WW02	13	5	3
A0A0C4WWC7	7	7	7
A0A0C4WXT4	8	8	5
A0A0C4WXT8	10	8	3
A0A0C4WIJ6	8	9	5
A0A0C4WIM0	17	5	0
A0A0C4WIN1	9	8	5
A0A0C4WIT0	10	5	7
A0A0C4WIW9	8	10	4
A0A0C4WIY9	8	8	6
A0A0C4WJ19	7	8	7
A0A0C4WKQ0	8	7	7
A0A0C4WKU7	8	7	7
A0A0C4WKV5	8	8	6
A0A0C4WLB1	7	8	7
A0A0C4WLE6	9	7	6
A0A0C4WLH9	8	8	6
A0A0C4WN63	11	7	4
A0A0C4WNQ4	8	8	6
A0A0C4WP38	9	8	5
A0A0C4WP67	9	10	3
A0A0C4WQ08	7	11	4
A0A0C4WQP8	8	7	7
A0A0C4WR81	9	7	6
A0A0C4WS52	10	7	5
A0A0C4WT57	9	8	5
A0A0C4WTM1	9	10	3
A0A0C4WUT9	10	7	5
A0A0C4WUZ8	9	6	7
A0A0C4WV38	6	9	7
A0A0C4WVY8	6	11	5
A0A0C4WFQ5	8	9	6
A0A0C4WFR0	8	9	6
A0A0C4WH77	8	8	7
A0A0C4WIP9	9	10	4
A0A0C4WJ71	8	9	6
A0A0C4WL34	8	8	7
A0A0C4WLI9	11	8	4
A0A0C4WM72	8	9	6
A0A0C4WMH7	14	4	5
A0A0C4WMT4	8	10	5
A0A0C4WMW0	8	7	8
A0A0C4WN72	9	9	5
A0A0C4WN77	9	9	5
A0A0C4WP31	10	7	6
A0A0C4WP66	7	9	7
A0A0C4WPG7	10	7	6
A0A0C4WPS2	8	9	6
A0A0C4WPX6	8	8	7
A0A0C4WQ53	9	8	6
A0A0C4WQD4	8	8	7
A0A0C4WQR5	13	5	5
A0A0C4WR85	7	8	8
A0A0C4WRG5	10	7	6
A0A0C4WRU4	9	10	4
A0A0C4WRV9	9	10	4
A0A0C4WSM8	8	9	6
A0A0C4WSV9	7	9	7
A0A0C4WT90	8	9	6
A0A0C4WTV5	8	8	7
A0A0C4WUB4	8	8	7
A0A0C4WUB7	19	4	0
A0A0C4WWC3	9	7	7
A0A0C4WXY1	8	11	4
A0A0C4WH95	10	8	6
A0A0C4WHT6	11	9	4
A0A0C4WIG6	9	12	3
A0A0C4WIQ9	14	8	2
A0A0C4WIS3	9	9	6
A0A0C4WJD9	9	11	4
A0A0C4WLP5	8	8	8
A0A0C4WM38	10	9	5
A0A0C4WN06	9	9	6
A0A0C4WNB0	7	11	6
A0A0C4WNF7	8	10	6
A0A0C4WNG5	7	10	7
A0A0C4WPI5	9	9	6
A0A0C4WRV7	9	8	7
A0A0C4WRW3	9	9	6
A0A0C4WTA8	8	9	7
A0A0C4WW04	8	8	8
A0A0C4WG27	9	9	7
A0A0C4WGG8	9	11	5
A0A0C4WGW0	8	9	8
A0A0C4WH82	10	8	7
A0A0C4WI44	8	8	9
A0A0C4WJY4	9	9	7
A0A0C4WK56	7	10	8
A0A0C4WM25	11	8	6
A0A0C4WMB1	9	10	6
A0A0C4WMZ3	11	8	6
A0A0C4WNJ8	8	8	9
A0A0C4WQQ0	9	9	7
A0A0C4WQR2	8	9	8
A0A0C4WRB5	8	9	8
A0A0C4WRK8	9	9	7
A0A0C4WRV1	9	11	5
A0A0C4WS13	9	9	7
A0A0C4WSE7	9	10	6
A0A0C4WSU9	11	8	6
A0A0C4WT95	8	10	7
A0A0C4WUQ4	10	11	4
A0A0C4WUS7	9	10	6
A0A0C4WUU3	17	6	2
A0A0C4WVJ8	10	9	6
A0A0C4WG17	8	11	7
A0A0C4WGP4	20	6	0
A0A0C4WGV7	10	9	7
A0A0C4WIC3	10	10	6
A0A0C4WIH5	11	9	6
A0A0C4WIN0	10	9	7
A0A0C4WIU1	9	8	9
A0A0C4WIV4	12	12	2
A0A0C4WJA9	8	12	6
A0A0C4WJP4	11	8	7
A0A0C4WK98	11	8	7
A0A0C4WKS8	8	12	6
A0A0C4WL47	9	10	7
A0A0C4WLA2	9	9	8
A0A0C4WLH1	9	9	8
A0A0C4WNB4	14	7	5
A0A0C4WNQ8	9	10	7
A0A0C4WNU3	9	9	8
A0A0C4WNW4	9	11	6
A0A0C4WP53	10	9	7
A0A0C4WPE8	11	10	5
A0A0C4WQD6	9	10	7
A0A0C4WQY2	11	8	7
A0A0C4WRA5	9	9	8
A0A0C4WS49	15	8	3
A0A0C4WTA6	9	9	8
A0A0C4WUY5	11	7	8
A0A0C4WV43	11	9	6
A0A0C4WWV8	11	10	5
A0A0C4WI22	9	10	8
A0A0C4WIJ0	11	10	6
A0A0C4WIM7	9	11	7
A0A0C4WJE4	10	10	7
A0A0C4WJN8	11	9	7
A0A0C4WL45	9	10	8
A0A0C4WL89	9	9	9
A0A0C4WLK5	8	11	8
A0A0C4WMC9	12	10	5
A0A0C4WME3	9	9	9
A0A0C4WMP0	8	10	9
A0A0C4WMX2	8	10	9
A0A0C4WN56	10	9	8
A0A0C4WN92	10	9	8
A0A0C4WNF6	10	11	6
A0A0C4WNJ5	9	11	7
A0A0C4WPX2	9	12	6
A0A0C4WPX9	10	9	8
A0A0C4WQ18	10	9	8
A0A0C4WQA0	9	10	8
A0A0C4WQL1	11	10	6
A0A0C4WQY9	8	10	9
A0A0C4WSU2	8	10	9
A0A0C4WTC5	9	10	8
A0A0C4WTT9	11	10	6
A0A0C4WUJ6	10	10	7
A0A0C4WVZ4	10	12	5
A0A0C4WFQ1	9	10	9
A0A0C4WIL6	12	9	7
A0A0C4WIX5	9	11	8
A0A0C4WJ13	11	10	7
A0A0C4WJP3	8	13	7
A0A0C4WKA8	8	10	10
A0A0C4WKP4	10	9	9
A0A0C4WKU5	12	10	6
A0A0C4WL63	10	9	9
A0A0C4WLV5	12	12	4
A0A0C4WMM1	11	10	7
A0A0C4WMS3	10	10	8
A0A0C4WN80	10	11	7
A0A0C4WNE0	10	10	8
A0A0C4WNV3	9	11	8
A0A0C4WP56	10	10	8
A0A0C4WPD8	9	10	9
A0A0C4WQ72	11	10	7
A0A0C4WRZ0	9	12	7
A0A0C4WST7	12	10	6
A0A0C4WU24	10	10	8
A0A0C4WU56	10	10	8
A0A0C4WVU2	9	9	10
A0A0C4WWC1	10	9	9
A0A0C4WWW7	11	10	7
A0A0C4WH71	10	10	9
A0A0C4WKK4	9	12	8
A0A0C4WKY2	11	9	9
A0A0C4WL33	9	10	10
A0A0C4WLQ8	10	10	9
A0A0C4WM29	11	10	8
A0A0C4WND7	9	11	9
A0A0C4WNY0	13	11	5
A0A0C4WQF2	10	12	7
A0A0C4WTQ4	10	11	8
A0A0C4WTW7	10	11	8
A0A0C4WU03	11	10	8
A0A0C4WUJ7	10	11	8
A0A0C4WFV1	11	11	8
A0A0C4WGN8	12	11	7
A0A0C4WHF8	11	10	9
A0A0C4WHW8	12	10	8
A0A0C4WJ46	12	12	6
A0A0C4WJG5	14	10	6
A0A0C4WKF0	11	11	8
A0A0C4WNT5	10	12	8
A0A0C4WP76	11	11	8
A0A0C4WPE0	11	11	8
A0A0C4WQ33	14	10	6
A0A0C4WQA2	14	12	4
A0A0C4WQD5	11	12	7
A0A0C4WQD7	9	11	10
A0A0C4WQE3	12	10	8
A0A0C4WQX8	12	12	6
A0A0C4WRA0	13	12	5
A0A0C4WRR4	10	12	8
A0A0C4WS11	12	11	7
A0A0C4WUA1	13	12	5
A0A0C4WXC1	11	12	7
A0A0C4WGP6	10	11	10
A0A0C4WIG9	11	11	9
A0A0C4WIJ1	11	12	8
A0A0C4WIT5	9	12	10
A0A0C4WJB4	10	12	9
A0A0C4WJH9	10	13	8
A0A0C4WKE1	12	11	8
A0A0C4WKP6	10	12	9
A0A0C4WKZ0	12	11	8
A0A0C4WLE1	18	8	5
A0A0C4WLN8	12	10	9
A0A0C4WMX0	11	12	8
A0A0C4WP04	13	10	8
A0A0C4WP51	11	11	9
A0A0C4WPW8	11	11	9
A0A0C4WQY8	12	11	8
A0A0C4WR01	21	8	2
A0A0C4WSM6	13	11	7
A0A0C4WTW5	10	11	10
A0A0C4WUK2	13	11	7
A0A0C4WVY5	11	11	9
A0A0C4WFH6	12	11	9
A0A0C4WKK7	11	14	7
A0A0C4WLL0	12	13	7
A0A0C4WN31	12	11	9
A0A0C4WNA3	11	10	11
A0A0C4WNL8	12	11	9
A0A0C4WQ29	11	11	10
A0A0C4WQR6	11	12	9
A0A0C4WR82	12	13	7
A0A0C4WRI4	10	12	10
A0A0C4WRY1	12	12	8
A0A0C4WXZ6	13	11	8
A0A0C4WIZ4	12	10	11
A0A0C4WK25	11	12	10
A0A0C4WKB7	12	11	10
A0A0C4WKH1	13	12	8
A0A0C4WM43	10	12	11
A0A0C4WM71	12	12	9
A0A0C4WMB3	11	11	11
A0A0C4WNH5	12	11	10
A0A0C4WP62	13	12	8
A0A0C4WPA0	16	11	6
A0A0C4WPM4	14	13	6
A0A0C4WQ14	13	11	9
A0A0C4WQ84	9	14	10
A0A0C4WQA8	13	13	7
A0A0C4WQS2	13	12	8
A0A0C4WRK4	12	12	9
A0A0C4WRY0	11	14	8
A0A0C4WSF8	12	10	11
A0A0C4WTV4	11	11	11
A0A0C4WU06	11	11	11
A0A0C4WUJ1	15	11	7
A0A0C4WVD1	12	12	9
A0A0C4WJQ4	12	15	7
A0A0C4WJS0	12	13	9
A0A0C4WK18	12	13	9
A0A0C4WML0	11	13	10
A0A0C4WMQ1	12	13	9
A0A0C4WMS2	15	9	10
A0A0C4WN24	14	13	7
A0A0C4WNR2	13	12	9
A0A0C4WPF4	11	13	10
A0A0C4WPU3	12	13	9
A0A0C4WQ81	12	12	10
A0A0C4WQR9	12	14	8
A0A0C4WR32	13	11	10
A0A0C4WS61	12	13	9
A0A0C4WTQ1	13	13	8
A0A0C4WWM9	11	13	10
A0A0C4WHM1	12	12	11
A0A0C4WHR7	12	14	9
A0A0C4WIW7	13	12	10
A0A0C4WJB1	15	10	10
A0A0C4WJU9	17	12	6
A0A0C4WK21	12	13	10
A0A0C4WKQ4	14	13	8
A0A0C4WL60	12	11	12
A0A0C4WLA6	12	13	10
A0A0C4WMH0	13	14	8
A0A0C4WND0	12	14	9
A0A0C4WPB6	14	13	8
A0A0C4WPQ9	12	14	9
A0A0C4WPU7	14	11	10
A0A0C4WQE6	13	11	11
A0A0C4WSF3	13	13	9
A0A0C4WSP5	13	11	11
A0A0C4WT06	14	17	4
A0A0C4WUR9	12	13	10
A0A0C4WUU5	11	13	11
A0A0C4WV31	11	12	12
A0A0C4WGQ1	15	12	9
A0A0C4WHE2	13	13	10
A0A0C4WHG6	13	15	8
A0A0C4WHH9	20	8	8
A0A0C4WHV1	13	14	9
A0A0C4WIJ9	14	12	10
A0A0C4WJE2	12	13	11
A0A0C4WKW0	13	14	9
A0A0C4WM56	13	15	8
A0A0C4WN08	12	13	11
A0A0C4WN15	13	12	11
A0A0C4WNM0	13	11	12
A0A0C4WNZ0	14	12	10
A0A0C4WPX0	13	13	10
A0A0C4WPY9	13	13	10
A0A0C4WQV3	19	10	7
A0A0C4WRC0	12	14	10
A0A0C4WSH7	14	14	8
A0A0C4WTR5	12	13	11
A0A0C4WU04	14	14	8
A0A0C4WW14	13	12	11
A0A0C4WGI8	15	12	10
A0A0C4WGV2	14	15	8
A0A0C4WHV9	13	12	12
A0A0C4WJ53	13	12	12
A0A0C4WJR4	12	13	12
A0A0C4WJY0	14	13	10
A0A0C4WK90	12	12	13
A0A0C4WKB1	14	12	11
A0A0C4WL82	14	14	9
A0A0C4WL84	14	14	9
A0A0C4WLQ3	13	13	11
A0A0C4WQ10	13	13	11
A0A0C4WQ63	14	14	9
A0A0C4WQI9	16	15	6
A0A0C4WQP1	13	12	12
A0A0C4WR58	16	12	9
A0A0C4WSL9	14	12	11
A0A0C4WT52	13	14	10
A0A0C4WTV9	13	13	11
A0A0C4WU67	12	17	8
A0A0C4WUN6	13	14	10
A0A0C4WVS4	14	16	7
A0A0C4WG24	15	14	9
A0A0C4WG60	14	13	11
A0A0C4WHW0	13	13	12
A0A0C4WIB1	15	12	11
A0A0C4WJH0	14	14	10
A0A0C4WKE8	13	15	10
A0A0C4WMZ1	14	14	10
A0A0C4WPA8	13	13	12
A0A0C4WPT8	14	12	12
A0A0C4WQB8	13	13	12
A0A0C4WQD9	16	13	9
A0A0C4WUW7	11	15	12
A0A0C4WGM6	14	12	13
A0A0C4WI46	14	16	9
A0A0C4WID3	15	12	12
A0A0C4WIT1	14	15	10
A0A0C4WIZ0	19	10	10
A0A0C4WJ02	14	11	14
A0A0C4WJ81	14	13	12
A0A0C4WJL6	13	14	12
A0A0C4WK61	13	14	12
A0A0C4WKK9	14	14	11
A0A0C4WKN1	13	12	14
A0A0C4WKV1	19	10	10
A0A0C4WLK8	15	14	10
A0A0C4WM44	16	14	9
A0A0C4WM59	15	14	10
A0A0C4WM66	13	14	12
A0A0C4WMY4	16	14	9
A0A0C4WNI6	13	14	12
A0A0C4WNK2	14	17	8
A0A0C4WPR4	14	17	8
A0A0C4WPY4	14	14	11
A0A0C4WQL7	15	12	12
A0A0C4WQV2	17	12	10
A0A0C4WRA9	12	14	13
A0A0C4WRB7	14	13	12
A0A0C4WRR3	15	13	11
A0A0C4WUX8	13	15	11
A0A0C4WGM7	16	14	10
A0A0C4WGX5	16	17	7
A0A0C4WJI6	14	16	10
A0A0C4WNP4	15	14	11
A0A0C4WSS4	15	13	12
A0A0C4WUE1	14	16	10
A0A0C4WW65	13	16	11
A0A0C4WJF4	15	14	12
A0A0C4WJX9	15	13	13
A0A0C4WMV9	14	14	13
A0A0C4WQ47	13	15	13
A0A0C4WRA8	12	14	15
A0A0C4WRQ3	14	16	11
A0A0C4WS06	15	15	11
A0A0C4WSA0	14	15	12
A0A0C4WTF4	15	16	10
A0A0C4WU20	16	16	9
A0A0C4WHU1	13	15	14
A0A0C4WJV0	15	15	12
A0A0C4WKV7	13	17	12
A0A0C4WL69	14	15	13
A0A0C4WM08	15	15	12
A0A0C4WQL6	14	14	14
A0A0C4WR15	17	14	11
A0A0C4WR92	15	17	10
A0A0C4WRY5	15	15	12
A0A0C4WT17	18	11	13
A0A0C4WGR0	16	15	12
A0A0C4WIU4	14	16	13
A0A0C4WJN7	15	16	12
A0A0C4WKP1	14	16	13
A0A0C4WLZ0	15	15	13
A0A0C4WMJ7	16	15	12
A0A0C4WMM0	18	14	11
A0A0C4WNM6	15	15	13
A0A0C4WRG8	16	15	12
A0A0C4WS15	17	16	10
A0A0C4WTM4	17	16	10
A0A0C4WWR6	15	17	11
A0A0C4WFX1	15	15	14
A0A0C4WGV0	15	15	14
A0A0C4WI60	28	13	3
A0A0C4WII7	24	13	7
A0A0C4WKC2	16	16	12
A0A0C4WKR1	16	15	13
A0A0C4WLF0	15	15	14
A0A0C4WLW6	15	17	12
A0A0C4WM70	16	13	15
A0A0C4WNW2	16	16	12
A0A0C4WPR3	16	17	11
A0A0C4WPV5	17	16	11
A0A0C4WQD0	14	15	15
A0A0C4WS32	17	16	11
A0A0C4WS47	14	19	11
A0A0C4WSD1	17	16	11
A0A0C4WUT6	18	15	11
A0A0C4WH20	17	16	12
A0A0C4WKP3	15	16	14
A0A0C4WKT7	14	16	15
A0A0C4WL53	17	16	12
A0A0C4WN01	14	18	13
A0A0C4WN52	18	15	12
A0A0C4WN83	15	16	14
A0A0C4WN95	16	17	12
A0A0C4WP58	17	16	12
A0A0C4WPG5	16	17	12
A0A0C4WPU6	23	13	9
A0A0C4WPW2	31	8	6
A0A0C4WQT7	25	10	10
A0A0C4WR03	15	16	14
A0A0C4WR09	16	16	13
A0A0C4WTR3	17	17	11
A0A0C4WUY2	14	17	14
A0A0C4WUZ3	19	17	9
A0A0C4WHA9	15	16	15
A0A0C4WJ77	17	16	13
A0A0C4WKE6	14	19	13
A0A0C4WMR3	15	17	14
A0A0C4WN82	30	12	4
A0A0C4WP19	15	15	16
A0A0C4WPZ2	14	19	13
A0A0C4WU17	16	17	13
A0A0C4WGX3	15	17	15
A0A0C4WGZ4	19	17	11
A0A0C4WMG7	18	17	12
A0A0C4WN65	15	18	14
A0A0C4WPT1	15	18	14
A0A0C4WPY2	16	17	14
A0A0C4WPY5	18	18	11
A0A0C4WQA5	16	17	14
A0A0C4WQR3	17	15	15
A0A0C4WQX5	17	16	14
A0A0C4WRX5	18	25	4
A0A0C4WS56	17	16	14
A0A0C4WSL5	18	25	4
A0A0C4WU81	18	25	4
A0A0C4WWV9	15	17	15
A0A0C4WFS8	19	18	11
A0A0C4WH14	18	18	12
A0A0C4WK55	16	16	16
A0A0C4WK88	16	16	16
A0A0C4WKI0	29	14	5
A0A0C4WKZ7	16	19	13
A0A0C4WPH1	18	15	15
A0A0C4WPP5	19	16	13
A0A0C4WR97	16	16	16
A0A0C4WSX0	33	13	2
A0A0C4WVU0	18	16	14
A0A0C4WJ08	18	21	10
A0A0C4WJG1	17	18	14
A0A0C4WK70	16	17	16
A0A0C4WKY6	16	17	16
A0A0C4WN44	20	16	13
A0A0C4WQ43	17	17	15
A0A0C4WQV7	18	18	13
A0A0C4WR13	17	18	14
A0A0C4WTR8	18	18	13
A0A0C4WGQ3	23	17	10
A0A0C4WIV0	18	17	15
A0A0C4WJF8	23	16	11
A0A0C4WJT8	17	18	15
A0A0C4WJU3	19	15	16
A0A0C4WKM2	23	17	10
A0A0C4WKU4	18	15	17
A0A0C4WNC2	17	18	15
A0A0C4WNS6	15	19	16
A0A0C4WP26	18	20	12
A0A0C4WPA7	20	18	12
A0A0C4WT63	19	21	10
A0A0C4WTM8	22	17	11
A0A0C4WH59	21	17	13
A0A0C4WHJ2	19	18	14
A0A0C4WIR0	17	20	14
A0A0C4WIR3	20	20	11
A0A0C4WJR1	17	19	15
A0A0C4WK87	17	19	15
A0A0C4WN26	19	21	11
A0A0C4WNS9	19	18	14
A0A0C4WP16	17	22	12
A0A0C4WQG0	23	18	10
A0A0C4WRZ5	29	14	8
A0A0C4WGK0	22	14	16
A0A0C4WHU7	19	17	16
A0A0C4WIH3	18	18	16
A0A0C4WJQ6	20	18	14
A0A0C4WJT0	19	18	15
A0A0C4WL86	22	19	11
A0A0C4WP35	19	17	16
A0A0C4WPX3	18	18	16
A0A0C4WSJ8	18	17	17
A0A0C4WUR3	19	20	13
A0A0C4WV66	18	20	14
A0A0C4WP54	18	18	17
A0A0C4WPR7	20	17	16
A0A0C4WQC5	20	20	13
A0A0C4WUB0	18	18	17
A0A0C4WNJ1	28	16	10
A0A0C4WQ77	18	18	18
A0A0C4WS79	21	18	15
A0A0C4WSL2	21	17	16
A0A0C4WTJ7	18	22	14
A0A0C4WVU4	18	19	17
A0A0C4WGZ2	18	19	18
A0A0C4WKP7	19	18	18
A0A0C4WMR2	20	17	18
A0A0C4WQE2	20	18	17
A0A0C4WT30	22	19	14
A0A0C4WTF3	19	20	16
A0A0C4WV63	21	20	14
A0A0C4WW63	19	22	14
A0A0C4WIY0	19	21	16
A0A0C4WJW8	20	20	16
A0A0C4WKT9	17	20	19
A0A0C4WN19	20	22	14
A0A0C4WNU6	35	13	8
A0A0C4WPE4	32	14	10
A0A0C4WRN0	18	21	17
A0A0C4WSZ8	21	20	15
A0A0C4WJ84	23	17	17
A0A0C4WK51	22	20	15
A0A0C4WMJ6	20	20	17
A0A0C4WPD7	21	24	12
A0A0C4WQE4	20	20	17
A0A0C4WQW1	22	20	15
A0A0C4WTE1	20	20	17
A0A0C4WLH5	29	18	11
A0A0C4WRS8	23	18	17
A0A0C4WIJ5	27	19	13
A0A0C4WLR1	21	22	16
A0A0C4WP83	22	19	18
A0A0C4WQF9	21	21	17
A0A0C4WVR5	23	19	17
A0A0C4WWW2	20	22	17
A0A0C4WK92	35	17	8
A0A0C4WLF7	20	20	20
A0A0C4WM90	23	24	13
A0A0C4WPR8	21	21	18
A0A0C4WQP3	22	21	17
A0A0C4WGN0	22	22	17
A0A0C4WL15	21	23	17
A0A0C4WLN2	21	20	20
A0A0C4WRC4	22	22	17
A0A0C4WUZ4	22	22	17
A0A0C4WM87	21	20	22
A0A0C4WHZ3	26	21	17
A0A0C4WNQ6	21	23	20
A0A0C4WR29	24	21	19
A0A0C4WKB8	31	22	12
A0A0C4WM60	27	22	16
A0A0C4WMR7	22	24	19
A0A0C4WP48	22	21	22
A0A0C4WQF5	24	24	17
A0A0C4WQL8	24	21	20
A0A0C4WRC5	26	22	17
A0A0C4WRG6	21	24	20
A0A0C4WJ31	22	22	22
A0A0C4WK57	24	23	19
A0A0C4WPA4	25	22	19
A0A0C4WRB3	27	24	15
A0A0C4WTD9	21	24	21
A0A0C4WU10	24	23	19
A0A0C4WHT4	20	24	23
A0A0C4WKJ2	23	22	22
A0A0C4WKL8	22	26	19
A0A0C4WLU6	22	26	19
A0A0C4WP80	23	23	21
A0A0C4WRE9	25	24	18
A0A0C4WUZ5	26	21	20
A0A0C4WN58	25	25	18
A0A0C4WSY8	23	26	19
A0A0C4WTE5	23	22	23
A0A0C4WJD1	24	25	20
A0A0C4WL22	23	23	23
A0A0C4WQ05	26	25	18
A0A0C4WRD3	27	25	17
A0A0C4WS75	23	26	20
A0A0C4WVI6	25	24	20
A0A0C4WQH8	23	25	22
A0A0C4WRT7	23	26	21
A0A0C4WGN6	30	25	16
A0A0C4WKW1	27	22	22
A0A0C4WMY8	25	25	21
A0A0C4WN46	35	19	17
A0A0C4WSJ3	26	26	19
A0A0C4WTR1	26	23	22
A0A0C4WHX8	27	26	19
A0A0C4WIE9	36	23	13
A0A0C4WJZ9	25	25	22
A0A0C4WK28	24	29	19
A0A0C4WMR0	27	26	19
A0A0C4WN07	25	25	22
A0A0C4WQD3	24	26	22
A0A0C4WVL5	26	25	21
A0A0C4WPH6	29	25	19
A0A0C4WQJ8	25	26	22
A0A0C4WVR0	25	25	23
A0A0C4WW87	27	27	19
A0A0C4WN28	25	25	24
A0A0C4WPI8	28	26	20
A0A0C4WQ46	45	17	12
A0A0C4WVA9	28	28	18
A0A0C4WLY8	27	28	20
A0A0C4WM75	26	26	23
A0A0C4WQN3	28	26	21
A0A0C4WQN6	27	28	20
A0A0C4WH60	27	28	21
A0A0C4WIN6	26	28	22
A0A0C4WTF0	27	26	23
A0A0C4WUS4	33	24	19
A0A0C4WHC8	41	21	15
A0A0C4WHT3	27	26	24
A0A0C4WMU3	27	28	23
A0A0C4WQC0	27	28	23
A0A0C4WRY4	27	26	25
A0A0C4WJK7	28	29	22
A0A0C4WK81	37	24	18
A0A0C4WKW4	39	27	13
A0A0C4WR87	31	27	21
A0A0C4WUC0	30	30	19
A0A0C4WGW8	27	28	25
A0A0C4WNA1	26	28	26
A0A0C4WQG9	28	28	24
A0A0C4WRV0	27	29	24
A0A0C4WRZ4	26	35	19
A0A0C4WKU8	30	29	22
A0A0C4WLW7	28	30	23
A0A0C4WQK9	28	28	25
A0A0C4WTP4	28	26	27
A0A0C4WUY1	28	27	26
A0A0C4WII9	31	31	21
A0A0C4WJ98	39	28	16
A0A0C4WP11	29	28	26
A0A0C4WP27	28	30	25
A0A0C4WPH4	28	29	26
A0A0C4WQB7	46	25	12
A0A0C4WP89	27	30	27
A0A0C4WGX1	43	25	17
A0A0C4WJT2	28	30	27
A0A0C4WKN7	36	27	22
A0A0C4WLD5	38	30	17
A0A0C4WLP0	34	30	21
A0A0C4WMT0	42	26	17
A0A0C4WQ88	31	30	24
A0A0C4WIV2	36	21	29
A0A0C4WNN2	33	24	29
A0A0C4WG26	29	33	25
A0A0C4WK78	32	30	25
A0A0C4WIQ3	32	31	25
A0A0C4WSY6	31	31	26
A0A0C4WK63	33	31	25
A0A0C4WPS3	42	30	17
A0A0C4WQT5	31	31	27
A0A0C4WV64	32	32	25
A0A0C4WGQ5	32	32	26
A0A0C4WH44	28	35	27
A0A0C4WII2	34	30	26
A0A0C4WJH8	30	31	29
A0A0C4WJW4	31	30	29
A0A0C4WKA2	30	33	27
A0A0C4WRL7	34	30	26
A0A0C4WIE8	40	31	20
A0A0C4WQG5	33	34	24
A0A0C4WGM5	34	31	27
A0A0C4WKS1	32	32	28
A0A0C4WKZ4	31	33	28
A0A0C4WP96	35	32	25
A0A0C4WR21	31	35	26
A0A0C4WIS2	35	30	28
A0A0C4WLB9	35	31	27
A0A0C4WVX9	42	31	20
A0A0C4WPG9	29	35	30
A0A0C4WQ50	30	32	32
A0A0C4WSE3	33	32	29
A0A0C4WKP5	36	32	27
A0A0C4WML6	33	33	29
A0A0C4WMU1	32	36	27
A0A0C4WJZ6	34	35	27
A0A0C4WQB5	34	34	28
A0A0C4WTF6	32	35	29
A0A0C4WIX6	33	34	30
A0A0C4WKB0	36	32	29
A0A0C4WQB3	33	31	33
A0A0C4WTD1	34	35	28
A0A0C4WKU2	35	33	30
A0A0C4WM26	34	31	33
A0A0C4WUA7	34	31	33
A0A0C4WPD0	35	33	31
A0A0C4WUR6	37	32	30
A0A0C4WJL3	33	35	32
A0A0C4WL75	35	35	31
A0A0C4WNF0	35	35	31
A0A0C4WT43	36	35	30
A0A0C4WUE3	35	35	31
A0A0C4WPB2	43	30	29
A0A0C4WQM7	36	36	31
A0A0C4WI87	54	33	17
A0A0C4WJT4	37	37	30
A0A0C4WMV1	34	35	35
A0A0C4WP45	36	36	32
A0A0C4WQK3	40	35	30
A0A0C4WSV5	41	39	27
A0A0C4WIY8	40	35	33
A0A0C4WSX5	41	36	31
A0A0C4WK09	37	36	36
A0A0C4WNS8	42	33	34
A0A0C4WQ69	38	39	32
A0A0C4WFV6	36	40	34
A0A0C4WQA9	38	37	35
A0A0C4WVX7	46	36	28
A0A0C4WM19	41	37	33
A0A0C4WQ64	42	38	32
A0A0C4WNY3	40	39	34
A0A0C4WIB4	40	42	32
A0A0C4WJR3	48	35	31
A0A0C4WQ02	41	40	33
A0A0C4WJQ7	48	36	31
A0A0C4WL09	52	44	19
A0A0C4WPW6	41	42	32
A0A0C4WIB3	40	41	35
A0A0C4WQH4	42	41	36
A0A0C4WHL5	40	44	36
A0A0C4WVW6	39	44	37
A0A0C4WIX1	49	44	28
A0A0C4WP28	57	42	23
A0A0C4WH09	42	46	37
A0A0C4WGQ7	49	39	38
A0A0C4WNZ3	41	44	41
A0A0C4WTN5	43	43	40
A0A0C4WNA4	43	45	39
A0A0C4WNS3	43	45	39
A0A0C4WUU0	53	40	35
A0A0C4WKD6	46	46	38
A0A0C4WKH2	45	47	38
A0A0C4WRN8	54	48	30
A0A0C4WK48	47	47	42
A0A0C4WI98	46	49	43
A0A0C4WMN7	49	47	42
A0A0C4WMV5	57	45	36
A0A0C4WS16	43	53	42
A0A0C4WNA5	48	47	44
A0A0C4WMT9	49	48	45
A0A0C4WVU8	51	48	43
A0A0C4WH55	49	52	45
A0A0C4WNS5	54	48	44
A0A0C4WKR6	52	53	46
A0A0C4WLY6	64	49	39
A0A0C4WJI2	53	54	49
A0A0C4WHH5	53	56	50
A0A0C4WIB6	53	55	51
A0A0C4WLX8	55	55	49
A0A0C4WQI2	55	58	53
A0A0C4WGC4	61	59	53
A0A0C4WWD4	59	60	54
A0A0C4WQ79	63	63	52
A0A0C4WRT1	63	63	52
A0A0C4WVU9	59	61	58
A0A0C4WSI9	68	65	55
A0A0C4WV60	64	67	61
A0A0C4WPC2	72	67	54
A0A0C4WJR6	83	64	57
A0A0C4WM65	73	69	62
A0A0C4WTN3	76	68	64
A0A0C4WQD8	90	67	55
A0A0C4WIK2	77	73	67
A0A0C4WNX3	84	70	65
A0A0C4WJU7	93	71	64
A0A0C4WRV2	77	77	74
A0A0C4WTS2	90	76	68
A0A0C4WLP4	96	76	67
A0A0C4WJV8	99	79	65
A0A0C4WVV1	103	88	66
A0A0C4WUV7	87	89	82
A0A0C4WLQ6	102	91	77
A0A0C4WM01	104	99	77

## Sheet: FP
Protein IDs	Peptides FP-1	Peptides FP-2	Peptides FP-3
A0A0C4WFK0	0	0	2
A0A0C4WG62	0	0	2
A0A0C4WGL8	0	0	2
A0A0C4WGP7	0	0	2
A0A0C4WGP9	2	0	0
A0A0C4WGS2	0	0	2
A0A0C4WHF1	0	2	0
A0A0C4WHV8	0	0	2
A0A0C4WHX1	0	2	0
A0A0C4WIH1	0	0	2
A0A0C4WIH2	0	0	2
A0A0C4WIT2	2	0	0
A0A0C4WIT4	0	0	2
A0A0C4WJ91	0	0	2
A0A0C4WJA3	0	2	0
A0A0C4WJA5	2	0	0
A0A0C4WJC1	2	0	0
A0A0C4WJD8	0	2	0
A0A0C4WJL8	2	0	0
A0A0C4WJS1	0	2	0
A0A0C4WJS9	2	0	0
A0A0C4WJU6	0	0	2
A0A0C4WJW1	0	2	0
A0A0C4WK05	2	0	0
A0A0C4WK53	0	0	2
A0A0C4WK60	2	0	0
A0A0C4WK62	0	2	0
A0A0C4WK66	0	0	2
A0A0C4WK72	2	0	0
A0A0C4WKC7	2	0	0
A0A0C4WKD4	0	0	2
A0A0C4WKK5	0	2	0
A0A0C4WKM3	0	2	0
A0A0C4WKN0	0	0	2
A0A0C4WKP6	0	2	0
A0A0C4WKR7	2	0	0
A0A0C4WL29	2	0	0
A0A0C4WL79	0	2	0
A0A0C4WL97	2	0	0
A0A0C4WLF3	0	0	2
A0A0C4WLK9	0	0	2
A0A0C4WLZ6	0	0	2
A0A0C4WM23	2	0	0
A0A0C4WM24	2	0	0
A0A0C4WM28	0	0	2
A0A0C4WM61	0	2	0
A0A0C4WM77	0	2	0
A0A0C4WMA0	2	0	0
A0A0C4WMJ8	0	0	2
A0A0C4WMM9	2	0	0
A0A0C4WMR8	0	2	0
A0A0C4WMT2	2	0	0
A0A0C4WMT3	0	0	2
A0A0C4WN51	0	2	0
A0A0C4WN84	0	0	2
A0A0C4WNC7	0	0	2
A0A0C4WNE7	0	2	0
A0A0C4WNL9	0	0	2
A0A0C4WNT2	0	2	0
A0A0C4WNT4	0	2	0
A0A0C4WNT7	2	0	0
A0A0C4WP30	0	0	2
A0A0C4WPF5	0	2	0
A0A0C4WQD2	0	2	0
A0A0C4WQL7	0	2	0
A0A0C4WQP2	0	0	2
A0A0C4WRH3	0	2	0
A0A0C4WRJ6	0	2	0
A0A0C4WRT5	0	0	2
A0A0C4WRU7	0	0	2
A0A0C4WRW2	2	0	0
A0A0C4WRZ0	0	2	0
A0A0C4WS08	0	2	0
A0A0C4WSI6	0	2	0
A0A0C4WSN0	2	0	0
A0A0C4WSQ2	2	0	0
A0A0C4WSV1	0	0	2
A0A0C4WSW3	2	0	0
A0A0C4WSZ2	0	0	2
A0A0C4WT01	0	0	2
A0A0C4WTH4	0	0	2
A0A0C4WTI6	0	2	0
A0A0C4WTL5	2	0	0
A0A0C4WTT7	2	0	0
A0A0C4WU22	2	0	0
A0A0C4WV16	0	2	0
A0A0C4WV53	2	0	0
A0A0C4WVI8	0	0	2
A0A0C4WVT4	0	0	2
A0A0C4WWN9	0	0	2
A0A0C4WWT3	0	0	2
A0A0C4WY52	2	0	0
A0A0C4WG05	0	0	3
A0A0C4WGM0	0	0	3
A0A0C4WH62	3	0	0
A0A0C4WHG4	0	0	3
A0A0C4WHI7	3	0	0
A0A0C4WLC0	0	0	3
A0A0C4WLF9	3	0	0
A0A0C4WPS4	0	0	3
A0A0C4WQF7	3	0	0
A0A0C4WQI9	3	0	0
A0A0C4WRL5	3	0	0
A0A0C4WRT0	0	3	0
A0A0C4WTW3	3	0	0
A0A0C4WXN7	3	0	0
A0A0C4WFW4	2	2	0
A0A0C4WG34	0	2	2
A0A0C4WG54	2	2	0
A0A0C4WH26	2	2	0
A0A0C4WHJ7	0	2	2
A0A0C4WHN5	0	2	2
A0A0C4WHV5	2	0	2
A0A0C4WI71	2	0	2
A0A0C4WI90	2	0	2
A0A0C4WIA9	2	2	0
A0A0C4WIF4	2	2	0
A0A0C4WIR2	2	0	2
A0A0C4WIV9	0	2	2
A0A0C4WIY3	2	0	2
A0A0C4WJ82	2	0	2
A0A0C4WJA0	2	0	2
A0A0C4WJC2	4	0	0
A0A0C4WJC7	2	2	0
A0A0C4WJF0	2	2	0
A0A0C4WJF6	2	2	0
A0A0C4WK23	0	0	4
A0A0C4WK49	0	2	2
A0A0C4WK58	2	0	2
A0A0C4WK68	0	2	2
A0A0C4WKQ7	0	2	2
A0A0C4WKW5	2	2	0
A0A0C4WKZ8	2	0	2
A0A0C4WL38	2	2	0
A0A0C4WL95	2	2	0
A0A0C4WLF4	2	2	0
A0A0C4WLW4	2	2	0
A0A0C4WLZ2	2	2	0
A0A0C4WMA3	2	2	0
A0A0C4WMD3	2	0	2
A0A0C4WMD9	0	2	2
A0A0C4WMM5	2	2	0
A0A0C4WMT1	0	2	2
A0A0C4WMW6	2	2	0
A0A0C4WN09	2	0	2
A0A0C4WN34	0	2	2
A0A0C4WNC6	2	2	0
A0A0C4WNH2	2	2	0
A0A0C4WNM9	0	2	2
A0A0C4WNQ1	2	2	0
A0A0C4WP15	0	2	2
A0A0C4WP16	4	0	0
A0A0C4WP22	2	2	0
A0A0C4WP47	2	0	2
A0A0C4WP85	0	2	2
A0A0C4WPE9	2	2	0
A0A0C4WPT2	0	2	2
A0A0C4WPT7	0	2	2
A0A0C4WQ11	2	2	0
A0A0C4WQ27	2	0	2
A0A0C4WQ62	2	2	0
A0A0C4WQ91	2	2	0
A0A0C4WQJ2	0	2	2
A0A0C4WQK5	2	2	0
A0A0C4WQS0	2	0	2
A0A0C4WQS5	0	2	2
A0A0C4WRB1	2	0	2
A0A0C4WRJ8	2	0	2
A0A0C4WRR6	2	0	2
A0A0C4WS23	2	0	2
A0A0C4WSI7	2	0	2
A0A0C4WT14	2	2	0
A0A0C4WT26	2	2	0
A0A0C4WT29	2	0	2
A0A0C4WT34	2	2	0
A0A0C4WT68	2	2	0
A0A0C4WTA2	2	0	2
A0A0C4WU13	0	2	2
A0A0C4WU93	2	2	0
A0A0C4WUA8	4	0	0
A0A0C4WUC2	0	2	2
A0A0C4WVD6	0	2	2
A0A0C4WFN1	5	0	0
A0A0C4WFV9	3	0	2
A0A0C4WH99	3	0	2
A0A0C4WIN5	0	2	3
A0A0C4WIR1	2	3	0
A0A0C4WIZ7	0	3	2
A0A0C4WJ59	3	2	0
A0A0C4WJ87	3	0	2
A0A0C4WJD7	0	2	3
A0A0C4WJH2	2	0	3
A0A0C4WJN3	3	2	0
A0A0C4WJX3	0	3	2
A0A0C4WJX7	2	0	3
A0A0C4WKF2	3	0	2
A0A0C4WKJ6	3	0	2
A0A0C4WL24	2	3	0
A0A0C4WL55	2	3	0
A0A0C4WL78	3	0	2
A0A0C4WLY4	2	0	3
A0A0C4WM76	2	0	3
A0A0C4WME8	3	0	2
A0A0C4WMG0	0	2	3
A0A0C4WMH5	0	2	3
A0A0C4WMX5	5	0	0
A0A0C4WNI3	2	0	3
A0A0C4WP65	0	2	3
A0A0C4WPU9	0	2	3
A0A0C4WPW4	3	0	2
A0A0C4WQ08	0	3	2
A0A0C4WQA6	0	2	3
A0A0C4WRP7	0	3	2
A0A0C4WS38	2	3	0
A0A0C4WTI7	2	0	3
A0A0C4WUL9	2	0	3
A0A0C4WWA0	3	2	0
A0A0C4WY34	2	0	3
A0A0C4WGN2	2	2	2
A0A0C4WHA3	2	2	2
A0A0C4WII0	2	2	2
A0A0C4WIK3	2	2	2
A0A0C4WIL9	3	3	0
A0A0C4WIM1	3	0	3
A0A0C4WIN7	2	2	2
A0A0C4WIU2	2	2	2
A0A0C4WJ25	2	2	2
A0A0C4WJ76	2	2	2
A0A0C4WJ83	2	2	2
A0A0C4WJJ4	0	2	4
A0A0C4WJP9	0	3	3
A0A0C4WJZ2	2	2	2
A0A0C4WKK6	2	2	2
A0A0C4WKN6	2	2	2
A0A0C4WKV4	2	2	2
A0A0C4WKV8	2	2	2
A0A0C4WKY4	2	2	2
A0A0C4WL14	2	2	2
A0A0C4WL77	2	2	2
A0A0C4WLC5	2	2	2
A0A0C4WME0	2	2	2
A0A0C4WMP9	2	2	2
A0A0C4WMS1	2	2	2
A0A0C4WMV3	2	2	2
A0A0C4WMW4	2	2	2
A0A0C4WNC8	2	2	2
A0A0C4WNN1	3	0	3
A0A0C4WNN9	2	2	2
A0A0C4WNP9	2	2	2
A0A0C4WNU1	2	2	2
A0A0C4WPC6	2	2	2
A0A0C4WPS6	2	2	2
A0A0C4WQ49	2	2	2
A0A0C4WQ66	2	2	2
A0A0C4WQ95	2	2	2
A0A0C4WQJ6	2	2	2
A0A0C4WQW4	2	2	2
A0A0C4WR33	2	2	2
A0A0C4WR55	2	2	2
A0A0C4WR95	2	2	2
A0A0C4WRB9	2	2	2
A0A0C4WRH9	2	2	2
A0A0C4WRI1	2	2	2
A0A0C4WRU4	0	4	2
A0A0C4WRX6	2	2	2
A0A0C4WSA6	2	2	2
A0A0C4WT97	0	3	3
A0A0C4WTH9	2	2	2
A0A0C4WTQ9	2	2	2
A0A0C4WU44	2	2	2
A0A0C4WU78	2	2	2
A0A0C4WUJ2	2	2	2
A0A0C4WUP9	2	2	2
A0A0C4WUQ8	2	2	2
A0A0C4WUX6	2	2	2
A0A0C4WWU5	2	2	2
A0A0C4WWX3	2	2	2
A0A0C4WFJ1	3	0	4
A0A0C4WG30	3	2	2
A0A0C4WHM3	2	2	3
A0A0C4WHQ9	2	3	2
A0A0C4WHY0	2	3	2
A0A0C4WIP0	2	3	2
A0A0C4WJ65	2	3	2
A0A0C4WJA9	3	0	4
A0A0C4WJD9	2	3	2
A0A0C4WJE6	3	2	2
A0A0C4WJI8	2	3	2
A0A0C4WJN9	2	3	2
A0A0C4WJZ4	2	3	2
A0A0C4WK79	2	2	3
A0A0C4WK94	3	2	2
A0A0C4WKI3	2	2	3
A0A0C4WKQ4	5	2	0
A0A0C4WKY9	2	3	2
A0A0C4WL65	3	2	2
A0A0C4WLP3	3	2	2
A0A0C4WLZ5	2	3	2
A0A0C4WLZ8	2	2	3
A0A0C4WM67	3	2	2
A0A0C4WMN2	2	3	2
A0A0C4WMQ5	3	2	2
A0A0C4WMS5	3	2	2
A0A0C4WMW8	2	2	3
A0A0C4WN37	3	2	2
A0A0C4WNK8	2	3	2
A0A0C4WNR9	2	3	2
A0A0C4WP12	3	4	0
A0A0C4WP63	3	2	2
A0A0C4WPI2	2	3	2
A0A0C4WPS2	3	4	0
A0A0C4WQ45	4	3	0
A0A0C4WQ58	2	3	2
A0A0C4WQQ4	3	2	2
A0A0C4WQS3	2	3	2
A0A0C4WQU5	2	3	2
A0A0C4WQW7	2	3	2
A0A0C4WR40	3	2	2
A0A0C4WR48	2	3	2
A0A0C4WRH0	4	0	3
A0A0C4WS44	3	2	2
A0A0C4WS66	2	3	2
A0A0C4WS74	2	3	2
A0A0C4WSI3	2	2	3
A0A0C4WSS7	2	2	3
A0A0C4WSX4	2	3	2
A0A0C4WTA4	3	2	2
A0A0C4WTB8	2	3	2
A0A0C4WTH5	2	3	2
A0A0C4WTX4	3	2	2
A0A0C4WTY2	3	2	2
A0A0C4WU67	4	3	0
A0A0C4WUS2	2	2	3
A0A0C4WUW2	3	2	2
A0A0C4WVC6	2	2	3
A0A0C4WVJ5	2	2	3
A0A0C4WVY0	2	3	2
A0A0C4WXR2	2	2	3
A0A0C4WY15	3	2	2
A0A0C4WY60	3	2	2
A0A0C4WFW9	3	2	3
A0A0C4WG94	2	4	2
A0A0C4WI46	3	3	2
A0A0C4WIB9	2	2	4
A0A0C4WIC7	3	2	3
A0A0C4WIS0	0	3	5
A0A0C4WJF9	2	3	3
A0A0C4WJG3	2	3	3
A0A0C4WJJ9	2	3	3
A0A0C4WJM2	3	3	2
A0A0C4WJP7	2	2	4
A0A0C4WJQ9	3	2	3
A0A0C4WJU2	3	3	2
A0A0C4WJW6	3	3	2
A0A0C4WKQ5	3	3	2
A0A0C4WKX5	2	3	3
A0A0C4WL23	3	3	2
A0A0C4WL51	2	3	3
A0A0C4WLH2	2	3	3
A0A0C4WLI1	3	2	3
A0A0C4WLK7	2	2	4
A0A0C4WLP2	2	3	3
A0A0C4WLQ6	4	2	2
A0A0C4WLX6	3	2	3
A0A0C4WMJ3	3	3	2
A0A0C4WMM2	2	3	3
A0A0C4WMN6	2	4	2
A0A0C4WMS6	2	3	3
A0A0C4WN47	2	3	3
A0A0C4WNI8	2	2	4
A0A0C4WNQ2	3	3	2
A0A0C4WNU0	2	2	4
A0A0C4WP60	3	2	3
A0A0C4WP95	3	3	2
A0A0C4WPB1	3	2	3
A0A0C4WPI7	2	3	3
A0A0C4WPR9	3	2	3
A0A0C4WPU1	6	2	0
A0A0C4WQ25	4	2	2
A0A0C4WQ97	3	3	2
A0A0C4WQC2	3	3	2
A0A0C4WR66	3	2	3
A0A0C4WRF8	3	2	3
A0A0C4WRZ8	2	3	3
A0A0C4WS17	4	2	2
A0A0C4WS57	3	2	3
A0A0C4WS62	3	2	3
A0A0C4WS78	3	2	3
A0A0C4WT45	4	2	2
A0A0C4WTE6	3	2	3
A0A0C4WTG5	3	2	3
A0A0C4WTI2	3	3	2
A0A0C4WUD6	3	3	2
A0A0C4WUH8	2	3	3
A0A0C4WUK0	4	2	2
A0A0C4WUL5	3	2	3
A0A0C4WV09	3	2	3
A0A0C4WVC2	3	3	2
A0A0C4WWB6	6	0	2
A0A0C4WWR1	3	2	3
A0A0C4WFK9	3	3	3
A0A0C4WFT7	3	3	3
A0A0C4WGF5	3	3	3
A0A0C4WGM8	3	4	2
A0A0C4WGN7	3	3	3
A0A0C4WGT5	3	3	3
A0A0C4WGY8	3	3	3
A0A0C4WHB9	2	4	3
A0A0C4WHE7	3	3	3
A0A0C4WHQ5	3	3	3
A0A0C4WIG8	4	3	2
A0A0C4WIH8	2	4	3
A0A0C4WIM6	5	0	4
A0A0C4WIQ6	3	3	3
A0A0C4WIV7	3	3	3
A0A0C4WIW1	3	3	3
A0A0C4WJ35	3	3	3
A0A0C4WJA8	4	2	3
A0A0C4WJK1	3	3	3
A0A0C4WJM8	3	3	3
A0A0C4WJN5	3	3	3
A0A0C4WJX2	3	3	3
A0A0C4WK00	3	3	3
A0A0C4WK01	5	2	2
A0A0C4WK83	3	3	3
A0A0C4WKA3	3	3	3
A0A0C4WKC9	3	2	4
A0A0C4WKL2	5	2	2
A0A0C4WL06	3	3	3
A0A0C4WL64	3	3	3
A0A0C4WLH8	3	3	3
A0A0C4WLK3	2	4	3
A0A0C4WLL1	3	3	3
A0A0C4WLL5	3	3	3
A0A0C4WLS9	3	3	3
A0A0C4WLX4	3	3	3
A0A0C4WLY2	3	3	3
A0A0C4WMH3	3	3	3
A0A0C4WML7	3	3	3
A0A0C4WMV7	3	3	3
A0A0C4WN17	4	3	2
A0A0C4WN70	4	2	3
A0A0C4WNA2	3	3	3
A0A0C4WNL6	3	3	3
A0A0C4WNN3	3	3	3
A0A0C4WNR7	5	2	2
A0A0C4WNY5	3	3	3
A0A0C4WPC0	3	3	3
A0A0C4WPD6	3	3	3
A0A0C4WPX2	2	3	4
A0A0C4WQC7	3	3	3
A0A0C4WQL0	2	3	4
A0A0C4WQR8	4	2	3
A0A0C4WQX1	3	3	3
A0A0C4WQZ8	4	2	3
A0A0C4WR36	3	3	3
A0A0C4WR47	3	3	3
A0A0C4WRK1	2	3	4
A0A0C4WS19	3	3	3
A0A0C4WSB1	3	3	3
A0A0C4WSF5	3	3	3
A0A0C4WSG7	3	3	3
A0A0C4WSR5	3	3	3
A0A0C4WTH8	3	3	3
A0A0C4WTR6	3	3	3
A0A0C4WUF3	3	3	3
A0A0C4WVC8	4	3	2
A0A0C4WVE8	4	2	3
A0A0C4WVJ0	3	3	3
A0A0C4WW49	3	3	3
A0A0C4WWH4	3	3	3
A0A0C4WWK0	3	3	3
A0A0C4WWK8	3	3	3
A0A0C4WX96	3	3	3
A0A0C4WXP5	3	3	3
A0A0C4WFM2	3	3	4
A0A0C4WFU1	3	4	3
A0A0C4WH91	3	3	4
A0A0C4WHA4	3	3	4
A0A0C4WHF3	5	5	0
A0A0C4WIW0	4	4	2
A0A0C4WIW4	3	3	4
A0A0C4WIW9	3	3	4
A0A0C4WJ06	3	3	4
A0A0C4WJH7	3	3	4
A0A0C4WJI1	3	3	4
A0A0C4WJQ3	3	3	4
A0A0C4WJS2	3	4	3
A0A0C4WJW0	4	3	3
A0A0C4WKY8	4	4	2
A0A0C4WL74	3	3	4
A0A0C4WLB6	3	4	3
A0A0C4WLG0	4	4	2
A0A0C4WLV0	3	3	4
A0A0C4WMI9	4	4	2
A0A0C4WMP8	2	4	4
A0A0C4WN33	4	3	3
A0A0C4WN43	4	3	3
A0A0C4WNF9	4	4	2
A0A0C4WNU2	3	3	4
A0A0C4WP57	3	4	3
A0A0C4WP64	4	3	3
A0A0C4WP71	3	4	3
A0A0C4WPA9	4	4	2
A0A0C4WPZ9	3	4	3
A0A0C4WQ86	3	4	3
A0A0C4WQ99	4	3	3
A0A0C4WR19	3	4	3
A0A0C4WS00	3	3	4
A0A0C4WS28	2	4	4
A0A0C4WS93	2	4	4
A0A0C4WSM0	4	3	3
A0A0C4WT00	4	3	3
A0A0C4WTC2	4	2	4
A0A0C4WUH5	3	3	4
A0A0C4WUQ6	3	3	4
A0A0C4WV05	4	3	3
A0A0C4WV47	4	3	3
A0A0C4WVQ7	4	3	3
A0A0C4WWV3	6	2	2
A0A0C4WG40	4	3	4
A0A0C4WGJ5	4	3	4
A0A0C4WH28	4	3	4
A0A0C4WH33	4	3	4
A0A0C4WH57	5	3	3
A0A0C4WH75	4	4	3
A0A0C4WH89	4	4	3
A0A0C4WHF7	4	4	3
A0A0C4WHU1	2	4	5
A0A0C4WIJ8	4	3	4
A0A0C4WIM8	3	3	5
A0A0C4WIR4	4	3	4
A0A0C4WJ62	3	3	5
A0A0C4WJD3	5	4	2
A0A0C4WJG9	4	2	5
A0A0C4WJN1	3	3	5
A0A0C4WJW9	4	3	4
A0A0C4WK15	4	2	5
A0A0C4WKE0	3	4	4
A0A0C4WKQ0	4	3	4
A0A0C4WLI0	5	3	3
A0A0C4WLJ1	4	3	4
A0A0C4WM51	3	3	5
A0A0C4WME6	5	3	3
A0A0C4WMG1	4	3	4
A0A0C4WNX8	4	5	2
A0A0C4WNY9	4	3	4
A0A0C4WP11	4	5	2
A0A0C4WP20	4	4	3
A0A0C4WP52	6	2	3
A0A0C4WPG3	3	4	4
A0A0C4WPP7	4	4	3
A0A0C4WPV4	4	3	4
A0A0C4WQA3	4	3	4
A0A0C4WQM1	3	4	4
A0A0C4WQT4	4	4	3
A0A0C4WRV9	3	4	4
A0A0C4WRW5	3	4	4
A0A0C4WRZ1	4	4	3
A0A0C4WS09	4	3	4
A0A0C4WS27	2	5	4
A0A0C4WSA3	4	4	3
A0A0C4WSM2	3	4	4
A0A0C4WSM4	4	4	3
A0A0C4WT92	4	3	4
A0A0C4WTP2	5	3	3
A0A0C4WTS9	4	4	3
A0A0C4WU66	4	3	4
A0A0C4WU75	3	4	4
A0A0C4WU99	4	4	3
A0A0C4WUF2	7	2	2
A0A0C4WUG2	3	4	4
A0A0C4WUM3	3	4	4
A0A0C4WUV5	4	3	4
A0A0C4WV00	4	4	3
A0A0C4WV20	4	4	3
A0A0C4WW00	4	4	3
A0A0C4WGR2	4	4	4
A0A0C4WH98	4	4	4
A0A0C4WHE0	4	4	4
A0A0C4WHU2	4	4	4
A0A0C4WIG6	3	4	5
A0A0C4WIQ9	7	0	5
A0A0C4WIV8	4	3	5
A0A0C4WJ16	4	5	3
A0A0C4WJ33	4	5	3
A0A0C4WJ43	4	4	4
A0A0C4WJF1	4	4	4
A0A0C4WJS7	5	2	5
A0A0C4WJT9	3	5	4
A0A0C4WJW7	5	3	4
A0A0C4WK52	3	6	3
A0A0C4WKF4	3	5	4
A0A0C4WKG2	4	4	4
A0A0C4WKQ1	5	4	3
A0A0C4WKV2	3	4	5
A0A0C4WKW9	5	3	4
A0A0C4WL11	4	3	5
A0A0C4WLE0	4	3	5
A0A0C4WLG8	4	4	4
A0A0C4WLN9	4	4	4
A0A0C4WLU7	4	4	4
A0A0C4WM34	4	4	4
A0A0C4WM79	4	4	4
A0A0C4WMA7	4	4	4
A0A0C4WMV4	4	4	4
A0A0C4WMZ7	4	4	4
A0A0C4WN13	3	4	5
A0A0C4WN79	5	4	3
A0A0C4WN99	3	4	5
A0A0C4WNJ4	4	4	4
A0A0C4WNK9	4	4	4
A0A0C4WP01	4	4	4
A0A0C4WP39	4	4	4
A0A0C4WPI0	4	4	4
A0A0C4WPJ4	2	5	5
A0A0C4WPY6	4	4	4
A0A0C4WQ20	3	4	5
A0A0C4WQE1	4	4	4
A0A0C4WQM3	4	3	5
A0A0C4WQR0	7	0	5
A0A0C4WQR5	5	3	4
A0A0C4WQX6	4	4	4
A0A0C4WR06	4	4	4
A0A0C4WRG2	4	4	4
A0A0C4WRN1	4	4	4
A0A0C4WRU1	4	3	5
A0A0C4WS02	6	2	4
A0A0C4WS77	3	4	5
A0A0C4WSJ7	4	4	4
A0A0C4WSQ8	4	4	4
A0A0C4WSU7	4	4	4
A0A0C4WTF9	4	4	4
A0A0C4WU72	4	4	4
A0A0C4WUA1	5	3	4
A0A0C4WVD9	4	4	4
A0A0C4WWB8	3	5	4
A0A0C4WWE2	4	4	4
A0A0C4WX14	5	4	3
A0A0C4WG14	4	4	5
A0A0C4WH12	3	4	6
A0A0C4WH39	4	5	4
A0A0C4WH94	4	5	4
A0A0C4WHD7	4	4	5
A0A0C4WHE9	4	5	4
A0A0C4WHF5	5	4	4
A0A0C4WHN1	5	4	4
A0A0C4WJL4	5	4	4
A0A0C4WJM6	5	5	3
A0A0C4WJM9	4	4	5
A0A0C4WK46	5	4	4
A0A0C4WK59	4	4	5
A0A0C4WKT3	4	4	5
A0A0C4WKW6	5	5	3
A0A0C4WL70	5	4	4
A0A0C4WLR8	3	5	5
A0A0C4WM33	3	4	6
A0A0C4WM64	4	4	5
A0A0C4WM95	5	4	4
A0A0C4WMB1	4	5	4
A0A0C4WMY6	4	4	5
A0A0C4WN03	4	4	5
A0A0C4WN10	5	4	4
A0A0C4WN88	5	4	4
A0A0C4WNM1	4	4	5
A0A0C4WPN7	4	5	4
A0A0C4WPQ6	4	4	5
A0A0C4WQ21	5	4	4
A0A0C4WQ82	4	4	5
A0A0C4WQB0	6	4	3
A0A0C4WQT1	4	4	5
A0A0C4WQX3	9	0	4
A0A0C4WRL1	5	5	3
A0A0C4WRL3	4	3	6
A0A0C4WRQ6	6	3	4
A0A0C4WRQ8	4	4	5
A0A0C4WRV3	4	4	5
A0A0C4WRZ7	4	5	4
A0A0C4WSX7	5	4	4
A0A0C4WTL4	4	5	4
A0A0C4WTX0	3	4	6
A0A0C4WU69	3	5	5
A0A0C4WWJ2	4	4	5
A0A0C4WGY6	4	5	5
A0A0C4WH24	6	3	5
A0A0C4WIE0	5	4	5
A0A0C4WJ29	5	5	4
A0A0C4WJ94	5	5	4
A0A0C4WJN6	5	4	5
A0A0C4WJQ0	5	4	5
A0A0C4WK02	4	5	5
A0A0C4WKC8	6	4	4
A0A0C4WKL4	5	4	5
A0A0C4WL13	5	4	5
A0A0C4WLI6	4	5	5
A0A0C4WLQ0	5	4	5
A0A0C4WLT3	5	3	6
A0A0C4WLY9	5	7	2
A0A0C4WLZ9	4	4	6
A0A0C4WN89	5	5	4
A0A0C4WND5	6	3	5
A0A0C4WNH3	5	4	5
A0A0C4WNH9	4	5	5
A0A0C4WNS4	5	4	5
A0A0C4WPB0	6	2	6
A0A0C4WQ07	5	4	5
A0A0C4WQW0	5	3	6
A0A0C4WR27	5	4	5
A0A0C4WRR1	3	5	6
A0A0C4WRX3	3	5	6
A0A0C4WRY5	3	6	5
A0A0C4WS25	4	3	7
A0A0C4WS67	6	3	5
A0A0C4WSR6	4	5	5
A0A0C4WSS8	5	4	5
A0A0C4WT25	4	5	5
A0A0C4WTF4	4	5	5
A0A0C4WTG1	4	5	5
A0A0C4WTG7	4	5	5
A0A0C4WTS4	5	4	5
A0A0C4WU47	7	4	3
A0A0C4WUC5	5	4	5
A0A0C4WUE4	4	5	5
A0A0C4WUY7	4	6	4
A0A0C4WVB3	4	6	4
A0A0C4WVY8	3	5	6
A0A0C4WW02	7	3	4
A0A0C4WXB4	4	5	5
A0A0C4WY22	5	6	3
A0A0C4WFT3	5	5	5
A0A0C4WG91	6	3	6
A0A0C4WGG4	6	5	4
A0A0C4WGP0	5	5	5
A0A0C4WGZ0	6	4	5
A0A0C4WHW4	5	5	5
A0A0C4WIF2	5	5	5
A0A0C4WIK8	4	5	6
A0A0C4WJP3	4	5	6
A0A0C4WJU0	6	4	5
A0A0C4WJY6	5	4	6
A0A0C4WK67	5	5	5
A0A0C4WKE3	4	5	6
A0A0C4WKS7	5	5	5
A0A0C4WL39	5	5	5
A0A0C4WL76	5	4	6
A0A0C4WLB0	5	5	5
A0A0C4WM29	2	7	6
A0A0C4WMI6	3	4	8
A0A0C4WMK0	5	5	5
A0A0C4WMM4	5	5	5
A0A0C4WMV6	4	6	5
A0A0C4WNA8	6	5	4
A0A0C4WNN6	5	5	5
A0A0C4WNX9	4	6	5
A0A0C4WP06	4	5	6
A0A0C4WP68	5	5	5
A0A0C4WPI4	6	4	5
A0A0C4WPW3	6	4	5
A0A0C4WPX7	5	5	5
A0A0C4WQC6	5	5	5
A0A0C4WQN4	5	5	5
A0A0C4WQS9	5	5	5
A0A0C4WQU7	4	6	5
A0A0C4WQY6	6	5	4
A0A0C4WRH1	6	5	4
A0A0C4WRH7	5	5	5
A0A0C4WRI8	5	4	6
A0A0C4WRP9	5	5	5
A0A0C4WT46	6	4	5
A0A0C4WTQ7	5	4	6
A0A0C4WTT3	4	5	6
A0A0C4WV13	5	5	5
A0A0C4WWZ4	5	6	4
A0A0C4WFH0	6	5	5
A0A0C4WIP4	5	4	7
A0A0C4WIY6	6	5	5
A0A0C4WJ64	4	6	6
A0A0C4WJ71	5	6	5
A0A0C4WJE1	5	5	6
A0A0C4WJE5	6	5	5
A0A0C4WJK3	5	7	4
A0A0C4WJM1	5	5	6
A0A0C4WJZ7	5	6	5
A0A0C4WK38	5	6	5
A0A0C4WKF9	7	5	4
A0A0C4WKI4	5	5	6
A0A0C4WKQ9	12	0	4
A0A0C4WKS0	7	4	5
A0A0C4WLC8	6	5	5
A0A0C4WMI8	5	5	6
A0A0C4WMK5	5	5	6
A0A0C4WML3	6	5	5
A0A0C4WMP1	6	3	7
A0A0C4WMP2	3	6	7
A0A0C4WN19	4	6	6
A0A0C4WN57	5	6	5
A0A0C4WNF1	6	6	4
A0A0C4WNG9	5	5	6
A0A0C4WNP6	6	5	5
A0A0C4WNT6	7	5	4
A0A0C4WNY7	6	5	5
A0A0C4WP08	5	6	5
A0A0C4WPU8	5	7	4
A0A0C4WQE9	5	5	6
A0A0C4WRH6	5	6	5
A0A0C4WRI9	6	5	5
A0A0C4WRJ2	5	5	6
A0A0C4WRR4	7	4	5
A0A0C4WRW1	5	6	5
A0A0C4WRX2	6	5	5
A0A0C4WRZ2	6	5	5
A0A0C4WS30	6	5	5
A0A0C4WSS6	4	5	7
A0A0C4WTU1	5	5	6
A0A0C4WU08	5	5	6
A0A0C4WU23	6	4	6
A0A0C4WW29	6	5	5
A0A0C4WG20	6	5	6
A0A0C4WHX3	6	5	6
A0A0C4WIA0	6	5	6
A0A0C4WIB0	5	6	6
A0A0C4WIJ6	4	6	7
A0A0C4WIM3	6	5	6
A0A0C4WJH9	6	6	5
A0A0C4WJR5	6	6	5
A0A0C4WK31	5	6	6
A0A0C4WKC1	6	5	6
A0A0C4WKK7	5	5	7
A0A0C4WKM1	6	5	6
A0A0C4WLY5	5	6	6
A0A0C4WLY8	5	5	7
A0A0C4WMD6	6	6	5
A0A0C4WNV2	4	6	7
A0A0C4WP49	6	5	6
A0A0C4WP70	4	6	7
A0A0C4WPS7	4	7	6
A0A0C4WPY8	6	6	5
A0A0C4WQA0	5	7	5
A0A0C4WSM8	7	5	5
A0A0C4WTB3	7	5	5
A0A0C4WTC5	5	7	5
A0A0C4WUE9	6	6	5
A0A0C4WUI5	6	6	5
A0A0C4WVC1	6	6	5
A0A0C4WW07	5	6	6
A0A0C4WW90	5	6	6
A0A0C4WXV8	6	5	6
A0A0C4WFT4	6	6	6
A0A0C4WG11	7	5	6
A0A0C4WGC9	6	6	6
A0A0C4WGH2	6	6	6
A0A0C4WGW3	7	6	5
A0A0C4WGX6	5	6	7
A0A0C4WGZ6	5	6	7
A0A0C4WHR7	4	5	9
A0A0C4WID8	6	6	6
A0A0C4WIL2	6	6	6
A0A0C4WIP6	5	7	6
A0A0C4WIP7	6	6	6
A0A0C4WIQ5	6	5	7
A0A0C4WJD2	6	6	6
A0A0C4WJF2	6	6	6
A0A0C4WJZ8	7	6	5
A0A0C4WKB5	5	7	6
A0A0C4WKM8	7	6	5
A0A0C4WL17	6	6	6
A0A0C4WL32	6	6	6
A0A0C4WMR6	7	5	6
A0A0C4WMX6	6	8	4
A0A0C4WNB0	6	6	6
A0A0C4WNF2	7	5	6
A0A0C4WNI9	6	6	6
A0A0C4WPX4	6	6	6
A0A0C4WQ55	8	6	4
A0A0C4WRF9	6	6	6
A0A0C4WS84	7	6	5
A0A0C4WU64	6	6	6
A0A0C4WUU0	7	6	5
A0A0C4WVR2	6	7	5
A0A0C4WW10	6	6	6
A0A0C4WWC7	6	5	7
A0A0C4WX32	5	6	7
A0A0C4WY56	6	6	6
A0A0C4WGY0	7	7	5
A0A0C4WHD0	6	7	6
A0A0C4WIC5	6	7	6
A0A0C4WIL1	6	7	6
A0A0C4WIN4	6	8	5
A0A0C4WIQ0	6	6	7
A0A0C4WJK5	6	8	5
A0A0C4WJR0	7	6	6
A0A0C4WK97	7	5	7
A0A0C4WKG4	7	6	6
A0A0C4WLH7	6	7	6
A0A0C4WLH9	6	6	7
A0A0C4WM36	6	6	7
A0A0C4WNF7	7	6	6
A0A0C4WNK7	7	6	6
A0A0C4WNX5	6	6	7
A0A0C4WPD8	7	7	5
A0A0C4WQ51	8	6	5
A0A0C4WQ56	5	7	7
A0A0C4WQR9	4	5	10
A0A0C4WR18	7	6	6
A0A0C4WR76	4	7	8
A0A0C4WRB5	7	5	7
A0A0C4WRD8	7	7	5
A0A0C4WRN5	7	7	5
A0A0C4WSV9	6	5	8
A0A0C4WSW7	6	7	6
A0A0C4WSY7	6	7	6
A0A0C4WT95	5	8	6
A0A0C4WUB4	6	6	7
A0A0C4WUB5	6	7	6
A0A0C4WUT4	6	6	7
A0A0C4WUV0	5	7	7
A0A0C4WFU7	8	5	7
A0A0C4WGQ8	6	7	7
A0A0C4WH48	6	7	7
A0A0C4WHX6	6	7	7
A0A0C4WIF5	6	7	7
A0A0C4WIR7	7	7	6
A0A0C4WIS8	6	8	6
A0A0C4WJ40	7	6	7
A0A0C4WJE7	7	6	7
A0A0C4WJF7	5	8	7
A0A0C4WK56	8	6	6
A0A0C4WK74	7	6	7
A0A0C4WKE7	7	7	6
A0A0C4WMG4	7	7	6
A0A0C4WMT7	6	7	7
A0A0C4WNU3	5	8	7
A0A0C4WNU5	6	7	7
A0A0C4WPR0	7	5	8
A0A0C4WQP0	6	7	7
A0A0C4WQS8	5	8	7
A0A0C4WR43	7	6	7
A0A0C4WRC8	7	7	6
A0A0C4WRY1	5	6	9
A0A0C4WS35	6	7	7
A0A0C4WSF4	8	6	6
A0A0C4WSV3	6	7	7
A0A0C4WSZ5	6	7	7
A0A0C4WU11	7	7	6
A0A0C4WU62	7	6	7
A0A0C4WUN8	7	7	6
A0A0C4WUQ1	6	8	6
A0A0C4WUQ4	7	6	7
A0A0C4WUZ0	5	7	8
A0A0C4WVR8	7	7	6
A0A0C4WVU6	6	7	7
A0A0C4WXD8	6	7	7
A0A0C4WFR9	8	6	7
A0A0C4WGM3	10	4	7
A0A0C4WIA4	7	7	7
A0A0C4WII1	8	7	6
A0A0C4WIM5	7	7	7
A0A0C4WJC0	8	8	5
A0A0C4WJL2	8	7	6
A0A0C4WKH7	7	7	7
A0A0C4WKU7	6	7	8
A0A0C4WLU4	7	7	7
A0A0C4WN41	7	7	7
A0A0C4WN81	7	6	8
A0A0C4WNW4	8	8	5
A0A0C4WP66	7	7	7
A0A0C4WPV3	8	8	5
A0A0C4WQ33	7	8	6
A0A0C4WQ61	8	7	6
A0A0C4WQC1	7	7	7
A0A0C4WQE3	8	5	8
A0A0C4WQG6	7	7	7
A0A0C4WR14	8	7	6
A0A0C4WRA5	8	5	8
A0A0C4WRG3	7	7	7
A0A0C4WRY0	6	7	8
A0A0C4WS14	7	7	7
A0A0C4WSM9	7	7	7
A0A0C4WT38	7	7	7
A0A0C4WTU7	7	7	7
A0A0C4WTV5	7	7	7
A0A0C4WUC7	8	6	7
A0A0C4WUX3	7	7	7
A0A0C4WXY1	7	8	6
A0A0C4WGW0	6	8	8
A0A0C4WH07	7	8	7
A0A0C4WH77	7	8	7
A0A0C4WIN1	7	8	7
A0A0C4WIP9	8	6	8
A0A0C4WIT6	7	7	8
A0A0C4WIX5	6	8	8
A0A0C4WJ61	8	7	7
A0A0C4WJL1	7	7	8
A0A0C4WK03	6	8	8
A0A0C4WK71	7	6	9
A0A0C4WKC3	8	6	8
A0A0C4WL16	8	7	7
A0A0C4WL34	7	8	7
A0A0C4WL63	8	8	6
A0A0C4WLC3	7	8	7
A0A0C4WLC7	7	8	7
A0A0C4WMP0	8	8	6
A0A0C4WMW0	8	6	8
A0A0C4WMX2	8	8	6
A0A0C4WN72	6	9	7
A0A0C4WP31	7	6	9
A0A0C4WQD4	8	6	8
A0A0C4WQQ0	8	8	6
A0A0C4WQX9	7	7	8
A0A0C4WQY9	8	8	6
A0A0C4WS58	7	7	8
A0A0C4WSU2	8	8	6
A0A0C4WT06	7	9	6
A0A0C4WT31	8	6	8
A0A0C4WT63	10	6	6
A0A0C4WUJ6	6	7	9
A0A0C4WUS7	7	8	7
A0A0C4WUU3	10	4	8
A0A0C4WUU8	7	7	8
A0A0C4WWW7	9	7	6
A0A0C4WXX2	8	7	7
A0A0C4WH88	8	8	7
A0A0C4WIH5	7	9	7
A0A0C4WIK5	5	9	9
A0A0C4WIY9	8	7	8
A0A0C4WJ41	7	8	8
A0A0C4WJE8	7	8	8
A0A0C4WK16	7	8	8
A0A0C4WK19	8	7	8
A0A0C4WKS8	5	10	8
A0A0C4WL00	7	8	8
A0A0C4WLB1	8	7	8
A0A0C4WLL0	8	8	7
A0A0C4WM57	8	7	8
A0A0C4WN06	8	8	7
A0A0C4WN56	8	8	7
A0A0C4WN66	7	7	9
A0A0C4WN75	6	8	9
A0A0C4WNI1	8	8	7
A0A0C4WNT5	8	7	8
A0A0C4WP37	7	7	9
A0A0C4WPX6	6	9	8
A0A0C4WPZ6	9	7	7
A0A0C4WQ53	7	7	9
A0A0C4WQ60	8	7	8
A0A0C4WQC3	8	8	7
A0A0C4WQR1	8	9	6
A0A0C4WT90	7	8	8
A0A0C4WVV2	7	8	8
A0A0C4WXT4	7	8	8
A0A0C4WI44	5	9	10
A0A0C4WIU3	8	8	8
A0A0C4WJK9	8	9	7
A0A0C4WK41	7	8	9
A0A0C4WKR0	7	9	8
A0A0C4WKV5	8	8	8
A0A0C4WL47	8	7	9
A0A0C4WLP5	8	8	8
A0A0C4WM25	9	8	7
A0A0C4WMZ8	6	8	10
A0A0C4WQP6	8	9	7
A0A0C4WR85	7	9	8
A0A0C4WS13	9	7	8
A0A0C4WS39	8	8	8
A0A0C4WS52	9	7	8
A0A0C4WSP0	7	8	9
A0A0C4WTM1	8	7	9
A0A0C4WVZ4	8	8	8
A0A0C4WVZ7	8	9	7
A0A0C4WW04	9	6	9
A0A0C4WIC3	10	7	8
A0A0C4WID3	8	8	9
A0A0C4WIM0	11	8	6
A0A0C4WKZ5	8	8	9
A0A0C4WL45	8	10	7
A0A0C4WLA3	7	10	8
A0A0C4WLB2	7	9	9
A0A0C4WME3	8	9	8
A0A0C4WNA3	8	9	8
A0A0C4WNE0	7	9	9
A0A0C4WP04	9	8	8
A0A0C4WP76	9	8	8
A0A0C4WQD6	8	8	9
A0A0C4WR73	9	7	9
A0A0C4WRC2	7	9	9
A0A0C4WRW3	8	7	10
A0A0C4WTQ4	9	8	8
A0A0C4WU04	9	7	9
A0A0C4WUP7	9	8	8
A0A0C4WWV8	9	7	9
A0A0C4WX38	11	7	7
A0A0C4WFR5	8	9	9
A0A0C4WGP4	12	8	6
A0A0C4WHF8	8	9	9
A0A0C4WI60	14	5	7
A0A0C4WIM7	10	8	8
A0A0C4WIR8	8	10	8
A0A0C4WIU1	9	9	8
A0A0C4WIU7	8	9	9
A0A0C4WJ46	9	8	9
A0A0C4WK27	8	8	10
A0A0C4WKJ1	9	8	9
A0A0C4WM72	9	8	9
A0A0C4WMC6	8	10	8
A0A0C4WMN9	9	8	9
A0A0C4WN80	10	8	8
A0A0C4WN92	8	9	9
A0A0C4WND7	10	8	8
A0A0C4WNN0	10	8	8
A0A0C4WNV6	8	9	9
A0A0C4WP38	9	8	9
A0A0C4WQP8	9	9	8
A0A0C4WQR2	8	9	9
A0A0C4WR81	7	9	10
A0A0C4WRE1	7	10	9
A0A0C4WRH5	9	9	8
A0A0C4WS10	9	8	9
A0A0C4WT57	9	8	9
A0A0C4WUZ8	10	8	8
A0A0C4WXT8	9	8	9
A0A0C4WG27	9	9	9
A0A0C4WGG8	8	9	10
A0A0C4WID1	9	8	10
A0A0C4WIT0	10	9	8
A0A0C4WJY4	8	9	10
A0A0C4WK55	8	12	7
A0A0C4WKY3	10	8	9
A0A0C4WLH1	8	9	10
A0A0C4WMQ3	9	9	9
A0A0C4WNF6	8	9	10
A0A0C4WNJ5	10	7	10
A0A0C4WNQ4	9	9	9
A0A0C4WPI5	9	9	9
A0A0C4WPW8	9	9	9
A0A0C4WQ04	13	6	8
A0A0C4WQ18	9	8	10
A0A0C4WRK8	8	9	10
A0A0C4WRV1	9	9	9
A0A0C4WRX5	7	12	8
A0A0C4WS60	9	10	8
A0A0C4WSE7	9	9	9
A0A0C4WSL5	7	12	8
A0A0C4WTA8	9	8	10
A0A0C4WU81	7	12	8
A0A0C4WV38	9	9	9
A0A0C4WGP6	11	7	10
A0A0C4WGV7	7	11	10
A0A0C4WIJ1	8	10	10
A0A0C4WIQ2	10	9	9
A0A0C4WIZ4	9	8	11
A0A0C4WK18	10	8	10
A0A0C4WMM1	9	9	10
A0A0C4WNK6	9	9	10
A0A0C4WNQ8	8	10	10
A0A0C4WPE0	11	8	9
A0A0C4WPG7	10	9	9
A0A0C4WPZ3	8	11	9
A0A0C4WQL1	8	10	10
A0A0C4WR01	13	5	10
A0A0C4WRV7	10	9	9
A0A0C4WTV9	9	10	9
A0A0C4WTW7	8	10	10
A0A0C4WU06	10	9	9
A0A0C4WU24	10	9	9
A0A0C4WUB7	17	4	7
A0A0C4WUJ7	9	10	9
A0A0C4WV43	10	9	9
A0A0C4WWC3	8	11	9
A0A0C4WFQ5	9	10	10
A0A0C4WFR0	9	9	11
A0A0C4WIT7	9	10	10
A0A0C4WJ72	11	9	9
A0A0C4WJM3	10	9	10
A0A0C4WKA8	9	11	9
A0A0C4WKN4	9	10	10
A0A0C4WKZ0	10	9	10
A0A0C4WL33	10	9	10
A0A0C4WLR5	10	10	9
A0A0C4WMT4	10	10	9
A0A0C4WMX0	10	10	9
A0A0C4WN77	10	9	10
A0A0C4WNB4	10	9	10
A0A0C4WQ14	10	9	10
A0A0C4WQ84	9	9	11
A0A0C4WQL9	10	10	9
A0A0C4WQR6	10	11	8
A0A0C4WSF8	9	11	9
A0A0C4WWL5	10	9	10
A0A0C4WHB1	11	9	10
A0A0C4WJE4	10	10	10
A0A0C4WJQ4	10	10	10
A0A0C4WKB7	10	9	11
A0A0C4WKK4	11	9	10
A0A0C4WLE6	11	9	10
A0A0C4WLQ8	10	10	10
A0A0C4WMU7	11	9	10
A0A0C4WNG5	9	11	10
A0A0C4WNH5	11	10	9
A0A0C4WNJ8	10	10	10
A0A0C4WNV3	9	10	11
A0A0C4WP51	10	10	10
A0A0C4WPE8	10	10	10
A0A0C4WQD7	11	9	10
A0A0C4WR92	10	10	10
A0A0C4WT30	10	11	9
A0A0C4WTA6	11	10	9
A0A0C4WUM0	11	9	10
A0A0C4WFQ1	10	11	10
A0A0C4WFV1	11	10	10
A0A0C4WLA2	11	10	10
A0A0C4WMC9	10	10	11
A0A0C4WMH7	13	9	9
A0A0C4WMS3	11	10	10
A0A0C4WNY0	10	11	10
A0A0C4WP56	10	11	10
A0A0C4WPX9	10	10	11
A0A0C4WQ63	11	9	11
A0A0C4WTJ8	10	10	11
A0A0C4WUU5	10	11	10
A0A0C4WV31	11	10	10
A0A0C4WWI9	10	10	11
A0A0C4WH71	11	11	10
A0A0C4WH95	11	11	10
A0A0C4WHT6	10	10	12
A0A0C4WIN0	11	9	12
A0A0C4WK21	11	12	9
A0A0C4WKH1	11	8	13
A0A0C4WKP4	11	10	11
A0A0C4WL89	12	10	10
A0A0C4WLK5	11	11	10
A0A0C4WLV5	11	11	10
A0A0C4WNR2	11	10	11
A0A0C4WP53	11	9	12
A0A0C4WPQ9	11	11	10
A0A0C4WQP1	10	11	11
A0A0C4WQT0	10	11	11
A0A0C4WRC6	11	12	9
A0A0C4WRK4	10	11	11
A0A0C4WST7	10	11	11
A0A0C4WU03	11	10	11
A0A0C4WVY5	10	11	11
A0A0C4WGI8	12	10	11
A0A0C4WHG6	10	11	12
A0A0C4WIG9	11	11	11
A0A0C4WIJ0	10	11	12
A0A0C4WIL6	11	10	12
A0A0C4WIT5	11	11	11
A0A0C4WJN8	10	12	11
A0A0C4WK25	10	11	12
A0A0C4WMH0	10	12	11
A0A0C4WMJ9	9	12	12
A0A0C4WP62	11	11	11
A0A0C4WP67	11	10	12
A0A0C4WQ29	12	11	10
A0A0C4WQD5	10	12	11
A0A0C4WQF2	10	11	12
A0A0C4WQX8	11	11	11
A0A0C4WRI4	12	11	10
A0A0C4WS11	11	11	11
A0A0C4WS47	11	11	11
A0A0C4WS49	14	9	10
A0A0C4WTW5	11	11	11
A0A0C4WVU2	11	11	11
A0A0C4WFH6	12	10	12
A0A0C4WI22	10	12	12
A0A0C4WJU9	13	10	11
A0A0C4WLQ3	11	10	13
A0A0C4WM38	10	12	12
A0A0C4WM71	11	10	13
A0A0C4WMQ1	12	10	12
A0A0C4WNM0	11	12	11
A0A0C4WNS9	12	10	12
A0A0C4WQS2	11	12	11
A0A0C4WQY2	11	11	12
A0A0C4WR82	10	12	12
A0A0C4WUN6	10	13	11
A0A0C4WUT9	11	11	12
A0A0C4WUY2	11	11	12
A0A0C4WUY5	12	10	12
A0A0C4WWC1	12	11	11
A0A0C4WXZ6	12	10	12
A0A0C4WH82	11	12	12
A0A0C4WIJ9	14	10	11
A0A0C4WJ19	11	12	12
A0A0C4WJH0	9	11	15
A0A0C4WJV0	11	13	11
A0A0C4WKE1	11	12	12
A0A0C4WLA6	12	11	12
A0A0C4WMZ1	12	13	10
A0A0C4WN26	14	9	12
A0A0C4WNN4	12	11	12
A0A0C4WPV5	11	13	11
A0A0C4WQA2	11	11	13
A0A0C4WSM6	11	12	12
A0A0C4WT52	11	12	12
A0A0C4WTM8	15	8	12
A0A0C4WTT9	12	11	12
A0A0C4WTV4	12	12	11
A0A0C4WW65	10	13	12
A0A0C4WGN8	12	12	12
A0A0C4WHV9	12	12	12
A0A0C4WJ13	12	12	12
A0A0C4WJE2	12	12	12
A0A0C4WKP3	13	12	11
A0A0C4WL60	12	12	12
A0A0C4WMB3	12	12	12
A0A0C4WN24	12	12	12
A0A0C4WN95	12	12	12
A0A0C4WNI6	12	11	13
A0A0C4WPF4	13	12	11
A0A0C4WPY2	12	13	11
A0A0C4WQ81	9	13	14
A0A0C4WSF3	11	12	13
A0A0C4WTR5	11	12	13
A0A0C4WWM9	13	12	11
A0A0C4WGM7	12	10	15
A0A0C4WGX5	13	13	11
A0A0C4WJB9	12	11	14
A0A0C4WKU5	11	12	14
A0A0C4WLN8	12	13	12
A0A0C4WNC2	13	12	12
A0A0C4WQ10	13	12	12
A0A0C4WQ72	12	12	13
A0A0C4WQL6	12	13	12
A0A0C4WQY8	11	11	15
A0A0C4WRA8	12	13	12
A0A0C4WIS3	13	12	13
A0A0C4WJ53	12	14	12
A0A0C4WJB4	12	12	14
A0A0C4WJL6	14	12	12
A0A0C4WJP4	13	13	12
A0A0C4WJR4	13	13	12
A0A0C4WJX9	13	11	14
A0A0C4WK98	13	12	13
A0A0C4WKF0	12	13	13
A0A0C4WKK9	12	12	14
A0A0C4WMZ3	14	11	13
A0A0C4WPT8	13	12	13
A0A0C4WPX0	12	12	14
A0A0C4WPY9	13	13	12
A0A0C4WRA0	12	13	13
A0A0C4WRN0	14	15	9
A0A0C4WSH7	13	12	13
A0A0C4WSS4	13	13	12
A0A0C4WSU9	12	13	13
A0A0C4WUK2	12	13	13
A0A0C4WUW7	12	13	13
A0A0C4WVJ8	12	13	13
A0A0C4WG24	11	13	15
A0A0C4WGM6	12	13	14
A0A0C4WHM1	13	13	13
A0A0C4WIB1	13	13	13
A0A0C4WKE8	13	12	14
A0A0C4WNL8	13	12	14
A0A0C4WNZ0	12	13	14
A0A0C4WQX5	14	13	12
A0A0C4WU20	12	15	12
A0A0C4WUX8	14	13	12
A0A0C4WVD1	14	13	12
A0A0C4WW14	14	12	13
A0A0C4WFX1	13	13	14
A0A0C4WG17	14	13	13
A0A0C4WGQ1	14	11	15
A0A0C4WHV1	15	13	12
A0A0C4WJG5	13	13	14
A0A0C4WKM2	15	12	13
A0A0C4WKN1	14	12	14
A0A0C4WLE1	18	10	12
A0A0C4WM66	14	14	12
A0A0C4WN01	13	11	16
A0A0C4WN63	13	13	14
A0A0C4WPA8	12	13	15
A0A0C4WPU3	13	13	14
A0A0C4WS32	12	14	14
A0A0C4WS61	13	13	14
A0A0C4WSA0	11	14	15
A0A0C4WSD1	12	14	14
A0A0C4WU56	13	13	14
A0A0C4WXC1	13	14	13
A0A0C4WG60	14	14	13
A0A0C4WIV0	13	14	14
A0A0C4WIW7	13	14	14
A0A0C4WJB1	15	13	13
A0A0C4WK90	14	13	14
A0A0C4WND0	13	15	13
A0A0C4WNW2	13	14	14
A0A0C4WPU7	14	13	14
A0A0C4WQ47	15	14	12
A0A0C4WQA8	13	14	14
A0A0C4WQE6	14	13	14
A0A0C4WRC0	13	13	15
A0A0C4WS06	13	14	14
A0A0C4WSP5	13	15	13
A0A0C4WUJ1	13	14	14
A0A0C4WVS4	11	15	15
A0A0C4WJS0	15	13	14
A0A0C4WKC2	15	14	13
A0A0C4WKE6	11	15	16
A0A0C4WL84	14	14	14
A0A0C4WLF0	13	15	14
A0A0C4WLK8	15	13	14
A0A0C4WLZ0	16	14	12
A0A0C4WM59	15	13	14
A0A0C4WMV9	13	14	15
A0A0C4WNK2	13	14	15
A0A0C4WPB6	14	15	13
A0A0C4WPY4	14	13	15
A0A0C4WQD0	13	15	14
A0A0C4WRA9	14	14	14
A0A0C4WRQ3	16	14	12
A0A0C4WTQ1	13	15	14
A0A0C4WVU0	14	15	13
A0A0C4WWR6	15	14	13
A0A0C4WKB1	13	14	16
A0A0C4WLH5	19	9	15
A0A0C4WPM4	14	14	15
A0A0C4WPU6	19	10	14
A0A0C4WQA5	15	14	14
A0A0C4WQV3	14	15	14
A0A0C4WSL9	13	14	16
A0A0C4WUR9	13	15	15
A0A0C4WW63	16	13	14
A0A0C4WHE2	16	15	13
A0A0C4WHW8	14	14	16
A0A0C4WIV4	14	15	15
A0A0C4WK88	16	14	14
A0A0C4WKI0	22	9	13
A0A0C4WKP1	16	14	14
A0A0C4WL82	14	15	15
A0A0C4WLI9	15	15	14
A0A0C4WM43	15	14	15
A0A0C4WN08	15	15	14
A0A0C4WQV2	14	15	15
A0A0C4WR32	15	16	13
A0A0C4WU61	16	14	14
A0A0C4WGV2	14	14	17
A0A0C4WIU4	15	17	13
A0A0C4WJJ8	14	15	16
A0A0C4WJN7	16	13	16
A0A0C4WKT7	15	15	15
A0A0C4WKW0	15	16	14
A0A0C4WLW6	15	15	15
A0A0C4WM56	15	15	15
A0A0C4WML0	15	15	15
A0A0C4WMR3	16	15	14
A0A0C4WN31	16	14	15
A0A0C4WN83	15	14	16
A0A0C4WNM6	15	15	15
A0A0C4WP19	15	14	16
A0A0C4WP58	13	16	16
A0A0C4WPG5	15	16	14
A0A0C4WPT1	16	14	15
A0A0C4WPW2	25	10	10
A0A0C4WPZ2	15	16	14
A0A0C4WQB8	15	15	15
A0A0C4WRR3	16	15	14
A0A0C4WH59	18	13	15
A0A0C4WHW0	15	16	15
A0A0C4WJ81	14	17	15
A0A0C4WJY0	16	15	15
A0A0C4WM08	14	16	16
A0A0C4WM44	16	15	15
A0A0C4WM70	16	14	16
A0A0C4WNS6	15	15	16
A0A0C4WGV0	15	17	15
A0A0C4WIT3	14	15	18
A0A0C4WJF4	15	16	16
A0A0C4WK61	16	16	15
A0A0C4WMJ7	15	16	16
A0A0C4WQ43	15	17	15
A0A0C4WQD9	16	16	15
A0A0C4WR03	17	15	15
A0A0C4WRG8	16	16	15
A0A0C4WV66	16	17	14
A0A0C4WWV9	15	15	17
A0A0C4WG26	16	16	16
A0A0C4WGX3	16	16	16
A0A0C4WII7	20	13	15
A0A0C4WJQ6	16	16	16
A0A0C4WKY2	15	17	16
A0A0C4WMG7	17	16	15
A0A0C4WR09	16	16	16
A0A0C4WS72	18	15	15
A0A0C4WUE1	15	16	17
A0A0C4WHH9	17	15	17
A0A0C4WJI6	15	18	16
A0A0C4WJU3	17	17	15
A0A0C4WN82	19	13	17
A0A0C4WPR4	12	21	16
A0A0C4WQ77	16	17	16
A0A0C4WR58	15	17	17
A0A0C4WTM4	16	15	18
A0A0C4WU07	18	15	16
A0A0C4WH14	15	19	16
A0A0C4WHA9	16	17	17
A0A0C4WKR1	15	18	17
A0A0C4WKY6	17	16	17
A0A0C4WL69	17	17	16
A0A0C4WP26	15	17	18
A0A0C4WR15	17	17	16
A0A0C4WRZ5	20	13	17
A0A0C4WSZ8	15	19	16
A0A0C4WTR8	17	17	16
A0A0C4WU17	15	18	17
A0A0C4WGR0	16	18	17
A0A0C4WIT1	16	17	18
A0A0C4WJR1	17	17	17
A0A0C4WJT8	17	17	17
A0A0C4WK70	17	16	18
A0A0C4WP35	16	17	18
A0A0C4WPY5	18	16	17
A0A0C4WQE2	18	17	16
A0A0C4WQT7	24	11	16
A0A0C4WQV7	17	16	18
A0A0C4WR13	16	18	17
A0A0C4WTR3	18	17	16
A0A0C4WGK0	20	16	16
A0A0C4WHJ2	17	15	20
A0A0C4WJ02	18	17	17
A0A0C4WKT9	18	16	18
A0A0C4WN15	16	18	18
A0A0C4WPR3	18	17	17
A0A0C4WR97	18	17	17
A0A0C4WRB7	17	17	18
A0A0C4WS15	17	18	17
A0A0C4WFN6	16	18	19
A0A0C4WIR0	17	19	17
A0A0C4WJG1	17	19	17
A0A0C4WJT0	18	17	18
A0A0C4WKZ7	16	18	19
A0A0C4WMS2	17	18	18
A0A0C4WN52	17	17	19
A0A0C4WQR3	18	17	18
A0A0C4WVU4	18	17	18
A0A0C4WHU7	18	19	17
A0A0C4WJ77	16	18	20
A0A0C4WN65	19	17	18
A0A0C4WV64	20	17	17
A0A0C4WIH3	17	19	19
A0A0C4WK28	15	19	21
A0A0C4WK87	18	18	19
A0A0C4WN44	19	17	19
A0A0C4WPX3	19	17	19
A0A0C4WTF3	19	18	18
A0A0C4WUT6	19	19	17
A0A0C4WUZ3	18	18	19
A0A0C4WV63	20	19	16
A0A0C4WGZ4	20	17	19
A0A0C4WSJ8	19	18	19
A0A0C4WTE1	18	18	20
A0A0C4WJ08	19	20	18
A0A0C4WJW8	20	18	19
A0A0C4WLF7	19	19	19
A0A0C4WMM0	18	19	20
A0A0C4WPA7	21	17	19
A0A0C4WPR7	20	19	18
A0A0C4WQE4	20	18	19
A0A0C4WS56	18	18	21
A0A0C4WW87	19	19	19
A0A0C4WGZ2	18	20	20
A0A0C4WIR3	19	21	18
A0A0C4WQC5	20	19	19
A0A0C4WQW1	19	19	20
A0A0C4WRZ4	22	18	18
A0A0C4WT17	19	19	20
A0A0C4WWW2	19	21	19
A0A0C4WIY0	21	18	21
A0A0C4WKP7	20	20	20
A0A0C4WL22	20	21	19
A0A0C4WL53	20	20	20
A0A0C4WMJ6	19	20	21
A0A0C4WMR2	18	21	21
A0A0C4WQF9	22	19	19
A0A0C4WRC4	21	22	17
A0A0C4WKU4	17	22	22
A0A0C4WMY4	21	20	20
A0A0C4WNJ1	20	22	19
A0A0C4WP83	21	21	19
A0A0C4WPH1	20	20	21
A0A0C4WPP5	20	19	22
A0A0C4WQF5	20	20	21
A0A0C4WRE9	22	21	18
A0A0C4WGN0	20	22	20
A0A0C4WL15	20	22	20
A0A0C4WNQ6	20	22	20
A0A0C4WGQ3	21	19	23
A0A0C4WJF8	23	19	21
A0A0C4WL86	22	20	21
A0A0C4WM90	22	22	19
A0A0C4WTD9	20	20	23
A0A0C4WP48	22	21	21
A0A0C4WPD7	20	23	21
A0A0C4WQG0	23	22	19
A0A0C4WJZ9	21	22	22
A0A0C4WM87	23	22	20
A0A0C4WN07	21	22	22
A0A0C4WPE4	27	18	20
A0A0C4WUB0	20	23	22
A0A0C4WVR5	22	23	20
A0A0C4WJ31	21	23	22
A0A0C4WLR1	23	22	21
A0A0C4WMR7	23	21	22
A0A0C4WN58	22	20	24
A0A0C4WPA0	22	23	21
A0A0C4WRB3	23	21	22
A0A0C4WSY8	20	24	22
A0A0C4WUZ4	23	21	22
A0A0C4WH20	22	22	23
A0A0C4WHT4	22	22	23
A0A0C4WKV7	20	24	23
A0A0C4WRT7	23	23	21
A0A0C4WSX0	29	18	20
A0A0C4WFU4	22	24	22
A0A0C4WLN2	22	23	23
A0A0C4WQL8	24	20	24
A0A0C4WIJ5	26	21	22
A0A0C4WJD1	24	23	22
A0A0C4WK92	28	20	21
A0A0C4WKW4	24	21	24
A0A0C4WRV0	22	24	23
A0A0C4WTE5	22	23	24
A0A0C4WUR3	23	23	23
A0A0C4WVI6	23	23	23
A0A0C4WK51	23	24	23
A0A0C4WLU6	22	24	24
A0A0C4WQD3	23	23	24
A0A0C4WQP3	22	23	25
A0A0C4WRG6	23	24	23
A0A0C4WSJ3	24	22	24
A0A0C4WK57	23	25	23
A0A0C4WP80	23	23	25
A0A0C4WQH8	25	23	23
A0A0C4WRS8	24	24	23
A0A0C4WS79	24	24	23
A0A0C4WU10	23	23	25
A0A0C4WKJ2	22	26	24
A0A0C4WKL8	26	23	23
A0A0C4WQ05	25	22	25
A0A0C4WQK9	24	25	23
A0A0C4WRY4	22	26	24
A0A0C4WUZ5	24	23	25
A0A0C4WVL5	24	24	24
A0A0C4WGW8	23	26	24
A0A0C4WNU6	30	18	25
A0A0C4WQJ8	23	27	23
A0A0C4WR29	25	24	24
A0A0C4WTR1	25	24	24
A0A0C4WHZ3	22	27	25
A0A0C4WJ84	25	25	24
A0A0C4WJ98	31	18	25
A0A0C4WPA4	25	24	25
A0A0C4WPR8	23	25	26
A0A0C4WQ46	30	19	25
A0A0C4WQN6	24	24	26
A0A0C4WQT5	26	25	23
A0A0C4WSE3	24	26	24
A0A0C4WVR0	24	25	25
A0A0C4WPI8	26	24	25
A0A0C4WR87	26	23	26
A0A0C4WHX8	24	27	25
A0A0C4WMR0	24	27	25
A0A0C4WMY8	24	26	26
A0A0C4WN28	25	25	26
A0A0C4WQC0	25	25	26
A0A0C4WQN3	28	24	24
A0A0C4WIN6	26	26	25
A0A0C4WPG9	25	27	25
A0A0C4WPH4	26	26	25
A0A0C4WS75	26	26	25
A0A0C4WHL5	28	24	26
A0A0C4WUS4	26	26	26
A0A0C4WH60	27	26	26
A0A0C4WJK7	26	25	28
A0A0C4WP54	25	27	27
A0A0C4WRC5	28	26	26
A0A0C4WU59	27	27	27
A0A0C4WFS8	26	27	29
A0A0C4WJT2	28	27	27
A0A0C4WLW7	26	28	28
A0A0C4WQG9	28	27	27
A0A0C4WKS1	27	28	28
A0A0C4WKU8	28	27	28
A0A0C4WP89	27	29	27
A0A0C4WQ50	29	24	30
A0A0C4WTF0	27	28	28
A0A0C4WVA9	28	30	25
A0A0C4WVX9	34	27	22
A0A0C4WHT3	27	29	28
A0A0C4WM60	27	29	28
A0A0C4WII9	29	27	29
A0A0C4WKB8	29	25	31
A0A0C4WKW8	28	28	29
A0A0C4WNA1	28	30	27
A0A0C4WUY1	28	30	27
A0A0C4WKA2	31	29	26
A0A0C4WKZ4	27	30	29
A0A0C4WMU3	29	27	30
A0A0C4WI87	38	22	27
A0A0C4WMT0	32	27	28
A0A0C4WP27	28	29	30
A0A0C4WQB5	29	28	30
A0A0C4WQG5	29	29	29
A0A0C4WIQ3	30	30	28
A0A0C4WKW1	28	28	32
A0A0C4WLD5	35	25	28
A0A0C4WJZ6	31	30	29
A0A0C4WIE8	34	24	33
A0A0C4WN46	33	28	30
A0A0C4WRD3	29	33	29
A0A0C4WGX1	38	23	31
A0A0C4WJH8	30	31	31
A0A0C4WTF6	29	31	32
A0A0C4WGN6	29	33	31
A0A0C4WJW4	30	32	31
A0A0C4WKB0	31	32	30
A0A0C4WP45	30	32	31
A0A0C4WQB3	31	32	30
A0A0C4WR21	29	32	32
A0A0C4WSY6	30	31	32
A0A0C4WK78	32	33	29
A0A0C4WMV1	32	32	30
A0A0C4WPH6	34	29	31
A0A0C4WUC0	31	32	31
A0A0C4WL75	31	31	33
A0A0C4WNF0	31	31	33
A0A0C4WRG5	32	32	31
A0A0C4WUE3	31	31	33
A0A0C4WIE9	31	33	32
A0A0C4WGM5	34	32	31
A0A0C4WII2	32	32	33
A0A0C4WIX6	30	32	35
A0A0C4WML6	33	33	31
A0A0C4WRL7	32	32	33
A0A0C4WGQ5	33	33	32
A0A0C4WM75	31	33	34
A0A0C4WMU1	32	34	32
A0A0C4WTP4	31	35	32
A0A0C4WQB7	40	30	29
A0A0C4WNP4	32	35	33
A0A0C4WUR6	32	35	33
A0A0C4WH44	32	35	34
A0A0C4WKP5	34	36	32
A0A0C4WTD1	32	36	34
A0A0C4WTJ7	33	35	35
A0A0C4WJT4	35	35	34
A0A0C4WHC8	39	30	36
A0A0C4WJL3	35	36	35
A0A0C4WKU2	35	35	36
A0A0C4WQM7	36	35	35
A0A0C4WK63	36	37	34
A0A0C4WK81	39	32	36
A0A0C4WKN7	37	37	34
A0A0C4WQ88	34	37	37
A0A0C4WT43	36	36	36
A0A0C4WIB4	37	36	36
A0A0C4WLB9	36	38	35
A0A0C4WPW6	36	36	37
A0A0C4WQ69	36	38	36
A0A0C4WVW6	35	38	38
A0A0C4WFV6	38	39	36
A0A0C4WM26	38	38	37
A0A0C4WSV5	40	35	38
A0A0C4WSX5	40	37	36
A0A0C4WUA7	38	38	37
A0A0C4WIB3	38	38	38
A0A0C4WIY8	36	38	40
A0A0C4WQA9	36	39	39
A0A0C4WQK3	38	38	38
A0A0C4WQH4	37	40	38
A0A0C4WM19	38	41	37
A0A0C4WPD0	40	39	37
A0A0C4WK09	41	37	39
A0A0C4WIS2	39	42	37
A0A0C4WIZ0	38	39	41
A0A0C4WKV1	38	39	41
A0A0C4WQ02	38	39	42
A0A0C4WJQ7	41	36	43
A0A0C4WNS8	43	41	36
A0A0C4WP96	39	38	43
A0A0C4WNY3	40	41	40
A0A0C4WNZ3	41	39	43
A0A0C4WPB2	41	39	44
A0A0C4WIX1	45	41	39
A0A0C4WQ64	40	43	42
A0A0C4WLP0	41	44	42
A0A0C4WJR3	44	42	43
A0A0C4WH09	42	44	44
A0A0C4WVX7	44	41	47
A0A0C4WL09	53	37	43
A0A0C4WRN8	46	41	46
A0A0C4WTN5	45	45	43
A0A0C4WKD6	45	47	42
A0A0C4WK48	45	46	44
A0A0C4WMT9	45	47	47
A0A0C4WNA5	45	47	47
A0A0C4WKH2	47	46	47
A0A0C4WNA4	49	47	47
A0A0C4WNS3	49	47	47
A0A0C4WVU8	46	47	50
A0A0C4WGQ7	49	46	49
A0A0C4WH55	48	52	45
A0A0C4WPS3	53	44	48
A0A0C4WP28	56	43	47
A0A0C4WMV5	55	47	48
A0A0C4WI98	50	50	51
A0A0C4WJI2	50	50	52
A0A0C4WS16	49	52	51
A0A0C4WMN7	51	53	50
A0A0C4WKR6	49	53	53
A0A0C4WNS5	51	54	52
A0A0C4WHH5	55	53	53
A0A0C4WLX8	57	53	53
A0A0C4WIB6	53	56	56
A0A0C4WWD4	54	58	55
A0A0C4WLY6	63	58	56
A0A0C4WQI2	57	60	61
A0A0C4WV60	60	61	60
A0A0C4WGC4	62	65	59
A0A0C4WVU9	61	63	65
A0A0C4WPC2	68	59	64
A0A0C4WQ79	64	65	64
A0A0C4WRT1	64	65	64
A0A0C4WM65	70	64	64
A0A0C4WJR6	71	63	71
A0A0C4WSI9	67	68	70
A0A0C4WNN2	69	73	73
A0A0C4WIK2	74	76	75
A0A0C4WTN3	74	77	78
A0A0C4WRV2	77	78	76
A0A0C4WNX3	82	75	77
A0A0C4WIV2	77	80	80
A0A0C4WJU7	83	77	78
A0A0C4WLP4	85	80	85
A0A0C4WTS2	88	80	82
A0A0C4WUV7	80	84	88
A0A0C4WQD8	90	82	87
A0A0C4WJV8	92	84	86
A0A0C4WVV1	100	91	96
A0A0C4WM01	103	96	102

## Sheet: FPb
Protein IDs	Peptides FPb-2	Peptides FPb-3	Peptides FPb-1
A0A0C4WFK0	2	0	0
A0A0C4WG22	0	2	0
A0A0C4WG38	2	0	0
A0A0C4WG54	2	0	0
A0A0C4WGC9	2	0	0
A0A0C4WGF5	2	0	0
A0A0C4WGN7	2	0	0
A0A0C4WGP7	0	0	2
A0A0C4WGP9	0	0	2
A0A0C4WGR2	0	2	0
A0A0C4WH33	2	0	0
A0A0C4WH89	2	0	0
A0A0C4WHD0	2	0	0
A0A0C4WHF5	2	0	0
A0A0C4WHG4	2	0	0
A0A0C4WIB9	0	2	0
A0A0C4WIF2	2	0	0
A0A0C4WII0	2	0	0
A0A0C4WIL1	0	0	2
A0A0C4WIL2	0	0	2
A0A0C4WIM0	0	0	2
A0A0C4WIP9	2	0	0
A0A0C4WIT6	2	0	0
A0A0C4WIW8	2	0	0
A0A0C4WIX8	2	0	0
A0A0C4WIY5	0	2	0
A0A0C4WJ16	2	0	0
A0A0C4WJ43	0	0	2
A0A0C4WJ45	0	2	0
A0A0C4WJ64	2	0	0
A0A0C4WJ83	2	0	0
A0A0C4WJA0	0	0	2
A0A0C4WJB9	2	0	0
A0A0C4WJE8	2	0	0
A0A0C4WJI1	2	0	0
A0A0C4WJJ8	2	0	0
A0A0C4WJK9	0	2	0
A0A0C4WJP0	2	0	0
A0A0C4WJP1	0	2	0
A0A0C4WJP7	2	0	0
A0A0C4WJQ3	2	0	0
A0A0C4WJR5	2	0	0
A0A0C4WJX7	0	2	0
A0A0C4WK41	2	0	0
A0A0C4WK62	2	0	0
A0A0C4WKA3	0	2	0
A0A0C4WKC1	2	0	0
A0A0C4WKG4	2	0	0
A0A0C4WKK5	2	0	0
A0A0C4WKK6	2	0	0
A0A0C4WKL5	2	0	0
A0A0C4WKU5	2	0	0
A0A0C4WKV2	0	0	2
A0A0C4WKX5	2	0	0
A0A0C4WL08	2	0	0
A0A0C4WL19	2	0	0
A0A0C4WL76	0	2	0
A0A0C4WLC0	2	0	0
A0A0C4WLD2	2	0	0
A0A0C4WLH8	2	0	0
A0A0C4WLL1	0	0	2
A0A0C4WLQ7	2	0	0
A0A0C4WLS9	2	0	0
A0A0C4WM47	2	0	0
A0A0C4WM77	2	0	0
A0A0C4WM96	2	0	0
A0A0C4WMA6	2	0	0
A0A0C4WMB6	2	0	0
A0A0C4WMH5	2	0	0
A0A0C4WMQ7	2	0	0
A0A0C4WMU6	0	0	2
A0A0C4WMV7	2	0	0
A0A0C4WMX4	2	0	0
A0A0C4WN10	0	2	0
A0A0C4WN37	2	0	0
A0A0C4WN40	2	0	0
A0A0C4WN92	2	0	0
A0A0C4WNC8	2	0	0
A0A0C4WNH3	0	0	2
A0A0C4WNL9	2	0	0
A0A0C4WNN9	0	0	2
A0A0C4WNT2	0	0	2
A0A0C4WNV4	2	0	0
A0A0C4WNY2	0	0	2
A0A0C4WP39	0	0	2
A0A0C4WP57	2	0	0
A0A0C4WPC6	2	0	0
A0A0C4WPI4	0	0	2
A0A0C4WPS7	2	0	0
A0A0C4WPT7	0	2	0
A0A0C4WPV4	2	0	0
A0A0C4WQ07	0	0	2
A0A0C4WQ61	0	2	0
A0A0C4WQ91	2	0	0
A0A0C4WQL0	0	0	2
A0A0C4WQS0	0	0	2
A0A0C4WQW4	2	0	0
A0A0C4WR15	0	0	2
A0A0C4WR40	2	0	0
A0A0C4WR55	0	0	2
A0A0C4WR66	2	0	0
A0A0C4WRB4	2	0	0
A0A0C4WRE1	2	0	0
A0A0C4WRF6	2	0	0
A0A0C4WRQ0	2	0	0
A0A0C4WRR3	2	0	0
A0A0C4WRW1	2	0	0
A0A0C4WRW9	2	0	0
A0A0C4WRZ1	0	2	0
A0A0C4WS23	2	0	0
A0A0C4WS57	0	2	0
A0A0C4WS60	2	0	0
A0A0C4WS74	2	0	0
A0A0C4WS98	0	0	2
A0A0C4WSI6	2	0	0
A0A0C4WSP0	0	0	2
A0A0C4WSQ0	2	0	0
A0A0C4WSQ5	0	0	2
A0A0C4WSY7	0	2	0
A0A0C4WSZ2	2	0	0
A0A0C4WT29	0	0	2
A0A0C4WT92	2	0	0
A0A0C4WT99	2	0	0
A0A0C4WTE6	0	0	2
A0A0C4WTI7	2	0	0
A0A0C4WTL0	2	0	0
A0A0C4WTQ1	2	0	0
A0A0C4WTQ7	2	0	0
A0A0C4WU04	0	0	2
A0A0C4WU07	0	0	2
A0A0C4WU08	0	0	2
A0A0C4WU89	2	0	0
A0A0C4WUE9	2	0	0
A0A0C4WUJ2	0	0	2
A0A0C4WUX6	0	0	2
A0A0C4WV09	0	0	2
A0A0C4WVD6	2	0	0
A0A0C4WVQ7	2	0	0
A0A0C4WW49	0	0	2
A0A0C4WWH4	2	0	0
A0A0C4WX14	0	2	0
A0A0C4WXC1	0	0	2
A0A0C4WY00	2	0	0
A0A0C4WFU7	3	0	0
A0A0C4WH98	3	0	0
A0A0C4WHA4	3	0	0
A0A0C4WHU7	0	0	3
A0A0C4WIK6	3	0	0
A0A0C4WIQ0	3	0	0
A0A0C4WIQ5	3	0	0
A0A0C4WIQ6	3	0	0
A0A0C4WIW6	3	0	0
A0A0C4WIY6	3	0	0
A0A0C4WJE1	0	3	0
A0A0C4WJG3	3	0	0
A0A0C4WK67	3	0	0
A0A0C4WK94	3	0	0
A0A0C4WKD4	0	0	3
A0A0C4WKJ6	3	0	0
A0A0C4WKY2	3	0	0
A0A0C4WL00	3	0	0
A0A0C4WL14	3	0	0
A0A0C4WMI8	3	0	0
A0A0C4WML7	3	0	0
A0A0C4WMZ0	3	0	0
A0A0C4WNG9	3	0	0
A0A0C4WNR2	3	0	0
A0A0C4WPB1	3	0	0
A0A0C4WPK7	3	0	0
A0A0C4WPS4	3	0	0
A0A0C4WPY5	0	0	3
A0A0C4WPZ8	0	0	3
A0A0C4WQ03	3	0	0
A0A0C4WQ49	3	0	0
A0A0C4WQW7	3	0	0
A0A0C4WRJ2	3	0	0
A0A0C4WRV3	3	0	0
A0A0C4WSG7	3	0	0
A0A0C4WT31	3	0	0
A0A0C4WTI2	3	0	0
A0A0C4WVJ0	3	0	0
A0A0C4WVN8	3	0	0
A0A0C4WVR2	3	0	0
A0A0C4WWK0	0	0	3
A0A0C4WXT4	3	0	0
A0A0C4WGK3	2	2	0
A0A0C4WHE9	2	0	2
A0A0C4WHF1	2	0	2
A0A0C4WHN3	4	0	0
A0A0C4WHP0	2	0	2
A0A0C4WIB0	2	2	0
A0A0C4WID7	0	2	2
A0A0C4WIF3	2	2	0
A0A0C4WIJ8	0	2	2
A0A0C4WIR9	2	2	0
A0A0C4WJ40	0	2	2
A0A0C4WJD8	4	0	0
A0A0C4WJF0	0	2	2
A0A0C4WJQ9	2	0	2
A0A0C4WJW6	2	0	2
A0A0C4WK02	4	0	0
A0A0C4WK08	0	2	2
A0A0C4WK46	4	0	0
A0A0C4WKC8	2	0	2
A0A0C4WKD5	2	2	0
A0A0C4WKF4	0	2	2
A0A0C4WKF5	2	0	2
A0A0C4WKM8	0	2	2
A0A0C4WKV8	2	2	0
A0A0C4WKX0	2	2	0
A0A0C4WKZ3	2	0	2
A0A0C4WL13	2	0	2
A0A0C4WL85	2	0	2
A0A0C4WLD1	0	2	2
A0A0C4WLD3	2	0	2
A0A0C4WLE0	2	2	0
A0A0C4WLF3	2	2	0
A0A0C4WLU4	2	2	0
A0A0C4WM64	0	2	2
A0A0C4WMI9	4	0	0
A0A0C4WMJ3	4	0	0
A0A0C4WMK5	0	2	2
A0A0C4WMS6	0	2	2
A0A0C4WMZ8	4	0	0
A0A0C4WNA9	2	0	2
A0A0C4WNE7	2	2	0
A0A0C4WNK8	2	2	0
A0A0C4WNP9	0	2	2
A0A0C4WNT7	0	2	2
A0A0C4WNT8	2	2	0
A0A0C4WP50	2	0	2
A0A0C4WP52	2	2	0
A0A0C4WPE0	4	0	0
A0A0C4WPF5	4	0	0
A0A0C4WPV7	0	2	2
A0A0C4WQ44	2	0	2
A0A0C4WQI4	4	0	0
A0A0C4WQM3	4	0	0
A0A0C4WR18	2	0	2
A0A0C4WRA0	2	0	2
A0A0C4WRH5	2	2	0
A0A0C4WRH9	2	0	2
A0A0C4WRM2	2	2	0
A0A0C4WRU1	0	2	2
A0A0C4WRX3	2	2	0
A0A0C4WRX6	4	0	0
A0A0C4WS44	2	2	0
A0A0C4WS58	0	2	2
A0A0C4WSA6	2	0	2
A0A0C4WSY1	0	2	2
A0A0C4WT57	2	2	0
A0A0C4WTM6	2	2	0
A0A0C4WU61	2	2	0
A0A0C4WUB7	2	0	2
A0A0C4WVB3	2	2	0
A0A0C4WW04	2	2	0
A0A0C4WW10	2	0	2
A0A0C4WW25	2	0	2
A0A0C4WWB8	0	2	2
A0A0C4WXB4	2	0	2
A0A0C4WXD8	0	2	2
A0A0C4WY52	2	0	2
A0A0C4WFN1	0	3	2
A0A0C4WH88	5	0	0
A0A0C4WI22	0	2	3
A0A0C4WIV7	3	0	2
A0A0C4WJ37	0	2	3
A0A0C4WJA2	3	0	2
A0A0C4WJF2	5	0	0
A0A0C4WJM2	3	0	2
A0A0C4WK49	5	0	0
A0A0C4WK97	3	0	2
A0A0C4WKA8	5	0	0
A0A0C4WKC2	0	3	2
A0A0C4WKE1	3	2	0
A0A0C4WM67	2	3	0
A0A0C4WMC6	3	2	0
A0A0C4WMJ0	2	3	0
A0A0C4WMW0	5	0	0
A0A0C4WN88	3	2	0
A0A0C4WNA7	0	2	3
A0A0C4WNS4	3	0	2
A0A0C4WQ04	0	3	2
A0A0C4WQC1	2	3	0
A0A0C4WQM1	0	2	3
A0A0C4WRI9	3	2	0
A0A0C4WS77	3	0	2
A0A0C4WSH9	0	2	3
A0A0C4WSL6	0	2	3
A0A0C4WSX4	3	0	2
A0A0C4WSX7	2	3	0
A0A0C4WT00	0	3	2
A0A0C4WT51	2	3	0
A0A0C4WTQ9	3	2	0
A0A0C4WU93	3	2	0
A0A0C4WWB6	2	0	3
A0A0C4WX25	3	2	0
A0A0C4WFR9	2	2	2
A0A0C4WGG4	4	0	2
A0A0C4WGM7	0	3	3
A0A0C4WGZ4	0	3	3
A0A0C4WH12	4	0	2
A0A0C4WHM3	2	2	2
A0A0C4WIN0	0	3	3
A0A0C4WIP0	2	2	2
A0A0C4WIP1	0	3	3
A0A0C4WIT0	0	2	4
A0A0C4WJ25	2	2	2
A0A0C4WJ41	0	3	3
A0A0C4WJD7	4	2	0
A0A0C4WJF9	2	2	2
A0A0C4WJM1	4	2	0
A0A0C4WJR8	2	2	2
A0A0C4WJS2	0	2	4
A0A0C4WJZ4	2	0	4
A0A0C4WK90	2	2	2
A0A0C4WKC0	0	2	4
A0A0C4WKF0	4	0	2
A0A0C4WKN6	2	2	2
A0A0C4WKV4	2	2	2
A0A0C4WL04	4	2	0
A0A0C4WL55	2	2	2
A0A0C4WL88	2	2	2
A0A0C4WLL5	3	3	0
A0A0C4WLM3	2	2	2
A0A0C4WLP2	4	2	0
A0A0C4WLX6	2	2	2
A0A0C4WMA3	2	2	2
A0A0C4WMP9	2	2	2
A0A0C4WMV4	0	2	4
A0A0C4WN41	2	2	2
A0A0C4WN56	2	4	0
A0A0C4WNN8	2	2	2
A0A0C4WNV6	0	4	2
A0A0C4WNY5	3	0	3
A0A0C4WP12	2	2	2
A0A0C4WP37	0	4	2
A0A0C4WP53	0	3	3
A0A0C4WP61	4	2	0
A0A0C4WP65	0	4	2
A0A0C4WPA5	0	2	4
A0A0C4WPQ3	4	0	2
A0A0C4WQ32	2	2	2
A0A0C4WQF7	2	2	2
A0A0C4WQJ2	4	2	0
A0A0C4WQQ4	2	2	2
A0A0C4WQR1	6	0	0
A0A0C4WR08	2	2	2
A0A0C4WR14	0	3	3
A0A0C4WR48	2	2	2
A0A0C4WRI1	2	2	2
A0A0C4WRT0	4	2	0
A0A0C4WRY3	4	2	0
A0A0C4WS30	3	3	0
A0A0C4WSE0	2	2	2
A0A0C4WSN0	2	2	2
A0A0C4WSW7	2	2	2
A0A0C4WUH5	4	0	2
A0A0C4WUQ8	2	2	2
A0A0C4WUU0	3	0	3
A0A0C4WUW2	3	3	0
A0A0C4WUX3	3	3	0
A0A0C4WUY7	3	0	3
A0A0C4WV15	4	2	0
A0A0C4WWR1	2	2	2
A0A0C4WFH6	2	3	2
A0A0C4WFK9	2	3	2
A0A0C4WFT7	2	2	3
A0A0C4WGU4	4	3	0
A0A0C4WHQ9	3	2	2
A0A0C4WHT6	2	2	3
A0A0C4WHV5	0	4	3
A0A0C4WHV8	0	2	5
A0A0C4WIA9	4	3	0
A0A0C4WIM9	2	3	2
A0A0C4WIW0	3	2	2
A0A0C4WJJ4	3	2	2
A0A0C4WJM3	2	2	3
A0A0C4WJM5	3	2	2
A0A0C4WJP9	2	3	2
A0A0C4WJZ3	3	2	2
A0A0C4WKI3	2	3	2
A0A0C4WKM9	3	2	2
A0A0C4WKS0	3	2	2
A0A0C4WKW8	7	0	0
A0A0C4WKY4	2	3	2
A0A0C4WL11	2	3	2
A0A0C4WL51	0	3	4
A0A0C4WL74	3	2	2
A0A0C4WLA3	5	2	0
A0A0C4WLQ0	2	2	3
A0A0C4WM54	3	2	2
A0A0C4WM61	2	3	2
A0A0C4WMD6	4	0	3
A0A0C4WME8	2	3	2
A0A0C4WMM2	3	2	2
A0A0C4WN09	2	2	3
A0A0C4WN31	3	2	2
A0A0C4WN51	3	2	2
A0A0C4WNK9	2	3	2
A0A0C4WNM9	3	2	2
A0A0C4WP01	3	2	2
A0A0C4WP95	2	2	3
A0A0C4WPA2	3	2	2
A0A0C4WPM6	3	2	2
A0A0C4WPQ6	3	2	2
A0A0C4WPW3	5	2	0
A0A0C4WQ55	2	2	3
A0A0C4WQE1	2	3	2
A0A0C4WQM6	3	2	2
A0A0C4WQP6	2	2	3
A0A0C4WRB9	2	3	2
A0A0C4WRF8	3	2	2
A0A0C4WRT5	3	2	2
A0A0C4WS28	2	2	3
A0A0C4WS49	4	0	3
A0A0C4WSZ4	2	3	2
A0A0C4WT17	2	2	3
A0A0C4WTL4	3	2	2
A0A0C4WTY2	2	3	2
A0A0C4WU23	3	2	2
A0A0C4WU24	5	2	0
A0A0C4WU78	2	2	3
A0A0C4WUC7	2	2	3
A0A0C4WUZ3	3	2	2
A0A0C4WVW8	3	2	2
A0A0C4WFV1	3	2	3
A0A0C4WG14	3	2	3
A0A0C4WGE3	3	3	2
A0A0C4WGI8	3	0	5
A0A0C4WH82	3	3	2
A0A0C4WHY0	3	3	2
A0A0C4WIC7	5	3	0
A0A0C4WIE6	3	2	3
A0A0C4WIU7	3	3	2
A0A0C4WJ06	3	3	2
A0A0C4WJA5	3	3	2
A0A0C4WJS1	3	2	3
A0A0C4WJS9	2	4	2
A0A0C4WL73	4	2	2
A0A0C4WLI1	3	3	2
A0A0C4WLQ9	2	3	3
A0A0C4WLY9	3	5	0
A0A0C4WMJ8	3	3	2
A0A0C4WMJ9	3	2	3
A0A0C4WMK0	3	2	3
A0A0C4WMM0	3	2	3
A0A0C4WNJ8	4	0	4
A0A0C4WNN1	2	3	3
A0A0C4WNY9	3	3	2
A0A0C4WP54	2	3	3
A0A0C4WP63	3	2	3
A0A0C4WPI0	2	3	3
A0A0C4WPU6	0	4	4
A0A0C4WQB8	3	2	3
A0A0C4WQC7	3	3	2
A0A0C4WQK7	3	3	2
A0A0C4WQW0	4	2	2
A0A0C4WQX6	3	3	2
A0A0C4WQX9	6	2	0
A0A0C4WQY8	3	2	3
A0A0C4WRH1	0	3	5
A0A0C4WRR6	2	4	2
A0A0C4WSF4	3	2	3
A0A0C4WSL7	3	3	2
A0A0C4WSR6	2	3	3
A0A0C4WTB5	2	3	3
A0A0C4WTR6	3	3	2
A0A0C4WTT3	3	3	2
A0A0C4WUB5	3	2	3
A0A0C4WUL5	5	3	0
A0A0C4WUU3	0	5	3
A0A0C4WUW0	3	2	3
A0A0C4WVE4	3	2	3
A0A0C4WVZ4	2	3	3
A0A0C4WX38	3	2	3
A0A0C4WX96	3	3	2
A0A0C4WFT4	2	2	5
A0A0C4WG30	4	2	3
A0A0C4WGL8	3	3	3
A0A0C4WGM0	2	3	4
A0A0C4WHA3	3	3	3
A0A0C4WHQ5	3	3	3
A0A0C4WIC4	5	2	2
A0A0C4WIU3	4	3	2
A0A0C4WJ84	3	2	4
A0A0C4WJL2	4	3	2
A0A0C4WJU0	5	2	2
A0A0C4WK00	3	3	3
A0A0C4WKI8	4	2	3
A0A0C4WKN0	3	3	3
A0A0C4WKP9	3	3	3
A0A0C4WKS7	4	2	3
A0A0C4WLE6	5	2	2
A0A0C4WLH1	3	4	2
A0A0C4WLX4	3	3	3
A0A0C4WLY4	2	2	5
A0A0C4WM38	4	2	3
A0A0C4WM44	7	0	2
A0A0C4WMD3	4	3	2
A0A0C4WMG0	3	3	3
A0A0C4WMM1	3	3	3
A0A0C4WMN3	4	2	3
A0A0C4WN03	3	3	3
A0A0C4WN43	3	3	3
A0A0C4WN47	3	3	3
A0A0C4WNI1	3	3	3
A0A0C4WNI7	4	2	3
A0A0C4WNR9	6	0	3
A0A0C4WNT3	3	3	3
A0A0C4WP60	4	3	2
A0A0C4WP67	6	3	0
A0A0C4WPS9	3	3	3
A0A0C4WPX4	5	4	0
A0A0C4WQ70	3	3	3
A0A0C4WQD9	5	4	0
A0A0C4WQG3	3	3	3
A0A0C4WQP0	3	4	2
A0A0C4WQP2	0	4	5
A0A0C4WQT0	6	3	0
A0A0C4WQY6	4	3	2
A0A0C4WRR1	3	4	2
A0A0C4WRZ8	3	3	3
A0A0C4WS19	3	3	3
A0A0C4WS61	5	4	0
A0A0C4WSB1	3	3	3
A0A0C4WSE9	3	3	3
A0A0C4WSR5	4	3	2
A0A0C4WSV3	3	3	3
A0A0C4WTA3	2	5	2
A0A0C4WTJ7	2	4	3
A0A0C4WTR3	0	4	5
A0A0C4WTX9	4	2	3
A0A0C4WU35	3	3	3
A0A0C4WU44	3	3	3
A0A0C4WUE4	5	2	2
A0A0C4WUM3	5	2	2
A0A0C4WVC6	3	3	3
A0A0C4WVD1	3	3	3
A0A0C4WVV2	2	4	3
A0A0C4WWE2	4	3	2
A0A0C4WWJ2	5	2	2
A0A0C4WY15	2	4	3
A0A0C4WGZ6	0	3	7
A0A0C4WH39	3	4	3
A0A0C4WHN1	5	2	3
A0A0C4WIC5	4	3	3
A0A0C4WII7	0	6	4
A0A0C4WIP7	5	3	2
A0A0C4WIW4	4	4	2
A0A0C4WJ33	5	3	2
A0A0C4WJ59	4	3	3
A0A0C4WJ61	4	2	4
A0A0C4WJQ0	4	3	3
A0A0C4WJX2	4	3	3
A0A0C4WK23	4	3	3
A0A0C4WK27	2	5	3
A0A0C4WK98	3	3	4
A0A0C4WKZ5	4	3	3
A0A0C4WM36	6	2	2
A0A0C4WM79	4	3	3
A0A0C4WMF6	3	3	4
A0A0C4WMQ3	5	3	2
A0A0C4WMT7	5	3	2
A0A0C4WN44	4	3	3
A0A0C4WNJ4	3	3	4
A0A0C4WNL8	2	5	3
A0A0C4WNP6	6	4	0
A0A0C4WNQ4	2	4	4
A0A0C4WNU6	2	4	4
A0A0C4WNX9	2	4	4
A0A0C4WP25	4	4	2
A0A0C4WP71	3	4	3
A0A0C4WPV3	5	2	3
A0A0C4WPZ6	4	3	3
A0A0C4WQF1	4	3	3
A0A0C4WQF2	0	5	5
A0A0C4WR36	2	4	4
A0A0C4WRK1	4	3	3
A0A0C4WRZ2	3	4	3
A0A0C4WS00	4	3	3
A0A0C4WS52	5	2	3
A0A0C4WS84	2	3	5
A0A0C4WSU9	3	4	3
A0A0C4WTA2	4	3	3
A0A0C4WTG1	4	3	3
A0A0C4WTI6	0	5	5
A0A0C4WTS9	4	4	2
A0A0C4WU20	6	2	2
A0A0C4WU72	2	4	4
A0A0C4WUF3	4	3	3
A0A0C4WUM1	6	2	2
A0A0C4WUQ4	4	4	2
A0A0C4WV64	4	3	3
A0A0C4WVI8	4	3	3
A0A0C4WWX3	4	3	3
A0A0C4WFR5	4	4	3
A0A0C4WG60	3	5	3
A0A0C4WGY6	3	4	4
A0A0C4WHJ7	4	4	3
A0A0C4WHY2	4	3	4
A0A0C4WID4	4	4	3
A0A0C4WIG8	4	3	4
A0A0C4WIJ9	0	6	5
A0A0C4WIK5	4	5	2
A0A0C4WIW1	4	4	3
A0A0C4WJ62	4	3	4
A0A0C4WJB7	5	4	2
A0A0C4WJE6	4	4	3
A0A0C4WJK0	4	4	3
A0A0C4WJQ6	4	4	3
A0A0C4WJS0	7	4	0
A0A0C4WK21	6	3	2
A0A0C4WK71	7	2	2
A0A0C4WKE3	4	4	3
A0A0C4WKP4	4	3	4
A0A0C4WKQ1	4	4	3
A0A0C4WKZ8	3	4	4
A0A0C4WL70	5	2	4
A0A0C4WL81	4	3	4
A0A0C4WLB6	3	4	4
A0A0C4WLZ2	4	3	4
A0A0C4WM51	3	4	4
A0A0C4WMT4	5	3	3
A0A0C4WMW8	4	4	3
A0A0C4WN24	6	5	0
A0A0C4WN38	4	4	3
A0A0C4WN48	4	3	4
A0A0C4WN77	8	3	0
A0A0C4WNM0	3	4	4
A0A0C4WP42	5	4	2
A0A0C4WP70	4	3	4
A0A0C4WPX7	5	3	3
A0A0C4WQ99	5	4	2
A0A0C4WQG6	4	4	3
A0A0C4WQN3	5	2	4
A0A0C4WQS4	4	3	4
A0A0C4WQU7	7	4	0
A0A0C4WQX8	7	0	4
A0A0C4WR70	5	4	2
A0A0C4WR82	7	2	2
A0A0C4WRH6	3	5	3
A0A0C4WRN1	4	3	4
A0A0C4WSR0	3	4	4
A0A0C4WT25	6	2	3
A0A0C4WT38	5	3	3
A0A0C4WT45	4	4	3
A0A0C4WTA4	7	4	0
A0A0C4WTB3	6	3	2
A0A0C4WTP2	4	4	3
A0A0C4WU75	6	2	3
A0A0C4WUQ1	5	2	4
A0A0C4WVC8	5	3	3
A0A0C4WVK0	3	5	3
A0A0C4WVK8	4	3	4
A0A0C4WVS4	4	3	4
A0A0C4WW90	2	4	5
A0A0C4WY60	7	4	0
A0A0C4WFN6	8	2	2
A0A0C4WGA2	5	4	3
A0A0C4WGK5	4	4	4
A0A0C4WGP4	2	5	5
A0A0C4WHB6	4	4	4
A0A0C4WIJ0	6	2	4
A0A0C4WIS4	4	4	4
A0A0C4WJ19	7	2	3
A0A0C4WJ53	2	3	7
A0A0C4WJF1	4	4	4
A0A0C4WJF8	3	5	4
A0A0C4WJL1	6	4	2
A0A0C4WJM4	4	4	4
A0A0C4WJN6	3	5	4
A0A0C4WJU2	3	4	5
A0A0C4WK59	3	5	4
A0A0C4WK83	4	4	4
A0A0C4WKC3	6	3	3
A0A0C4WKR1	5	3	4
A0A0C4WKW9	3	4	5
A0A0C4WKY8	4	4	4
A0A0C4WL06	4	4	4
A0A0C4WLY2	3	4	5
A0A0C4WLY5	4	5	3
A0A0C4WMG4	6	4	2
A0A0C4WMR6	2	4	6
A0A0C4WMS1	4	4	4
A0A0C4WMX6	2	4	6
A0A0C4WP64	5	3	4
A0A0C4WP75	6	2	4
A0A0C4WPG3	4	4	4
A0A0C4WPN7	4	5	3
A0A0C4WQ45	4	4	4
A0A0C4WQI1	4	4	4
A0A0C4WQM2	7	2	3
A0A0C4WQS5	5	3	4
A0A0C4WQV3	5	4	3
A0A0C4WQX5	6	4	2
A0A0C4WR73	4	3	5
A0A0C4WRZ7	5	3	4
A0A0C4WSM0	4	4	4
A0A0C4WSM4	4	4	4
A0A0C4WSS6	7	3	2
A0A0C4WST5	3	5	4
A0A0C4WT08	4	4	4
A0A0C4WUN8	5	3	4
A0A0C4WV47	4	4	4
A0A0C4WVJ8	3	5	4
A0A0C4WWC1	4	5	3
A0A0C4WWZ4	4	5	3
A0A0C4WXP5	3	4	5
A0A0C4WGX6	4	6	3
A0A0C4WHX6	5	4	4
A0A0C4WIE0	6	4	3
A0A0C4WIP5	4	5	4
A0A0C4WIR7	6	4	3
A0A0C4WIT4	5	5	3
A0A0C4WJB4	4	6	3
A0A0C4WJG1	4	6	3
A0A0C4WJY4	7	4	2
A0A0C4WKC7	4	5	4
A0A0C4WL89	5	4	4
A0A0C4WLH7	4	6	3
A0A0C4WLN9	5	4	4
A0A0C4WM00	5	4	4
A0A0C4WMC9	3	4	6
A0A0C4WN06	6	3	4
A0A0C4WNF9	3	6	4
A0A0C4WNM1	5	4	4
A0A0C4WNR7	5	4	4
A0A0C4WQY2	5	2	6
A0A0C4WR47	5	4	4
A0A0C4WRB7	5	6	2
A0A0C4WRC5	5	4	4
A0A0C4WRH7	5	4	4
A0A0C4WRQ6	5	4	4
A0A0C4WSQ8	5	4	4
A0A0C4WT90	8	3	2
A0A0C4WTA6	6	4	3
A0A0C4WTL5	6	4	3
A0A0C4WU66	4	5	4
A0A0C4WUJ7	7	3	3
A0A0C4WV00	5	5	3
A0A0C4WV63	3	3	7
A0A0C4WVD9	5	4	4
A0A0C4WWK8	5	4	4
A0A0C4WFT3	4	4	6
A0A0C4WH71	5	4	5
A0A0C4WHH9	0	8	6
A0A0C4WIC3	4	6	4
A0A0C4WIP6	5	4	5
A0A0C4WIR3	4	6	4
A0A0C4WJE7	6	4	4
A0A0C4WJH2	2	6	6
A0A0C4WJK5	6	5	3
A0A0C4WJM6	5	5	4
A0A0C4WJT9	5	5	4
A0A0C4WJY0	6	2	6
A0A0C4WK52	6	4	4
A0A0C4WKL4	5	4	5
A0A0C4WKU7	5	4	5
A0A0C4WLK5	7	4	3
A0A0C4WM90	7	3	4
A0A0C4WMM4	6	4	4
A0A0C4WMS2	3	5	6
A0A0C4WMY4	6	4	4
A0A0C4WMZ3	3	5	6
A0A0C4WNE3	6	5	3
A0A0C4WNJ5	7	4	3
A0A0C4WNV2	6	5	3
A0A0C4WNX8	5	5	4
A0A0C4WNZ0	5	4	5
A0A0C4WPB6	5	5	4
A0A0C4WPI5	4	5	5
A0A0C4WPI7	5	4	5
A0A0C4WPL7	5	4	5
A0A0C4WPP0	5	4	5
A0A0C4WPX0	6	5	3
A0A0C4WPX2	5	4	5
A0A0C4WPY4	4	6	4
A0A0C4WQA6	4	5	5
A0A0C4WQP1	4	4	6
A0A0C4WRB5	6	4	4
A0A0C4WRG8	4	5	5
A0A0C4WS10	7	4	3
A0A0C4WS67	7	3	4
A0A0C4WSS8	5	4	5
A0A0C4WUK0	4	5	5
A0A0C4WVE8	7	4	3
A0A0C4WFM2	6	5	4
A0A0C4WGA9	4	5	6
A0A0C4WHA9	5	6	4
A0A0C4WHG6	8	4	3
A0A0C4WIH5	6	5	4
A0A0C4WJJ9	6	4	5
A0A0C4WJM9	5	5	5
A0A0C4WJU9	5	4	6
A0A0C4WJZ7	6	5	4
A0A0C4WKQ2	5	5	5
A0A0C4WKQ4	6	2	7
A0A0C4WKQ7	6	6	3
A0A0C4WKX6	5	5	5
A0A0C4WKY3	7	4	4
A0A0C4WLE1	4	5	6
A0A0C4WLR4	5	5	5
A0A0C4WLR5	5	6	4
A0A0C4WLW8	6	5	4
A0A0C4WLZ9	5	5	5
A0A0C4WM70	6	4	5
A0A0C4WNE0	4	6	5
A0A0C4WNF6	7	5	3
A0A0C4WNN0	4	6	5
A0A0C4WPR7	5	5	5
A0A0C4WPT8	3	5	7
A0A0C4WPU1	4	3	8
A0A0C4WPW2	3	6	6
A0A0C4WQ20	6	5	4
A0A0C4WQT7	4	4	7
A0A0C4WR58	5	5	5
A0A0C4WRE9	6	5	4
A0A0C4WRL4	5	6	4
A0A0C4WSB3	4	6	5
A0A0C4WU29	4	5	6
A0A0C4WU69	2	7	6
A0A0C4WUJ1	5	4	6
A0A0C4WUR3	8	4	3
A0A0C4WUY5	3	6	6
A0A0C4WVF2	5	5	5
A0A0C4WVG5	6	5	4
A0A0C4WWC3	7	3	5
A0A0C4WFH0	7	5	4
A0A0C4WFQ5	7	3	6
A0A0C4WFX1	7	5	4
A0A0C4WGQ1	4	6	6
A0A0C4WH14	4	7	5
A0A0C4WII1	6	5	5
A0A0C4WIS2	7	5	4
A0A0C4WJ29	3	6	7
A0A0C4WJ76	5	6	5
A0A0C4WKT3	2	7	7
A0A0C4WMV6	6	5	5
A0A0C4WN72	6	6	4
A0A0C4WND5	5	5	6
A0A0C4WNN6	6	5	5
A0A0C4WNU5	7	5	4
A0A0C4WP38	5	6	5
A0A0C4WPI8	7	4	5
A0A0C4WQ82	7	4	5
A0A0C4WQA2	6	5	5
A0A0C4WQC6	6	5	5
A0A0C4WQG7	6	5	5
A0A0C4WR95	6	5	5
A0A0C4WS06	8	6	2
A0A0C4WS09	6	5	5
A0A0C4WTX0	6	6	4
A0A0C4WU59	7	3	6
A0A0C4WUI5	7	4	5
A0A0C4WW29	6	5	5
A0A0C4WWC7	7	7	2
A0A0C4WWV3	0	8	8
A0A0C4WY22	6	5	5
A0A0C4WFV9	6	6	5
A0A0C4WGH2	7	5	5
A0A0C4WGM3	3	6	8
A0A0C4WGQ8	6	6	5
A0A0C4WGR0	5	5	7
A0A0C4WGZ0	7	5	5
A0A0C4WIL6	6	5	6
A0A0C4WJN7	10	3	4
A0A0C4WK18	7	6	4
A0A0C4WK38	6	6	5
A0A0C4WKI4	6	6	5
A0A0C4WLG6	5	6	6
A0A0C4WLK3	5	6	6
A0A0C4WMH7	4	7	6
A0A0C4WMJ6	5	7	5
A0A0C4WNS9	3	6	8
A0A0C4WNW4	7	4	6
A0A0C4WNY7	7	6	4
A0A0C4WPA4	4	7	6
A0A0C4WQ86	7	5	5
A0A0C4WQX1	6	6	5
A0A0C4WRX2	8	5	4
A0A0C4WS14	7	5	5
A0A0C4WSZ8	5	5	7
A0A0C4WTH4	7	6	4
A0A0C4WU62	6	5	6
A0A0C4WU64	6	5	6
A0A0C4WUT4	6	6	5
A0A0C4WVR8	7	5	5
A0A0C4WW00	4	7	6
A0A0C4WWT3	6	6	5
A0A0C4WIS3	6	7	5
A0A0C4WIT3	8	3	7
A0A0C4WIX5	4	7	7
A0A0C4WIY9	7	6	5
A0A0C4WJ02	6	7	5
A0A0C4WJ05	3	7	8
A0A0C4WJX9	9	5	4
A0A0C4WK74	7	6	5
A0A0C4WK92	6	4	8
A0A0C4WKE7	3	7	8
A0A0C4WLU7	3	7	8
A0A0C4WMP0	4	5	9
A0A0C4WMX2	4	5	9
A0A0C4WN66	5	8	5
A0A0C4WNK7	6	7	5
A0A0C4WPJ4	8	5	5
A0A0C4WPY6	3	7	8
A0A0C4WQ97	6	6	6
A0A0C4WQA3	7	6	5
A0A0C4WQY9	4	5	9
A0A0C4WRA9	9	5	4
A0A0C4WRB0	6	6	6
A0A0C4WRQ3	6	6	6
A0A0C4WS17	5	7	6
A0A0C4WSU2	4	5	9
A0A0C4WSX0	5	6	7
A0A0C4WTT9	7	5	6
A0A0C4WUR9	8	6	4
A0A0C4WGP1	5	7	7
A0A0C4WHJ8	7	6	6
A0A0C4WHX3	7	6	6
A0A0C4WIM3	7	8	4
A0A0C4WJE5	8	6	5
A0A0C4WK31	6	7	6
A0A0C4WK66	5	5	9
A0A0C4WKB5	7	6	6
A0A0C4WKF9	4	7	8
A0A0C4WKU4	6	5	8
A0A0C4WL39	6	6	7
A0A0C4WLA6	8	6	5
A0A0C4WLU6	6	7	6
A0A0C4WN33	6	7	6
A0A0C4WP06	7	7	5
A0A0C4WP35	6	7	6
A0A0C4WP51	6	6	7
A0A0C4WP66	8	5	6
A0A0C4WQ94	7	6	6
A0A0C4WQE6	7	6	6
A0A0C4WQL1	6	8	5
A0A0C4WRN5	7	6	6
A0A0C4WRZ5	5	7	7
A0A0C4WSG2	8	6	5
A0A0C4WSM2	7	6	6
A0A0C4WTN1	6	7	6
A0A0C4WW02	3	8	8
A0A0C4WFR0	9	7	4
A0A0C4WG94	0	8	12
A0A0C4WH91	7	7	6
A0A0C4WIF5	8	6	6
A0A0C4WIN4	6	7	7
A0A0C4WIS8	8	7	5
A0A0C4WIV9	7	6	7
A0A0C4WKE6	8	6	6
A0A0C4WKW6	7	6	7
A0A0C4WLC7	8	6	6
A0A0C4WLK8	8	5	7
A0A0C4WLR8	8	7	5
A0A0C4WM08	11	6	3
A0A0C4WM33	9	7	4
A0A0C4WM72	7	6	7
A0A0C4WNA8	6	7	7
A0A0C4WNF2	7	7	6
A0A0C4WNN4	8	6	6
A0A0C4WP20	7	5	8
A0A0C4WP58	9	5	6
A0A0C4WPD8	7	6	7
A0A0C4WPE8	8	7	5
A0A0C4WSP5	7	8	5
A0A0C4WTA8	8	6	6
A0A0C4WTM1	7	6	7
A0A0C4WUV0	7	7	6
A0A0C4WVZ7	6	6	8
A0A0C4WG68	7	7	7
A0A0C4WGP3	8	7	6
A0A0C4WH07	8	8	5
A0A0C4WH62	8	6	7
A0A0C4WHW4	7	7	7
A0A0C4WIQ2	9	7	5
A0A0C4WIV8	9	6	6
A0A0C4WJ82	6	7	8
A0A0C4WJZ8	9	6	6
A0A0C4WL22	9	6	6
A0A0C4WL24	6	8	7
A0A0C4WL47	11	4	6
A0A0C4WMD9	4	8	9
A0A0C4WMU3	5	7	9
A0A0C4WMY8	7	6	8
A0A0C4WN17	6	8	7
A0A0C4WN52	5	7	9
A0A0C4WN57	6	8	7
A0A0C4WND7	9	6	6
A0A0C4WNJ1	7	7	7
A0A0C4WNX5	8	7	6
A0A0C4WPD7	13	5	3
A0A0C4WQ46	4	7	10
A0A0C4WTH8	7	7	7
A0A0C4WTQ4	9	7	5
A0A0C4WTU1	8	7	6
A0A0C4WU11	8	7	6
A0A0C4WVU6	8	7	6
A0A0C4WFQ1	7	7	8
A0A0C4WGN6	3	10	9
A0A0C4WH57	8	7	7
A0A0C4WH77	8	8	6
A0A0C4WI96	7	7	8
A0A0C4WIA4	9	7	6
A0A0C4WIN1	8	7	7
A0A0C4WIR5	9	5	8
A0A0C4WK19	7	8	7
A0A0C4WK56	9	6	7
A0A0C4WKJ2	8	7	7
A0A0C4WLB1	8	7	7
A0A0C4WLH9	8	8	6
A0A0C4WM29	2	7	13
A0A0C4WM55	7	8	7
A0A0C4WMH8	2	7	13
A0A0C4WNN3	10	7	5
A0A0C4WPE4	6	8	8
A0A0C4WPR0	8	8	6
A0A0C4WQ14	6	6	10
A0A0C4WQ72	9	7	6
A0A0C4WQQ0	10	6	6
A0A0C4WR43	8	7	7
A0A0C4WRQ8	9	8	5
A0A0C4WTJ8	10	7	5
A0A0C4WU03	8	8	6
A0A0C4WUB4	8	7	7
A0A0C4WUS7	9	7	6
A0A0C4WW14	6	8	8
A0A0C4WWW7	6	8	8
A0A0C4WGG8	9	8	6
A0A0C4WGV7	9	6	8
A0A0C4WGX5	6	8	9
A0A0C4WI44	8	8	7
A0A0C4WI46	7	9	7
A0A0C4WID8	3	10	10
A0A0C4WIJ6	6	8	9
A0A0C4WIU1	9	7	7
A0A0C4WJ72	9	7	7
A0A0C4WJC0	8	8	7
A0A0C4WJD3	8	8	7
A0A0C4WJH0	13	6	4
A0A0C4WJR0	8	7	8
A0A0C4WK61	6	9	8
A0A0C4WK79	7	8	8
A0A0C4WKB0	8	8	7
A0A0C4WKB7	7	8	8
A0A0C4WKH7	7	8	8
A0A0C4WKQ0	8	7	8
A0A0C4WKY7	7	8	8
A0A0C4WLV5	10	7	6
A0A0C4WMB1	8	9	6
A0A0C4WN80	10	7	6
A0A0C4WNQ9	8	7	8
A0A0C4WP81	8	8	7
A0A0C4WPF4	11	8	4
A0A0C4WQ47	10	8	5
A0A0C4WQD4	8	8	7
A0A0C4WR29	8	8	7
A0A0C4WR87	6	8	9
A0A0C4WRU4	11	7	5
A0A0C4WSV9	9	7	7
A0A0C4WTZ9	2	9	12
A0A0C4WUA1	10	7	6
A0A0C4WUT9	3	9	11
A0A0C4WWM9	11	8	4
A0A0C4WGQ3	7	9	8
A0A0C4WHB9	9	7	8
A0A0C4WIC6	8	9	7
A0A0C4WIM5	9	8	7
A0A0C4WIT1	9	8	7
A0A0C4WIU4	11	7	6
A0A0C4WL82	14	5	5
A0A0C4WME3	9	9	6
A0A0C4WMH0	9	7	8
A0A0C4WN15	9	8	7
A0A0C4WN89	8	8	8
A0A0C4WNQ8	9	8	7
A0A0C4WNU0	7	8	9
A0A0C4WPB2	7	9	8
A0A0C4WPX6	10	7	7
A0A0C4WPZ9	6	9	9
A0A0C4WQ10	8	8	8
A0A0C4WR85	8	8	8
A0A0C4WT95	9	8	7
A0A0C4WTW5	10	8	6
A0A0C4WUB0	9	7	8
A0A0C4WVY5	9	7	8
A0A0C4WFU4	12	6	7
A0A0C4WG27	10	8	7
A0A0C4WH20	7	10	8
A0A0C4WJF7	8	9	8
A0A0C4WJH9	10	9	6
A0A0C4WKR0	9	7	9
A0A0C4WL34	9	8	8
A0A0C4WM43	11	7	7
A0A0C4WMJ7	10	8	7
A0A0C4WMZ7	8	8	9
A0A0C4WNK6	5	9	11
A0A0C4WNY0	5	9	11
A0A0C4WP49	9	9	7
A0A0C4WPW8	10	8	7
A0A0C4WQ75	9	9	7
A0A0C4WQL6	9	9	7
A0A0C4WQN4	9	10	6
A0A0C4WR32	5	8	12
A0A0C4WR81	8	8	9
A0A0C4WRG6	9	8	8
A0A0C4WRL1	9	8	8
A0A0C4WRW3	9	8	8
A0A0C4WSM8	6	9	10
A0A0C4WV38	8	9	8
A0A0C4WG11	6	10	10
A0A0C4WGM6	10	9	7
A0A0C4WHV1	10	8	8
A0A0C4WIJ1	10	9	7
A0A0C4WIM7	11	8	7
A0A0C4WKV5	8	9	9
A0A0C4WL83	9	9	8
A0A0C4WM26	6	10	10
A0A0C4WM59	7	11	8
A0A0C4WMP3	9	8	9
A0A0C4WNH5	9	9	8
A0A0C4WQE3	9	9	8
A0A0C4WQL8	13	8	5
A0A0C4WQR6	11	8	7
A0A0C4WUA7	6	10	10
A0A0C4WUK2	10	9	7
A0A0C4WHW8	9	9	9
A0A0C4WL33	9	10	8
A0A0C4WMT0	7	9	11
A0A0C4WMV9	11	7	9
A0A0C4WNF7	9	9	9
A0A0C4WNK2	9	9	9
A0A0C4WP62	10	8	9
A0A0C4WP76	11	9	7
A0A0C4WPG7	10	8	9
A0A0C4WPH4	10	9	8
A0A0C4WPI2	7	9	11
A0A0C4WPU8	9	9	9
A0A0C4WPX9	9	11	7
A0A0C4WQ60	2	12	13
A0A0C4WQD6	12	8	7
A0A0C4WQG0	6	11	10
A0A0C4WRC0	9	11	7
A0A0C4WRK8	10	9	8
A0A0C4WRS8	7	11	9
A0A0C4WRV7	10	9	8
A0A0C4WRV9	10	8	9
A0A0C4WSH7	8	10	9
A0A0C4WSY6	6	12	9
A0A0C4WU56	11	8	8
A0A0C4WW07	9	10	8
A0A0C4WGV2	11	10	7
A0A0C4WIJ5	10	9	9
A0A0C4WIT7	11	11	6
A0A0C4WJ46	10	9	9
A0A0C4WJQ4	13	6	9
A0A0C4WKB1	12	9	7
A0A0C4WKJ1	12	8	8
A0A0C4WL32	10	9	9
A0A0C4WLA2	10	9	9
A0A0C4WPU7	6	10	12
A0A0C4WPX3	7	9	12
A0A0C4WQR2	10	9	9
A0A0C4WS13	9	9	10
A0A0C4WSL9	12	9	7
A0A0C4WVU2	11	7	10
A0A0C4WXN7	8	8	12
A0A0C4WG91	10	11	8
A0A0C4WGP6	11	10	8
A0A0C4WHF8	11	9	9
A0A0C4WJE2	11	9	9
A0A0C4WK80	10	9	10
A0A0C4WL45	10	10	9
A0A0C4WL53	7	10	12
A0A0C4WLD5	4	10	15
A0A0C4WLQ8	11	8	10
A0A0C4WMA0	10	11	8
A0A0C4WMB3	11	8	10
A0A0C4WNA3	11	10	8
A0A0C4WPA9	9	10	10
A0A0C4WQ08	9	9	11
A0A0C4WQ33	10	9	10
A0A0C4WQD5	9	11	9
A0A0C4WRA5	11	8	10
A0A0C4WRD3	15	7	7
A0A0C4WRK4	11	8	10
A0A0C4WSA0	10	9	10
A0A0C4WTU7	11	9	9
A0A0C4WV31	11	10	8
A0A0C4WG17	6	11	13
A0A0C4WHC8	10	10	10
A0A0C4WHZ3	13	10	7
A0A0C4WIT5	11	9	10
A0A0C4WKE8	10	10	10
A0A0C4WKZ0	11	9	10
A0A0C4WL84	11	10	9
A0A0C4WL86	11	9	10
A0A0C4WM71	11	10	9
A0A0C4WMS3	10	10	10
A0A0C4WN82	6	11	13
A0A0C4WPG5	4	12	14
A0A0C4WPQ9	9	10	11
A0A0C4WPR4	11	9	10
A0A0C4WQA8	7	13	10
A0A0C4WSF8	4	12	14
A0A0C4WTR5	10	10	10
A0A0C4WUP7	8	11	11
A0A0C4WUW7	13	10	7
A0A0C4WW65	13	9	8
A0A0C4WGX3	12	10	9
A0A0C4WJT0	9	11	11
A0A0C4WJU3	13	10	8
A0A0C4WK81	8	11	12
A0A0C4WL17	11	10	10
A0A0C4WL69	15	7	9
A0A0C4WM87	7	12	12
A0A0C4WML0	12	11	8
A0A0C4WN08	13	9	9
A0A0C4WPH6	13	9	9
A0A0C4WPR3	13	9	9
A0A0C4WQD7	5	12	14
A0A0C4WQR5	7	12	12
A0A0C4WRY1	12	10	9
A0A0C4WTV4	12	10	9
A0A0C4WUN6	12	10	9
A0A0C4WVY8	11	10	10
A0A0C4WWI9	10	10	11
A0A0C4WXZ6	13	9	9
A0A0C4WGW0	11	12	9
A0A0C4WH95	8	15	9
A0A0C4WIE8	10	13	9
A0A0C4WIH3	13	12	7
A0A0C4WIZ4	9	12	11
A0A0C4WJE4	11	11	10
A0A0C4WKH1	12	10	10
A0A0C4WN84	12	9	11
A0A0C4WNV3	9	11	12
A0A0C4WP45	10	10	12
A0A0C4WP56	13	9	10
A0A0C4WQ18	11	11	10
A0A0C4WQM7	10	10	12
A0A0C4WR09	13	9	10
A0A0C4WRV1	12	11	9
A0A0C4WSS4	13	11	8
A0A0C4WGV0	12	11	10
A0A0C4WHE2	6	11	16
A0A0C4WIM8	12	10	11
A0A0C4WK25	10	11	12
A0A0C4WKK9	12	12	9
A0A0C4WLH5	3	15	15
A0A0C4WLQ3	13	10	10
A0A0C4WN13	6	14	13
A0A0C4WRI4	12	12	9
A0A0C4WSM6	11	11	11
A0A0C4WSX5	10	12	11
A0A0C4WSY8	10	12	11
A0A0C4WTW7	12	12	9
A0A0C4WVI6	13	11	9
A0A0C4WVX7	8	11	14
A0A0C4WWV8	11	10	12
A0A0C4WGM5	12	11	11
A0A0C4WHJ2	15	12	7
A0A0C4WJI6	13	10	11
A0A0C4WJT8	10	12	12
A0A0C4WKP5	14	9	11
A0A0C4WKT7	13	12	9
A0A0C4WLP5	11	11	12
A0A0C4WM66	11	12	11
A0A0C4WMG3	2	13	19
A0A0C4WPA7	15	12	7
A0A0C4WPU3	10	12	12
A0A0C4WQA0	11	11	12
A0A0C4WQL7	10	9	15
A0A0C4WQR3	11	11	12
A0A0C4WTC5	11	11	12
A0A0C4WTM4	12	11	11
A0A0C4WVR5	12	13	9
A0A0C4WWV9	14	11	9
A0A0C4WHX5	12	12	11
A0A0C4WIG9	12	11	12
A0A0C4WL63	11	12	12
A0A0C4WLL0	8	13	14
A0A0C4WLN8	14	12	9
A0A0C4WLW6	14	11	10
A0A0C4WM60	11	12	12
A0A0C4WMB0	11	12	12
A0A0C4WMJ5	8	13	14
A0A0C4WNU3	11	12	12
A0A0C4WNW2	12	12	11
A0A0C4WTP4	13	16	6
A0A0C4WHH5	12	13	11
A0A0C4WIQ9	9	13	14
A0A0C4WIW9	13	13	10
A0A0C4WK09	14	12	10
A0A0C4WK55	15	12	9
A0A0C4WK57	13	11	12
A0A0C4WKI0	7	11	18
A0A0C4WKK4	13	13	10
A0A0C4WMX0	13	13	10
A0A0C4WP83	13	11	12
A0A0C4WPA8	7	12	17
A0A0C4WQ29	12	11	13
A0A0C4WR13	11	10	15
A0A0C4WSL2	15	10	11
A0A0C4WVU0	12	11	13
A0A0C4WIV0	15	10	12
A0A0C4WJ77	12	9	16
A0A0C4WJ98	10	17	10
A0A0C4WJL6	12	12	13
A0A0C4WKS8	13	11	13
A0A0C4WL60	12	12	13
A0A0C4WN63	10	13	14
A0A0C4WNT5	13	11	13
A0A0C4WQS2	14	12	11
A0A0C4WRC4	14	12	11
A0A0C4WS25	11	12	14
A0A0C4WU06	13	12	12
A0A0C4WG05	9	15	14
A0A0C4WGK0	8	15	15
A0A0C4WHM1	14	12	12
A0A0C4WHU1	14	13	11
A0A0C4WJ13	13	12	13
A0A0C4WKM2	9	14	15
A0A0C4WKN1	13	13	12
A0A0C4WMZ1	13	13	12
A0A0C4WP04	14	13	11
A0A0C4WPR8	14	13	11
A0A0C4WPY9	12	13	13
A0A0C4WQ63	15	11	12
A0A0C4WQ81	13	12	13
A0A0C4WQF5	16	11	11
A0A0C4WS79	13	12	13
A0A0C4WSF3	14	12	12
A0A0C4WT52	13	12	13
A0A0C4WTW3	13	13	12
A0A0C4WUJ6	11	13	14
A0A0C4WUR6	16	10	12
A0A0C4WXY1	14	13	11
A0A0C4WHR6	13	13	13
A0A0C4WHV9	13	13	13
A0A0C4WII2	11	13	15
A0A0C4WIQ3	13	13	13
A0A0C4WJ81	14	14	11
A0A0C4WJR4	14	12	13
A0A0C4WLF0	15	12	12
A0A0C4WN26	11	16	12
A0A0C4WND0	7	14	18
A0A0C4WNM6	14	13	12
A0A0C4WQ05	12	15	12
A0A0C4WQ84	9	15	15
A0A0C4WRL7	11	13	15
A0A0C4WSJ8	14	13	12
A0A0C4WTV9	15	13	11
A0A0C4WH60	15	13	12
A0A0C4WIX6	13	16	11
A0A0C4WJV0	13	15	12
A0A0C4WK01	12	13	15
A0A0C4WK88	15	12	13
A0A0C4WKP3	13	13	14
A0A0C4WLA8	13	13	14
A0A0C4WM56	15	14	11
A0A0C4WN83	18	10	12
A0A0C4WNI6	13	15	12
A0A0C4WPH1	15	12	13
A0A0C4WQW1	13	14	13
A0A0C4WS15	7	15	18
A0A0C4WS56	15	15	10
A0A0C4WVU4	14	13	13
A0A0C4WGN0	11	13	17
A0A0C4WIE9	13	13	15
A0A0C4WIM1	14	13	14
A0A0C4WIV4	14	14	13
A0A0C4WKZ7	16	15	10
A0A0C4WLZ0	12	15	14
A0A0C4WMQ1	14	13	14
A0A0C4WMR3	16	14	11
A0A0C4WP28	9	17	15
A0A0C4WQD0	13	14	14
A0A0C4WRD8	15	13	13
A0A0C4WSV6	11	14	16
A0A0C4WV53	14	14	13
A0A0C4WG24	11	16	15
A0A0C4WGX1	14	15	13
A0A0C4WJK7	14	12	16
A0A0C4WJZ6	15	13	14
A0A0C4WKR6	15	12	15
A0A0C4WMX5	0	19	23
A0A0C4WPM4	15	14	13
A0A0C4WQG9	16	16	10
A0A0C4WQK3	13	16	13
A0A0C4WR19	14	16	12
A0A0C4WRL3	14	14	14
A0A0C4WRY0	14	14	14
A0A0C4WS32	12	14	16
A0A0C4WSD1	12	14	16
A0A0C4WST7	8	16	18
A0A0C4WTZ6	15	14	13
A0A0C4WUC0	18	10	14
A0A0C4WUU5	14	14	14
A0A0C4WJ71	15	14	14
A0A0C4WKW4	7	17	19
A0A0C4WPS2	15	15	13
A0A0C4WQC5	18	13	12
A0A0C4WID3	9	16	19
A0A0C4WIR0	15	15	14
A0A0C4WKY6	18	14	12
A0A0C4WL75	14	15	15
A0A0C4WNF0	14	15	15
A0A0C4WPY2	16	14	14
A0A0C4WQ43	15	16	13
A0A0C4WRH0	16	14	14
A0A0C4WSJ3	17	14	13
A0A0C4WT43	12	15	17
A0A0C4WUE3	14	15	15
A0A0C4WGQ5	19	13	13
A0A0C4WJD9	16	15	14
A0A0C4WKB8	14	17	14
A0A0C4WMG7	16	14	15
A0A0C4WPP5	19	13	13
A0A0C4WQB7	12	15	18
A0A0C4WR97	16	16	13
A0A0C4WRA8	17	15	13
A0A0C4WT06	14	16	15
A0A0C4WTF3	15	15	15
A0A0C4WVR0	20	13	12
A0A0C4WGW8	15	16	15
A0A0C4WIG6	13	16	17
A0A0C4WIW7	16	15	15
A0A0C4WJF4	16	15	15
A0A0C4WKN7	11	18	17
A0A0C4WKP1	16	15	15
A0A0C4WKU8	18	16	12
A0A0C4WLR1	17	16	13
A0A0C4WPT1	15	16	15
A0A0C4WQJ8	17	15	14
A0A0C4WQV7	16	17	13
A0A0C4WUE1	19	16	11
A0A0C4WUX8	15	16	15
A0A0C4WUY2	16	14	16
A0A0C4WKC9	16	17	14
A0A0C4WMN6	17	15	15
A0A0C4WPZ2	18	13	16
A0A0C4WQ69	21	14	12
A0A0C4WQE2	16	15	16
A0A0C4WQG5	16	16	15
A0A0C4WRY5	17	15	15
A0A0C4WUS4	13	17	17
A0A0C4WW63	13	16	18
A0A0C4WJP3	16	16	16
A0A0C4WN65	17	16	15
A0A0C4WPS3	10	15	23
A0A0C4WT24	17	15	16
A0A0C4WUT6	12	18	18
A0A0C4WN95	17	15	17
A0A0C4WNS6	18	16	15
A0A0C4WPV5	17	15	17
A0A0C4WQA5	17	15	17
A0A0C4WQP3	19	16	14
A0A0C4WT30	20	13	16
A0A0C4WK78	11	18	21
A0A0C4WK87	18	16	16
A0A0C4WKW0	17	15	18
A0A0C4WMR2	18	15	17
A0A0C4WNC2	19	16	15
A0A0C4WRR4	19	16	15
A0A0C4WGZ2	19	16	16
A0A0C4WIH2	18	17	16
A0A0C4WIX1	19	15	17
A0A0C4WQE4	16	17	18
A0A0C4WR03	16	17	18
A0A0C4WTR1	17	18	16
A0A0C4WWR6	17	17	17
A0A0C4WIB1	17	17	18
A0A0C4WK70	18	16	18
A0A0C4WTR8	18	16	18
A0A0C4WH59	20	16	17
A0A0C4WJD1	21	16	16
A0A0C4WNB0	20	16	17
A0A0C4WRY4	18	18	17
A0A0C4WHX8	8	20	26
A0A0C4WJA9	19	20	15
A0A0C4WJR1	19	17	18
A0A0C4WMR0	8	20	26
A0A0C4WNS8	10	20	24
A0A0C4WP19	18	18	18
A0A0C4WRB3	9	20	25
A0A0C4WRZ0	19	17	18
A0A0C4WTF0	20	18	16
A0A0C4WJL3	19	20	16
A0A0C4WJW8	13	19	23
A0A0C4WKK7	19	17	19
A0A0C4WN28	20	18	17
A0A0C4WU10	19	19	17
A0A0C4WKP7	19	19	18
A0A0C4WP11	23	16	17
A0A0C4WP89	20	18	18
A0A0C4WQ77	18	19	19
A0A0C4WV66	19	18	19
A0A0C4WJY2	19	18	20
A0A0C4WQH8	22	18	17
A0A0C4WR92	20	19	18
A0A0C4WSV5	11	24	22
A0A0C4WTD9	19	19	19
A0A0C4WTE1	19	19	19
A0A0C4WU17	17	18	22
A0A0C4WIY8	18	20	20
A0A0C4WN01	20	20	18
A0A0C4WQF9	19	19	20
A0A0C4WH44	21	19	19
A0A0C4WN58	24	17	18
A0A0C4WP80	14	20	25
A0A0C4WVW6	18	21	20
A0A0C4WLF7	23	18	19
A0A0C4WQV2	19	20	21
A0A0C4WRN0	18	19	23
A0A0C4WS47	19	20	22
A0A0C4WUZ5	19	21	21
A0A0C4WHT4	21	20	21
A0A0C4WJP8	21	20	21
A0A0C4WJR3	18	21	23
A0A0C4WK63	20	22	20
A0A0C4WKP6	22	21	19
A0A0C4WKT9	22	21	19
A0A0C4WL09	10	27	25
A0A0C4WWW2	23	20	19
A0A0C4WIN6	22	21	20
A0A0C4WK51	23	22	18
A0A0C4WTM8	19	21	23
A0A0C4WTN5	17	23	23
A0A0C4WP48	21	20	23
A0A0C4WQK9	24	18	22
A0A0C4WS75	19	21	24
A0A0C4WKW1	20	25	20
A0A0C4WJQ7	20	22	24
A0A0C4WLN2	21	23	22
A0A0C4WM19	22	21	23
A0A0C4WNY3	26	21	19
A0A0C4WLP0	23	24	20
A0A0C4WNA4	20	23	24
A0A0C4WNS3	20	23	24
A0A0C4WTE5	24	21	22
A0A0C4WTK3	23	22	22
A0A0C4WU67	23	22	22
A0A0C4WVA9	20	22	25
A0A0C4WLY8	24	23	21
A0A0C4WM75	22	26	20
A0A0C4WPD0	25	23	21
A0A0C4WRX5	25	24	20
A0A0C4WSL5	25	24	20
A0A0C4WU81	25	24	20
A0A0C4WMU1	24	24	22
A0A0C4WP96	25	23	22
A0A0C4WQD3	25	22	23
A0A0C4WQN6	28	20	22
A0A0C4WLW7	26	22	23
A0A0C4WHT3	28	22	22
A0A0C4WII9	22	23	27
A0A0C4WQR9	25	24	23
A0A0C4WR21	23	27	22
A0A0C4WTF4	24	24	24
A0A0C4WVL5	27	23	22
A0A0C4WW87	24	25	24
A0A0C4WFS8	29	24	21
A0A0C4WK28	24	26	24
A0A0C4WQ88	27	24	23
A0A0C4WNQ6	26	25	24
A0A0C4WRT7	25	25	25
A0A0C4WJ31	27	23	26
A0A0C4WKV7	27	25	24
A0A0C4WQC0	27	24	25
A0A0C4WTF6	30	25	21
A0A0C4WKA2	29	26	22
A0A0C4WUY1	30	24	23
A0A0C4WQB5	29	22	27
A0A0C4WRV0	25	27	26
A0A0C4WHL5	26	24	29
A0A0C4WIY0	27	26	26
A0A0C4WJB1	17	30	32
A0A0C4WKS1	29	25	25
A0A0C4WQA9	34	23	22
A0A0C4WJT4	31	25	24
A0A0C4WJW4	30	27	23
A0A0C4WKH2	30	26	24
A0A0C4WQ64	27	24	29
A0A0C4WTD1	29	27	24
A0A0C4WJT2	30	27	25
A0A0C4WNA1	27	26	29
A0A0C4WP16	28	27	27
A0A0C4WQB3	30	27	26
A0A0C4WG26	27	28	29
A0A0C4WH09	27	28	29
A0A0C4WNZ3	30	29	26
A0A0C4WMR7	28	29	29
A0A0C4WPG9	29	29	28
A0A0C4WK48	26	31	30
A0A0C4WKL8	28	29	30
A0A0C4WP27	28	31	28
A0A0C4WQ50	31	28	28
A0A0C4WRN8	20	35	32
A0A0C4WIB4	31	30	27
A0A0C4WJH8	30	29	29
A0A0C4WMV5	29	33	27
A0A0C4WGQ7	29	30	31
A0A0C4WJR6	25	35	31
A0A0C4WML6	32	30	29
A0A0C4WP26	30	30	31
A0A0C4WQI9	28	31	32
A0A0C4WRG5	20	34	37
A0A0C4WIZ0	33	30	29
A0A0C4WKV1	33	30	29
A0A0C4WRZ4	32	29	31
A0A0C4WVU8	33	28	31
A0A0C4WQ79	33	30	30
A0A0C4WRT1	33	30	30
A0A0C4WNP4	33	31	30
A0A0C4WLY6	28	32	35
A0A0C4WHR7	34	30	32
A0A0C4WPA0	31	34	32
A0A0C4WQT5	33	32	32
A0A0C4WKZ4	36	30	32
A0A0C4WQH4	36	31	34
A0A0C4WFV6	36	34	32
A0A0C4WLB9	26	35	41
A0A0C4WMI6	33	35	35
A0A0C4WNS5	37	35	31
A0A0C4WL15	34	33	37
A0A0C4WS16	35	35	34
A0A0C4WN19	37	34	34
A0A0C4WQ02	32	34	39
A0A0C4WWD4	41	36	31
A0A0C4WJI2	41	34	34
A0A0C4WKU2	38	36	35
A0A0C4WPW6	35	34	41
A0A0C4WSE3	39	37	35
A0A0C4WIZ7	28	41	43
A0A0C4WMN7	38	36	39
A0A0C4WMV1	38	36	39
A0A0C4WGC4	37	36	41
A0A0C4WI98	39	37	39
A0A0C4WJ08	35	44	37
A0A0C4WIB3	39	41	37
A0A0C4WPC2	43	38	36
A0A0C4WMT9	44	39	37
A0A0C4WIB6	41	42	39
A0A0C4WV60	40	40	42
A0A0C4WNA5	38	43	44
A0A0C4WSI9	47	38	40
A0A0C4WT63	43	42	43
A0A0C4WTN3	44	42	44
A0A0C4WLX8	42	44	46
A0A0C4WNN2	48	40	44
A0A0C4WJV8	46	43	46
A0A0C4WKD6	49	48	47
A0A0C4WH55	51	47	47
A0A0C4WVV1	30	59	58
A0A0C4WVX9	49	52	48
A0A0C4WLP4	44	49	57
A0A0C4WRV2	51	49	52
A0A0C4WI60	48	52	54
A0A0C4WQI2	52	52	51
A0A0C4WQD8	37	61	58
A0A0C4WIV2	57	52	48
A0A0C4WVU9	54	57	53
A0A0C4WJU7	54	60	56
A0A0C4WNX3	54	65	58
A0A0C4WM01	58	65	56
A0A0C4WTS2	55	67	60
A0A0C4WI87	57	66	61
A0A0C4WIK2	66	63	60
A0A0C4WM65	63	65	70
A0A0C4WLQ6	68	61	70
A0A0C4WUV7	83	82	79
