# Supplementary material for: Holistic view of biological nitrogen fixation and phosphorus mobilization in Azotobacter chroococcum NCIMB 8003
Source: Front Microbiol. 2023 Feb 8;14:1129721. doi: 10.3389/fmicb.2023.1129721 (PMC9945222; doi:10.3389/fmicb.2023.1129721)
Supplement: Supplementary file 3 [file Data_Sheet_3.xlsx]

## Sheet: Resume
Protein ID	Locus	Name	1 BNF vs C	2 C vs PM	3 C vs FP	4 C Vs FPb	5 BNF vs PM	6 BNF vs FP	7 BNF vs FPb	8 PM vs FP	9 PM vs FPb	10 FP vs FPb
A0A0C4WFH0	Achr_80	Hemerythrin-like, metal binding protein	#N/A	#N/A	#N/A	#N/A	#N/A	#N/A	2.31942	#N/A	#N/A	#N/A
A0A0C4WFH6	Achr_130	N5-carboxyaminoimidazole ribonucleotide synthase (N5-CAIR synthase) (EC 6.3.4.18) (5-(carboxyamino)imidazole ribonucleotide synthetase)	#N/A	#N/A	#N/A	#N/A	#N/A	#N/A	-2.37397	#N/A	-2.29989	-2.44681
A0A0C4WFJ1	Achr_280	Transcriptional regulator with HTH domain	#N/A	#N/A	#N/A	Control	#N/A	#N/A	BNF	#N/A	#N/A	FP
A0A0C4WFK9	Achr_480	Electron transport protein SCO1/SenC	#N/A	#N/A	#N/A	2.49539	#N/A	#N/A	2.1853	#N/A	#N/A	2.12672
A0A0C4WFM2	Achr_630	Ketosteroid isomerase-like enzyme	-2.61323	#N/A	#N/A	6.25091	-5.47111	3.02542	16.3351	#N/A	#N/A	5.39928
A0A0C4WFN6	Achr_790	CRISPR-associated protein Cas7/Cse4/CasC, subtype I-E/ECOLI	206.472	#N/A	193.685	2.50721	188.458	#N/A	-82.3511	176.787	#N/A	-77.2511
A0A0C4WFQ5	Achr_1040	NADH-quinone oxidoreductase	2.12535	#N/A	#N/A	#N/A	#N/A	#N/A	#N/A	#N/A	#N/A	#N/A
A0A0C4WFS8	Achr_1240	Uncharacterized protein	5.20693	#N/A	4.53164	6.5632	7.55169	#N/A	#N/A	6.57231	9.51871	#N/A
A0A0C4WFT3	Achr_1290	Nitrogen fixation protein	2.13761	#N/A	3.37324	11.8638	#N/A	#N/A	5.55005	5.75374	20.2362	3.51705
A0A0C4WFT4	Achr_1340	Nitrogenase molybdenum-iron cofactor biosynthesis protein NifN	10.7203	#N/A	13.1522	4.16457	#N/A	#N/A	-2.57416	#N/A	#N/A	-3.15812
A0A0C4WFT7	Achr_1390	Nitrogen fixation (2Fe-2S) ferredoxin (Shethna I protein), FeS1	#N/A	#N/A	#N/A	#N/A	BNF	#N/A	#N/A	FP	FPb	#N/A
A0A0C4WFU1	Achr_1440	Uncharacterized protein	4.31841	Control	3.91614	Control	BNF	#N/A	BNF	FP	#N/A	FP
A0A0C4WFU4	Achr_1490	Cysteine desulfurase (EC 2.8.1.7) (Nitrogenase metalloclusters biosynthesis protein NifS)	15.7848	#N/A	17.6954	#N/A	48.3228	#N/A	-20.6939	54.1717	#N/A	-23.1986
A0A0C4WFU7	Achr_1540	Nitrogen fixation protein NifZ	#N/A	#N/A	#N/A	#N/A	19.1741	#N/A	#N/A	17.1149	#N/A	#N/A
A0A0C4WFV1	Achr_1640	Thioesterase/thiol ester dehydrase-isomerase	#N/A	#N/A	#N/A	-14.1677	#N/A	#N/A	-13.8736	#N/A	-12.9481	-19.169
A0A0C4WFV6	Achr_1740	NAD(P) transhydrogenase, subunit alpha part 1	-4.74026	#N/A	#N/A	#N/A	-5.22573	4.06851	3.94293	#N/A	#N/A	#N/A
A0A0C4WFV9	Achr_1850	Peptidase inhibitor I78 family	-4.2768	#N/A	-6.51094	#N/A	#N/A	#N/A	8.21807	#N/A	6.5965	12.5111
A0A0C4WFW4	Achr_1950	Endonuclease/exonuclease/phosphatase family protein	#N/A	#N/A	FP	#N/A	#N/A	#N/A	#N/A	FP	#N/A	FP
A0A0C4WFW9	Achr_2050	Luciferase family oxidoreductase, group 1	BNF	PM	FP	#N/A	#N/A	#N/A	BNF	#N/A	PM	FP
A0A0C4WFX1	Achr_2100	Tryptophan synthase alpha chain (EC 4.2.1.20)	-2.14023	#N/A	-2.93698	-7.41202	-2.35224	#N/A	-3.46319	-3.22791	-8.14623	-2.52369
A0A0C4WG05	Achr_2710	Multicopper oxidase type 2	BNF	#N/A	#N/A	FPb	BNF	#N/A	#N/A	#N/A	FPb	#N/A
A0A0C4WG11	Achr_2870	OprE-like outer membrane porin	#N/A	#N/A	#N/A	FPb	#N/A	#N/A	FPb	#N/A	FPb	FPb
A0A0C4WG14	Achr_2920	Hydroxymethylglutaryl-CoA lyase LiuE	2.11028	#N/A	#N/A	#N/A	#N/A	#N/A	-2.01843	#N/A	#N/A	#N/A
A0A0C4WG17	Achr_3020	Molybdenum storage protein subunit A	#N/A	-2.76115	#N/A	#N/A	4.84535	#N/A	#N/A	4.61128	#N/A	#N/A
A0A0C4WG20	Achr_3120	Aldehyde Dehydrogenase Chain A domain 2	#N/A	#N/A	#N/A	Control	#N/A	#N/A	BNF	#N/A	PM	FP
A0A0C4WG24	Achr_3220	Succinate-semialdehyde dehydrogenase I	#N/A	2.81897	2.05918	#N/A	#N/A	#N/A	#N/A	#N/A	#N/A	#N/A
A0A0C4WG26	Achr_3270	Outer membrane porin, OprD family	-4.72157	#N/A	-3.90548	#N/A	-7.48603	#N/A	9.99634	-6.19212	#N/A	8.26854
A0A0C4WG27	Achr_3320	Glutamine amidotransferase	#N/A	#N/A	#N/A	2.0793	#N/A	#N/A	#N/A	#N/A	#N/A	#N/A
A0A0C4WG30	Achr_3370	XRE family transcriptional regulator	-3.02136	#N/A	-3.20739	#N/A	#N/A	#N/A	#N/A	#N/A	#N/A	#N/A
A0A0C4WG34	Achr_3420	Glutathione S-transferase, N-terminal domain protein	BNF	#N/A	#N/A	#N/A	BNF	BNF	BNF	#N/A	#N/A	#N/A
A0A0C4WG38	Achr_3470	Inner membrane protein CigR	Control	Control	Control	#N/A	#N/A	#N/A	#N/A	#N/A	#N/A	#N/A
A0A0C4WG40	Achr_3520	Phosphate ABC-transporter, permease protein PstC	#N/A	PM	FP	#N/A	#N/A	#N/A	#N/A	#N/A	PM	FP
A0A0C4WG60	Achr_3820	L-threonine dehydratase (EC 4.3.1.19) (Threonine deaminase)	#N/A	#N/A	#N/A	-3.07489	#N/A	#N/A	-3.46375	#N/A	-3.86366	-4.05462
A0A0C4WG68	Achr_3970	Heat shock protein	#N/A	#N/A	#N/A	#N/A	#N/A	#N/A	FPb	#N/A	FPb	FPb
A0A0C4WG91	Achr_4320	Uncharacterized protein	2.08561	-10.0597	-9.69181	4.41578	20.9806	-20.2133	2.11726	#N/A	44.4214	42.7969
A0A0C4WG94	Achr_4370	Soluble nickel-dependent hydrogenase, large subunit, HoxH	#N/A	#N/A	#N/A	#N/A	#N/A	#N/A	#N/A	#N/A	41.0867	65.5671
A0A0C4WGA2	Achr_4470	Peptidase propeptide and YpeB domain-containing protein	Control	Control	Control	#N/A	#N/A	#N/A	FPb	#N/A	FPb	FPb
A0A0C4WGA9	Achr_4570	Membrane bound L-sorbosone dehydrogenase	#N/A	#N/A	#N/A	FPb	#N/A	#N/A	FPb	#N/A	#N/A	FPb
A0A0C4WGC4	Achr_4780	PrkA family serine protein kinase	#N/A	#N/A	#N/A	#N/A	#N/A	#N/A	-2.13435	#N/A	-2.50602	-2.50099
A0A0C4WGC9	Achr_4830	4-hydroxythreonine-4-phosphate dehydrogenase (EC 1.1.1.262) (4-(phosphohydroxy)-L-threonine dehydrogenase)	2.65289	#N/A	#N/A	#N/A	#N/A	#N/A	#N/A	#N/A	#N/A	#N/A
A0A0C4WGE3	Achr_5030	Tetratricopeptide repeat family protein	Control	#N/A	Control	6.95307	PM	#N/A	FPb	PM	8.46171	FPb
A0A0C4WGG4	Achr_5380	Anthranilate synthase component II (Glutamine amido-transferase)	2.20432	#N/A	#N/A	#N/A	#N/A	#N/A	-3.21994	#N/A	#N/A	#N/A
A0A0C4WGH2	Achr_5480	Iron-sulfur cluster insertion protein ErpA	#N/A	#N/A	#N/A	#N/A	#N/A	#N/A	2.33405	#N/A	3.11356	2.1116
A0A0C4WGI8	Achr_5790	Cyclic nucleotide-binding domain/CBS domain pair/putative nucleotidyltransferase domain protein	#N/A	#N/A	#N/A	#N/A	#N/A	#N/A	-2.4236	#N/A	-5.246	-3.80101
A0A0C4WGJ5	Achr_5940	RIO1 family serine kinase	#N/A	#N/A	#N/A	Control	#N/A	#N/A	BNF	#N/A	PM	FP
A0A0C4WGK3	Achr_6090	Uncharacterized protein	#N/A	#N/A	#N/A	FPb	#N/A	#N/A	FPb	#N/A	FPb	FPb
A0A0C4WGK5	Achr_6140	Glycerol-3-phosphate dehydrogenase (EC 1.1.5.3)	#N/A	#N/A	#N/A	FPb	#N/A	#N/A	FPb	#N/A	FPb	FPb
A0A0C4WGL8	Achr_6440	Phosphoribosyl-ATP pyrophosphatase (PRA-PH) (EC 3.6.1.31)	#N/A	#N/A	Control	#N/A	#N/A	BNF	3.23833	PM	4.00759	FPb
A0A0C4WGM0	Achr_6490	1-(5-phosphoribosyl)-5-[(5-phosphoribosylamin o)methylideneamino] imidazole-4-carboxamide isomerase	-2.40244	#N/A	#N/A	#N/A	#N/A	#N/A	#N/A	#N/A	#N/A	#N/A
A0A0C4WGM2	Achr_6590	Penicillin binding protein 1A	#N/A	#N/A	Control	Control	#N/A	#N/A	#N/A	PM	PM	#N/A
A0A0C4WGM3	Achr_6640	Type 4 fimbrial biogenesis outer membrane protein PilQ	69.0977	Control	#N/A	#N/A	BNF	-30.7603	-41.277	FP	FPb	#N/A
A0A0C4WGM5	Achr_6690	Glutamate synthase subunit beta	#N/A	#N/A	#N/A	-6.36826	#N/A	#N/A	-7.5141	#N/A	-6.54367	-9.25265
A0A0C4WGM6	Achr_6740	Universal stress protein UspA	#N/A	#N/A	#N/A	#N/A	#N/A	#N/A	-2.81149	#N/A	-2.19264	-2.10896
A0A0C4WGM7	Achr_6790	Potassium efflux protein KefA	#N/A	#N/A	#N/A	-7.49468	#N/A	#N/A	-4.14374	#N/A	-6.63716	-3.86214
A0A0C4WGM8	Achr_6840	Ribosomal RNA large subunit methyltransferase J (EC 2.1.1.266) (23S rRNA (adenine(2030)-N6)-methyltransferase) (23S rRNA m6A2030 methyltransferase)	BNF	#N/A	FP	#N/A	BNF	#N/A	BNF	FP	#N/A	FP
A0A0C4WGN0	Achr_6890	Branched-chain-amino-acid aminotransferase (BCAT) (EC 2.6.1.42)	#N/A	#N/A	#N/A	-3.44236	#N/A	#N/A	-5.4706	#N/A	-4.69145	-5.46896
A0A0C4WGN2	Achr_6990	Glycosyl transferase family 25	#N/A	#N/A	#N/A	Control	#N/A	#N/A	BNF	#N/A	#N/A	FP
A0A0C4WGN6	Achr_7140	Phosphomethylpyrimidine synthase (EC 4.1.99.17) (Hydroxymethylpyrimidine phosphate synthase) (HMP-P synthase) (HMP-phosphate synthase) (HMPP synthase) (Thiamine biosynthesis protein ThiC)	#N/A	#N/A	#N/A	-20.9556	#N/A	#N/A	-27.4735	#N/A	-14.6989	-22.3618
A0A0C4WGN8	Achr_7240	Aspartyl/Asparaginyl beta-hydroxylase family protein	2.14068	#N/A	#N/A	Control	2.25882	#N/A	BNF	#N/A	PM	FP
A0A0C4WGP0	Achr_7340	Acyl-CoA synthetase	#N/A	#N/A	4.45441	Control	#N/A	3.03396	BNF	3.53391	PM	FP
A0A0C4WGP1	Achr_7390	Uncharacterized protein	Control	#N/A	Control	3.63243	PM	#N/A	FPb	PM	6.37312	FPb
A0A0C4WGP3	Achr_7440	Transport-associated protein	#N/A	#N/A	#N/A	FPb	#N/A	#N/A	FPb	#N/A	FPb	FPb
A0A0C4WGP4	Achr_7490	DNA topoisomerase 4 subunit A (EC 5.6.2.3) (Topoisomerase IV subunit A)	5.20236	#N/A	#N/A	#N/A	#N/A	#N/A	-6.58112	#N/A	#N/A	#N/A
A0A0C4WGP6	Achr_7540	Uncharacterized protein	#N/A	#N/A	#N/A	#N/A	#N/A	-2.21274	#N/A	-2.88006	#N/A	2.04443
A0A0C4WGP7	Achr_7590	SsrA-binding protein (Small protein B)	#N/A	#N/A	Control	#N/A	#N/A	BNF	#N/A	PM	#N/A	#N/A
A0A0C4WGQ1	Achr_7700	Carbamoyl-phosphate synthase small chain (EC 6.3.5.5) (Carbamoyl-phosphate synthetase glutamine chain)	#N/A	#N/A	#N/A	-3.68058	#N/A	#N/A	-5.52918	#N/A	-4.94887	-5.45445
A0A0C4WGQ3	Achr_7750	ATP-dependent zinc metalloprotease FtsH (EC 3.4.24.-)	#N/A	#N/A	#N/A	-2.08623	#N/A	#N/A	-2.48194	#N/A	-2.22978	-2.04052
A0A0C4WGQ5	Achr_7820	Transcription termination/antitermination protein NusA	#N/A	#N/A	#N/A	-2.90304	#N/A	#N/A	-2.04028	#N/A	-3.01585	-2.42245
A0A0C4WGQ7	Achr_7880	Polyribonucleotide nucleotidyltransferase (EC 2.7.7.8) (Polynucleotide phosphorylase) (PNPase)	#N/A	#N/A	#N/A	-3.02793	#N/A	#N/A	-4.05565	#N/A	-2.92804	-3.552
A0A0C4WGQ8	Achr_7930	Aspartate 1-decarboxylase (EC 4.1.1.11) (Aspartate alpha-decarboxylase) [Cleaved into: Aspartate 1-decarboxylase beta chain, Aspartate 1-decarboxylase alpha chain], Aspartate 1-decarboxylase alpha chain]	#N/A	#N/A	#N/A	#N/A	#N/A	#N/A	2.03534	#N/A	2.81981	2.47101
A0A0C4WGR0	Achr_7990	Sigma54-dependent response regulator, CbrB	#N/A	#N/A	#N/A	-3.5801	#N/A	#N/A	-4.91435	#N/A	-4.45729	-6.33802
A0A0C4WGR2	Achr_8040	Aminotransferase (EC 2.6.1.-)	2.54833	#N/A	3.1019	#N/A	#N/A	#N/A	#N/A	#N/A	#N/A	#N/A
A0A0C4WGT5	Achr_8570	Uncharacterized protein	#N/A	#N/A	#N/A	Control	#N/A	#N/A	BNF	#N/A	PM	FP
A0A0C4WGU4	Achr_8790	Coenzyme PQQ synthesis protein B (Pyrroloquinoline quinone biosynthesis protein B)	#N/A	#N/A	#N/A	FPb	#N/A	#N/A	FPb	#N/A	#N/A	FPb
A0A0C4WGU8	Achr_8890	Uncharacterized protein	#N/A	#N/A	Control	Control	#N/A	BNF	BNF	#N/A	#N/A	#N/A
A0A0C4WGV0	Achr_8940	Ribose-phosphate pyrophosphokinase (RPPK) (EC 2.7.6.1) (5-phospho-D-ribosyl alpha-1-diphosphate) (Phosphoribosyl diphosphate synthase) (Phosphoribosyl pyrophosphate synthase) (P-Rib-PP synthase) (PRPP synthase) (PRPPase)	#N/A	#N/A	#N/A	-2.1229	#N/A	#N/A	-3.10121	#N/A	-2.03407	-3.77349
A0A0C4WGW0	Achr_9210	Peptidase M48, Ste24p family	#N/A	#N/A	-3.37324	2.47987	#N/A	-2.09246	3.99778	-2.00227	4.17787	8.3652
A0A0C4WGW3	Achr_9310	Phosphate acetyltransferase (EC 2.3.1.8) (Phosphotransacetylase)	#N/A	#N/A	#N/A	Control	#N/A	#N/A	BNF	#N/A	PM	FP
A0A0C4WGX1	Achr_9560	Endopeptidase La (EC 3.4.21.53)	2.00116	#N/A	#N/A	-6.70235	#N/A	#N/A	-13.4124	#N/A	-6.10081	-6.09193
A0A0C4WGX3	Achr_9610	50S ribosomal protein L21	-2.18955	#N/A	-2.38662	-5.43181	#N/A	#N/A	#N/A	#N/A	-3.85839	#N/A
A0A0C4WGX5	Achr_9660	30S ribosomal protein S20	-11.1407	-6.87869	-7.4603	-39.5453	#N/A	#N/A	-3.54963	#N/A	-5.74896	-5.30076
A0A0C4WGY0	Achr_9810	Type 4 fimbriae expression regulatory protein pilR	2.22294	#N/A	2.41647	Control	#N/A	#N/A	BNF	#N/A	PM	FP
A0A0C4WGY6	Achr_9970	Protein translocase subunit SecD	#N/A	#N/A	#N/A	#N/A	#N/A	#N/A	#N/A	#N/A	#N/A	2.34708
A0A0C4WGY8	Achr_10020	tRNA (cytidine/uridine-2'-O-)-methyltransferase TrmJ (EC 2.1.1.200) (tRNA (cytidine(32)/uridine(32)-2'-O)-methyltransferase) (tRNA Cm32/Um32 methyltransferase)	#N/A	#N/A	#N/A	Control	#N/A	#N/A	BNF	#N/A	PM	FP
A0A0C4WGZ0	Achr_10070	Iron-binding protein IscA	-2.83183	#N/A	-2.54083	#N/A	#N/A	#N/A	#N/A	#N/A	#N/A	#N/A
A0A0C4WGZ2	Achr_10120	Nucleoside diphosphate kinase (NDK) (NDP kinase) (EC 2.7.4.6) (Nucleoside-2-P kinase)	#N/A	#N/A	#N/A	#N/A	#N/A	#N/A	#N/A	#N/A	2.09953	2.09198
A0A0C4WGZ6	Achr_10220	Type I PLP-dependent aspartate aminotransferase-like (Major domain)	#N/A	#N/A	#N/A	7.31581	#N/A	#N/A	3.38624	#N/A	8.06915	4.20066
A0A0C4WH07	Achr_10470	D-alanyl-D-alanine dipeptidase (D-Ala-D-Ala dipeptidase) (EC 3.4.13.22)	#N/A	#N/A	#N/A	#N/A	#N/A	#N/A	#N/A	#N/A	2.03562	#N/A
A0A0C4WH09	Achr_10520	Inosine-5'-monophosphate dehydrogenase (IMP dehydrogenase) (IMPD) (IMPDH) (EC 1.1.1.205)	#N/A	#N/A	#N/A	-2.1674	#N/A	#N/A	#N/A	#N/A	-3.19674	-2.19634
A0A0C4WH14	Achr_10670	Signal recognition particle protein (Fifty-four homolog)	#N/A	#N/A	#N/A	-6.72639	#N/A	#N/A	-6.08124	#N/A	-8.67702	-8.44014
A0A0C4WH20	Achr_10820	Threonine synthase	#N/A	#N/A	2.15124	-5.38023	2.36893	#N/A	-10.3171	2.65756	-4.35518	-11.5741
A0A0C4WH24	Achr_10920	TetR family transcriptional regulator	#N/A	#N/A	#N/A	Control	-2.07892	#N/A	BNF	#N/A	PM	FP
A0A0C4WH26	Achr_10970	Uncharacterized protein	#N/A	#N/A	#N/A	#N/A	#N/A	#N/A	BNF	#N/A	#N/A	FP
A0A0C4WH28	Achr_11020	M22 family peptidase	#N/A	#N/A	#N/A	Control	#N/A	#N/A	BNF	#N/A	PM	FP
A0A0C4WH39	Achr_11270	Arsenate reductase, glutaredoxin family	-2.34312	-3.15375	-2.76651	-6.17526	#N/A	#N/A	-2.63548	#N/A	#N/A	-2.23215
A0A0C4WH44	Achr_11380	30S ribosomal protein S2	#N/A	#N/A	#N/A	-8.71802	#N/A	#N/A	-6.93935	#N/A	-6.42813	-7.10056
A0A0C4WH48	Achr_11480	UDP-3-O-acylglucosamine N-acyltransferase (EC 2.3.1.-)	#N/A	#N/A	#N/A	Control	#N/A	#N/A	BNF	#N/A	PM	FP
A0A0C4WH55	Achr_11580	Enolase (EC 4.2.1.11) (2-phospho-D-glycerate hydro-lyase) (2-phosphoglycerate dehydratase)	-2.55166	#N/A	#N/A	#N/A	#N/A	#N/A	3.40456	#N/A	#N/A	2.42463
A0A0C4WH57	Achr_11630	2-C-methyl-D-erythritol 2,4-cyclodiphosphate synthase (MECDP-synthase) (MECPP-synthase) (MECPS) (EC 4.6.1.12)	#N/A	#N/A	#N/A	9.20978	#N/A	#N/A	6.0797	#N/A	9.21531	8.61788
A0A0C4WH59	Achr_11680	Lipoprotein NlpD	#N/A	#N/A	-2.49441	#N/A	#N/A	#N/A	2.41848	#N/A	2.28675	3.84993
A0A0C4WH60	Achr_11730	Protein RecA (Recombinase A)	#N/A	#N/A	#N/A	-3.61618	#N/A	#N/A	-3.97127	#N/A	-4.56685	-4.39938
A0A0C4WH62	Achr_11780	Uncharacterized protein	#N/A	-7.01268	#N/A	3.054	5.27523	#N/A	4.05987	#N/A	21.4167	#N/A
A0A0C4WH71	Achr_12130	4-hydroxyphenylpyruvate dioxygenase	#N/A	#N/A	#N/A	-2.82536	#N/A	#N/A	-2.79717	#N/A	-4.22407	-3.38252
A0A0C4WH77	Achr_12340	Superoxide dismutase (EC 1.15.1.1)	#N/A	#N/A	#N/A	#N/A	#N/A	#N/A	2.95181	#N/A	#N/A	3.35048
A0A0C4WH82	Achr_12500	Ribosomal protein S12 methylthiotransferase RimO (S12 MTTase) (S12 methylthiotransferase) (EC 2.8.4.4) (Ribosomal protein S12 (aspartate-C(3))-methylthiotransferase) (Ribosome maturation factor RimO)	2.38017	#N/A	#N/A	-2.76993	#N/A	#N/A	-6.59292	#N/A	-3.52832	-5.23691
A0A0C4WH91	Achr_12810	Thioredoxin	-2.33092	#N/A	#N/A	6.20429	#N/A	#N/A	14.4617	#N/A	5.58388	9.37315
A0A0C4WH94	Achr_12910	Holliday junction ATP-dependent DNA helicase RuvB (EC 3.6.4.12)	#N/A	#N/A	#N/A	#N/A	#N/A	#N/A	BNF	#N/A	PM	FP
A0A0C4WH95	Achr_12960	Tol-Pal system protein TolB	#N/A	-3.42238	-2.52929	#N/A	4.72092	-3.48897	#N/A	#N/A	2.52095	#N/A
A0A0C4WH99	Achr_13130	S-adenosyl-L-methionine-dependent methyltransferase	#N/A	#N/A	-2.07448	Control	#N/A	#N/A	BNF	#N/A	PM	FP
A0A0C4WHA3	Achr_13250	Cro/Cl family transcriptional regulator	-2.5169	#N/A	#N/A	#N/A	#N/A	#N/A	2.03559	#N/A	#N/A	#N/A
A0A0C4WHA9	Achr_13510	Asparagine synthase (Glutamine-hydrolyzing)	-2.36089	#N/A	#N/A	-4.82513	-4.67079	3.20125	-2.04377	#N/A	-9.54602	-6.54261
A0A0C4WHB1	Achr_13560	Uncharacterized protein	#N/A	PM	FP	#N/A	PM	FP	#N/A	3.26904	PM	FP
A0A0C4WHB6	Achr_13660	Phospholipid-binding domain-containing protein	Control	#N/A	Control	12.635	#N/A	#N/A	FPb	#N/A	#N/A	FPb
A0A0C4WHB9	Achr_13710	Poly (3-hydroxybutyrate) depolymerase protein	-11.5209	#N/A	-4.64722	5.79671	-8.79215	#N/A	66.7834	-3.54651	7.59579	26.9385
A0A0C4WHC8	Achr_13910	Alanine--tRNA ligase (EC 6.1.1.7) (Alanyl-tRNA synthetase) (AlaRS)	#N/A	#N/A	#N/A	-6.19269	#N/A	#N/A	-12.0807	#N/A	-6.32676	-7.14549
A0A0C4WHD7	Achr_14140	Aspartate-semialdehyde dehydrogenase	2.19167	#N/A	#N/A	Control	#N/A	#N/A	BNF	#N/A	PM	FP
A0A0C4WHE0	Achr_14190	Folylpolyglutamate synthetase protein	#N/A	#N/A	#N/A	#N/A	#N/A	#N/A	BNF	#N/A	PM	FP
A0A0C4WHE2	Achr_14240	O-succinylhomoserine sulfhydrylase (OSH sulfhydrylase) (OSHS sulfhydrylase) (EC 2.5.1.-)	2.2983	#N/A	2.12015	#N/A	#N/A	#N/A	#N/A	#N/A	#N/A	#N/A
A0A0C4WHE7	Achr_14360	Uncharacterized protein	#N/A	PM	FP	#N/A	PM	FP	#N/A	#N/A	PM	FP
A0A0C4WHE9	Achr_14410	Response regulator with CheY-like receiver domain and winged-helix DNA-binding domain	#N/A	PM	FP	#N/A	PM	FP	#N/A	#N/A	PM	FP
A0A0C4WHF1	Achr_14460	Uncharacterized protein	-3.15455	#N/A	#N/A	#N/A	#N/A	#N/A	#N/A	#N/A	#N/A	#N/A
A0A0C4WHF3	Achr_14510	Uncharacterized protein	#N/A	#N/A	#N/A	Control	-2.45244	#N/A	BNF	#N/A	PM	FP
A0A0C4WHF8	Achr_14670	Ribosome modulation factor (RMF)	-2.63092	#N/A	-9.35411	#N/A	#N/A	-3.55545	#N/A	-3.30557	#N/A	7.27022
A0A0C4WHG4	Achr_14830	CRISPR-associated protein Cas7/Cse4/CasC, subtype I-E/ECOLI	BNF	#N/A	#N/A	#N/A	BNF	BNF	#N/A	#N/A	#N/A	#N/A
A0A0C4WHG6	Achr_14880	CRISPR-associated protein, Cse2 family	#N/A	#N/A	#N/A	#N/A	#N/A	#N/A	-4.9594	#N/A	#N/A	-3.92439
A0A0C4WHH5	Achr_15080	Chaperone protein HtpG (Heat shock protein HtpG) (High temperature protein G)	#N/A	#N/A	#N/A	-12.142	#N/A	#N/A	-12.6901	#N/A	-20.2175	-15.0616
A0A0C4WHH9	Achr_15240	Methionine--tRNA ligase (EC 6.1.1.10) (Methionyl-tRNA synthetase) (MetRS)	#N/A	#N/A	#N/A	-4.28308	#N/A	#N/A	-7.53522	#N/A	#N/A	-5.37209
A0A0C4WHI7	Achr_15490	ATP-dependent DNA helicase DinG (EC 3.6.4.12)	#N/A	#N/A	Control	Control	#N/A	BNF	BNF	#N/A	#N/A	#N/A
A0A0C4WHJ2	Achr_15590	Pyridoxine/pyridoxamine 5'-phosphate oxidase (EC 1.4.3.5) (PNP/PMP oxidase) (PNPOx) (Pyridoxal 5'-phosphate synthase)	#N/A	#N/A	#N/A	-3.17517	#N/A	#N/A	-4.89916	#N/A	-3.50424	-3.06715
A0A0C4WHJ7	Achr_15690	Uncharacterized protein	Control	#N/A	-2.44627	5.28621	PM	FP	FPb	#N/A	8.35265	12.9315
A0A0C4WHJ8	Achr_15740	Putative oxidoreductase, Fe-dependent alcohol dehydrogenase family	#N/A	PM	#N/A	FPb	PM	#N/A	FPb	PM	6.88887	FPb
A0A0C4WHL5	Achr_16160	TonB-dependent vitamin B12 receptor	-10.2215	#N/A	-9.31378	-4.68019	-7.08745	#N/A	2.18399	-6.45806	-3.24518	#N/A
A0A0C4WHM1	Achr_16310	Sulfurtransferase	#N/A	#N/A	#N/A	2.07897	#N/A	#N/A	#N/A	#N/A	#N/A	#N/A
A0A0C4WHM3	Achr_16360	YcgL domain-containing protein Achr_16360	-2.68732	Control	-2.49998	#N/A	BNF	#N/A	#N/A	FP	#N/A	#N/A
A0A0C4WHN1	Achr_16560	Transcriptional regulator MarR family protein	2.42929	#N/A	#N/A	#N/A	#N/A	#N/A	-2.84376	#N/A	#N/A	-2.08397
A0A0C4WHP0	Achr_16760	Transcriptional regulator, Cro/CI family	-4.24305	#N/A	Control	#N/A	#N/A	BNF	4.61746	#N/A	#N/A	FPb
A0A0C4WHP5	Achr_16810	Alginate lyase family protein	BNF	#N/A	#N/A	#N/A	BNF	BNF	BNF	#N/A	#N/A	#N/A
A0A0C4WHQ5	Achr_17110	ArsR family transcriptional regulator	#N/A	Control	#N/A	#N/A	#N/A	#N/A	#N/A	FP	FPb	#N/A
A0A0C4WHQ9	Achr_17260	HNH endonuclease family protein	-2.04132	#N/A	-2.42671	#N/A	#N/A	#N/A	#N/A	#N/A	#N/A	2.27716
A0A0C4WHR6	Achr_17520	Branched-chain amino acid ABC transporter substrate-binding protein	4.4885	#N/A	Control	49.9103	22.508	BNF	11.1196	PM	250.28	FPb
A0A0C4WHR7	Achr_17570	Phosphonate ABC transporter, substrate-binding protein	13.0421	#N/A	-4.3946	37.5949	16.7532	-57.3147	2.88259	-3.42112	48.2927	165.215
A0A0C4WHT4	Achr_18130	Succinate--CoA ligase [ADP-forming] subunit alpha (EC 6.2.1.5) (Succinyl-CoA synthetase subunit alpha) (SCS-alpha)	#N/A	#N/A	#N/A	2.97056	#N/A	#N/A	4.97455	#N/A	2.89227	3.32964
A0A0C4WHT6	Achr_18180	ABC transporter, ATP binding component	#N/A	#N/A	#N/A	3.74219	#N/A	#N/A	5.36328	#N/A	4.0221	4.63226
A0A0C4WHU1	Achr_18330	ABC-type antimicrobial peptide transport system, ATPase component	-7.14417	28.7263	#N/A	4.96582	-205.226	#N/A	35.4767	-56.8465	-5.7848	9.82688
A0A0C4WHU2	Achr_18380	Malonyl CoA-acyl carrier protein transacylase	#N/A	5.20416	#N/A	Control	-8.44892	2.46246	BNF	-3.43109	PM	FP
A0A0C4WHU7	Achr_18530	Methionine synthase (EC 2.1.1.13) (5-methyltetrahydrofolate--homocysteine methyltransferase)	2.05637	#N/A	#N/A	#N/A	#N/A	#N/A	#N/A	#N/A	#N/A	#N/A
A0A0C4WHV1	Achr_18730	3-hydroxydecanoyl-[acyl-carrier-protein] dehydratase (EC 4.2.1.59) (3-hydroxyacyl-[acyl-carrier-protein] dehydratase FabA) (Beta-hydroxydecanoyl thioester dehydrase) (Trans-2-decenoyl-[acyl-carrier-protein] isomerase) (EC 5.3.3.14)	#N/A	#N/A	#N/A	-2.53409	#N/A	#N/A	-3.90629	#N/A	-2.39252	-3.0867
A0A0C4WHV5	Achr_18880	ABC-type phosphate transport system, periplasmic component	#N/A	#N/A	#N/A	FPb	#N/A	#N/A	FPb	#N/A	FPb	FPb
A0A0C4WHV8	Achr_18980	RND efflux system, outer membrane lipoprotein, NodT family	#N/A	#N/A	#N/A	FPb	#N/A	#N/A	FPb	#N/A	FPb	#N/A
A0A0C4WHV9	Achr_19030	Uncharacterized protein	-2.49291	#N/A	#N/A	2.08503	#N/A	#N/A	5.1978	#N/A	2.83903	3.13493
A0A0C4WHW0	Achr_19080	ABC transporter, ATP binding component	#N/A	#N/A	#N/A	Control	#N/A	#N/A	BNF	#N/A	PM	FP
A0A0C4WHW4	Achr_19180	6-carboxy-5,6,7,8-tetrahydropterin synthase (EC 4.-.-.-)	#N/A	#N/A	#N/A	9.19044	#N/A	#N/A	6.97358	#N/A	12.4353	9.52487
A0A0C4WHW8	Achr_19330	NADH-quinone oxidoreductase subunit B (EC 7.1.1.-) (NADH dehydrogenase I subunit B) (NDH-1 subunit B)	2.4362	#N/A	2.31156	#N/A	3.56071	#N/A	-2.6069	3.37854	#N/A	-2.47352
A0A0C4WHX3	Achr_19480	Translation initiation factor IF-1	-3.55086	#N/A	-2.71208	#N/A	#N/A	#N/A	3.03957	#N/A	#N/A	2.32157
A0A0C4WHX5	Achr_19530	Outer-membrane lipoprotein carrier protein	#N/A	#N/A	Control	6.12001	4.39836	BNF	4.24432	PM	18.6681	FPb
A0A0C4WHX6	Achr_19580	Anthranilate phosphoribosyltransferase	#N/A	#N/A	2.19456	#N/A	#N/A	#N/A	#N/A	#N/A	#N/A	-2.69671
A0A0C4WHY0	Achr_19780	Uncharacterized protein	Control	#N/A	#N/A	#N/A	PM	#N/A	FPb	#N/A	#N/A	#N/A
A0A0C4WHY2	Achr_19830	Tetratricopeptide-like helical protein	-2.24	Control	Control	#N/A	BNF	BNF	#N/A	#N/A	FPb	FPb
A0A0C4WHZ3	Achr_20030	UTP--glucose-1-phosphate uridylyltransferase (EC 2.7.7.9) (UDP-glucose pyrophosphorylase)	2.38392	#N/A	2.08691	-3.86651	2.36515	#N/A	-9.21744	2.07048	-3.89719	-8.06906
A0A0C4WI44	Achr_21030	Uncharacterized protein	#N/A	#N/A	#N/A	#N/A	#N/A	#N/A	#N/A	#N/A	-2.16155	#N/A
A0A0C4WI46	Achr_21080	60 kDa chaperonin (GroEL protein) (Protein Cpn60)	Control	#N/A	#N/A	#N/A	PM	#N/A	FPb	#N/A	#N/A	#N/A
A0A0C4WI60	Achr_21390	Molybdopterin-binding domain of aldehyde dehydrogenase protein	3.48824	#N/A	-4.68008	267.872	#N/A	-16.3253	76.7928	#N/A	960.295	1253.66
A0A0C4WI87	Achr_21940	Glucan 1,4-alpha-glucosidase (Precursor)	3.38221	-4.94145	-6.46567	#N/A	16.713	-21.8683	-2.33972	#N/A	7.14318	9.34655
A0A0C4WI90	Achr_22040	Uncharacterized protein	#N/A	#N/A	Control	Control	#N/A	BNF	BNF	#N/A	#N/A	#N/A
A0A0C4WI96	Achr_22190	Uncharacterized protein	#N/A	#N/A	#N/A	FPb	#N/A	#N/A	FPb	#N/A	FPb	FPb
A0A0C4WI98	Achr_22290	Enolase (EC 4.2.1.11) (2-phospho-D-glycerate hydro-lyase) (2-phosphoglycerate dehydratase)	#N/A	#N/A	2.55224	#N/A	#N/A	#N/A	-2.02876	#N/A	#N/A	-2.76593
A0A0C4WIA0	Achr_22340	RpiR family transcriptional regulator HexR	#N/A	#N/A	#N/A	#N/A	#N/A	#N/A	BNF	#N/A	#N/A	FP
A0A0C4WIA9	Achr_22720	Superfamily II DNA/RNA helicase, SNF2 family	#N/A	#N/A	#N/A	#N/A	#N/A	#N/A	#N/A	#N/A	#N/A	10.2945
A0A0C4WIB0	Achr_22770	Methylthioribulose-1-phosphate dehydratase (MTRu-1-P dehydratase) (EC 4.2.1.109)	#N/A	#N/A	#N/A	Control	#N/A	#N/A	BNF	#N/A	PM	FP
A0A0C4WIB1	Achr_22820	Isochorismatase hydrolase protein	#N/A	#N/A	#N/A	5.28108	#N/A	#N/A	3.37612	#N/A	4.28086	4.27088
A0A0C4WIB3	Achr_22870	Phasin family protein	-5.19756	#N/A	#N/A	3.5796	-8.87204	2.97722	18.6052	-2.97997	2.09706	6.24918
A0A0C4WIB4	Achr_22920	Peptidylprolyl isomerase (EC 5.2.1.8)	-2.273	#N/A	-2.25116	-2.47547	#N/A	#N/A	#N/A	#N/A	#N/A	#N/A
A0A0C4WIB6	Achr_22970	Trigger factor (TF) (EC 5.2.1.8) (PPIase)	#N/A	#N/A	#N/A	-3.6771	#N/A	#N/A	-3.06581	#N/A	-3.37487	-3.4972
A0A0C4WIB9	Achr_23100	ABC-type nitrate/sulfonate/bicarbonate transport system, periplasmic component	#N/A	#N/A	#N/A	#N/A	#N/A	#N/A	BNF	#N/A	#N/A	FP
A0A0C4WIC3	Achr_23300	AcnD-accessory protein PrpF	#N/A	#N/A	#N/A	#N/A	#N/A	#N/A	#N/A	#N/A	-2.11262	#N/A
A0A0C4WIC4	Achr_23350	Uncharacterized protein	#N/A	#N/A	Control	2.26407	#N/A	BNF	#N/A	#N/A	#N/A	FPb
A0A0C4WIC6	Achr_23460	ErfK/YbiS/YcfS/YnhG family protein	2.1488	#N/A	Control	2.48177	6.40131	BNF	#N/A	PM	7.39321	FPb
A0A0C4WID1	Achr_23710	FAD dependent oxidoreductase	2.4243	#N/A	3.44348	Control	#N/A	#N/A	BNF	#N/A	PM	FP
A0A0C4WID3	Achr_23810	Catalase (EC 1.11.1.6)	-2.20819	#N/A	#N/A	#N/A	-7.98264	#N/A	15.3174	-3.62438	#N/A	6.9546
A0A0C4WID4	Achr_23860	Ferrous iron transport protein A-2	#N/A	#N/A	#N/A	FPb	#N/A	#N/A	FPb	#N/A	FPb	FPb
A0A0C4WID8	Achr_24060	Xanthine dehydrogenase iron-sulfur subunit/ Xanthine dehydrogenase, FAD binding subunit	#N/A	#N/A	3.81408	#N/A	#N/A	#N/A	#N/A	#N/A	#N/A	#N/A
A0A0C4WIE0	Achr_24160	Uncharacterized protein	2.25251	#N/A	2.12201	3.04681	#N/A	#N/A	#N/A	#N/A	#N/A	#N/A
A0A0C4WIE6	Achr_24470	Bacteriophage Mu Gam like family protein	#N/A	#N/A	#N/A	#N/A	PM	#N/A	FPb	PM	2.0525	FPb
A0A0C4WIE8	Achr_24580	Phenylalanine--tRNA ligase beta subunit (EC 6.1.1.20) (Phenylalanyl-tRNA synthetase beta subunit) (PheRS)	#N/A	#N/A	#N/A	-9.13244	#N/A	#N/A	-15.1979	#N/A	-8.9352	-8.18964
A0A0C4WIE9	Achr_24630	Threonine--tRNA ligase (EC 6.1.1.3) (Threonyl-tRNA synthetase) (ThrRS)	#N/A	#N/A	#N/A	-2.56182	#N/A	#N/A	-3.61017	#N/A	#N/A	-2.89949
A0A0C4WIF2	Achr_24790	Oxaloacetate decarboxylase	#N/A	#N/A	#N/A	#N/A	#N/A	#N/A	BNF	#N/A	PM	FP
A0A0C4WIF3	Achr_24850	Sulfur carrier protein TusA	#N/A	#N/A	#N/A	FPb	#N/A	#N/A	#N/A	#N/A	#N/A	FPb
A0A0C4WIF4	Achr_24900	Transposase, IS4 family	#N/A	#N/A	#N/A	#N/A	BNF	BNF	BNF	#N/A	#N/A	#N/A
A0A0C4WIF5	Achr_24950	Cbb3-type cytochrome c oxidase subunit	#N/A	#N/A	-2.04047	#N/A	#N/A	#N/A	#N/A	#N/A	#N/A	#N/A
A0A0C4WIG6	Achr_25560	Sulfate ABC transporter-binding component-CysP-like protein	#N/A	#N/A	-6.34154	9.74413	#N/A	-11.7051	5.27913	#N/A	18.2949	61.7928
A0A0C4WIG9	Achr_25710	Cold-shock DNA-binding domain-containing protein	-3.18465	#N/A	-4.19964	#N/A	#N/A	#N/A	3.43077	#N/A	3.46215	4.52421
A0A0C4WIH2	Achr_25860	Uncharacterized protein	Control	#N/A	#N/A	216.327	PM	#N/A	FPb	#N/A	237.744	#N/A
A0A0C4WIH3	Achr_25910	6-phosphogluconolactonase (6PGL) (EC 3.1.1.31)	3.37004	#N/A	3.43537	#N/A	#N/A	#N/A	-7.38877	#N/A	-3.84824	-7.532
A0A0C4WIH5	Achr_26010	Beta-lactamase domain-containing protein	#N/A	#N/A	#N/A	-2.33664	-2.2156	#N/A	#N/A	#N/A	-3.94502	-2.36646
A0A0C4WII1	Achr_26320	Uncharacterized protein	2.51501	#N/A	#N/A	#N/A	#N/A	#N/A	#N/A	#N/A	#N/A	#N/A
A0A0C4WII2	Achr_26370	Electron transfer flavoprotein-ubiquinone oxidoreductase	#N/A	#N/A	#N/A	-3.86848	#N/A	#N/A	-3.69208	#N/A	-3.44085	-5.30959
A0A0C4WII7	Achr_40	DNA gyrase subunit B (EC 5.6.2.3)	#N/A	#N/A	#N/A	#N/A	#N/A	#N/A	-5.29165	#N/A	#N/A	#N/A
A0A0C4WIJ0	Achr_26670	dTDP-glucose 4,6-dehydratase (EC 4.2.1.46)	2.31707	4.20848	5.88333	#N/A	#N/A	2.53913	-6.45642	#N/A	-11.7268	-16.3937
A0A0C4WIJ5	Achr_240	Oligopeptidase A, Metallo peptidase, MEROPS family M03A	#N/A	#N/A	#N/A	-2.10706	#N/A	#N/A	-2.75286	#N/A	-3.03164	-2.57368
A0A0C4WIJ6	Achr_26820	Type I secretion outer membrane protein, TolC family	#N/A	#N/A	#N/A	#N/A	#N/A	#N/A	#N/A	#N/A	#N/A	2.3543
A0A0C4WIJ9	Achr_26870	Mannose-6-phosphate isomerase/mannose-1-phosphate guanylyltransferase	#N/A	#N/A	#N/A	-3.58204	#N/A	#N/A	-5.15921	#N/A	-4.8965	-4.18652
A0A0C4WIK2	Achr_26920	30S ribosomal protein S1	#N/A	#N/A	#N/A	-3.50837	#N/A	#N/A	-2.62236	#N/A	-3.00056	-2.88246
A0A0C4WIK3	Achr_110	D-alanyl-D-alanine endopeptidase	#N/A	#N/A	#N/A	Control	#N/A	#N/A	BNF	-2.0399	PM	FP
A0A0C4WIK5	Achr_26970	Phosphoserine aminotransferase (EC 2.6.1.52) (Phosphohydroxythreonine aminotransferase) (PSAT)	2.22926	#N/A	2.33664	#N/A	#N/A	#N/A	-3.4174	#N/A	-2.53977	-3.582
A0A0C4WIK8	Achr_27020	Phosphoglycolate phosphatase 2 (PGP 2)	2.79297	#N/A	2.02086	Control	2.51333	#N/A	BNF	#N/A	PM	FP
A0A0C4WIL6	Achr_360	Carbonic anhydrase (EC 4.2.1.1) (Carbonate dehydratase)	-3.44626	#N/A	#N/A	-5.27145	#N/A	2.08137	#N/A	#N/A	-2.7507	-3.18369
A0A0C4WIL9	Achr_27120	Sua5/YciO/YrdC/YwlC family protein	2.23545	#N/A	2.15077	Control	#N/A	#N/A	BNF	#N/A	#N/A	FP
A0A0C4WIM0	Achr_690	DNA polymerase I (EC 2.7.7.7)	#N/A	#N/A	#N/A	Control	#N/A	#N/A	BNF	#N/A	PM	FP
A0A0C4WIM1	Achr_27170	Uncharacterized protein	-5.80207	-22.8713	-208.22	#N/A	3.94192	-35.8873	9.6507	-9.104	38.0423	346.337
A0A0C4WIM5	Achr_27350	Peptide methionine sulfoxide reductase MsrB (EC 1.8.4.12) (Peptide-methionine (R)-S-oxide reductase)	#N/A	#N/A	#N/A	3.89197	#N/A	#N/A	7.11403	#N/A	5.65189	7.37069
A0A0C4WIM6	Achr_750	CRISPR-associated Cas3 family helicase	BNF	#N/A	FP	#N/A	BNF	-3.33684	BNF	FP	#N/A	FP
A0A0C4WIM7	Achr_27400	Thiopurine S-methyltransferase (EC 2.1.1.67) (Thiopurine methyltransferase)	2.08807	3.22217	2.19152	#N/A	#N/A	#N/A	#N/A	#N/A	#N/A	#N/A
A0A0C4WIM8	Achr_510	Lipoprotein	-4.56453	-6.77991	-33.6197	#N/A	#N/A	-7.36541	9.03923	-4.95872	13.4264	66.5777
A0A0C4WIM9	Achr_27450	Fumarylacetoacetase (Fumarylacetoacetate hydrolase) (Beta-diketonase)(FAA)	#N/A	#N/A	#N/A	FPb	#N/A	#N/A	FPb	#N/A	#N/A	FPb
A0A0C4WIN0	Achr_27500	Phospho-2-dehydro-3-deoxyheptonate aldolase (EC 2.5.1.54)	3.76757	#N/A	2.57535	#N/A	2.06017	#N/A	-5.40383	#N/A	-2.623	-3.69383
A0A0C4WIN4	Achr_560	Transglutaminase-like Super Family Protein	-2.18359	#N/A	#N/A	2.15751	-3.62061	#N/A	4.71111	#N/A	#N/A	2.53919
A0A0C4WIN5	Achr_800	CRISPR-associated protein Cas5/CasD, subtype I-E/ECOLI	BNF	#N/A	#N/A	#N/A	BNF	#N/A	BNF	#N/A	#N/A	#N/A
A0A0C4WIN6	Achr_27700	Electron transfer flavoprotein beta-subunit	#N/A	#N/A	#N/A	-2.00718	#N/A	#N/A	-2.87109	#N/A	#N/A	-2.24311
A0A0C4WIP0	Achr_27860	TatD family deoxyribonuclease	5.98188	#N/A	4.4392	3.10093	#N/A	#N/A	#N/A	#N/A	#N/A	#N/A
A0A0C4WIP1	Achr_27910	4-amino-4-deoxychorismate lyase	#N/A	#N/A	#N/A	FPb	#N/A	#N/A	FPb	#N/A	FPb	FPb
A0A0C4WIP4	Achr_28010	HAD hydrolase, IA, variant 1 family protein	#N/A	#N/A	#N/A	Control	#N/A	#N/A	BNF	#N/A	PM	FP
A0A0C4WIP5	Achr_660	Alpha/beta hydrolase fold containing protein	Control	#N/A	Control	4.15534	PM	#N/A	FPb	PM	#N/A	FPb
A0A0C4WIP7	Achr_900	NAD(P)H dehydrogenase (quinone) (EC 1.6.5.2) (NAD(P)H:quinone oxidoreductase) (NQO)	#N/A	#N/A	2.39828	2.85858	-4.99355	#N/A	2.75624	-2.15945	#N/A	#N/A
A0A0C4WIP9	Achr_720	Peptidase, U32 family	#N/A	#N/A	#N/A	Control	#N/A	#N/A	BNF	#N/A	PM	FP
A0A0C4WIQ2	Achr_770	CRISPR type I-E associated protein CasB/Cse2	27.2906	#N/A	25.2562	11.4552	24.4086	#N/A	#N/A	22.589	10.2455	#N/A
A0A0C4WIQ3	Achr_28260	Glyceraldehyde-3-phosphate dehydrogenase (EC 1.2.1.-)	#N/A	#N/A	#N/A	-3.12676	-2.61667	2.75026	#N/A	#N/A	-5.19419	-5.45937
A0A0C4WIQ5	Achr_28310	ErfK/YbiS/YcfS/YnhG family protein	2.13781	#N/A	2.10137	#N/A	#N/A	#N/A	#N/A	#N/A	#N/A	#N/A
A0A0C4WIQ9	Achr_1000	Copper resistance protein A	#N/A	#N/A	-10.981	#N/A	7.22434	-13.9639	#N/A	#N/A	#N/A	9.5152
A0A0C4WIR3	Achr_28560	ABC transporter, ATP binding component	#N/A	#N/A	#N/A	-4.57477	#N/A	#N/A	-4.48218	#N/A	-4.66249	-4.4967
A0A0C4WIR4	Achr_1050	Threonylcarbamoyl-AMP synthase (TC-AMP synthase) (EC 2.7.7.87) (L-threonylcarbamoyladenylate synthase) (t(6)A37 threonylcarbamoyladenosine biosynthesis protein TsaC) (tRNA threonylcarbamoyladenosine biosynthesis protein TsaC)	#N/A	#N/A	#N/A	Control	#N/A	#N/A	BNF	#N/A	PM	FP
A0A0C4WIR5	Achr_920	Cytochrome C biogenesis protein CcsA	#N/A	Control	Control	11.0237	BNF	BNF	9.45427	#N/A	FPb	FPb
A0A0C4WIR7	Achr_28730	Ribonuclease T (EC 3.1.13.-) (Exoribonuclease T) (RNase T)	#N/A	#N/A	#N/A	#N/A	#N/A	#N/A	#N/A	#N/A	#N/A	-2.17518
A0A0C4WIR8	Achr_1100	Ribosomal RNA small subunit methyltransferase B (RRNA (Cytosine-C(5)-)-methyltransferase) (16S rRNA m5C967 methyltransferase)	#N/A	#N/A	#N/A	Control	#N/A	#N/A	BNF	#N/A	PM	FP
A0A0C4WIR9	Achr_970	Uncharacterized protein	Control	Control	Control	2.32664	#N/A	#N/A	FPb	#N/A	FPb	FPb
A0A0C4WIS0	Achr_28780	ABC transporter, ATP binding component	#N/A	#N/A	#N/A	Control	#N/A	#N/A	BNF	#N/A	PM	FP
A0A0C4WIS2	Achr_1150	Glycine--tRNA ligase beta subunit (EC 6.1.1.14) (Glycyl-tRNA synthetase beta subunit) (GlyRS)	2.0568	#N/A	#N/A	-45.7912	#N/A	#N/A	-94.1833	#N/A	-44.0123	-80.8999
A0A0C4WIS3	Achr_1020	Shikimate dehydrogenase (NADP(+)) (SDH) (EC 1.1.1.25)	#N/A	#N/A	#N/A	#N/A	2.5106	#N/A	-3.42784	#N/A	#N/A	-2.53784
A0A0C4WIS4	Achr_28880	Uncharacterized protein	Control	#N/A	Control	11.144	#N/A	#N/A	FPb	#N/A	#N/A	FPb
A0A0C4WIS6	Achr_1070	Peptidoglycan-binding LysM protein	3.79079	Control	Control	Control	BNF	BNF	BNF	#N/A	#N/A	#N/A
A0A0C4WIS8	Achr_28980	Periplasmic serine endoprotease DegP-like (EC 3.4.21.107)	#N/A	#N/A	-6.99844	#N/A	5.1996	-9.21468	#N/A	#N/A	7.52557	13.3367
A0A0C4WIT0	Achr_29030	L-aspartate oxidase (EC 1.4.3.16)	2.33523	#N/A	#N/A	#N/A	#N/A	#N/A	#N/A	#N/A	#N/A	#N/A
A0A0C4WIT1	Achr_29080	tRNA-modifying protein YgfZ	#N/A	#N/A	#N/A	#N/A	#N/A	#N/A	-2.9206	#N/A	-2.21422	-3.12943
A0A0C4WIT3	Achr_1250	Sir2-like transcriptional silencer protein	87.4569	#N/A	47.5113	#N/A	329.61	#N/A	-48.9194	179.062	#N/A	-26.5757
A0A0C4WIT4	Achr_29130	Enoyl-CoA hydratase/isomerase family protein	Control	#N/A	#N/A	6.02781	PM	#N/A	FPb	#N/A	#N/A	#N/A
A0A0C4WIT5	Achr_29180	10 kDa chaperonin (GroES protein) (Protein Cpn10)	-2.74106	#N/A	-2.31707	#N/A	#N/A	#N/A	#N/A	#N/A	#N/A	#N/A
A0A0C4WIT6	Achr_1300	Dinitrogenase iron-molybdenum cofactor biosynthesis protein	3.06198	Control	2.99461	#N/A	BNF	#N/A	#N/A	FP	#N/A	#N/A
A0A0C4WIT7	Achr_1350	Nitrogenase MoFe cofactor biosynthesis protein NifX	24.6162	#N/A	22.7333	28.7489	38.7682	#N/A	#N/A	35.8028	45.2768	#N/A
A0A0C4WIU1	Achr_29290	Uncharacterized protein	#N/A	#N/A	#N/A	#N/A	#N/A	#N/A	#N/A	#N/A	-2.08676	#N/A
A0A0C4WIU2	Achr_1500	Nitrogen fixation homocitrate synthase	#N/A	#N/A	FP	#N/A	#N/A	FP	#N/A	FP	#N/A	FP
A0A0C4WIU3	Achr_1550	Peptidylprolyl isomerase (EC 5.2.1.8)	12.5894	#N/A	17.6852	#N/A	17.765	#N/A	-15.0433	24.9557	#N/A	-21.1324
A0A0C4WIU4	Achr_29340	UDP-3-O-acyl-N-acetylglucosamine deacetylase (UDP-3-O-acyl-GlcNAc deacetylase) (EC 3.5.1.108) (UDP-3-O-[R-3-hydroxymyristoyl]-N-acetylglucosamine deacetylase)	#N/A	#N/A	#N/A	#N/A	#N/A	#N/A	-2.41228	#N/A	-2.75547	-2.36269
A0A0C4WIU7	Achr_29390	UDP-N-acetylmuramate--L-alanine ligase (EC 6.3.2.8) (UDP-N-acetylmuramoyl-L-alanine synthetase)	#N/A	#N/A	2.2771	#N/A	#N/A	#N/A	-3.70002	#N/A	-5.45357	-5.25904
A0A0C4WIV0	Achr_29440	UDP-N-acetylmuramoyl-tripeptide--D-alanyl-D-alanine ligase (EC 6.3.2.10) (D-alanyl-D-alanine-adding enzyme)	#N/A	#N/A	#N/A	#N/A	-2.1201	#N/A	#N/A	#N/A	#N/A	#N/A
A0A0C4WIV2	Achr_1270	Nitrogenase protein alpha chain (EC 1.18.6.1)	165.303	#N/A	242.644	11.9287	129.628	#N/A	-13.8575	190.278	9.35432	-20.3412
A0A0C4WIV4	Achr_1320	Leucine rich repeat variant:LRV FeS4 cluster	7.43861	#N/A	8.27906	9.35886	14.4788	#N/A	#N/A	16.1146	18.2164	#N/A
A0A0C4WIV7	Achr_1370	Uncharacterized protein	BNF	#N/A	FP	FPb	BNF	#N/A	3.18108	FP	FPb	#N/A
A0A0C4WIV8	Achr_29550	Uncharacterized protein	#N/A	#N/A	-6.32164	#N/A	#N/A	-5.21994	2.37583	-2.83392	4.37616	12.4017
A0A0C4WIV9	Achr_1960	Thiol:disulfide interchange protein	18.5502	#N/A	#N/A	25.1933	24.8352	-26.8997	#N/A	#N/A	33.729	36.5327
A0A0C4WIW0	Achr_1420	Uncharacterized protein	#N/A	#N/A	#N/A	#N/A	BNF	#N/A	#N/A	FP	#N/A	#N/A
A0A0C4WIW1	Achr_1470	Iron-binding protein IscA (Iron-sulfur cluster assembly protein)	9.33813	#N/A	8.98966	20.9585	20.4045	#N/A	2.24441	19.6431	45.796	2.33141
A0A0C4WIW4	Achr_2060	Flavin and coenzyme A sequestration protein dodecin	Control	#N/A	-2.34768	#N/A	PM	FP	FPb	-2.67616	#N/A	3.25216
A0A0C4WIW6	Achr_2110	Transcriptional regulator, AbrB family	Control	Control	Control	#N/A	#N/A	#N/A	#N/A	#N/A	#N/A	#N/A
A0A0C4WIW7	Achr_1570	Flavodoxin	6.44553	#N/A	6.121	34.5313	4.82981	#N/A	5.3574	4.58663	25.8752	5.64145
A0A0C4WIW9	Achr_2160	Chaperone protein CbpA	-5.51388	#N/A	-3.31559	4.86397	-8.39347	#N/A	26.8193	-5.04714	3.19526	16.1269
A0A0C4WIX1	Achr_29700	Sulfate adenylyltransferase subunit 1 (EC 2.7.7.4) (ATP-sulfurylase large subunit) (Sulfate adenylate transferase) (SAT)	#N/A	#N/A	#N/A	-7.65446	#N/A	#N/A	-10.2267	#N/A	-6.55729	-6.96585
A0A0C4WIX5	Achr_1720	NAD(P) transhydrogenase subunit beta (EC 7.1.1.1) (Nicotinamide nucleotide transhydrogenase subunit beta)	-2.47621	2.94139	#N/A	#N/A	-7.28351	#N/A	2.94051	-3.62697	-2.47695	#N/A
A0A0C4WIX6	Achr_29750	Histidinol dehydrogenase (HDH) (EC 1.1.1.23)	#N/A	#N/A	#N/A	-2.14172	#N/A	#N/A	-3.55595	#N/A	-4.09955	-3.48462
A0A0C4WIX8	Achr_1830	Resistance-Nodulation-cell Division (RND) multidrug efflux membrane fusion protein MexA	Control	Control	Control	Control	#N/A	#N/A	#N/A	#N/A	#N/A	#N/A
A0A0C4WIY0	Achr_29800	Organic solvent tolerance ABC efflux transporter, auxiliary component	#N/A	-6.08012	-4.95574	3.42104	6.76708	-5.51566	3.07375	#N/A	20.8003	16.9538
A0A0C4WIY3	Achr_1930	EAL domain-containing protein	#N/A	#N/A	#N/A	Control	#N/A	#N/A	BNF	#N/A	#N/A	FP
A0A0C4WIY6	Achr_1980	Probable GTP-binding protein EngB	#N/A	#N/A	2.07268	#N/A	#N/A	#N/A	#N/A	#N/A	#N/A	#N/A
A0A0C4WIY8	Achr_2030	Pyruvate carboxylase subunit A	#N/A	#N/A	#N/A	-2.39474	#N/A	#N/A	-3.70867	#N/A	-3.29459	-3.63217
A0A0C4WIZ0	Achr_2560	Nitrogenase iron protein (EC 1.18.6.1) (Nitrogenase Fe protein) (Nitrogenase component II) (Nitrogenase reductase)	278.262	#N/A	328.565	37.2224	99.4225	#N/A	-7.47566	117.396	13.2995	-8.82706
A0A0C4WIZ4	Achr_29950	UPF0307 protein Achr_29950	-2.15	#N/A	#N/A	#N/A	#N/A	#N/A	2.27017	#N/A	#N/A	#N/A
A0A0C4WIZ7	Achr_2720	Multicopper oxidase type 2	#N/A	#N/A	#N/A	488.134	#N/A	#N/A	1257.55	#N/A	716.058	1281.5
A0A0C4WJ02	Achr_30050	Glutamyl-tRNA(Gln) amidotransferase subunit A (Glu-ADT subunit A) (EC 6.3.5.7)	2.23881	#N/A	2.23014	-2.64213	#N/A	#N/A	-5.91523	#N/A	-3.36576	-5.89231
A0A0C4WJ05	Achr_2880	Acyl-CoA dehydrogenase NM domain-like	#N/A	PM	#N/A	FPb	PM	#N/A	FPb	PM	#N/A	FPb
A0A0C4WJ08	Achr_2380	Alpha-glucosidase	4.1825	-2.82431	-3.00542	2.83949	11.8127	-12.5702	#N/A	#N/A	8.01962	8.53387
A0A0C4WJ13	Achr_3030	Molybdenum storage protein beta subunit, MosB	#N/A	-3.79781	#N/A	#N/A	3.33804	#N/A	#N/A	3.11558	2.70713	#N/A
A0A0C4WJ19	Achr_30300	Phosphofructokinase	3.25916	#N/A	2.86844	-4.58631	3.48542	#N/A	-14.9475	3.06758	-4.28858	-13.1556
A0A0C4WJ25	Achr_3280	Transcriptional regulator, ArsR family	#N/A	#N/A	-2.61365	#N/A	#N/A	#N/A	#N/A	#N/A	3.42119	4.56527
A0A0C4WJ31	Achr_3380	Putrescine-binding periplasmic protein	-4.06813	#N/A	-3.33264	2.05637	#N/A	#N/A	8.36559	#N/A	4.48166	6.85315
A0A0C4WJ35	Achr_3430	Nitrogenase FeMo cofactor biosynthesis protein NifB	BNF	#N/A	FP	#N/A	BNF	#N/A	BNF	FP	#N/A	FP
A0A0C4WJ37	Achr_2900	Gamma-carboxygeranoyl-CoA hydratase	#N/A	#N/A	#N/A	FPb	#N/A	#N/A	FPb	#N/A	FPb	FPb
A0A0C4WJ43	Achr_3580	Phosphate regulon sensor kinase PhoR	#N/A	PM	FP	#N/A	PM	FP	#N/A	#N/A	PM	FP
A0A0C4WJ46	Achr_3630	DNA-binding protein HU-alpha	-5.66169	#N/A	-5.07544	-2.85449	-2.53362	#N/A	#N/A	-2.27127	#N/A	#N/A
A0A0C4WJ53	Achr_3780	FAD linked oxidoreductase	#N/A	#N/A	#N/A	-3.28236	#N/A	#N/A	-6.41849	#N/A	-4.73873	-5.15415
A0A0C4WJ59	Achr_30940	Molybdopterin converting factor, large subunit	#N/A	#N/A	#N/A	4.3354	#N/A	#N/A	4.31283	#N/A	4.28957	#N/A
A0A0C4WJ61	Achr_3930	p-loop containing nucleoside triphosphate hydrolase	#N/A	#N/A	#N/A	-2.2369	#N/A	#N/A	-2.15527	#N/A	-2.41982	-2.56395
A0A0C4WJ62	Achr_3300	Nitrilase/cyanide hydratase and apolipoprotein N-acyltransferase	#N/A	#N/A	2.01941	2.02567	#N/A	#N/A	#N/A	#N/A	#N/A	#N/A
A0A0C4WJ64	Achr_30990	UPF0246 protein Achr_30990	#N/A	#N/A	#N/A	Control	#N/A	#N/A	BNF	#N/A	PM	FP
A0A0C4WJ65	Achr_4030	Glycosyl transferase, group 1 family	#N/A	#N/A	#N/A	#N/A	PM	#N/A	#N/A	#N/A	PM	#N/A
A0A0C4WJ71	Achr_31090	Uncharacterized protein	Control	#N/A	#N/A	162.884	PM	FP	FPb	#N/A	22.1004	71.5923
A0A0C4WJ72	Achr_3450	Thiosulfate sulfurtransferase GlpE (EC 2.8.1.1)	6.86392	#N/A	6.7025	7.6488	8.86119	#N/A	#N/A	8.6528	9.87445	#N/A
A0A0C4WJ77	Achr_3550	Phosphate-specific transport system accessory protein PhoU	#N/A	2.85911	4.3699	3.33526	-3.05661	4.67176	3.56565	#N/A	#N/A	#N/A
A0A0C4WJ81	Achr_31240	Alginate biosynthesis protein AlgX (Precursor)	-5.32101	#N/A	-2.15313	#N/A	-4.90221	2.47129	3.6315	#N/A	#N/A	#N/A
A0A0C4WJ82	Achr_4330	Soluble hydrogenase, alpha or beta chain	#N/A	PM	#N/A	FPb	#N/A	#N/A	#N/A	PM	6.5245	FPb
A0A0C4WJ84	Achr_31290	Mannose-1-phosphate guanylyltransferase/mannose-6-phosphate isomerase	-78.6477	#N/A	2.90452	-129.001	-54.0829	228.434	#N/A	4.22378	-88.7085	-374.685
A0A0C4WJ91	Achr_31390	Pyruvate dehydrogenase E1 component subunit alpha (EC 1.2.4.1)	#N/A	PM	#N/A	#N/A	PM	#N/A	#N/A	PM	PM	#N/A
A0A0C4WJ94	Achr_31440	Transcriptional regulator, LysR family	#N/A	#N/A	#N/A	Control	#N/A	#N/A	BNF	#N/A	PM	FP
A0A0C4WJ98	Achr_4640	RNA polymerase sigma factor RpoD (Sigma-70)	#N/A	#N/A	#N/A	-6.21534	#N/A	#N/A	-7.0041	#N/A	-6.67715	-3.01795
A0A0C4WJA0	Achr_31540	TonB-system energizer ExbB type-1 protein	-2.46235	#N/A	-8.32711	Control	#N/A	-3.38178	BNF	-2.08014	PM	FP
A0A0C4WJA2	Achr_3950	Glycerophosphoryl diester phosphodiesterase, periplasmic	#N/A	#N/A	#N/A	FPb	#N/A	#N/A	FPb	#N/A	FPb	FPb
A0A0C4WJA5	Achr_4790	Thiosulfate sulfurtransferase GlpE (EC 2.8.1.1)	#N/A	#N/A	#N/A	3.6035	#N/A	#N/A	5.24133	#N/A	4.62146	#N/A
A0A0C4WJA8	Achr_4050	Transposase, IS4 family	#N/A	#N/A	#N/A	Control	#N/A	#N/A	BNF	#N/A	#N/A	FP
A0A0C4WJA9	Achr_4840	Chaperone SurA (Peptidyl-prolyl cis-trans isomerase SurA) (PPIase SurA) (EC 5.2.1.8) (Rotamase SurA)	8.91623	#N/A	-14.3072	10.9893	26.9448	-127.566	#N/A	#N/A	33.2097	157.226
A0A0C4WJB1	Achr_4890	4-aminobutyrate transaminase	#N/A	#N/A	#N/A	18.8793	#N/A	#N/A	16.2275	#N/A	16.4005	13.6318
A0A0C4WJB4	Achr_4940	Anthranilate synthase component 1 (EC 4.1.3.27)	2.12358	#N/A	2.31557	-2.04174	#N/A	#N/A	-4.33581	#N/A	-4.39603	-4.72779
A0A0C4WJB7	Achr_31790	Malonate decarboxylase, gamma subunit MdcE	#N/A	PM	#N/A	FPb	PM	#N/A	FPb	PM	#N/A	FPb
A0A0C4WJB9	Achr_4250	D-lactate dehydrogenase (Cytochrome)	4.24157	#N/A	4.76508	Control	4.71389	#N/A	BNF	5.29568	PM	FP
A0A0C4WJC0	Achr_5040	Alginate lyase	-2.23473	#N/A	-2.81708	-2.02422	#N/A	#N/A	#N/A	#N/A	#N/A	#N/A
A0A0C4WJC2	Achr_4300	Uncharacterized protein	#N/A	#N/A	#N/A	Control	#N/A	#N/A	BNF	#N/A	#N/A	#N/A
A0A0C4WJD2	Achr_4450	Carbon monoxide dehydrogenase (EC 1.2.7.4)	2.19471	#N/A	#N/A	Control	3.70314	#N/A	BNF	3.137	PM	FP
A0A0C4WJD3	Achr_32040	Uncharacterized protein	-9.7176	-11.9607	-12.8325	4.09946	#N/A	#N/A	39.8369	#N/A	49.0325	52.6064
A0A0C4WJD7	Achr_32090	Cu(I)-responsive transcriptional regulator, MerR family	Control	#N/A	#N/A	#N/A	#N/A	#N/A	#N/A	#N/A	#N/A	#N/A
A0A0C4WJD8	Achr_4550	Vanadium nitrogenase sigma54-dependent transcriptional activator, VnfA	#N/A	PM	#N/A	#N/A	PM	#N/A	#N/A	#N/A	#N/A	#N/A
A0A0C4WJD9	Achr_4600	LemA family lipoprotein	#N/A	#N/A	-8.8012	11.9998	#N/A	#N/A	#N/A	-9.76983	10.81	105.612
A0A0C4WJE1	Achr_5390	Anthranilate phosphoribosyltransferase (EC 2.4.2.18)	2.68155	#N/A	2.3944	#N/A	#N/A	#N/A	#N/A	#N/A	#N/A	#N/A
A0A0C4WJE2	Achr_4660	30S ribosomal protein S21	-5.54902	-3.33742	-2.98997	-8.93871	#N/A	#N/A	#N/A	#N/A	-2.67833	-2.98956
A0A0C4WJE4	Achr_5440	2-nonaprenyl-3-methyl-6-methoxy-1,4-benzoquinol hydroxylase (EC 1.14.13.-) (5-demethoxyubiquinone hydroxylase) (DMQ hydroxylase)	#N/A	#N/A	#N/A	2.16996	#N/A	#N/A	3.18457	#N/A	3.66048	3.47593
A0A0C4WJE5	Achr_4710	Rhodanese/Cell cycle control phosphatase	#N/A	#N/A	#N/A	3.59452	#N/A	#N/A	4.77059	#N/A	3.03339	3.56409
A0A0C4WJE6	Achr_32250	Urease subunit gamma (EC 3.5.1.5) (Urea amidohydrolase subunit gamma)	-2.13081	#N/A	-2.28945	3.6748	#N/A	#N/A	7.8303	#N/A	3.53689	8.41327
A0A0C4WJE7	Achr_5490	Anhydro-N-acetylmuramic acid kinase (EC 2.7.1.170) (AnhMurNAc kinase)	2.31723	#N/A	2.22443	#N/A	#N/A	#N/A	-2.2034	#N/A	#N/A	-2.11516
A0A0C4WJE8	Achr_4760	SpoVR family protein	#N/A	#N/A	#N/A	Control	#N/A	#N/A	BNF	#N/A	PM	FP
A0A0C4WJF0	Achr_5650	Alanine dehydrogenase (EC 1.4.1.1)	#N/A	#N/A	#N/A	#N/A	PM	FP	FPb	#N/A	2.65562	3.0154
A0A0C4WJF1	Achr_4810	Protein ApaG	-3.70413	#N/A	-3.60708	#N/A	#N/A	#N/A	4.24295	#N/A	2.92081	4.13179
A0A0C4WJF2	Achr_4860	Aminoglycoside phosphotransferase	2.57356	#N/A	2.03665	#N/A	#N/A	#N/A	#N/A	#N/A	#N/A	#N/A
A0A0C4WJF4	Achr_32300	Tellurium resistance protein TerB	#N/A	#N/A	#N/A	4.40223	#N/A	#N/A	4.0519	#N/A	3.48083	3.7587
A0A0C4WJF6	Achr_4910	Phosphoglycolate phosphatase (PGP) (PGPase) (EC 3.1.3.18)	BNF	#N/A	#N/A	#N/A	BNF	BNF	BNF	#N/A	#N/A	#N/A
A0A0C4WJF7	Achr_32350	Urease accessory protein UreG	#N/A	#N/A	#N/A	2.9672	#N/A	#N/A	2.85607	#N/A	3.5645	3.69029
A0A0C4WJF8	Achr_5800	Malate synthase G (EC 2.3.3.9)	#N/A	#N/A	#N/A	-2.20132	#N/A	#N/A	-3.70301	#N/A	#N/A	-3.07013
A0A0C4WJG0	Achr_32400	Siderophore biosynthesis protein, IucA/IucC family	2.80338	Control	Control	Control	BNF	BNF	BNF	#N/A	#N/A	#N/A
A0A0C4WJG1	Achr_5850	Biotin synthase (EC 2.8.1.6)	-2.47592	#N/A	-2.23767	-28.4949	#N/A	#N/A	-11.5088	#N/A	-17.4155	-12.7342
A0A0C4WJG3	Achr_32500	Uncharacterized protein	Control	#N/A	#N/A	#N/A	PM	FP	#N/A	#N/A	#N/A	#N/A
A0A0C4WJG5	Achr_32550	tRNA-2-methylthio-N(6)-dimethylallyladenosine synthase (EC 2.8.4.3) ((Dimethylallyl)adenosine tRNA methylthiotransferase MiaB) (tRNA-i(6)A37 methylthiotransferase)	#N/A	#N/A	#N/A	Control	#N/A	#N/A	BNF	#N/A	PM	FP
A0A0C4WJG9	Achr_32650	Uncharacterized protein	Control	#N/A	-3.58623	Control	PM	FP	#N/A	#N/A	PM	FP
A0A0C4WJH0	Achr_5950	Flavodoxin	3.28009	#N/A	#N/A	#N/A	2.47266	#N/A	-3.79588	#N/A	#N/A	#N/A
A0A0C4WJH2	Achr_5110	Esterase, poly(3-hydroxybutyrate) depolymerase	Control	#N/A	#N/A	#N/A	PM	FP	FPb	#N/A	#N/A	#N/A
A0A0C4WJH7	Achr_32860	Transcriptional regulator, LysR family	#N/A	#N/A	#N/A	#N/A	#N/A	#N/A	BNF	#N/A	#N/A	#N/A
A0A0C4WJH8	Achr_6050	Alkyl hydroperoxide reductase C (EC 1.11.1.15) (Peroxiredoxin) (Thioredoxin peroxidase)	#N/A	#N/A	#N/A	2.77682	#N/A	#N/A	#N/A	#N/A	2.40839	#N/A
A0A0C4WJH9	Achr_32910	Lytic murein transglycosylase	#N/A	#N/A	-2.44426	#N/A	#N/A	-2.96672	#N/A	-3.10674	#N/A	2.972
A0A0C4WJI2	Achr_6100	Glutamine synthetase (EC 6.3.1.2)	#N/A	#N/A	#N/A	-4.80554	#N/A	#N/A	-7.6587	#N/A	-7.10943	-9.09769
A0A0C4WJI8	Achr_6200	Transcriptional regulator	#N/A	Control	#N/A	Control	BNF	#N/A	BNF	FP	#N/A	FP
A0A0C4WJJ3	Achr_5360	Uncharacterized protein	#N/A	Control	Control	Control	BNF	BNF	BNF	#N/A	#N/A	#N/A
A0A0C4WJJ4	Achr_6300	Thioesterase/thiol ester dehydrase-isomerase superfamily protein	#N/A	#N/A	#N/A	#N/A	#N/A	#N/A	#N/A	-2.59353	#N/A	#N/A
A0A0C4WJJ8	Achr_5410	Vfr transcriptional regulator / Cyclic AMP receptor protein	5.69897	#N/A	2.37391	#N/A	29.1866	-2.40066	#N/A	12.1577	#N/A	#N/A
A0A0C4WJJ9	Achr_33360	Bacterioferritin comigratory protein BcpB	#N/A	#N/A	#N/A	4.23927	#N/A	#N/A	6.9731	#N/A	4.38558	8.43449
A0A0C4WJK0	Achr_33410	Metallopeptidase, zinc binding protein	#N/A	#N/A	#N/A	FPb	#N/A	#N/A	FPb	#N/A	#N/A	FPb
A0A0C4WJK1	Achr_33460	Alanine racemase (EC 5.1.1.1)	2.60497	#N/A	2.80351	Control	#N/A	#N/A	BNF	2.09759	PM	FP
A0A0C4WJK3	Achr_33510	Replicative DNA helicase (EC 3.6.4.12)	#N/A	#N/A	#N/A	Control	#N/A	#N/A	BNF	#N/A	PM	#N/A
A0A0C4WJK5	Achr_33560	23S rRNA (guanosine-2'-O-)-methyltransferase RlmB (EC 2.1.1.185) (23S rRNA (guanosine2251 2'-O)-methyltransferase) (23S rRNA Gm2251 2'-O-methyltransferase)	#N/A	#N/A	#N/A	#N/A	#N/A	#N/A	-2.41725	#N/A	-2.0859	-2.38337
A0A0C4WJK7	Achr_33630	Protein HflC	#N/A	#N/A	#N/A	#N/A	-2.19913	#N/A	#N/A	#N/A	-2.09251	#N/A
A0A0C4WJL1	Achr_5670	Glutathione S-transferase domain-containing protein	3.48881	#N/A	2.96692	#N/A	2.27895	#N/A	-5.64145	#N/A	-2.47547	-4.79756
A0A0C4WJL2	Achr_33730	Oligoribonuclease (EC 3.1.-.-)	#N/A	#N/A	#N/A	#N/A	#N/A	#N/A	-2.26519	#N/A	#N/A	#N/A
A0A0C4WJL3	Achr_6500	ATP-dependent protease ATPase subunit HslU (Unfoldase HslU)	#N/A	#N/A	#N/A	-4.91548	-2.06494	#N/A	-2.97488	#N/A	-6.14296	-3.92457
A0A0C4WJL4	Achr_33780	NADP-dependent alcohol dehydrogenase	#N/A	#N/A	#N/A	Control	#N/A	#N/A	BNF	#N/A	PM	FP
A0A0C4WJL6	Achr_6550	50S ribosomal protein L31	-2.39225	#N/A	-3.39631	#N/A	#N/A	#N/A	#N/A	#N/A	2.40094	2.5788
A0A0C4WJL8	Achr_6600	Type 4 pilus assembly PilM family protein	BNF	#N/A	#N/A	#N/A	BNF	BNF	BNF	#N/A	#N/A	#N/A
A0A0C4WJM2	Achr_33930	Amino acid ABC transporter, ATP binding component	#N/A	#N/A	#N/A	#N/A	#N/A	#N/A	#N/A	#N/A	-2.42486	#N/A
A0A0C4WJM3	Achr_6700	Uroporphyrinogen decarboxylase (UPD) (URO-D) (EC 4.1.1.37)	3.4174	#N/A	2.90432	-3.72653	3.06099	#N/A	-12.7351	2.60142	-4.16043	-10.823
A0A0C4WJM4	Achr_5820	Thiol:disulfide interchange protein	#N/A	#N/A	#N/A	FPb	#N/A	#N/A	FPb	#N/A	FPb	FPb
A0A0C4WJM5	Achr_33980	Uncharacterized protein	#N/A	#N/A	#N/A	FPb	#N/A	#N/A	FPb	#N/A	FPb	FPb
A0A0C4WJM6	Achr_6750	Thioredoxin 2, TxrC	#N/A	#N/A	#N/A	#N/A	#N/A	#N/A	2.26891	#N/A	#N/A	#N/A
A0A0C4WJM8	Achr_34030	Arylamine N-acetyltransferase	3.67124	#N/A	3.04892	Control	#N/A	#N/A	BNF	#N/A	#N/A	FP
A0A0C4WJN1	Achr_6900	Lipopolysaccharide heptosyltransferase II	#N/A	#N/A	#N/A	Control	#N/A	#N/A	BNF	#N/A	PM	FP
A0A0C4WJN2	Achr_6950	Serine/threonine protein kinase	#N/A	#N/A	#N/A	#N/A	PM	#N/A	#N/A	PM	PM	#N/A
A0A0C4WJN3	Achr_5870	Biotin biosynthesis protein BioH	#N/A	#N/A	#N/A	Control	#N/A	#N/A	BNF	#N/A	PM	FP
A0A0C4WJN5	Achr_7000	Lipopolysaccharide 1,3-galactosyltransferase	#N/A	#N/A	#N/A	Control	#N/A	#N/A	BNF	#N/A	#N/A	FP
A0A0C4WJN7	Achr_34180	Universal stress protein, UspA	#N/A	#N/A	#N/A	-3.77027	#N/A	#N/A	#N/A	#N/A	-4.65356	-4.48809
A0A0C4WJN8	Achr_7100	Cation transport ATPase	#N/A	#N/A	#N/A	Control	2.39142	#N/A	BNF	2.12717	PM	FP
A0A0C4WJN9	Achr_5920	N-acetyltransferase family protein	#N/A	#N/A	#N/A	Control	#N/A	#N/A	BNF	#N/A	#N/A	FP
A0A0C4WJP0	Achr_7150	Lipoprotein	BNF	#N/A	#N/A	#N/A	BNF	BNF	#N/A	#N/A	#N/A	#N/A
A0A0C4WJP3	Achr_5970	Transcriptional regulator	-2.14092	#N/A	-16.4342	32.5955	#N/A	-7.67624	69.7844	-7.25797	73.806	535.682
A0A0C4WJP4	Achr_7250	Aspartyl/Asparaginyl beta-hydroxylase family protein	#N/A	#N/A	#N/A	Control	#N/A	#N/A	BNF	#N/A	PM	FP
A0A0C4WJP7	Achr_7350	NAD dependent epimerase/dehydratase	#N/A	Control	#N/A	#N/A	BNF	#N/A	#N/A	FP	#N/A	#N/A
A0A0C4WJP8	Achr_6020	Transport-associated protein	#N/A	#N/A	#N/A	FPb	#N/A	#N/A	FPb	#N/A	FPb	FPb
A0A0C4WJQ4	Achr_7500	Lipoprotein	#N/A	#N/A	-2.72962	#N/A	#N/A	#N/A	#N/A	#N/A	#N/A	2.32425
A0A0C4WJQ6	Achr_7550	Iron-sulfur cluster binding protein	2.16951	#N/A	#N/A	-8.89586	#N/A	#N/A	-19.2996	#N/A	-14.9918	-9.85986
A0A0C4WJQ7	Achr_6120	GTP-binding protein TypA/BipA	#N/A	#N/A	#N/A	-5.41702	#N/A	#N/A	-10.5101	#N/A	-5.58478	-6.88791
A0A0C4WJR0	Achr_34530	Riboflavin synthase alpha chain	#N/A	#N/A	#N/A	#N/A	#N/A	#N/A	#N/A	#N/A	#N/A	2.76619
A0A0C4WJR1	Achr_7650	Protein GrpE (HSP-70 cofactor)	-2.91413	#N/A	-2.95652	#N/A	#N/A	#N/A	2.8234	#N/A	#N/A	2.86447
A0A0C4WJR2	Achr_6170	p-loop containing nucleotide triphosphate hydrolase	BNF	#N/A	#N/A	#N/A	BNF	BNF	BNF	#N/A	#N/A	#N/A
A0A0C4WJR3	Achr_7710	Carbamoyl-phosphate synthase large chain (EC 6.3.5.5) (Carbamoyl-phosphate synthetase ammonia chain)	3.70627	#N/A	#N/A	#N/A	#N/A	#N/A	-5.06139	#N/A	#N/A	-3.59569
A0A0C4WJR5	Achr_7760	Dihydropteroate synthase (DHPS) (EC 2.5.1.15) (Dihydropteroate pyrophosphorylase)	#N/A	#N/A	#N/A	Control	#N/A	#N/A	BNF	#N/A	PM	FP
A0A0C4WJR6	Achr_7830	Translation initiation factor IF-2	#N/A	#N/A	#N/A	-4.63553	#N/A	#N/A	-5.51757	#N/A	-6.03659	-3.99695
A0A0C4WJS0	Achr_7940	Pantothenate synthetase (PS) (EC 6.3.2.1) (Pantoate--beta-alanine ligase) (Pantoate-activating enzyme)	#N/A	#N/A	#N/A	-3.19238	#N/A	#N/A	-4.97628	#N/A	-4.58387	-5.01657
A0A0C4WJS2	Achr_34690	Biopolymer transport protein, MotA/TolQ/ExbB proton channel-related	-2.15871	#N/A	-4.18869	-5.04813	#N/A	#N/A	-2.3385	-2.18813	-2.6371	#N/A
A0A0C4WJS7	Achr_34790	UvrABC system protein A (UvrA protein) (Excinuclease ABC subunit A)	#N/A	#N/A	#N/A	Control	#N/A	#N/A	BNF	#N/A	#N/A	FP
A0A0C4WJS9	Achr_8150	Uncharacterized protein	#N/A	#N/A	#N/A	#N/A	BNF	#N/A	#N/A	#N/A	FPb	#N/A
A0A0C4WJT0	Achr_34840	30S ribosomal protein S13	#N/A	#N/A	#N/A	-11.3779	#N/A	#N/A	-6.23159	#N/A	-5.38284	-6.27508
A0A0C4WJT2	Achr_34900	30S ribosomal protein S5	#N/A	#N/A	-2.20911	-2.5822	#N/A	#N/A	#N/A	#N/A	#N/A	#N/A
A0A0C4WJT8	Achr_35000	50S ribosomal protein L16	-2.04349	#N/A	-2.33157	-10.2017	#N/A	#N/A	-4.99228	#N/A	-5.99614	-4.37546
A0A0C4WJT9	Achr_6420	Sec-independent protein translocase protein TatB	#N/A	#N/A	#N/A	2.52316	#N/A	#N/A	4.11293	#N/A	2.24775	3.28206
A0A0C4WJU0	Achr_6470	Sterol-binding domain-containing protein	#N/A	#N/A	#N/A	#N/A	#N/A	#N/A	-2.22247	#N/A	#N/A	#N/A
A0A0C4WJU2	Achr_6520	Sporulation domain protein	-3.81681	#N/A	-6.0157	#N/A	#N/A	#N/A	#N/A	-3.18995	#N/A	5.16846
A0A0C4WJU3	Achr_35050	50S ribosomal protein L23	#N/A	#N/A	#N/A	-7.34061	#N/A	#N/A	-5.22018	#N/A	-6.27001	-5.50636
A0A0C4WJU6	Achr_6620	Type 4 fimbrial biogenesis protein PilO	#N/A	#N/A	#N/A	#N/A	BNF	#N/A	BNF	#N/A	#N/A	#N/A
A0A0C4WJU7	Achr_35100	Elongation factor G (EF-G)	2.04542	#N/A	#N/A	#N/A	#N/A	#N/A	-3.98073	#N/A	#N/A	#N/A
A0A0C4WJU9	Achr_6670	Uncharacterized protein	#N/A	#N/A	#N/A	-6.03408	#N/A	#N/A	-4.95574	#N/A	-5.30493	-2.81337
A0A0C4WJV0	Achr_35170	50S ribosomal protein L7/L12	-5.37513	-3.3261	-4.98548	-2.94513	#N/A	#N/A	#N/A	#N/A	#N/A	#N/A
A0A0C4WJV8	Achr_6870	Pyruvate dehydrogenase E1 component (EC 1.2.4.1)	3.01676	#N/A	#N/A	-4.81388	#N/A	#N/A	-14.5223	#N/A	-5.28523	-7.88567
A0A0C4WJW0	Achr_6920	UDP-glucose:(Heptosyl) LPS alpha 1,3-glucosyltransferase WaaG	#N/A	#N/A	#N/A	#N/A	BNF	#N/A	BNF	FP	#N/A	FP
A0A0C4WJW4	Achr_35420	Fructose-1,6-bisphosphate aldolase (FBP aldolase) (EC 4.1.2.13)	#N/A	#N/A	#N/A	#N/A	-2.23581	#N/A	#N/A	#N/A	-2.20457	#N/A
A0A0C4WJW6	Achr_8850	Uncharacterized protein	2.26949	Control	#N/A	#N/A	BNF	#N/A	#N/A	FP	#N/A	#N/A
A0A0C4WJW7	Achr_7070	Lipopolysaccharide kinase (Kdo/WaaP) family	#N/A	#N/A	#N/A	#N/A	#N/A	#N/A	BNF	#N/A	PM	FP
A0A0C4WJW9	Achr_7120	FAD dependent oxidoreductase	#N/A	#N/A	#N/A	Control	#N/A	#N/A	BNF	#N/A	PM	FP
A0A0C4WJX2	Achr_35520	Surface antigen protein	-14.6907	-4.20265	-5.77332	-3.91696	-3.49558	2.54459	3.75054	#N/A	#N/A	#N/A
A0A0C4WJX3	Achr_8970	4-diphosphocytidyl-2-C-methyl-D-erythritol kinase (CMK) (EC 2.7.1.148) (4-(cytidine-5'-diphospho)-2-C-methyl-D-erythritol kinase)	BNF	#N/A	#N/A	#N/A	BNF	#N/A	BNF	#N/A	#N/A	#N/A
A0A0C4WJY0	Achr_7370	8-amino-7-oxononanoate synthase-like protein	2.1939	#N/A	2.12501	-3.24488	#N/A	#N/A	-7.11896	#N/A	-4.82959	-6.8954
A0A0C4WJY2	Achr_35670	Polysaccharide export protein	#N/A	PM	#N/A	FPb	PM	#N/A	FPb	PM	423.749	FPb
A0A0C4WJY4	Achr_9120	Hypoxanthine phosphoribosyltransferase	2.16445	#N/A	#N/A	#N/A	#N/A	#N/A	-2.97296	#N/A	#N/A	-2.55071
A0A0C4WJY6	Achr_7470	DNA topoisomerase 4 subunit B (EC 5.6.2.3) (Topoisomerase IV subunit B)	#N/A	#N/A	#N/A	Control	#N/A	#N/A	BNF	#N/A	#N/A	FP
A0A0C4WJZ2	Achr_35820	Probable alpha-L-glutamate ligase (EC 6.3.2.-)	#N/A	#N/A	#N/A	#N/A	#N/A	#N/A	BNF	#N/A	PM	FP
A0A0C4WJZ3	Achr_7620	Outer membrane protein assembly factor BamE	Control	Control	Control	#N/A	#N/A	#N/A	FPb	#N/A	FPb	FPb
A0A0C4WJZ4	Achr_9270	Peptidoglycan binding domain-containing protein	3.63612	#N/A	#N/A	#N/A	6.42747	-6.47763	-5.12819	#N/A	#N/A	#N/A
A0A0C4WJZ6	Achr_7670	Chaperone protein DnaJ	#N/A	#N/A	#N/A	-2.90392	#N/A	#N/A	-2.36975	#N/A	-2.8932	-2.86639
A0A0C4WJZ8	Achr_35920	Phenylacetic acid degradation protein	#N/A	#N/A	#N/A	2.55862	#N/A	#N/A	3.93765	#N/A	2.86334	3.73938
A0A0C4WJZ9	Achr_9320	Acetate kinase (EC 2.7.2.1) (Acetokinase)	-3.64285	#N/A	#N/A	Control	-4.22104	2.56312	BNF	#N/A	PM	FP
A0A0C4WK00	Achr_7780	Protein-export membrane protein SecG	#N/A	#N/A	#N/A	#N/A	#N/A	#N/A	2.61577	#N/A	#N/A	2.48647
A0A0C4WK01	Achr_35980	Uncharacterized protein	#N/A	#N/A	#N/A	#N/A	#N/A	#N/A	3.66353	#N/A	#N/A	#N/A
A0A0C4WK02	Achr_9370	Cobalamin synthesis protein	2.10638	#N/A	#N/A	#N/A	#N/A	#N/A	#N/A	#N/A	#N/A	#N/A
A0A0C4WK03	Achr_7850	tRNA pseudouridine synthase B (EC 5.4.99.25) (tRNA pseudouridine(55) synthase) (Psi55 synthase) (tRNA pseudouridylate synthase) (tRNA-uridine isomerase)	#N/A	#N/A	#N/A	Control	#N/A	#N/A	BNF	#N/A	PM	FP
A0A0C4WK05	Achr_7910	Acetyl-coenzyme A synthetase (AcCoA synthetase) (Acs) (EC 6.2.1.1) (Acetate--CoA ligase) (Acyl-activating enzyme)	#N/A	#N/A	#N/A	#N/A	#N/A	#N/A	BNF	#N/A	#N/A	#N/A
A0A0C4WK09	Achr_9470	Heme ABC transporter ATP-binding protein	#N/A	#N/A	#N/A	-5.06583	#N/A	#N/A	-6.0014	#N/A	-6.05237	-7.29766
A0A0C4WK15	Achr_8120	Penicillin-binding protein 1B (PBP-1b) (PBP1b) (Murein polymerase)	#N/A	#N/A	#N/A	Control	#N/A	#N/A	BNF	#N/A	PM	FP
A0A0C4WK16	Achr_36230	Adenylate cyclase domain-containing protein	#N/A	#N/A	#N/A	Control	#N/A	#N/A	BNF	#N/A	PM	FP
A0A0C4WK19	Achr_36290	UPF0502 protein Achr_36290	#N/A	#N/A	#N/A	2.27311	#N/A	#N/A	3.85732	#N/A	3.11551	3.84993
A0A0C4WK20	Achr_8280	Paraquat-inducible protein B-like protein	Control	#N/A	Control	Control	#N/A	#N/A	#N/A	#N/A	#N/A	#N/A
A0A0C4WK21	Achr_9620	50S ribosomal protein L27	#N/A	#N/A	#N/A	-9.86327	#N/A	#N/A	-8.44014	#N/A	-7.59614	-7.71536
A0A0C4WK23	Achr_8330	Trehalose 6-phosphate phosphatase (EC 3.1.3.12)	#N/A	PM	#N/A	FPb	PM	#N/A	FPb	#N/A	2.11384	#N/A
A0A0C4WK28	Achr_36450	Carboxyl-terminal protease S41A	#N/A	#N/A	-3.61509	#N/A	#N/A	-2.58118	#N/A	-2.89387	#N/A	4.87623
A0A0C4WK31	Achr_36500	Acyl-CoA N-acyltransferases (Nat)	-2.66469	#N/A	-2.53257	#N/A	#N/A	#N/A	3.51405	#N/A	2.48194	3.33981
A0A0C4WK38	Achr_36610	Glycine cleavage system H protein	-3.2091	#N/A	-2.85905	#N/A	#N/A	#N/A	3.20606	#N/A	3.11407	2.85634
A0A0C4WK43	Achr_9980	Protein-export membrane protein SecF	#N/A	#N/A	Control	Control	#N/A	BNF	BNF	PM	PM	#N/A
A0A0C4WK46	Achr_10030	Serine acetyltransferase (EC 2.3.1.30)	#N/A	#N/A	#N/A	Control	#N/A	#N/A	BNF	#N/A	PM	FP
A0A0C4WK48	Achr_36760	Transcription termination factor Rho (EC 3.6.4.-) (ATP-dependent helicase Rho)	#N/A	#N/A	#N/A	-2.17483	#N/A	#N/A	-2.14261	#N/A	-3.19334	-2.73935
A0A0C4WK49	Achr_10080	Co-chaperone protein HscB homolog	-2.80993	#N/A	#N/A	#N/A	#N/A	#N/A	#N/A	#N/A	#N/A	#N/A
A0A0C4WK51	Achr_36820	Glyoxalase	#N/A	#N/A	#N/A	4.22339	#N/A	#N/A	3.89863	#N/A	3.88245	3.94074
A0A0C4WK52	Achr_8920	Peptidyl-tRNA hydrolase (PTH) (EC 3.1.1.29)	-2.04888	#N/A	-2.55213	#N/A	#N/A	#N/A	#N/A	#N/A	#N/A	2.49672
A0A0C4WK53	Achr_10130	Dual-specificity RNA methyltransferase RlmN (EC 2.1.1.192) (23S rRNA (adenine(2503)-C(2))-methyltransferase) (23S rRNA m2A2503 methyltransferase) (Ribosomal RNA large subunit methyltransferase N) (tRNA (adenine(37)-C(2))-methyltransferase) (tRNA m2A37 methyltransferase)	#N/A	#N/A	#N/A	Control	#N/A	#N/A	BNF	#N/A	PM	#N/A
A0A0C4WK55	Achr_8990	Uncharacterized protein	#N/A	#N/A	-3.32864	#N/A	#N/A	-2.08758	#N/A	-2.81955	#N/A	2.23432
A0A0C4WK56	Achr_10180	YfgM-like protein	-3.1316	#N/A	-2.31209	#N/A	-2.21161	#N/A	3.42175	#N/A	#N/A	2.52631
A0A0C4WK57	Achr_36920	HemY-like protein	#N/A	#N/A	#N/A	-4.63863	#N/A	#N/A	-5.2038	#N/A	-5.40589	-5.11736
A0A0C4WK58	Achr_9040	Glutamate racemase (EC 5.1.1.3)	#N/A	#N/A	#N/A	#N/A	#N/A	#N/A	BNF	#N/A	#N/A	FP
A0A0C4WK61	Achr_36970	Argininosuccinate lyase (ASAL) (EC 4.3.2.1) (Arginosuccinase)	#N/A	#N/A	#N/A	-2.10809	#N/A	#N/A	-4.15073	#N/A	-3.55545	-4.08405
A0A0C4WK62	Achr_10280	DNA-specific endonuclease I	#N/A	Control	#N/A	#N/A	BNF	#N/A	#N/A	#N/A	#N/A	#N/A
A0A0C4WK63	Achr_9140	Probable malate:quinone oxidoreductase (EC 1.1.5.4) (MQO) (Malate dehydrogenase [quinone])	2.20799	#N/A	2.36079	-3.11716	#N/A	#N/A	-6.88266	#N/A	-4.57953	-7.35895
A0A0C4WK66	Achr_10330	Quinoprotein glucose dehydrogenase	#N/A	#N/A	#N/A	3.52087	#N/A	#N/A	#N/A	#N/A	#N/A	#N/A
A0A0C4WK70	Achr_37120	Nitrogen regulatory protein P-II GlnK	#N/A	#N/A	#N/A	6.35415	#N/A	#N/A	7.25311	#N/A	8.662	6.572
A0A0C4WK71	Achr_9290	Zn-dependent hydrolase, glyoxylase	3.20717	#N/A	2.88586	#N/A	#N/A	#N/A	-4.76464	#N/A	-2.78607	-4.28729
A0A0C4WK72	Achr_10430	Uncharacterized protein	#N/A	Control	#N/A	Control	BNF	#N/A	BNF	#N/A	#N/A	#N/A
A0A0C4WK74	Achr_9340	Peptidyl-prolyl cis-trans isomerase (EC 5.2.1.8)	-2.84961	#N/A	-2.91252	#N/A	#N/A	#N/A	#N/A	#N/A	#N/A	#N/A
A0A0C4WK78	Achr_10530	GMP synthase [glutamine-hydrolyzing] (EC 6.3.5.2) (GMP synthetase) (Glutamine amidotransferase)	#N/A	#N/A	#N/A	-2.8098	#N/A	#N/A	-3.24391	#N/A	-3.60026	-3.42547
A0A0C4WK79	Achr_9440	Uncharacterized protein	Control	#N/A	-6.37445	3.73153	PM	FP	FPb	-3.12827	7.60369	23.7864
A0A0C4WK80	Achr_37270	Catalase-related peroxidase (EC 1.11.1.-)	#N/A	Control	Control	71.3414	BNF	BNF	39.6285	#N/A	FPb	FPb
A0A0C4WK81	Achr_10580	Phosphoribosylformylglycinamidine synthase (FGAM synthase) (FGAMS) (EC 6.3.5.3) (Formylglycinamide ribonucleotide amidotransferase) (FGAR amidotransferase) (FGAR-AT)	5.33813	#N/A	5.02318	#N/A	#N/A	#N/A	-2.87162	#N/A	#N/A	-2.7022
A0A0C4WK83	Achr_37330	Endoribonuclease L-PSP family protein	#N/A	#N/A	#N/A	24.9246	#N/A	#N/A	18.3758	#N/A	16.7536	32.8753
A0A0C4WK85	Achr_9540	Uncharacterized protein	Control	Control	Control	Control	#N/A	#N/A	#N/A	#N/A	#N/A	#N/A
A0A0C4WK87	Achr_9590	Peptidyl-prolyl cis-trans isomerase (EC 5.2.1.8)	#N/A	#N/A	#N/A	#N/A	#N/A	#N/A	2.11135	#N/A	#N/A	2.55242
A0A0C4WK88	Achr_10680	30S ribosomal protein S16	-3.34259	#N/A	-3.80044	#N/A	#N/A	#N/A	#N/A	#N/A	#N/A	#N/A
A0A0C4WK92	Achr_9690	Isoleucine--tRNA ligase (EC 6.1.1.5) (Isoleucyl-tRNA synthetase) (IleRS)	#N/A	#N/A	#N/A	-8.47492	#N/A	#N/A	-38.5449	#N/A	#N/A	-13.6009
A0A0C4WK94	Achr_9740	Type 4 fimbrial biogenesis transmembrane protein (PilE)	#N/A	#N/A	Control	#N/A	#N/A	BNF	#N/A	#N/A	#N/A	#N/A
A0A0C4WK97	Achr_10880	NADH:flavin oxidoreductase/NADH oxidase	#N/A	2.7667	#N/A	#N/A	-2.28195	#N/A	#N/A	-2.03153	-3.35342	#N/A
A0A0C4WK98	Achr_9840	Glutamine-dependent NAD(+) synthetase (EC 6.3.5.1) (NAD(+) synthase [glutamine-hydrolyzing])	#N/A	#N/A	#N/A	-3.40621	#N/A	#N/A	-5.15605	#N/A	#N/A	-6.3985
A0A0C4WKA2	Achr_37480	Peptidase M16-like protein	-2.00588	#N/A	#N/A	#N/A	-2.97344	#N/A	#N/A	-2.0617	#N/A	#N/A
A0A0C4WKA3	Achr_9950	Queuine tRNA-ribosyltransferase (EC 2.4.2.29) (Guanine insertion enzyme) (tRNA-guanine transglycosylase)	#N/A	Control	#N/A	Control	#N/A	#N/A	#N/A	FP	#N/A	FP
A0A0C4WKA8	Achr_11080	ABC transporter involved in gliding motility, auxiliary component	-2.11013	#N/A	#N/A	#N/A	-3.26195	#N/A	#N/A	#N/A	#N/A	#N/A
A0A0C4WKB0	Achr_10050	Cysteine desulfurase IscS (EC 2.8.1.7)	-2.23509	#N/A	-2.08782	-14.6938	#N/A	#N/A	-6.57413	#N/A	-12.8994	-7.03784
A0A0C4WKB1	Achr_37700	Glucokinase (EC 2.7.1.2) (Glucose kinase)	2.98804	#N/A	3.36817	-3.20495	3.05104	#N/A	-9.57651	3.43918	-3.13877	-10.7948
A0A0C4WKB5	Achr_10100	Ferredoxin, 2Fe-2S type, ISC system	-4.25168	#N/A	-2.69403	#N/A	#N/A	#N/A	5.70608	#N/A	3.81117	3.6156
A0A0C4WKB7	Achr_10150	Cro/Cl family transcriptional regulator	-2.36128	#N/A	#N/A	#N/A	-2.2107	#N/A	2.63889	#N/A	#N/A	2.2254
A0A0C4WKB8	Achr_37910	Esterase, poly(3-hydroxybutyrate) depolymerase	#N/A	#N/A	2.47987	#N/A	#N/A	#N/A	#N/A	#N/A	#N/A	-2.15826
A0A0C4WKC2	Achr_10200	GTPase Der (GTP-binding protein EngA)	-5.00233	#N/A	#N/A	-14.1016	-5.51566	3.4781	#N/A	#N/A	-15.5486	-9.80477
A0A0C4WKC7	Achr_38160	Cytochrome C	-6.38609	#N/A	#N/A	#N/A	#N/A	#N/A	3.72989	#N/A	2.87983	#N/A
A0A0C4WKC8	Achr_11280	Uncharacterized protein	#N/A	#N/A	#N/A	Control	#N/A	#N/A	BNF	#N/A	PM	FP
A0A0C4WKC9	Achr_38210	UPF0312 protein Achr_38210	2.17699	-8.52264	-25.5532	16.349	18.5537	-55.6291	7.50993	#N/A	139.337	417.77
A0A0C4WKD5	Achr_38360	UPF0301 protein Achr_38360	#N/A	#N/A	#N/A	FPb	#N/A	#N/A	FPb	#N/A	FPb	FPb
A0A0C4WKD6	Achr_11390	Elongation factor Ts (EF-Ts)	#N/A	#N/A	#N/A	2.10463	#N/A	#N/A	2.17136	#N/A	2.81162	2.37325
A0A0C4WKE0	Achr_11440	1-deoxy-D-xylulose 5-phosphate reductoisomerase (DXP reductoisomerase) (EC 1.1.1.267) (1-deoxyxylulose-5-phosphate reductoisomerase) (2-C-methyl-D-erythritol 4-phosphate synthase)	BNF	PM	FP	#N/A	#N/A	#N/A	BNF	#N/A	PM	FP
A0A0C4WKE1	Achr_10450	Modulator of DNA gyrase, PmbA/TldD	#N/A	#N/A	2.06637	-3.27112	#N/A	#N/A	-5.67079	#N/A	-5.13673	-6.75934
A0A0C4WKE6	Achr_11540	Acetyl-coenzyme A carboxylase carboxyl transferase subunit alpha (ACCase subunit alpha) (Acetyl-CoA carboxylase carboxyltransferase subunit alpha) (EC 2.1.3.15)	#N/A	#N/A	#N/A	-4.42047	#N/A	#N/A	-4.47028	#N/A	-5.29036	-5.63676
A0A0C4WKF0	Achr_38670	Ribonuclease PH (RNase PH) (EC 2.7.7.56) (tRNA nucleotidyltransferase)	#N/A	#N/A	#N/A	-10.5668	#N/A	#N/A	-15.2229	#N/A	-13.5067	-12.2149
A0A0C4WKF4	Achr_10700	tRNA (guanine-N(1)-)-methyltransferase (EC 2.1.1.228) (M1G-methyltransferase) (tRNA [GM37] methyltransferase)	#N/A	#N/A	#N/A	Control	#N/A	#N/A	BNF	#N/A	PM	FP
A0A0C4WKF5	Achr_11590	Cell division protein FtsB	Control	Control	Control	7.90903	#N/A	#N/A	FPb	#N/A	FPb	FPb
A0A0C4WKF9	Achr_10800	Thiol:disulfide interchange protein	#N/A	#N/A	-5.15987	-7.45186	#N/A	-3.50254	-5.05835	#N/A	#N/A	#N/A
A0A0C4WKG2	Achr_11640	tRNA pseudouridine synthase D (EC 5.4.99.27) (tRNA pseudouridine(13) synthase) (tRNA pseudouridylate synthase D) (tRNA-uridine isomerase D)	#N/A	#N/A	#N/A	#N/A	#N/A	#N/A	BNF	#N/A	#N/A	FP
A0A0C4WKH2	Achr_11840	Fumarate hydratase class I (EC 4.2.1.2)	#N/A	#N/A	2.04429	-3.11947	#N/A	#N/A	-5.69607	#N/A	-4.67435	-6.3771
A0A0C4WKH7	Achr_200	Trimeric LpxA-like enzyme	-2.57018	#N/A	-2.59758	2.47712	#N/A	#N/A	6.36665	#N/A	4.59012	6.43452
A0A0C4WKI3	Achr_250	Uncharacterized protein	-4.15284	-3.32211	-4.21578	-4.25955	#N/A	#N/A	#N/A	#N/A	#N/A	#N/A
A0A0C4WKI4	Achr_39270	Molybdenum-pterin binding domain protein	#N/A	#N/A	#N/A	5.76106	#N/A	#N/A	5.17383	#N/A	4.67414	6.05069
A0A0C4WKI8	Achr_11100	Uncharacterized protein	-3.0947	#N/A	Control	#N/A	#N/A	BNF	4.28972	PM	#N/A	FPb
A0A0C4WKJ1	Achr_39370	Ion-translocating oxidoreductase complex subunit G (EC 7.-.-.-) (Rnf electron transport complex subunit G)	5.9834	#N/A	6.46	12.8878	21.2391	#N/A	2.15392	22.9308	45.7474	#N/A
A0A0C4WKJ2	Achr_39420	Nitrogen fixation regulatory protein, NifL	#N/A	#N/A	#N/A	-3.49244	#N/A	#N/A	-5.47301	#N/A	-4.87781	-6.04245
A0A0C4WKJ6	Achr_39470	Nitrogen fixation cofactor assembly protein	BNF	#N/A	FP	#N/A	BNF	#N/A	BNF	FP	#N/A	FP
A0A0C4WKK4	Achr_12300	Imelysin family lipoprotein	#N/A	-2.24555	-2.17498	#N/A	#N/A	#N/A	#N/A	#N/A	2.19654	2.12751
A0A0C4WKK5	Achr_450	Uncharacterized protein	-2.67326	#N/A	#N/A	#N/A	-3.10107	#N/A	#N/A	#N/A	#N/A	#N/A
A0A0C4WKK7	Achr_12350	Uncharacterized protein	-5.35889	#N/A	-4.13676	3.90223	-3.93928	#N/A	20.9116	-3.0409	5.30848	16.1426
A0A0C4WKK9	Achr_5280	Oxidoreductase, aldo/keto reductase family	#N/A	3.10817	#N/A	#N/A	-4.6803	2.68589	2.52509	#N/A	#N/A	#N/A
A0A0C4WKL2	Achr_11350	Bifunctional uridylyltransferase/uridylyl-removing enzyme (UTase/UR) (Bifunctional [protein-PII] modification enzyme) (Bifunctional nitrogen sensor protein) [Includes: [Protein-PII] uridylyltransferase (PII uridylyltransferase) (UTase) (EC 2.7.7.59), [Protein-PII]-UMP uridylyl-removing enzyme (UR) (EC 3.1.4.-)], [Protein-PII]-UMP uridylyl-removing enzyme (UR) (EC 3.1.4.-)]	#N/A	#N/A	#N/A	#N/A	#N/A	-3.00813	BNF	#N/A	PM	FP
A0A0C4WKL4	Achr_12460	Cysteine peptidase PfpI protein	#N/A	#N/A	#N/A	3.04949	#N/A	#N/A	#N/A	#N/A	2.4459	2.34394
A0A0C4WKL5	Achr_550	Zinc ABC transporter substrate-binding protein	BNF	#N/A	#N/A	#N/A	BNF	BNF	#N/A	#N/A	#N/A	#N/A
A0A0C4WKL8	Achr_11410	Ribosome-recycling factor (RRF) (Ribosome-releasing factor)	#N/A	#N/A	-2.6119	#N/A	#N/A	#N/A	3.58291	#N/A	4.67219	4.89486
A0A0C4WKM1	Achr_12570	Histidine kinase (EC 2.7.13.3)	3.52788	#N/A	#N/A	Control	#N/A	#N/A	BNF	#N/A	PM	FP
A0A0C4WKM3	Achr_39870	Multidrug efflux pump operon transcriptional regulator protein	BNF	#N/A	#N/A	#N/A	BNF	#N/A	BNF	#N/A	#N/A	#N/A
A0A0C4WKM9	Achr_710	Membrane protein	#N/A	#N/A	#N/A	FPb	#N/A	#N/A	FPb	#N/A	FPb	FPb
A0A0C4WKN0	Achr_39970	Phosphoglycerate mutase family protein	Control	#N/A	Control	11.6689	PM	#N/A	FPb	PM	10.4281	FPb
A0A0C4WKN4	Achr_760	CRISPR type I-e/-associated protein casa/cse1	BNF	#N/A	FP	#N/A	BNF	#N/A	BNF	FP	#N/A	FP
A0A0C4WKN6	Achr_40070	Uncharacterized protein	#N/A	#N/A	#N/A	#N/A	#N/A	#N/A	-2.63594	#N/A	-3.01133	-2.6629
A0A0C4WKN7	Achr_12870	Aspartate--tRNA(Asp/Asn) ligase (EC 6.1.1.23) (Aspartyl-tRNA synthetase) (AspRS) (Non-discriminating aspartyl-tRNA synthetase) (ND-AspRS)	#N/A	#N/A	#N/A	#N/A	#N/A	#N/A	-4.2988	#N/A	#N/A	-3.39748
A0A0C4WKP1	Achr_12970	Peptidoglycan-associated protein	-3.24368	#N/A	-3.882	#N/A	#N/A	#N/A	4.11464	#N/A	3.18789	4.92435
A0A0C4WKP4	Achr_13030	Quinolinate synthase A (EC 2.5.1.72)	2.20942	#N/A	2.37479	-4.51742	#N/A	#N/A	-9.98088	#N/A	-6.88648	-10.7279
A0A0C4WKP5	Achr_11560	CTP synthase (EC 6.3.4.2) (Cytidine 5'-triphosphate synthase) (Cytidine triphosphate synthetase) (CTP synthetase) (CTPS) (UTP--ammonia ligase)	#N/A	#N/A	#N/A	-4.53017	#N/A	#N/A	-5.19239	#N/A	-5.90348	-6.61359
A0A0C4WKP6	Achr_40230	Uncharacterized protein	Control	#N/A	#N/A	81.5964	PM	#N/A	FPb	#N/A	30.6596	#N/A
A0A0C4WKP9	Achr_13140	Uncharacterized protein	#N/A	Control	Control	3.65026	BNF	BNF	4.79003	#N/A	FPb	FPb
A0A0C4WKQ0	Achr_40280	Enoyl-[acyl-carrier-protein] reductase [NADH] (EC 1.3.1.9)	#N/A	#N/A	#N/A	7.35147	-9.03505	#N/A	26.3129	-4.09331	2.91232	11.921
A0A0C4WKQ1	Achr_11610	S-(hydroxymethyl)glutathione dehydrogenase (EC 1.1.1.284)	2.12682	#N/A	2.25548	#N/A	#N/A	#N/A	#N/A	#N/A	#N/A	#N/A
A0A0C4WKQ2	Achr_960	Hemerythrin HHE cation binding domain-containing protein	#N/A	#N/A	#N/A	#N/A	#N/A	#N/A	FPb	#N/A	FPb	FPb
A0A0C4WKQ4	Achr_40330	PqiB family protein	#N/A	#N/A	#N/A	#N/A	#N/A	#N/A	#N/A	#N/A	-5.51515	#N/A
A0A0C4WKQ5	Achr_11660	Protein-L-isoaspartate O-methyltransferase (EC 2.1.1.77) (L-isoaspartyl protein carboxyl methyltransferase) (Protein L-isoaspartyl methyltransferase) (Protein-beta-aspartate methyltransferase) (PIMT)	2.70742	#N/A	2.01808	Control	2.05369	#N/A	BNF	#N/A	PM	FP
A0A0C4WKQ7	Achr_1010	Uncharacterized protein	-8.12819	#N/A	-5.93042	#N/A	-14.9752	#N/A	27.0646	-10.926	#N/A	19.7466
A0A0C4WKQ9	Achr_11710	DNA mismatch repair protein MutS	#N/A	#N/A	#N/A	Control	#N/A	#N/A	BNF	#N/A	#N/A	FP
A0A0C4WKR0	Achr_13310	Cell division topological specificity factor	#N/A	#N/A	#N/A	3.95753	#N/A	#N/A	4.99805	#N/A	3.95031	4.63756
A0A0C4WKR1	Achr_11760	Beta-lactamase superfamily domain	#N/A	#N/A	#N/A	-10.5768	#N/A	#N/A	-19.2666	#N/A	-18.8832	-18.1496
A0A0C4WKR6	Achr_11860	Pyruvate kinase (EC 2.7.1.40)	#N/A	#N/A	#N/A	-21.5622	#N/A	#N/A	-23.8646	#N/A	-26.9267	-27.4329
A0A0C4WKR7	Achr_40430	DNA helicase (EC 3.6.4.12)	#N/A	#N/A	#N/A	#N/A	#N/A	#N/A	BNF	#N/A	#N/A	#N/A
A0A0C4WKS0	Achr_1110	Potassium transporter peripheral membrane component	#N/A	#N/A	#N/A	#N/A	#N/A	#N/A	#N/A	#N/A	-2.37704	#N/A
A0A0C4WKS1	Achr_11960	Transcriptional regulator MvaT	-4.47938	#N/A	-3.02779	-2.95768	-2.01913	#N/A	#N/A	#N/A	#N/A	#N/A
A0A0C4WKS6	Achr_1160	D,D-heptose 1,7-bisphosphate phosphatase (EC 3.1.3.-)	#N/A	#N/A	#N/A	#N/A	#N/A	BNF	BNF	#N/A	#N/A	#N/A
A0A0C4WKS8	Achr_40530	Lipoprotein	-2.54659	#N/A	-4.72921	#N/A	#N/A	#N/A	3.78904	#N/A	3.73774	7.03654
A0A0C4WKT3	Achr_40580	Serine/threonine protein kinase PpkA related protein	2.27348	#N/A	-8.4539	#N/A	5.76658	-19.2197	-3.79623	-3.33295	#N/A	5.06285
A0A0C4WKT9	Achr_12320	Imelysin, Metallo peptidase, MEROPS family M75	-5.08342	-6.55078	-13.9678	-4.62237	#N/A	-2.74772	#N/A	-2.13224	#N/A	3.02178
A0A0C4WKU2	Achr_40680	ATP synthase subunit b (ATP synthase F(0) sector subunit b) (ATPase subunit I) (F-type ATPase subunit b) (F-ATPase subunit b)	#N/A	#N/A	#N/A	2.44799	#N/A	#N/A	4.22017	#N/A	4.97467	3.46527
A0A0C4WKU4	Achr_13870	Acetylornithine aminotransferase (ACOAT) (EC 2.6.1.11)	2.91057	#N/A	2.71773	-3.41015	#N/A	#N/A	-9.92546	#N/A	-5.5343	-9.26784
A0A0C4WKU5	Achr_12480	Uncharacterized protein	2.00453	#N/A	2.06628	Control	#N/A	#N/A	BNF	#N/A	PM	FP
A0A0C4WKU7	Achr_40730	Chromosome (Plasmid) partitioning protein ParA / Sporulation initiation inhibitor protein Soj	#N/A	#N/A	#N/A	#N/A	#N/A	#N/A	-2.33399	#N/A	-2.35327	-2.29162
A0A0C4WKU8	Achr_13920	Aspartokinase (EC 2.7.2.4)	#N/A	#N/A	#N/A	-2.25001	#N/A	#N/A	-2.45167	#N/A	-2.94398	-2.35953
A0A0C4WKV1	Achr_1260	Nitrogenase iron protein (EC 1.18.6.1) (Nitrogenase Fe protein) (Nitrogenase component II) (Nitrogenase reductase)	278.262	#N/A	328.565	37.2224	99.4225	#N/A	-7.47566	117.396	13.2995	-8.82706
A0A0C4WKV2	Achr_12590	23S rRNA (uracil(1939)-C(5))-methyltransferase RlmD (EC 2.1.1.190) (23S rRNA(m5U1939)-methyltransferase)	#N/A	#N/A	#N/A	#N/A	#N/A	#N/A	BNF	#N/A	#N/A	FP
A0A0C4WKV4	Achr_1310	Uncharacterized protein	#N/A	#N/A	#N/A	#N/A	BNF	#N/A	13.3272	FP	FPb	4.51899
A0A0C4WKV5	Achr_14050	2-dehydro-3-deoxyphosphogluconate aldolase/4-hydroxy-2-oxoglutarate aldolase	#N/A	#N/A	#N/A	4.82301	#N/A	#N/A	3.56121	#N/A	4.05837	2.98211
A0A0C4WKV7	Achr_1360	Nitrogen fixation protein	7.04321	#N/A	8.13909	11.4317	8.63482	#N/A	#N/A	9.97834	14.015	#N/A
A0A0C4WKV8	Achr_1410	Uncharacterized protein	BNF	#N/A	FP	FPb	BNF	#N/A	#N/A	FP	FPb	#N/A
A0A0C4WKW0	Achr_12690	Nucleoprotein/polynucleotide-associated enzyme	-3.69575	-4.21276	-3.95817	#N/A	#N/A	#N/A	2.43586	#N/A	2.77663	2.60882
A0A0C4WKW4	Achr_14150	Uncharacterized protein	-2.48664	#N/A	-4.36354	-6.72748	#N/A	#N/A	#N/A	#N/A	#N/A	#N/A
A0A0C4WKW5	Achr_1510	Nitrogen fixation serine O-acetyltransferase (CysE1)	BNF	#N/A	FP	#N/A	BNF	#N/A	BNF	FP	#N/A	FP
A0A0C4WKW6	Achr_12790	Arsenate reductase (EC 1.20.4.1)	-4.80321	#N/A	-2.27684	#N/A	#N/A	2.1096	9.23706	#N/A	5.09801	4.37859
A0A0C4WKW8	Achr_1560	ATP-dependent Clp protease ATP-binding subunit ClpX	65.2105	#N/A	90.4073	#N/A	55.4853	#N/A	#N/A	76.9243	#N/A	#N/A
A0A0C4WKW9	Achr_14200	Sporulation domain-containing protein	-4.60425	#N/A	-2.87561	-2.95126	-3.12206	#N/A	#N/A	#N/A	-2.0012	#N/A
A0A0C4WKX0	Achr_12840	Lipoprotein	#N/A	#N/A	Control	#N/A	#N/A	BNF	#N/A	PM	#N/A	FPb
A0A0C4WKX6	Achr_1710	Uncharacterized protein	#N/A	-2.80604	Control	2.89809	3.32096	BNF	#N/A	PM	8.13213	FPb
A0A0C4WKY2	Achr_14370	AMP-dependent synthetase and ligase family protein: long-chain fatty acid CoA ligase	#N/A	#N/A	#N/A	#N/A	-9.11147	35.7206	#N/A	3.9204	#N/A	#N/A
A0A0C4WKY4	Achr_13050	SirA-like protein	#N/A	#N/A	#N/A	5.2144	#N/A	#N/A	9.50926	#N/A	7.92036	9.79718
A0A0C4WKY6	Achr_13100	Phosphoribosylaminoimidazole-succinocarboxamide synthase (EC 6.3.2.6) (SAICAR synthetase)	2.44935	#N/A	2.11575	#N/A	#N/A	#N/A	-2.53145	#N/A	#N/A	-2.18667
A0A0C4WKY7	Achr_1920	Cytochrome c family protein	#N/A	#N/A	#N/A	#N/A	BNF	BNF	42.5258	#N/A	FPb	FPb
A0A0C4WKY8	Achr_c60	TrfB transcriptional repressor	-3.69489	#N/A	-3.76539	#N/A	#N/A	#N/A	2.34675	#N/A	#N/A	2.39153
A0A0C4WKZ0	Achr_1970	Cytochrome c, class I	-2.33836	#N/A	-2.50962	#N/A	#N/A	#N/A	3.26519	#N/A	4.1916	3.50432
A0A0C4WKZ4	Achr_13230	Peptidyl-prolyl cis-trans isomerase (EC 5.2.1.8)	-5.80985	#N/A	-4.82948	#N/A	#N/A	#N/A	7.97564	#N/A	3.82643	6.62981
A0A0C4WKZ5	Achr_c110	KfrC plasmid stable inheritance protein	-3.87403	#N/A	-3.21214	-5.45558	#N/A	#N/A	#N/A	#N/A	#N/A	#N/A
A0A0C4WKZ8	Achr_14570	NAD-specific glutamate dehydrogenase, large form	#N/A	PM	#N/A	FPb	#N/A	#N/A	#N/A	#N/A	#N/A	#N/A
A0A0C4WL04	Achr_2170	Chaperone modulatory protein CbpM	#N/A	#N/A	#N/A	FPb	#N/A	#N/A	FPb	#N/A	FPb	FPb
A0A0C4WL06	Achr_13440	Acetate permease	#N/A	#N/A	-3.09134	#N/A	#N/A	-3.98929	#N/A	-2.06184	#N/A	3.96027
A0A0C4WL09	Achr_c220	TraC DNA primase and ssDNA binding protein	-4.88176	-3.85679	-4.08745	-10.7821	#N/A	#N/A	#N/A	#N/A	#N/A	#N/A
A0A0C4WL11	Achr_13490	Hydrolase, peptidase M42 family	#N/A	#N/A	#N/A	#N/A	#N/A	#N/A	#N/A	-2.4366	-2.43075	#N/A
A0A0C4WL13	Achr_13540	Putative Polyphosphate-dependent AMP kinase	#N/A	#N/A	#N/A	#N/A	-2.51258	#N/A	#N/A	#N/A	#N/A	#N/A
A0A0C4WL14	Achr_14790	Uncharacterized protein	BNF	#N/A	#N/A	#N/A	#N/A	BNF	#N/A	#N/A	#N/A	#N/A
A0A0C4WL15	Achr_2370	Uncharacterized protein	2.24591	-4.16178	-4.34192	4.3246	9.34698	-9.75156	#N/A	#N/A	17.998	18.7771
A0A0C4WL16	Achr_c270	ATPase involved in DNA repair	#N/A	#N/A	#N/A	Control	#N/A	#N/A	BNF	#N/A	PM	FP
A0A0C4WL17	Achr_13590	Uncharacterized protein	-2.02848	-5.89749	-8.94677	3.18582	2.90734	-4.41057	6.46238	#N/A	18.7884	28.5028
A0A0C4WL22	Achr_14890	CRISPR-associated protein Cas7/Cse4/CasC, subtype I-E/ECOLI	#N/A	#N/A	#N/A	-4.95734	#N/A	#N/A	-4.7407	#N/A	-6.00584	-5.5616
A0A0C4WL23	Achr_c320	Type I restriction-modification system, specificity subunit S	#N/A	#N/A	#N/A	Control	#N/A	#N/A	BNF	#N/A	PM	FP
A0A0C4WL24	Achr_13690	Uncharacterized protein	#N/A	#N/A	-2.33033	9.46498	#N/A	#N/A	#N/A	-5.17766	4.25994	22.0565
A0A0C4WL32	Achr_14990	FMN-dependent NADH-azoreductase (EC 1.7.-.-) (Azo-dye reductase) (FMN-dependent NADH-azo compound oxidoreductase)	#N/A	#N/A	#N/A	8.25099	#N/A	#N/A	5.66549	#N/A	5.21813	5.74564
A0A0C4WL33	Achr_2670	Triosephosphate isomerase (TIM) (TPI) (EC 5.3.1.1) (Triose-phosphate isomerase)	#N/A	#N/A	#N/A	#N/A	#N/A	#N/A	#N/A	#N/A	-2.01191	#N/A
A0A0C4WL38	Achr_13890	Arginine N-succinyltransferase (EC 2.3.1.109)	#N/A	#N/A	#N/A	#N/A	PM	FP	#N/A	#N/A	PM	FP
A0A0C4WL39	Achr_15150	Lactoylglutathione lyase (EC 4.4.1.5) (Glyoxalase I)	2.4177	#N/A	#N/A	#N/A	#N/A	#N/A	#N/A	#N/A	#N/A	#N/A
A0A0C4WL44	Achr_c470	P-type conjugative transfer protein TrbJ	Control	#N/A	Control	Control	#N/A	#N/A	#N/A	#N/A	#N/A	#N/A
A0A0C4WL45	Achr_14020	Anti-sigma F factor antagonist	#N/A	#N/A	#N/A	5.38794	#N/A	#N/A	3.98846	#N/A	3.51673	4.12607
A0A0C4WL51	Achr_15300	Isopentenyl-diphosphate delta-isomerase (IPP isomerase) (EC 5.3.3.2) (Isopentenyl diphosphate:dimethylallyl diphosphate isomerase) (Isopentenyl pyrophosphate isomerase) (Type 2 isopentenyl diphosphate isomerase) (IDI-2)	#N/A	#N/A	#N/A	FPb	#N/A	#N/A	#N/A	#N/A	#N/A	#N/A
A0A0C4WL52	Achr_2990	Response regulator TctD	BNF	#N/A	#N/A	#N/A	BNF	BNF	BNF	#N/A	#N/A	#N/A
A0A0C4WL53	Achr_14120	3-isopropylmalate dehydrogenase (EC 1.1.1.85) (3-IPM-DH) (Beta-IPM dehydrogenase) (IMDH)	2.9962	#N/A	2.67647	#N/A	#N/A	#N/A	-3.93528	#N/A	#N/A	-3.51535
A0A0C4WL58	Achr_d20	Uncharacterized protein	#N/A	#N/A	Control	Control	#N/A	#N/A	#N/A	#N/A	#N/A	#N/A
A0A0C4WL60	Achr_15400	Uncharacterized protein	-9.88563	-2.84067	-4.69101	#N/A	-3.48003	2.10735	10.6101	#N/A	3.04885	5.0348
A0A0C4WL63	Achr_3190	OsmC family protein	#N/A	#N/A	#N/A	7.41031	#N/A	#N/A	13.321	#N/A	6.68703	9.86852
A0A0C4WL64	Achr_15450	UPF0225 protein Achr_15450	#N/A	#N/A	#N/A	Control	#N/A	#N/A	BNF	#N/A	PM	FP
A0A0C4WL65	Achr_14340	Ser/Thr protein phosphatase family protein	#N/A	#N/A	#N/A	#N/A	#N/A	#N/A	BNF	#N/A	#N/A	FP
A0A0C4WL69	Achr_14390	Short-chain dehydrogenase/reductase, SDR family protein	#N/A	10.8621	18.7857	2.8148	-10.941	18.9221	2.83523	#N/A	-3.85893	-6.67392
A0A0C4WL70	Achr_3290	Agmatine deiminase (EC 3.5.3.12) (Agmatine iminohydrolase)	#N/A	#N/A	#N/A	#N/A	PM	FP	FPb	#N/A	#N/A	#N/A
A0A0C4WL73	Achr_14440	Protein SlyX homolog	#N/A	#N/A	#N/A	#N/A	#N/A	#N/A	FPb	#N/A	FPb	FPb
A0A0C4WL74	Achr_3340	Putrescine aminotransferase	2.0485	#N/A	#N/A	#N/A	#N/A	#N/A	#N/A	#N/A	#N/A	#N/A
A0A0C4WL75	Achr_14490	Acetyl-CoA hydrolase/transferase family protein	#N/A	#N/A	#N/A	-7.12258	#N/A	#N/A	-4.3251	#N/A	-8.49394	-4.79534
A0A0C4WL77	Achr_5510	Transposase for insertion sequence element IS701	#N/A	#N/A	#N/A	Control	#N/A	#N/A	BNF	#N/A	#N/A	FP
A0A0C4WL78	Achr_d170	Uncharacterized protein	#N/A	#N/A	#N/A	Control	#N/A	#N/A	BNF	#N/A	#N/A	FP
A0A0C4WL79	Achr_3440	Uncharacterized protein	BNF	#N/A	#N/A	#N/A	BNF	#N/A	BNF	#N/A	#N/A	#N/A
A0A0C4WL81	Achr_15650	Uncharacterized protein	#N/A	#N/A	#N/A	FPb	#N/A	#N/A	FPb	#N/A	FPb	FPb
A0A0C4WL82	Achr_3490	Putative glucose-6-phosphate 1-epimerase (EC 5.1.3.15)	#N/A	2.65173	2.73442	#N/A	#N/A	#N/A	#N/A	#N/A	#N/A	#N/A
A0A0C4WL83	Achr_14590	Hydrolase, alpha/beta fold family	4.69313	#N/A	Control	7.71402	#N/A	BNF	#N/A	#N/A	#N/A	FPb
A0A0C4WL84	Achr_15700	Probable transcriptional regulatory protein Achr_15700	#N/A	#N/A	#N/A	-4.5561	#N/A	#N/A	-3.82307	#N/A	-3.15951	-3.85216
A0A0C4WL86	Achr_3540	Phosphate import ATP-binding protein PstB (EC 7.3.2.1) (ABC phosphate transporter) (Phosphate-transporting ATPase)	#N/A	#N/A	6.37842	#N/A	-4.63917	8.22301	#N/A	#N/A	#N/A	-3.42958
A0A0C4WL89	Achr_3590	Phosphate regulon transcriptional regulatory protein PhoB (SphR)	#N/A	21.5891	60.5295	5.48288	-31.2352	87.5742	7.93263	2.8037	-3.93755	-11.0397
A0A0C4WL97	Achr_15850	Protease, Peptidase family U32	#N/A	#N/A	Control	Control	#N/A	BNF	BNF	#N/A	#N/A	#N/A
A0A0C4WLA2	Achr_3790	Fumarylacetoacetate (FAA) hydrolase family protein	#N/A	#N/A	#N/A	3.50983	#N/A	#N/A	#N/A	#N/A	2.07556	#N/A
A0A0C4WLA6	Achr_3840	HAD-superfamily hydrolase subfamily IB, PSPase-like protein	#N/A	#N/A	#N/A	#N/A	#N/A	#N/A	-2.68167	#N/A	#N/A	-2.47999
A0A0C4WLA8	Achr_16000	Dienelactone hydrolase family protein	#N/A	#N/A	Control	16.3819	4.36122	BNF	10.4372	PM	45.5191	FPb
A0A0C4WLB0	Achr_15010	DNA/RNA helicase, superfamily II	#N/A	#N/A	#N/A	Control	#N/A	#N/A	BNF	#N/A	PM	FP
A0A0C4WLB1	Achr_d430	HU family DNA-binding protein	-4.90958	-3.0783	-3.9928	#N/A	#N/A	#N/A	4.84546	#N/A	3.03809	3.94065
A0A0C4WLB2	Achr_16050	tRNA-cytidine(32) 2-sulfurtransferase (EC 2.8.1.-) (Two-thiocytidine biosynthesis protein A) (tRNA 2-thiocytidine biosynthesis protein TtcA)	#N/A	#N/A	2.04372	Control	#N/A	#N/A	BNF	#N/A	PM	FP
A0A0C4WLB6	Achr_d480	Uncharacterized protein	-5.56777	#N/A	-4.52463	#N/A	#N/A	#N/A	4.02066	#N/A	2.53406	3.26738
A0A0C4WLC0	Achr_15220	Ion-translocating oxidoreductase complex subunit B (EC 7.-.-.-) (Rnf electron transport complex subunit B)	Control	#N/A	#N/A	#N/A	#N/A	#N/A	#N/A	#N/A	#N/A	#N/A
A0A0C4WLC3	Achr_4090	SAM-dependent methyltransferase	#N/A	#N/A	#N/A	Control	#N/A	#N/A	BNF	#N/A	PM	FP
A0A0C4WLC5	Achr_16220	Threonine-phosphate decarboxylase	Control	Control	Control	Control	#N/A	#N/A	#N/A	#N/A	#N/A	#N/A
A0A0C4WLC7	Achr_15320	dCTP deaminase (EC 3.5.4.13) (Deoxycytidine triphosphate deaminase)	#N/A	#N/A	#N/A	2.31172	#N/A	#N/A	#N/A	#N/A	2.26122	2.18455
A0A0C4WLC8	Achr_d610	Uncharacterized protein	#N/A	#N/A	#N/A	Control	#N/A	#N/A	BNF	#N/A	PM	FP
A0A0C4WLD1	Achr_15370	RND efflux system, outer membrane lipoprotein, NodT family	#N/A	#N/A	#N/A	FPb	#N/A	#N/A	FPb	#N/A	FPb	FPb
A0A0C4WLD5	Achr_4290	Transglutaminase domain protein	#N/A	#N/A	#N/A	-5.42429	#N/A	#N/A	-7.58492	#N/A	-7.15689	-8.23347
A0A0C4WLE0	Achr_16420	Uncharacterized protein	#N/A	#N/A	#N/A	Control	#N/A	#N/A	BNF	#N/A	PM	FP
A0A0C4WLE6	Achr_15570	Carboxylesterase EstC	#N/A	#N/A	2.23829	#N/A	#N/A	#N/A	-3.73256	#N/A	-2.98404	-4.95574
A0A0C4WLF0	Achr_15620	ABC transporter substrate-binding protein	-3.26836	#N/A	-2.45649	#N/A	#N/A	#N/A	#N/A	#N/A	#N/A	#N/A
A0A0C4WLF3	Achr_16570	SelT/selW/selH selenoprotein	#N/A	#N/A	#N/A	FPb	#N/A	#N/A	FPb	#N/A	FPb	#N/A
A0A0C4WLF4	Achr_15670	MaoC domain-containing protein dehydratase	#N/A	#N/A	FP	#N/A	#N/A	#N/A	#N/A	#N/A	#N/A	FP
A0A0C4WLF7	Achr_16620	VacJ-like lipoprotein	#N/A	#N/A	#N/A	#N/A	#N/A	#N/A	3.78362	#N/A	#N/A	4.39887
A0A0C4WLF9	Achr_15770	Uncharacterized protein	Control	#N/A	#N/A	Control	PM	#N/A	#N/A	#N/A	PM	#N/A
A0A0C4WLG0	Achr_4650	DNA primase (EC 2.7.7.-)	#N/A	#N/A	#N/A	#N/A	#N/A	#N/A	BNF	#N/A	PM	FP
A0A0C4WLG6	Achr_15870	Uncharacterized protein	BNF	#N/A	#N/A	FPb	BNF	BNF	4.07255	#N/A	FPb	FPb
A0A0C4WLG8	Achr_4750	Multifunctional CCA protein [Includes: 2',3'-cyclic phosphodiesterase (EC 3.1.4.-) 2'-nucleotidase (EC 3.1.3.-) Phosphatase (EC 3.1.3.- CCA-adding enzyme (EC 2.7.7.72) (CCA tRNA nucleotidyltransferase) (tRNA-NT) (tRNA CCA-pyrophosphorylase) (tRNA nucleotidyltransferase) (tRNA adenylyl-/cytidylyl-transferase)]	#N/A	#N/A	#N/A	Control	#N/A	#N/A	BNF	#N/A	PM	FP
A0A0C4WLH1	Achr_15970	Ribonucleoside-diphosphate reductase subunit beta (EC 1.17.4.1)	2.25001	#N/A	2.1075	-6.85806	#N/A	#N/A	-15.4307	#N/A	-12.4169	-14.4534
A0A0C4WLH2	Achr_4800	Bis(5'-nucleosyl)-tetraphosphatase, symmetrical (EC 3.6.1.41) (Ap4A hydrolase) (Diadenosine 5',5'''-P1,P4-tetraphosphate pyrophosphohydrolase) (Diadenosine tetraphosphatase)	#N/A	#N/A	#N/A	#N/A	BNF	#N/A	BNF	FP	#N/A	FP
A0A0C4WLH8	Achr_16130	Glutamine amidotransferase class-I protein	#N/A	#N/A	#N/A	Control	#N/A	#N/A	BNF	#N/A	PM	FP
A0A0C4WLI0	Achr_16870	Sulfate/thiosulfate import ATP-binding protein CysA (EC 7.3.2.3) (Sulfate-transporting ATPase)	#N/A	#N/A	#N/A	Control	#N/A	#N/A	BNF	#N/A	PM	FP
A0A0C4WLI6	Achr_16240	Bifunctional adenosylcobalamin biosynthesis protein (EC 2.7.1.156) (EC 2.7.7.62)	#N/A	#N/A	#N/A	Control	#N/A	#N/A	BNF	#N/A	PM	FP
A0A0C4WLI9	Achr_17120	Flavin oxidoreductase / NADH oxidase family protein	21.4559	#N/A	20.7221	Control	9.67168	#N/A	BNF	9.34093	PM	FP
A0A0C4WLJ1	Achr_5050	LysR family transcriptional regulator	#N/A	#N/A	#N/A	Control	#N/A	#N/A	BNF	#N/A	PM	FP
A0A0C4WLK3	Achr_e520	RES domain-containing protein	-4.53625	-2.64408	-3.81707	#N/A	#N/A	#N/A	6.51832	#N/A	3.79939	5.48491
A0A0C4WLK5	Achr_5200	Quinone NAD(P)H:oxidoreductase MdaB	2.89655	#N/A	2.27421	-3.85866	2.38744	#N/A	-11.1768	#N/A	-4.68149	-8.77541
A0A0C4WLK7	Achr_17480	High-affinity branched-chain amino acid transport ATP-binding protein	BNF	#N/A	#N/A	#N/A	BNF	#N/A	BNF	#N/A	#N/A	#N/A
A0A0C4WLK8	Achr_16490	ATPase family associated with various cellular activities (AAA)	#N/A	#N/A	#N/A	#N/A	#N/A	#N/A	-2.42643	#N/A	-3.22776	-2.98846
A0A0C4WLL0	Achr_e620	Uncharacterized protein	Control	#N/A	#N/A	#N/A	PM	FP	FPb	#N/A	#N/A	#N/A
A0A0C4WLL5	Achr_17630	3-Re enoyl-CoA hydratase PhaJ	#N/A	#N/A	#N/A	#N/A	-2.32656	#N/A	#N/A	#N/A	#N/A	#N/A
A0A0C4WLM3	Achr_16640	Antisigma-factor antagonist STAS domain protein	#N/A	#N/A	#N/A	FPb	#N/A	#N/A	FPb	#N/A	FPb	FPb
A0A0C4WLN2	Achr_5400	Indole-3-glycerol phosphate synthase (IGPS) (EC 4.1.1.48)	#N/A	#N/A	#N/A	5.12055	#N/A	#N/A	#N/A	#N/A	4.38031	3.31046
A0A0C4WLN9	Achr_f50	HU family DNA-binding protein	-7.37614	#N/A	-2.79549	#N/A	-5.05823	#N/A	5.78239	#N/A	#N/A	#N/A
A0A0C4WLP0	Achr_18030	Citrate synthase	2.11033	#N/A	#N/A	-2.79162	3.84602	#N/A	-5.89122	3.54749	#N/A	-5.43395
A0A0C4WLP2	Achr_f150	Short-chain dehydrogenase/reductase SDR	#N/A	#N/A	#N/A	#N/A	-2.05846	#N/A	#N/A	-2.97447	#N/A	#N/A
A0A0C4WLP3	Achr_5500	Peptidase, M23/M37 family	#N/A	#N/A	#N/A	Control	#N/A	#N/A	BNF	#N/A	PM	FP
A0A0C4WLP4	Achr_18090	2-oxoglutarate dehydrogenase E1 component	#N/A	#N/A	#N/A	#N/A	#N/A	#N/A	-6.64652	#N/A	#N/A	-3.89836
A0A0C4WLP5	Achr_f200	Endoribonuclease L-PSP family protein	#N/A	#N/A	#N/A	20.4274	#N/A	#N/A	39.3684	#N/A	22.9523	33.104
A0A0C4WLQ0	Achr_f300	Oxidoreductase aldo/keto reductase family	#N/A	#N/A	#N/A	Control	#N/A	#N/A	BNF	#N/A	PM	FP
A0A0C4WLQ3	Achr_18240	Hydroxyacylglutathione hydrolase (EC 3.1.2.6) (Glyoxalase II) (Glx II)	#N/A	#N/A	#N/A	2.44398	#N/A	#N/A	#N/A	#N/A	#N/A	#N/A
A0A0C4WLQ6	Achr_18290	Type I fatty acid synthase ArsA	-6.10701	55.292	#N/A	25.8615	-337.669	#N/A	157.936	#N/A	#N/A	#N/A
A0A0C4WLQ9	Achr_18340	ABC-type transport system, involved in lipoprotein release, permease component	#N/A	PM	#N/A	FPb	PM	#N/A	FPb	PM	#N/A	FPb
A0A0C4WLR1	Achr_f500	Isochorismatase hydrolase	#N/A	#N/A	#N/A	#N/A	#N/A	#N/A	-3.79623	#N/A	-4.11217	-3.83165
A0A0C4WLR4	Achr_18390	Uncharacterized protein	#N/A	#N/A	#N/A	#N/A	#N/A	#N/A	FPb	#N/A	FPb	FPb
A0A0C4WLR5	Achr_f550	Arylesterase	2.50712	#N/A	3.22761	-2.23071	#N/A	#N/A	-5.59265	#N/A	-5.82355	-7.19985
A0A0C4WLR8	Achr_5810	Glycine cleavage system regulatory protein	#N/A	#N/A	#N/A	#N/A	-12.5945	#N/A	39.3016	-6.95636	#N/A	21.7077
A0A0C4WLT3	Achr_17300	Sulfurtransferase	#N/A	#N/A	#N/A	Control	#N/A	#N/A	BNF	#N/A	PM	FP
A0A0C4WLU4	Achr_18740	Glycerol-3-phosphate dehydrogenase [NAD(P)+] (EC 1.1.1.94) (NAD(P)H-dependent glycerol-3-phosphate dehydrogenase)	2.12451	#N/A	#N/A	-2.80406	#N/A	#N/A	-5.95726	#N/A	-3.33384	-5.55396
A0A0C4WLU6	Achr_6060	DNA-binding transcriptional regulator NtrC (Nitrogen regulation protein NR(I))	#N/A	#N/A	#N/A	-9.05323	#N/A	#N/A	-9.61664	#N/A	-13.2192	-13.2006
A0A0C4WLU7	Achr_18790	Flavin prenyltransferase UbiX (EC 2.5.1.129)	#N/A	#N/A	#N/A	4.87308	#N/A	#N/A	3.19187	#N/A	3.52527	4.01222
A0A0C4WLV0	Achr_6110	tRNA sulfurtransferase (EC 2.8.1.4) (Sulfur carrier protein ThiS sulfurtransferase) (Thiamine biosynthesis protein ThiI) (tRNA 4-thiouridine synthase)	#N/A	#N/A	#N/A	Control	#N/A	#N/A	BNF	#N/A	PM	FP
A0A0C4WLW4	Achr_18990	Transposase, IS4 family	#N/A	#N/A	#N/A	#N/A	BNF	BNF	BNF	#N/A	#N/A	#N/A
A0A0C4WLW8	Achr_17900	UDP-glucose 6-dehydrogenase (EC 1.1.1.22)	#N/A	#N/A	#N/A	FPb	#N/A	#N/A	FPb	#N/A	FPb	FPb
A0A0C4WLX6	Achr_18050	Succinate dehydrogenase hydrophobic membrane anchor subunit	2.12417	#N/A	#N/A	2.28132	#N/A	#N/A	#N/A	#N/A	#N/A	#N/A
A0A0C4WLX8	Achr_18110	Dihydrolipoyl dehydrogenase (EC 1.8.1.4)	#N/A	#N/A	#N/A	#N/A	#N/A	#N/A	#N/A	#N/A	-2.47266	-2.3709
A0A0C4WLY2	Achr_f1340	Uncharacterized protein	#N/A	#N/A	#N/A	#N/A	#N/A	#N/A	#N/A	#N/A	#N/A	2.53731
A0A0C4WLY4	Achr_18210	ABC-type oligopeptide transport system, periplasmic component	2.9742	#N/A	-4.54669	#N/A	8.34098	-13.5228	-4.07943	#N/A	#N/A	#N/A
A0A0C4WLY5	Achr_18260	Ribonuclease H (RNase H) (EC 3.1.26.4)	-2.07149	#N/A	-2.10108	#N/A	#N/A	#N/A	#N/A	#N/A	#N/A	#N/A
A0A0C4WLY6	Achr_19290	NADH-quinone oxidoreductase (EC 7.1.1.-)	3.10982	#N/A	#N/A	#N/A	#N/A	#N/A	-6.34638	#N/A	#N/A	-3.20324
A0A0C4WLY8	Achr_18310	Type III polyketide synthase	#N/A	#N/A	#N/A	#N/A	-421.937	#N/A	413.263	-178.994	#N/A	175.314
A0A0C4WLY9	Achr_6360	Glucans biosynthesis protein G	-9.03913	-7.87093	-17.7646	#N/A	#N/A	#N/A	#N/A	#N/A	#N/A	#N/A
A0A0C4WLZ0	Achr_18360	Uncharacterized protein	-3.69942	2.72798	#N/A	#N/A	-10.092	2.99876	5.53187	-3.36537	#N/A	#N/A
A0A0C4WLZ1	Achr_19340	NADH-quinone oxidoreductase subunit A (EC 7.1.1.-) (NADH dehydrogenase I subunit A) (NDH-1 subunit A) (NUO1)	#N/A	#N/A	#N/A	#N/A	#N/A	BNF	BNF	#N/A	#N/A	#N/A
A0A0C4WLZ2	Achr_f1440	Toxin ChpB	-3.29863	-2.06623	#N/A	#N/A	#N/A	#N/A	4.63114	#N/A	2.9009	#N/A
A0A0C4WLZ5	Achr_19390	Cupin 4 family protein	#N/A	#N/A	#N/A	Control	#N/A	#N/A	BNF	#N/A	PM	FP
A0A0C4WLZ8	Achr_f1490	Type IV conjugative transfer system protein TraI	#N/A	#N/A	#N/A	#N/A	#N/A	BNF	BNF	#N/A	#N/A	#N/A
A0A0C4WM00	Achr_18510	Uncharacterized protein	#N/A	#N/A	#N/A	FPb	#N/A	#N/A	FPb	#N/A	FPb	FPb
A0A0C4WM01	Achr_19440	Isocitrate dehydrogenase [NADP] (EC 1.1.1.42) (Oxalosuccinate decarboxylase)	#N/A	#N/A	#N/A	-4.73982	#N/A	#N/A	-9.15525	#N/A	-4.91673	-6.55366
A0A0C4WM08	Achr_6660	3-dehydroquinate synthase (DHQS) (EC 4.2.3.4)	2.90909	#N/A	2.69983	#N/A	#N/A	#N/A	-7.19403	#N/A	-4.38396	-6.67654
A0A0C4WM19	Achr_6860	Acetyltransferase component of pyruvate dehydrogenase complex (EC 2.3.1.12)	#N/A	#N/A	#N/A	-7.94694	#N/A	#N/A	-10.1356	#N/A	-8.82339	-12.3745
A0A0C4WM25	Achr_6960	Carbamoyltransferase	#N/A	#N/A	#N/A	Control	#N/A	#N/A	BNF	#N/A	PM	FP
A0A0C4WM26	Achr_19690	Glucose-6-phosphate isomerase (GPI) (EC 5.3.1.9) (Phosphoglucose isomerase) (PGI) (Phosphohexose isomerase) (PHI)	4.56379	#N/A	3.00396	-14.7247	4.93757	#N/A	-67.2005	3.24999	-13.61	-44.2325
A0A0C4WM28	Achr_7010	UDP-glucose 4-epimerase	BNF	#N/A	#N/A	#N/A	#N/A	BNF	BNF	#N/A	#N/A	#N/A
A0A0C4WM29	Achr_18910	Outer membrane surface antigen (D15)	-2.37342	#N/A	#N/A	#N/A	-3.9194	#N/A	#N/A	#N/A	#N/A	#N/A
A0A0C4WM33	Achr_7110	Oxidoreductase, aldo/keto reductase family protein	-2.01442	#N/A	-2.25913	#N/A	#N/A	#N/A	3.68824	#N/A	#N/A	4.13628
A0A0C4WM34	Achr_f1790	Outer membrane protein romA	#N/A	#N/A	#N/A	Control	#N/A	#N/A	BNF	#N/A	PM	FP
A0A0C4WM43	Achr_19840	Oxygen-insensitive NAD(P)H nitroreductase / dihydropteridine reductase	3.96833	#N/A	2.81214	#N/A	3.25931	#N/A	-7.12999	2.30969	-2.18758	-5.05263
A0A0C4WM44	Achr_7310	Nucleotidyl transferase	#N/A	#N/A	#N/A	-4.9293	#N/A	#N/A	-9.82427	#N/A	-9.72153	-9.64301
A0A0C4WM46	Achr_19160	General secretion pathway protein G	#N/A	PM	#N/A	#N/A	PM	#N/A	#N/A	PM	PM	#N/A
A0A0C4WM47	Achr_7360	Acyl carrier protein	Control	#N/A	Control	#N/A	#N/A	#N/A	#N/A	#N/A	#N/A	#N/A
A0A0C4WM51	Achr_f1940	Uncharacterized protein	2.19603	2.82536	#N/A	#N/A	#N/A	#N/A	#N/A	#N/A	-2.02679	#N/A
A0A0C4WM54	Achr_19940	Uncharacterized protein	#N/A	#N/A	#N/A	FPb	#N/A	#N/A	FPb	#N/A	FPb	FPb
A0A0C4WM55	Achr_7510	Pirin-like, pirA	Control	#N/A	Control	4.86161	PM	#N/A	FPb	PM	4.52045	FPb
A0A0C4WM56	Achr_19310	NADH dehydrogenase I chain E	-2.17784	#N/A	#N/A	#N/A	#N/A	#N/A	2.83032	#N/A	2.47695	2.53192
A0A0C4WM57	Achr_f1990	Type I restriction-modification system,DNA-methyltransferase subunit M	#N/A	#N/A	#N/A	Control	#N/A	#N/A	BNF	#N/A	PM	FP
A0A0C4WM59	Achr_7560	Fe-S oxidoreductase	2.32194	#N/A	#N/A	#N/A	#N/A	#N/A	#N/A	#N/A	#N/A	#N/A
A0A0C4WM60	Achr_19360	Isocitrate lyase family	#N/A	#N/A	#N/A	#N/A	#N/A	#N/A	-3.62924	#N/A	-2.33216	-3.53931
A0A0C4WM65	Achr_7660	Chaperone protein DnaK (HSP70) (Heat shock 70 kDa protein) (Heat shock protein 70)	-2.22417	#N/A	-3.92765	#N/A	#N/A	#N/A	#N/A	#N/A	#N/A	2.27495
A0A0C4WM67	Achr_19460	ATP-dependent Clp protease adapter protein ClpS	#N/A	#N/A	#N/A	#N/A	#N/A	#N/A	3.77646	#N/A	#N/A	3.23276
A0A0C4WM70	Achr_7770	Phosphoglucosamine mutase (EC 5.4.2.10)	#N/A	#N/A	#N/A	-3.47553	#N/A	#N/A	-4.82379	#N/A	-3.95725	-4.78019
A0A0C4WM72	Achr_7840	Ribosome-binding factor A	#N/A	#N/A	#N/A	-2.08161	#N/A	#N/A	#N/A	#N/A	-2.43322	#N/A
A0A0C4WM76	Achr_7900	Uncharacterized protein	#N/A	#N/A	#N/A	Control	#N/A	#N/A	BNF	#N/A	PM	FP
A0A0C4WM77	Achr_20230	DNA-specific endonuclease I	#N/A	Control	#N/A	#N/A	BNF	#N/A	#N/A	#N/A	#N/A	#N/A
A0A0C4WM87	Achr_8110	p-loop containing nucleoside triphosphate hydrolase	2.05457	#N/A	2.04231	-3.17268	#N/A	#N/A	-6.51847	#N/A	-5.22042	-6.47958
A0A0C4WM90	Achr_8160	Acetolactate synthase (EC 2.2.1.6)	#N/A	#N/A	#N/A	-14.7912	#N/A	#N/A	-17.0052	#N/A	-17.4336	-20.0098
A0A0C4WM95	Achr_19860	Quinone oxidoreductase, YhdH/YhfP family	#N/A	#N/A	#N/A	Control	#N/A	#N/A	BNF	#N/A	PM	FP
A0A0C4WMA0	Achr_19910	Zn-dependent alcohol dehydrogenase	#N/A	#N/A	#N/A	FPb	#N/A	#N/A	FPb	#N/A	FPb	FPb
A0A0C4WMA3	Achr_19960	4-alpha-glucanotransferase (EC 2.4.1.25) (Amylomaltase) (Disproportionating enzyme)	#N/A	PM	#N/A	FPb	PM	#N/A	FPb	PM	#N/A	FPb
A0A0C4WMA6	Achr_20010	RHH-domain repressor protein	Control	Control	Control	#N/A	#N/A	#N/A	#N/A	#N/A	#N/A	#N/A
A0A0C4WMA7	Achr_f2440	LysR family transcriptional regulator	#N/A	#N/A	#N/A	Control	#N/A	#N/A	BNF	#N/A	#N/A	FP
A0A0C4WMB0	Achr_20060	Uncharacterized protein	4.14613	#N/A	Control	48.3206	#N/A	BNF	11.6544	#N/A	#N/A	FPb
A0A0C4WMB1	Achr_8590	Uncharacterized protein	-3.61184	#N/A	#N/A	2.67351	-11.6835	#N/A	9.65627	-6.34271	#N/A	5.24218
A0A0C4WMB3	Achr_20590	3-hydroxybutyryl-CoA dehydrogenase	#N/A	#N/A	#N/A	#N/A	-2.48716	#N/A	2.22725	#N/A	#N/A	#N/A
A0A0C4WMB4	Achr_f2490	Endonuclease I	BNF	#N/A	#N/A	#N/A	BNF	BNF	BNF	#N/A	#N/A	#N/A
A0A0C4WMB6	Achr_20200	Antitoxin	Control	#N/A	Control	#N/A	#N/A	#N/A	#N/A	#N/A	#N/A	#N/A
A0A0C4WMC6	Achr_8860	DnaJ domain-containing protein	#N/A	Control	Control	Control	#N/A	#N/A	#N/A	#N/A	#N/A	#N/A
A0A0C4WMC9	Achr_8910	Ribosome-binding ATPase YchF	#N/A	#N/A	#N/A	-4.87803	2.56934	#N/A	-8.11993	#N/A	-3.16031	-6.16599
A0A0C4WMD6	Achr_9030	Molybdopterin biosynthesis protein MoeB	2.77233	#N/A	2.12889	#N/A	#N/A	#N/A	#N/A	#N/A	#N/A	#N/A
A0A0C4WMD9	Achr_9080	Renalase (EC 1.6.3.5)	#N/A	#N/A	#N/A	#N/A	4.88627	#N/A	#N/A	#N/A	#N/A	#N/A
A0A0C4WME0	Achr_20560	Uncharacterized protein	#N/A	Control	#N/A	Control	BNF	#N/A	BNF	FP	#N/A	FP
A0A0C4WME6	Achr_9180	Phospholipid/glycerol acyltransferase	#N/A	#N/A	#N/A	#N/A	BNF	#N/A	BNF	FP	#N/A	FP
A0A0C4WME8	Achr_20940	Electron transfer flavoprotein subunit alpha	#N/A	#N/A	#N/A	FPb	#N/A	#N/A	FPb	#N/A	FPb	FPb
A0A0C4WMF6	Achr_21040	Phosphoribosyl transferase domain-containing protein	#N/A	#N/A	#N/A	#N/A	#N/A	#N/A	#N/A	PM	2.45698	FPb
A0A0C4WMF9	Achr_20810	DNA-binding response regulator, LuxR family	#N/A	#N/A	#N/A	#N/A	#N/A	#N/A	#N/A	PM	PM	#N/A
A0A0C4WMG0	Achr_21090	Universal stress protein, UspA family	#N/A	PM	#N/A	FPb	#N/A	#N/A	#N/A	PM	#N/A	FPb
A0A0C4WMG3	Achr_21140	Oxidoreductase molybdopterin-binding subunit, IorB-related protein	#N/A	#N/A	#N/A	#N/A	#N/A	BNF	17.5326	#N/A	#N/A	FPb
A0A0C4WMG4	Achr_9480	Uncharacterized protein	#N/A	#N/A	#N/A	#N/A	2.3536	#N/A	#N/A	#N/A	#N/A	#N/A
A0A0C4WMH0	Achr_9630	GTPase Obg (EC 3.6.5.-) (GTP-binding protein Obg)	#N/A	#N/A	#N/A	#N/A	#N/A	#N/A	#N/A	#N/A	-2.18727	-2.1934
A0A0C4WMH3	Achr_9680	Riboflavin biosynthesis protein [Includes: Riboflavin kinase (EC 2.7.1.26) (Flavokinase), FMN adenylyltransferase (EC 2.7.7.2) (FAD pyrophosphorylase) (FAD synthase)], FMN adenylyltransferase (EC 2.7.7.2) (FAD pyrophosphorylase) (FAD synthase)]	#N/A	#N/A	#N/A	#N/A	#N/A	#N/A	BNF	#N/A	#N/A	FP
A0A0C4WMH5	Achr_21060	Oxidoreductase FAD/NAD(P)-binding:Oxidoreductase FAD-binding region	BNF	#N/A	FP	#N/A	BNF	#N/A	#N/A	FP	#N/A	#N/A
A0A0C4WMH7	Achr_21350	Glycine dehydrogenase (decarboxylating) (EC 1.4.4.2) (Glycine cleavage system P-protein) (Glycine decarboxylase) (Glycine dehydrogenase (aminomethyl-transferring))	#N/A	#N/A	#N/A	#N/A	#N/A	#N/A	4.81588	#N/A	8.11411	8.59005
A0A0C4WMH8	Achr_9780	Type 4 fimbrial biogenesis PilY1-related protein signal peptide	3.92706	Control	Control	#N/A	BNF	BNF	#N/A	#N/A	FPb	FPb
A0A0C4WMH9	Achr_21110	Micrococcal nuclease (SNase-like)	#N/A	Control	Control	Control	BNF	BNF	BNF	#N/A	#N/A	#N/A
A0A0C4WMI6	Achr_21450	Amino acid ABC transporter substrate-binding protein	15.4044	#N/A	-11.4695	69.7377	109.772	-176.681	4.52714	#N/A	496.953	799.858
A0A0C4WMI9	Achr_21500	Uncharacterized protein	#N/A	#N/A	#N/A	#N/A	#N/A	#N/A	#N/A	-2.41884	#N/A	#N/A
A0A0C4WMJ0	Achr_9990	Uncharacterized protein	#N/A	#N/A	#N/A	#N/A	#N/A	#N/A	FPb	#N/A	FPb	FPb
A0A0C4WMJ3	Achr_10040	HTH-type transcriptional regulator IscR	#N/A	#N/A	#N/A	#N/A	-2.12761	#N/A	#N/A	-2.08272	#N/A	#N/A
A0A0C4WMJ5	Achr_21600	Histidine ammonia-lyase (Histidase) (EC 4.3.1.3)	#N/A	#N/A	#N/A	#N/A	PM	#N/A	FPb	PM	36.4101	FPb
A0A0C4WMJ6	Achr_10090	Chaperone protein HscA homolog	#N/A	#N/A	#N/A	-10.127	-2.07403	#N/A	-5.89149	#N/A	-12.2191	-6.65236
A0A0C4WMJ7	Achr_21370	Glycine cleavage system T protein	#N/A	#N/A	#N/A	#N/A	#N/A	#N/A	#N/A	#N/A	-2.237	-2.33405
A0A0C4WMJ8	Achr_10140	Type 4 pilus biogenesis protein PilF	#N/A	#N/A	Control	#N/A	2.23375	BNF	-3.26776	PM	#N/A	FPb
A0A0C4WMJ9	Achr_21650	Metallophosphoesterase	BNF	PM	FP	FPb	#N/A	#N/A	#N/A	3.13616	2.17302	#N/A
A0A0C4WMK0	Achr_10190	Outer membrane protein assembly factor BamB	#N/A	#N/A	#N/A	-2.00028	#N/A	#N/A	#N/A	#N/A	#N/A	#N/A
A0A0C4WML0	Achr_10390	S-adenosyl-L-methionine-dependent methyltransferase	#N/A	#N/A	#N/A	2.67104	#N/A	#N/A	#N/A	#N/A	#N/A	#N/A
A0A0C4WML3	Achr_10440	Zn-dependent protease-like protein	#N/A	#N/A	#N/A	Control	#N/A	#N/A	BNF	#N/A	PM	FP
A0A0C4WML6	Achr_10540	2Fe-2S ferredoxin protein	#N/A	#N/A	2.06532	3.40306	#N/A	#N/A	2.36182	2.52206	4.15563	#N/A
A0A0C4WML7	Achr_21670	Patatin	#N/A	#N/A	#N/A	#N/A	BNF	#N/A	#N/A	FP	#N/A	#N/A
A0A0C4WMM0	Achr_10640	Formate-dependent phosphoribosylglycinamide formyltransferase (5'-phosphoribosylglycinamide transformylase 2) (Formate-dependent GAR transformylase) (EC 2.1.2.-) (GAR transformylase 2) (GART 2) (Non-folate glycinamide ribonucleotide transformylase) (Phosphoribosylglycinamide formyltransferase 2)	3.32311	#N/A	2.45939	-5.12434	2.51839	#N/A	-17.0287	#N/A	-6.76177	-12.6027
A0A0C4WMM4	Achr_21950	2-keto-D-gluconate dehydrogenase,membrane-bound, gamma subunit	2.81845	#N/A	-4.55421	5.46277	10.4039	-12.8358	#N/A	#N/A	20.165	24.8786
A0A0C4WMM5	Achr_5730	Transposase, IS4 family	#N/A	#N/A	#N/A	#N/A	BNF	BNF	BNF	#N/A	#N/A	#N/A
A0A0C4WMN2	Achr_10840	CaiB/BaiF CoA-transferase family protein	#N/A	#N/A	#N/A	Control	#N/A	#N/A	BNF	#N/A	PM	FP
A0A0C4WMN3	Achr_22200	Uncharacterized protein	#N/A	#N/A	#N/A	FPb	#N/A	#N/A	FPb	#N/A	FPb	FPb
A0A0C4WMN6	Achr_10890	Tellurium resistance TerB-like protein, subgroup 3	#N/A	#N/A	#N/A	54.3748	#N/A	#N/A	#N/A	#N/A	42.6261	170.261
A0A0C4WMN7	Achr_22350	6-phosphogluconate dehydratase	#N/A	#N/A	2.34502	-2.20559	#N/A	#N/A	-4.27404	#N/A	-3.37402	-5.17216
A0A0C4WMN9	Achr_10940	Uncharacterized protein	#N/A	#N/A	#N/A	Control	#N/A	#N/A	BNF	#N/A	PM	FP
A0A0C4WMP0	Achr_21870	OprD family outer membrane porin	#N/A	2.91811	#N/A	#N/A	-4.20285	#N/A	#N/A	-2.84988	#N/A	#N/A
A0A0C4WMP1	Achr_22450	CobN/magnesium chelatase family protein	#N/A	#N/A	#N/A	Control	#N/A	#N/A	BNF	#N/A	PM	FP
A0A0C4WMP2	Achr_22500	ClpP class periplasmic serine protease	#N/A	#N/A	#N/A	Control	#N/A	#N/A	BNF	#N/A	PM	FP
A0A0C4WMP3	Achr_10990	Uncharacterized protein	Control	#N/A	Control	32.0681	PM	#N/A	FPb	PM	22.0367	FPb
A0A0C4WMP8	Achr_11040	Ribosomal RNA small subunit methyltransferase J (EC 2.1.1.242) (16S rRNA m2G1516 methyltransferase) (rRNA (guanine-N(2)-)-methyltransferase)	#N/A	#N/A	#N/A	Control	#N/A	#N/A	BNF	#N/A	#N/A	FP
A0A0C4WMP9	Achr_22070	Transcriptional regulator, CopG family	-7.29083	Control	#N/A	#N/A	BNF	#N/A	5.67466	#N/A	FPb	#N/A
A0A0C4WMQ1	Achr_11090	Cold-shock DNA-binding domain-containing protein	-4.16034	#N/A	-2.5738	#N/A	-2.1687	#N/A	3.62279	#N/A	#N/A	2.24124
A0A0C4WMQ3	Achr_22730	Polyamine aminopropyltransferase (Putrescine aminopropyltransferase) (PAPT) (Spermidine synthase) (SPDS) (SPDSY) (EC 2.5.1.16)	2.139	2.59434	4.08405	#N/A	#N/A	#N/A	#N/A	#N/A	#N/A	-2.91851
A0A0C4WMQ5	Achr_11140	HesA/MoeB/ThiF family protein, EC-YgdL-like protein	#N/A	#N/A	#N/A	Control	#N/A	#N/A	BNF	#N/A	PM	FP
A0A0C4WMR2	Achr_22320	Keto-hydroxyglutarate-aldolase/keto-deoxy-pho sphogluconate aldolase	2.48285	#N/A	2.68366	#N/A	#N/A	#N/A	-2.72112	2.06876	#N/A	-2.94119
A0A0C4WMR3	Achr_22930	Histone-like DNA-binding protein	-3.62815	#N/A	-3.23373	#N/A	#N/A	#N/A	2.56359	#N/A	#N/A	2.2849
A0A0C4WMR6	Achr_23010	Bifunctional protein FolD [Includes: Methenyltetrahydrofolate cyclohydrolase (EC 3.5.4.9), Methylenetetrahydrofolate dehydrogenase (EC 1.5.1.5)], Methylenetetrahydrofolate dehydrogenase (EC 1.5.1.5)]	#N/A	#N/A	#N/A	2.10867	#N/A	#N/A	#N/A	#N/A	2.23638	#N/A
A0A0C4WMR7	Achr_22420	3-carboxymuconate cyclase	-2.40805	-4.54569	-6.44122	#N/A	#N/A	-2.67487	2.86533	#N/A	5.40889	7.66437
A0A0C4WMR8	Achr_11290	Uncharacterized protein	#N/A	#N/A	#N/A	Control	#N/A	#N/A	#N/A	#N/A	PM	#N/A
A0A0C4WMS1	Achr_23110	Two-component response regulator NasT	#N/A	#N/A	#N/A	8.22054	#N/A	#N/A	12.4883	#N/A	15.7409	14.4687
A0A0C4WMS2	Achr_11340	Succinyldiaminopimelate transaminase	4.26299	#N/A	3.58565	#N/A	2.65394	#N/A	-8.97265	2.23225	#N/A	-7.54698
A0A0C4WMS5	Achr_23210	Assimilatory nitrate reductase (NADH) alpha subunit apoprotein	#N/A	#N/A	FP	#N/A	#N/A	#N/A	#N/A	FP	#N/A	FP
A0A0C4WMS6	Achr_11400	Uridylate kinase (UK) (EC 2.7.4.22) (Uridine monophosphate kinase) (UMP kinase) (UMPK)	#N/A	#N/A	#N/A	Control	#N/A	#N/A	BNF	#N/A	PM	FP
A0A0C4WMT0	Achr_23310	Aconitate hydratase (Aconitase) (EC 4.2.1.3)	3.82131	#N/A	#N/A	#N/A	#N/A	#N/A	-7.77459	#N/A	#N/A	-3.64984
A0A0C4WMT1	Achr_11450	Zinc metalloprotease (EC 3.4.24.-)	BNF	#N/A	#N/A	#N/A	BNF	BNF	BNF	#N/A	#N/A	#N/A
A0A0C4WMT2	Achr_23360	Uncharacterized protein	#N/A	#N/A	Control	Control	#N/A	BNF	BNF	PM	PM	#N/A
A0A0C4WMT4	Achr_11500	Acyl-[acyl-carrier-protein]--UDP-N-acetylglucosamine O-acyltransferase (UDP-N-acetylglucosamine acyltransferase) (EC 2.3.1.129)	#N/A	#N/A	#N/A	-3.58101	#N/A	#N/A	-4.02522	#N/A	-4.19731	-4.23834
A0A0C4WMT7	Achr_22850	GTP cyclohydrolase 1 (EC 3.5.4.16) (GTP cyclohydrolase I) (GTP-CH-I)	#N/A	#N/A	#N/A	#N/A	#N/A	#N/A	-2.7037	#N/A	-2.09014	#N/A
A0A0C4WMT9	Achr_22900	3-ketoacyl-CoA thiolase Acetyl-CoA acetyltransferase	#N/A	2.06914	#N/A	#N/A	-3.87188	2.69297	#N/A	#N/A	-4.04891	-2.8161
A0A0C4WMU3	Achr_23030	Glutamine--tRNA ligase (EC 6.1.1.18) (Glutaminyl-tRNA synthetase) (GlnRS)	#N/A	#N/A	#N/A	-8.37293	#N/A	#N/A	-11.4597	#N/A	-7.48516	-13.6725
A0A0C4WMU7	Achr_23130	Aminotransferase, class I and II	#N/A	#N/A	#N/A	Control	#N/A	#N/A	BNF	2.32345	PM	FP
A0A0C4WMV1	Achr_23230	Major porin and structural outer membrane porin OprF	-6.58858	#N/A	-4.2227	3.10121	-3.79544	#N/A	20.4326	-2.43255	5.38346	13.0955
A0A0C4WMV5	Achr_23280	Phosphoenolpyruvate synthase (PEP synthase) (EC 2.7.9.2) (Pyruvate, water dikinase)	#N/A	#N/A	#N/A	-2.08676	#N/A	#N/A	-3.74959	#N/A	-2.65375	-2.68862
A0A0C4WMV6	Achr_11700	Ferredoxin	-3.89008	#N/A	#N/A	#N/A	#N/A	2.166	4.31871	#N/A	2.76875	#N/A
A0A0C4WMV9	Achr_23330	2-methylisocitrate lyase (2-MIC) (MICL) (EC 4.1.3.30) ((2R,3S)-2-methylisocitrate lyase)	#N/A	#N/A	#N/A	#N/A	#N/A	#N/A	-3.15054	#N/A	-2.37671	-3.1371
A0A0C4WMW4	Achr_11900	p-loop containing nucleoside triphosphate hydrolase	#N/A	#N/A	#N/A	#N/A	#N/A	#N/A	#N/A	#N/A	#N/A	FP
A0A0C4WMW8	Achr_23970	Molybdenum-pterin binding domain protein	#N/A	#N/A	#N/A	2.31792	#N/A	#N/A	2.62557	#N/A	2.0223	2.60094
A0A0C4WMX0	Achr_23430	Acetyltransferase (GNAT) family	-3.59128	#N/A	-3.0972	#N/A	-2.10526	#N/A	5.92795	#N/A	2.81578	5.1124
A0A0C4WMX2	Achr_24020	OprD family outer membrane porin	#N/A	2.91811	#N/A	#N/A	-4.20285	#N/A	#N/A	-2.84988	#N/A	#N/A
A0A0C4WMX5	Achr_24070	Xanthine dehydrogenase, molybdopterin binding subunit	#N/A	#N/A	#N/A	#N/A	#N/A	#N/A	17.499	#N/A	#N/A	#N/A
A0A0C4WMY1	Achr_12310	Thiol oxidoreductase	Control	Control	Control	Control	#N/A	#N/A	#N/A	#N/A	#N/A	#N/A
A0A0C4WMY4	Achr_12360	NADH:flavin xenobiotic reductase	3.91225	#N/A	3.91831	#N/A	2.64036	#N/A	-15.7368	2.64445	-5.96009	-15.7611
A0A0C4WMY6	Achr_12410	Beta-lactamase domain-containing protein	3.0962	#N/A	#N/A	Control	2.92695	-3.00611	BNF	#N/A	PM	FP
A0A0C4WMY8	Achr_12470	Uncharacterized protein	2.09536	2.04684	2.87654	-2.67752	#N/A	#N/A	-5.61039	#N/A	-5.48047	-7.702
A0A0C4WMZ0	Achr_24270	3-hydroxyisobutyrate dehydrogenase (HIBADH) (EC 1.1.1.31)	#N/A	PM	#N/A	#N/A	PM	#N/A	#N/A	PM	#N/A	#N/A
A0A0C4WMZ1	Achr_12520	Phage lysis regulatory protein, LysB family	-14.8494	#N/A	-3.16843	#N/A	-12.2564	4.68668	23.3891	-2.61516	#N/A	4.99055
A0A0C4WMZ3	Achr_12580	Cysteine synthase (EC 2.5.1.47)	2.2355	#N/A	#N/A	#N/A	#N/A	#N/A	-2.52953	#N/A	#N/A	#N/A
A0A0C4WMZ7	Achr_23890	Uncharacterized protein	-7.42556	#N/A	-4.09463	16.0983	-10.4442	#N/A	119.539	-5.75919	11.4454	65.9165
A0A0C4WMZ9	Achr_24380	Uncharacterized protein	BNF	#N/A	#N/A	#N/A	BNF	BNF	BNF	#N/A	#N/A	#N/A
A0A0C4WN01	Achr_12730	Uncharacterized protein	#N/A	#N/A	-4.22485	3.60675	#N/A	-3.29414	4.62579	#N/A	7.85149	15.238
A0A0C4WN06	Achr_24040	Aldo/keto reductase family oxidoreductase	#N/A	#N/A	#N/A	-2.22222	#N/A	#N/A	-3.35559	#N/A	-3.98441	-3.34939
A0A0C4WN07	Achr_24480	Acetate kinase (EC 2.7.2.1) (Acetokinase)	-3.64285	#N/A	#N/A	Control	-4.22104	2.56312	BNF	#N/A	PM	FP
A0A0C4WN08	Achr_12880	Probable transcriptional regulatory protein Achr_12880	#N/A	#N/A	-2.16115	-3.46903	#N/A	#N/A	#N/A	#N/A	#N/A	#N/A
A0A0C4WN13	Achr_12980	Cell division coordinator CpoB	#N/A	#N/A	-3.26293	4.42466	3.13073	-3.81275	3.78659	#N/A	11.8548	14.4373
A0A0C4WN15	Achr_24590	Phenylalanine--tRNA ligase alpha subunit (EC 6.1.1.20) (Phenylalanyl-tRNA synthetase alpha subunit) (PheRS)	#N/A	#N/A	#N/A	-2.04231	#N/A	#N/A	-2.89507	#N/A	-2.14756	-3.17348
A0A0C4WN17	Achr_13040	Putative beta-barrel assembly-enhancing protease (EC 3.4.-.-)	#N/A	#N/A	-9.03338	#N/A	4.1457	-18.0576	-3.18288	#N/A	#N/A	5.67335
A0A0C4WN19	Achr_13090	NlpBDapX family lipoprotein	#N/A	#N/A	-65.6065	4.1797	#N/A	-33.0177	8.30511	-20.426	13.4248	274.216
A0A0C4WN20	Achr_24300	Uncharacterized protein	#N/A	Control	Control	Control	#N/A	#N/A	#N/A	#N/A	#N/A	#N/A
A0A0C4WN24	Achr_13200	Recombination-associated protein RdgC	#N/A	#N/A	#N/A	-4.73457	#N/A	#N/A	-6.64023	#N/A	-4.81855	-6.12057
A0A0C4WN26	Achr_13270	C-terminal processing peptidase-1, Serine peptidase, MEROPS family S41A (Precursor)	2.51362	#N/A	-3.29932	#N/A	3.91994	-8.29323	-4.71372	-2.11565	#N/A	#N/A
A0A0C4WN28	Achr_13320	Site-determining protein	#N/A	#N/A	#N/A	#N/A	#N/A	#N/A	-2.97399	#N/A	-3.05118	-2.82895
A0A0C4WN31	Achr_24800	Glutamate--tRNA ligase (EC 6.1.1.17) (Glutamyl-tRNA synthetase) (GluRS)	#N/A	#N/A	#N/A	-4.80821	#N/A	#N/A	-7.64085	2.31862	-4.09898	-9.50399
A0A0C4WN33	Achr_13430	Membrane protein	-2.74195	#N/A	-2.34118	3.18848	#N/A	#N/A	8.74263	#N/A	3.95561	7.46478
A0A0C4WN34	Achr_24860	Ribosomal RNA large subunit methyltransferase M (EC 2.1.1.186) (23S rRNA (cytidine2498-2'-O)-methyltransferase) (23S rRNA 2'-O-ribose methyltransferase RlmM)	#N/A	#N/A	#N/A	Control	#N/A	#N/A	BNF	#N/A	#N/A	FP
A0A0C4WN37	Achr_24560	MerR family transcriptional regulator	#N/A	#N/A	#N/A	#N/A	#N/A	#N/A	#N/A	#N/A	PM	#N/A
A0A0C4WN38	Achr_13580	Fumarate hydratase class II (Fumarase C) (EC 4.2.1.2) (Aerobic fumarase) (Iron-independent fumarase)	#N/A	PM	#N/A	FPb	PM	#N/A	FPb	PM	#N/A	FPb
A0A0C4WN41	Achr_24610	50S ribosomal protein L35	-14.1037	#N/A	-10.2395	-287.882	#N/A	#N/A	-20.4118	#N/A	-28.5318	-28.115
A0A0C4WN43	Achr_24960	Cbb3-type cytochrome c oxidase accessory protein	2.58244	#N/A	#N/A	#N/A	2.0188	-2.28908	#N/A	#N/A	#N/A	#N/A
A0A0C4WN44	Achr_25010	Coproporphyrinogen-III oxidase (EC 1.3.98.3)	2.33071	#N/A	#N/A	-12.1019	2.19548	-2.23669	-28.2061	#N/A	-12.8474	-12.6106
A0A0C4WN46	Achr_13730	Glucosylglycerol-phosphate synthase	#N/A	#N/A	#N/A	Control	#N/A	#N/A	BNF	#N/A	PM	FP
A0A0C4WN47	Achr_24720	Uncharacterized protein	#N/A	#N/A	#N/A	#N/A	PM	FP	FPb	#N/A	4.57504	5.45659
A0A0C4WN48	Achr_13780	Ferritin/ribonucleotide reductase-like protein	#N/A	#N/A	#N/A	#N/A	PM	#N/A	FPb	PM	21.0337	FPb
A0A0C4WN52	Achr_24820	Aminotransferase (EC 2.6.1.-)	#N/A	#N/A	#N/A	#N/A	#N/A	#N/A	-2.93847	#N/A	-2.38888	-2.6297
A0A0C4WN53	Achr_13880	Arginine N-succinyltransferase (EC 2.3.1.109)	#N/A	PM	#N/A	#N/A	PM	#N/A	#N/A	PM	PM	#N/A
A0A0C4WN56	Achr_25170	Xylose isomerase-type TIM-barrel protein	#N/A	#N/A	#N/A	-9.07418	#N/A	#N/A	-4.68235	#N/A	-5.88007	-4.82814
A0A0C4WN57	Achr_13930	Translational regulator CsrA (Carbon storage regulator)	-3.2128	#N/A	-2.99793	#N/A	#N/A	#N/A	5.93933	#N/A	3.58672	5.5421
A0A0C4WN58	Achr_24930	Cbb3-type cytochrome c oxidase subunit II	-2.46525	#N/A	#N/A	#N/A	#N/A	2.0068	#N/A	#N/A	#N/A	#N/A
A0A0C4WN63	Achr_25030	Cytochrome bd ubiquinol oxidase, subunit I	9.82143	#N/A	5.22779	11.0196	12.2924	#N/A	#N/A	6.54307	13.7921	#N/A
A0A0C4WN65	Achr_14110	3-isopropylmalate dehydratase small subunit (EC 4.2.1.33) (Alpha-IPM isomerase) (IPMI) (Isopropylmalate isomerase)	#N/A	#N/A	#N/A	#N/A	2.17352	#N/A	#N/A	#N/A	#N/A	#N/A
A0A0C4WN70	Achr_14210	Transposase, IS4 family	#N/A	#N/A	#N/A	Control	#N/A	#N/A	BNF	#N/A	#N/A	FP
A0A0C4WN75	Achr_14330	NAD kinase (EC 2.7.1.23) (ATP-dependent NAD kinase)	#N/A	#N/A	#N/A	Control	#N/A	#N/A	BNF	#N/A	PM	FP
A0A0C4WN77	Achr_14380	Long-chain fatty acid--CoA ligase	#N/A	#N/A	25.7497	#N/A	-14.8179	15.6454	4.11883	#N/A	#N/A	-3.79851
A0A0C4WN79	Achr_25290	DNA ligase (EC 6.5.1.2) (Polydeoxyribonucleotide synthase [NAD(+)])	#N/A	#N/A	#N/A	Control	#N/A	-2.28485	BNF	#N/A	PM	FP
A0A0C4WN80	Achr_14430	Histidine triad (HIT) family protein	#N/A	#N/A	2.25616	#N/A	#N/A	#N/A	#N/A	#N/A	#N/A	#N/A
A0A0C4WN81	Achr_25570	ATPase, AAA superfamily	BNF	#N/A	FP	#N/A	BNF	#N/A	BNF	FP	#N/A	FP
A0A0C4WN82	Achr_14480	Membrane alanine aminopeptidase N	4.15563	#N/A	#N/A	#N/A	#N/A	-3.1957	-9.48666	#N/A	#N/A	#N/A
A0A0C4WN83	Achr_25350	Cytochrome c-type biogenesis protein	-2.17478	#N/A	#N/A	#N/A	#N/A	#N/A	#N/A	#N/A	#N/A	#N/A
A0A0C4WN84	Achr_25620	TRAP transporter solute receptor TAXI family protein	3.74613	#N/A	#N/A	7.9407	23.1338	#N/A	2.11971	#N/A	49.037	#N/A
A0A0C4WN88	Achr_25670	HNH endonuclease domain-containing protein	-2.00166	#N/A	-4.06222	-3.16068	#N/A	-2.02942	#N/A	#N/A	#N/A	#N/A
A0A0C4WN89	Achr_25450	Superoxide dismutase [Cu-Zn] (EC 1.15.1.1)	3.54078	#N/A	-16.593	8.77642	53.155	-58.752	2.47867	#N/A	131.754	145.627
A0A0C4WN95	Achr_14750	Uncharacterized protein	-5.39591	#N/A	-2.78936	7.00265	-4.34644	#N/A	37.7857	-2.24684	8.69348	19.5329
A0A0C4WN99	Achr_25640	Sigma54-dependent response regulator of C4 dicarboxylate transport, two component DctD	#N/A	#N/A	#N/A	Control	#N/A	#N/A	BNF	#N/A	PM	FP
A0A0C4WNA2	Achr_14900	CRISPR-associated protein Cas5/CasD, subtype I-E/ECOLI	2.47124	#N/A	2.28966	Control	#N/A	#N/A	BNF	#N/A	PM	FP
A0A0C4WNA3	Achr_25690	Universal stress family protein (Usp)	#N/A	#N/A	#N/A	#N/A	-3.6771	#N/A	4.394	-3.33858	#N/A	3.98948
A0A0C4WNA4	Achr_25920	Glucose-6-phosphate 1-dehydrogenase (G6PD) (EC 1.1.1.49)	#N/A	#N/A	2.87269	-21.5294	#N/A	#N/A	-37.8529	2.74689	-22.5153	-61.8471
A0A0C4WNA5	Achr_14950	Outer membrane porin, OprE-like protein	-5.24412	3389.21	3634.98	2663.3	-17773.4	19062.3	13966.7	#N/A	#N/A	#N/A
A0A0C4WNA8	Achr_25970	3-hydroxybutyrate dehydrogenase	2.84981	12.9069	2.53526	22.5278	-4.52902	#N/A	7.90501	-5.09094	#N/A	8.88579
A0A0C4WNA9	Achr_15050	Transcriptional regulator, LysR family	#N/A	PM	#N/A	#N/A	PM	#N/A	#N/A	PM	PM	#N/A
A0A0C4WNB0	Achr_25790	Uncharacterized protein	#N/A	-4.67003	-10.1734	4.72375	5.40964	-11.7846	4.07792	#N/A	22.0601	48.0567
A0A0C4WNB4	Achr_15210	Ion-translocating oxidoreductase complex subunit C (EC 7.-.-.-) (Rnf electron transport complex subunit C)	#N/A	#N/A	#N/A	Control	#N/A	#N/A	BNF	#N/A	PM	FP
A0A0C4WNC2	Achr_25990	Succinyl-CoA:3-ketoacid-coenzyme A transferase subunit A	#N/A	6.78571	2.11208	12.923	-3.49002	#N/A	6.64652	-3.2128	#N/A	6.11859
A0A0C4WNC6	Achr_15410	Peptidase S45, penicillin amidase family	#N/A	PM	#N/A	#N/A	PM	#N/A	#N/A	PM	PM	#N/A
A0A0C4WNC8	Achr_15460	Uncharacterized protein	BNF	PM	FP	#N/A	#N/A	#N/A	#N/A	#N/A	#N/A	#N/A
A0A0C4WND5	Achr_15560	Beta-agarase	21.0683	#N/A	#N/A	#N/A	32.0044	-41.9219	-33.3119	#N/A	#N/A	#N/A
A0A0C4WNE0	Achr_26250	Zinc-containing alcohol dehydrogenase superfamily	#N/A	2.36035	#N/A	#N/A	#N/A	#N/A	#N/A	#N/A	#N/A	#N/A
A0A0C4WNE3	Achr_170	Lipoprotein	Control	#N/A	Control	3.19925	PM	#N/A	FPb	PM	4.28675	FPb
A0A0C4WNE7	Achr_26480	Antitoxin	#N/A	#N/A	#N/A	#N/A	PM	#N/A	FPb	#N/A	#N/A	#N/A
A0A0C4WNF0	Achr_26350	Acetyl-CoA hydrolase/transferase family protein	#N/A	#N/A	#N/A	-7.12258	#N/A	#N/A	-4.3251	#N/A	-8.49394	-4.79534
A0A0C4WNF1	Achr_26530	Glycosyl transferase group 1	#N/A	#N/A	#N/A	Control	#N/A	#N/A	BNF	#N/A	PM	FP
A0A0C4WNF2	Achr_15810	Peptidyl-prolyl cis-trans isomerase C	-3.34553	#N/A	-2.18177	#N/A	#N/A	#N/A	4.53415	#N/A	2.83098	2.95693
A0A0C4WNF6	Achr_15860	Sigma 54 modulation protein / S30EA ribosomal protein	#N/A	#N/A	-3.14487	-3.39403	#N/A	-2.52019	-2.71986	#N/A	#N/A	#N/A
A0A0C4WNF7	Achr_26450	Uncharacterized protein	-4.22339	#N/A	-2.45791	#N/A	-6.22396	#N/A	12.0028	-3.6222	#N/A	6.98535
A0A0C4WNF9	Achr_15910	Uncharacterized protein	-2.33475	#N/A	-2.37534	#N/A	#N/A	#N/A	#N/A	#N/A	2.36603	#N/A
A0A0C4WNG5	Achr_26680	dTDP-4-dehydrorhamnose reductase (EC 1.1.1.133)	#N/A	#N/A	2.03891	Control	#N/A	2.03623	BNF	#N/A	PM	FP
A0A0C4WNH2	Achr_16060	Transposase, IS4 family	#N/A	#N/A	#N/A	#N/A	BNF	BNF	BNF	#N/A	#N/A	#N/A
A0A0C4WNH3	Achr_26780	Chromosome segregation ATPase-like protein	#N/A	#N/A	#N/A	Control	-2.34015	2.2289	BNF	#N/A	PM	FP
A0A0C4WNH5	Achr_26700	dTDP-4-dehydrorhamnose 3,5-epimerase (EC 5.1.3.13) (Thymidine diphospho-4-keto-rhamnose 3,5-epimerase)	#N/A	#N/A	2.74791	#N/A	#N/A	#N/A	#N/A	#N/A	-3.09427	-2.75102
A0A0C4WNH9	Achr_16180	Corrinoid adenosyltransferase (EC 2.5.1.17) (Cob(II)alamin adenosyltransferase) (Cob(II)yrinic acid a,c-diamide adenosyltransferase)	-3.67149	#N/A	-4.09984	Control	-3.38784	#N/A	BNF	-3.78309	PM	FP
A0A0C4WNI1	Achr_670	Homoserine kinase (HK) (HSK) (EC 2.7.1.39)	#N/A	#N/A	#N/A	-4.70219	#N/A	#N/A	-7.41939	#N/A	-5.71598	-7.48274
A0A0C4WNI3	Achr_16230	Cobyric acid synthase	#N/A	#N/A	#N/A	Control	#N/A	#N/A	BNF	#N/A	PM	#N/A
A0A0C4WNI6	Achr_26930	Cytidylate kinase (CK) (EC 2.7.4.25) (Cytidine monophosphate kinase) (CMP kinase)	#N/A	#N/A	#N/A	#N/A	#N/A	#N/A	2.9401	#N/A	2.42783	2.86751
A0A0C4WNI7	Achr_16280	Ferredoxin	#N/A	#N/A	#N/A	FPb	#N/A	#N/A	FPb	#N/A	FPb	FPb
A0A0C4WNI8	Achr_780	CRISPR-associated protein Cas6/Cse3/CasE, subtype I-E/ECOLI	BNF	#N/A	FP	#N/A	BNF	#N/A	BNF	FP	#N/A	FP
A0A0C4WNI9	Achr_26850	Type I secretion system ATPase	#N/A	#N/A	#N/A	Control	#N/A	#N/A	BNF	#N/A	PM	FP
A0A0C4WNJ4	Achr_26900	Uncharacterized protein	#N/A	#N/A	#N/A	-2.26896	#N/A	#N/A	-2.94963	#N/A	#N/A	#N/A
A0A0C4WNJ5	Achr_27030	Short-chain dehydrogenase/reductase SDR	#N/A	#N/A	#N/A	-3.95963	#N/A	#N/A	-5.66457	#N/A	-4.60244	-4.58345
A0A0C4WNJ8	Achr_26950	Histidinol-phosphate aminotransferase (EC 2.6.1.9) (Imidazole acetol-phosphate transaminase)	2.78594	#N/A	2.78446	-2.37995	#N/A	#N/A	-6.63042	#N/A	-3.70284	-6.6269
A0A0C4WNK2	Achr_27000	5-methylthioadenosine/S-adenosylhomocysteine deaminase (MTA/SAH deaminase) (EC 3.5.4.28) (EC 3.5.4.31)	#N/A	#N/A	#N/A	-2.40783	#N/A	#N/A	-2.17196	#N/A	-2.73183	-2.81071
A0A0C4WNK6	Achr_1030	Oxygen-dependent coproporphyrinogen-III oxidase (CPO) (Coprogen oxidase) (Coproporphyrinogenase) (EC 1.3.3.3)	3.2578	#N/A	2.85232	#N/A	2.31953	#N/A	#N/A	2.03083	#N/A	#N/A
A0A0C4WNK7	Achr_27050	Keto-hydroxyglutarate-aldolase/keto-deoxy-phosphogluconate aldolase	2.04358	#N/A	2.07316	2.12309	#N/A	#N/A	#N/A	#N/A	#N/A	#N/A
A0A0C4WNK8	Achr_16630	Two-component system response regulator	BNF	#N/A	FP	#N/A	#N/A	#N/A	#N/A	#N/A	#N/A	#N/A
A0A0C4WNL6	Achr_1180	Uncharacterized protein	#N/A	Control	#N/A	Control	BNF	#N/A	BNF	FP	#N/A	FP
A0A0C4WNL8	Achr_27360	Aminotransferase AlaT	2.59278	#N/A	2.29273	#N/A	#N/A	#N/A	-6.33012	#N/A	#N/A	-5.59757
A0A0C4WNM0	Achr_27410	ATP-dependent RNA helicase DeaD (EC 3.6.4.13) (Cold-shock DEAD box protein A)	#N/A	#N/A	#N/A	-2.95051	-2.03012	#N/A	#N/A	#N/A	-3.04604	#N/A
A0A0C4WNM1	Achr_27150	YciI-like protein	#N/A	#N/A	#N/A	#N/A	#N/A	#N/A	2.84015	#N/A	2.49851	2.33939
A0A0C4WNM6	Achr_27560	Elongation factor P (EF-P)	#N/A	#N/A	#N/A	#N/A	#N/A	#N/A	-2.37024	#N/A	#N/A	#N/A
A0A0C4WNN0	Achr_27610	Orotidine 5'-phosphate decarboxylase (EC 4.1.1.23) (OMP decarboxylase) (OMPDCase) (OMPdecase)	3.04801	#N/A	2.63621	#N/A	2.07072	#N/A	-3.5706	#N/A	#N/A	-3.0882
A0A0C4WNN1	Achr_27380	Protease HtpX (EC 3.4.24.-) (Heat shock protein HtpX)	#N/A	#N/A	#N/A	#N/A	#N/A	#N/A	#N/A	#N/A	#N/A	2.5768
A0A0C4WNN2	Achr_1280	Nitrogenase molybdenum-iron protein beta chain (EC 1.18.6.1) (Dinitrogenase)	61.5506	#N/A	99.7238	6.09616	74.2319	#N/A	-10.0966	120.27	7.35215	-16.3585
A0A0C4WNN4	Achr_1330	Nitrogenase MoFe cofactor biosynthesis protein NifE	#N/A	#N/A	#N/A	#N/A	BNF	#N/A	-2.41792	FP	FPb	-2.99281
A0A0C4WNN6	Achr_1380	Ferredoxin III, nif-specific	BNF	#N/A	FP	FPb	#N/A	#N/A	#N/A	#N/A	#N/A	#N/A
A0A0C4WNN8	Achr_16830	Membrane protein	#N/A	#N/A	Control	5.98818	#N/A	#N/A	#N/A	#N/A	#N/A	FPb
A0A0C4WNN9	Achr_1430	Uncharacterized protein	BNF	#N/A	FP	#N/A	BNF	#N/A	BNF	FP	#N/A	FP
A0A0C4WNP4	Achr_1480	Nitrogen fixation protein NifU	3.77358	-3.95077	4.18202	5.61479	14.9085	#N/A	#N/A	16.5222	22.1828	#N/A
A0A0C4WNP6	Achr_1530	Nitrogenase-stabilizing/protective protein NifW	3.39019	#N/A	2.98307	#N/A	#N/A	#N/A	#N/A	#N/A	#N/A	#N/A
A0A0C4WNP8	Achr_27580	Bacteriohemerythrin	#N/A	#N/A	#N/A	#N/A	BNF	BNF	BNF	#N/A	#N/A	#N/A
A0A0C4WNP9	Achr_27870	Type 4 fimbrial biogenesis protein PilZ	#N/A	#N/A	#N/A	Control	#N/A	#N/A	BNF	#N/A	PM	FP
A0A0C4WNQ1	Achr_14620	Transposase IS4 family (Transposase, IS4 family)	#N/A	#N/A	#N/A	#N/A	BNF	BNF	BNF	#N/A	#N/A	#N/A
A0A0C4WNQ2	Achr_27630	Two-component system response regulator	#N/A	#N/A	FP	#N/A	#N/A	FP	#N/A	FP	#N/A	FP
A0A0C4WNQ4	Achr_27920	3-oxoacyl-[acyl-carrier-protein] synthase 2 (EC 2.3.1.179)	2.23685	#N/A	#N/A	-2.16991	2.50828	#N/A	-4.85375	2.08647	#N/A	-4.03751
A0A0C4WNQ6	Achr_1680	Osmotically inducible protein OsmC	-10.2615	#N/A	-2.45445	5.3765	-6.36532	4.18076	55.1708	#N/A	8.6674	13.1963
A0A0C4WNQ8	Achr_27970	50S ribosomal protein L32	-6.29817	-4.38791	-5.22465	-4.53772	#N/A	#N/A	#N/A	#N/A	#N/A	#N/A
A0A0C4WNQ9	Achr_17080	Hydrolase, isochorismatase family	#N/A	PM	#N/A	FPb	PM	#N/A	FPb	PM	32.521	FPb
A0A0C4WNR7	Achr_28070	UPF0434 protein Achr_28070	-2.77688	#N/A	#N/A	#N/A	#N/A	#N/A	5.60417	#N/A	6.08602	3.90323
A0A0C4WNS3	Achr_1990	Glucose-6-phosphate 1-dehydrogenase (G6PD) (EC 1.1.1.49)	#N/A	#N/A	2.87269	-21.5294	#N/A	#N/A	-37.8529	2.74689	-22.5153	-61.8471
A0A0C4WNS4	Achr_27890	Thymidylate kinase (EC 2.7.4.9) (dTMP kinase)	2.045	#N/A	#N/A	Control	#N/A	#N/A	BNF	#N/A	PM	FP
A0A0C4WNS5	Achr_2040	Pyruvate carboxylase subunit B	#N/A	#N/A	#N/A	-3.38291	#N/A	#N/A	-4.94567	#N/A	-5.52535	-5.1882
A0A0C4WNS6	Achr_27940	3-ketoacyl-(Acyl-carrier-protein) reductase	-2.37397	#N/A	-2.96726	#N/A	#N/A	#N/A	2.92621	#N/A	2.25918	3.65752
A0A0C4WNS8	Achr_28170	Soluble pyridine nucleotide transhydrogenase (STH) (EC 1.6.1.1) (NAD(P)(+) transhydrogenase [B-specific])	#N/A	#N/A	#N/A	-5.887	#N/A	#N/A	-9.28198	#N/A	-6.9554	-8.5461
A0A0C4WNS9	Achr_2090	Tryptophan synthase beta chain (EC 4.2.1.20)	-3.06701	#N/A	-2.66487	-10.3434	-2.7747	#N/A	-3.37246	-2.41089	-9.35757	-3.88137
A0A0C4WNT2	Achr_28220	Na(+)-translocating NADH-quinone reductase subunit D (Na(+)-NQR subunit D) (Na(+)-translocating NQR subunit D) (EC 7.2.1.1) (NQR complex subunit D) (NQR-1 subunit D)	2.30202	#N/A	Control	Control	#N/A	BNF	BNF	#N/A	#N/A	#N/A
A0A0C4WNT3	Achr_2140	Ferritin Dps family protein	#N/A	#N/A	#N/A	#N/A	PM	#N/A	FPb	PM	#N/A	FPb
A0A0C4WNT4	Achr_28040	UDP-N-acetylenolpyruvoylglucosamine reductase (EC 1.3.1.98) (UDP-N-acetylmuramate dehydrogenase)	BNF	#N/A	#N/A	#N/A	BNF	BNF	BNF	#N/A	#N/A	#N/A
A0A0C4WNT5	Achr_17390	Outer membrane lipoprotein	#N/A	#N/A	-4.00731	6.52947	#N/A	-2.23736	11.6948	-2.66069	9.83415	26.1656
A0A0C4WNT6	Achr_2190	Glycosyl transferase family 2	#N/A	#N/A	#N/A	Control	#N/A	#N/A	BNF	#N/A	PM	FP
A0A0C4WNT7	Achr_28270	Transcription-repair-coupling factor (TRCF) (EC 3.6.4.-)	#N/A	#N/A	#N/A	#N/A	#N/A	BNF	6.10193	#N/A	#N/A	FPb
A0A0C4WNU0	Achr_2240	Protease subunit of ATP-dependent Clp protease	#N/A	#N/A	5.30217	167.907	#N/A	#N/A	#N/A	#N/A	18.9696	31.6675
A0A0C4WNU1	Achr_28320	Transcriptional regulator PsrA	BNF	#N/A	FP	#N/A	#N/A	#N/A	BNF	#N/A	#N/A	FP
A0A0C4WNU2	Achr_28140	Lipoprotein-releasing system ATP-binding protein LolD (EC 3.6.3.-)	BNF	PM	FP	#N/A	#N/A	#N/A	BNF	#N/A	PM	FP
A0A0C4WNU3	Achr_2290	Alpha/beta hydrolase fold protein	-4.87026	#N/A	#N/A	50.6878	-17.7306	10.6251	246.863	#N/A	13.923	23.234
A0A0C4WNU6	Achr_28370	DNA topoisomerase 1 (EC 5.6.2.2) (DNA topoisomerase I)	#N/A	#N/A	#N/A	-10.2614	#N/A	#N/A	-18.2486	#N/A	#N/A	-10.2595
A0A0C4WNV2	Achr_17590	Hydroxypyruvate isomerase	2.22695	#N/A	2.4769	#N/A	#N/A	#N/A	#N/A	2.03557	#N/A	#N/A
A0A0C4WNW2	Achr_28390	3-ketoacyl-CoA thiolase (EC 2.3.1.16) (Acetyl-CoA acyltransferase) (Beta-ketothiolase) (Fatty acid oxidation complex subunit beta)	#N/A	2.14241	#N/A	#N/A	-2.08123	#N/A	#N/A	#N/A	#N/A	#N/A
A0A0C4WNX3	Achr_2760	Aconitate hydratase B (EC 4.2.1.3) (EC 4.2.1.99) (2-methylisocitrate dehydratase)	10.9018	#N/A	8.61271	#N/A	#N/A	#N/A	-13.4733	#N/A	-4.98318	-10.6442
A0A0C4WNX5	Achr_28540	Universal stress protein	#N/A	#N/A	#N/A	3.19703	#N/A	#N/A	4.21529	#N/A	3.148	3.81337
A0A0C4WNX8	Achr_28790	Cys-tRNA(Pro)/Cys-tRNA(Cys) deacylase (EC 4.2.-.-)	#N/A	#N/A	#N/A	#N/A	2.07177	#N/A	#N/A	#N/A	2.88719	2.68099
A0A0C4WNY2	Achr_28840	Glycosyl transferase, family 51	#N/A	#N/A	Control	Control	#N/A	#N/A	#N/A	PM	PM	#N/A
A0A0C4WNY3	Achr_28710	Argininosuccinate synthase (EC 6.3.4.5) (Citrulline--aspartate ligase)	#N/A	#N/A	2.03877	-2.7535	#N/A	#N/A	-5.09012	#N/A	-5.2571	-5.61376
A0A0C4WNY9	Achr_18040	Succinate dehydrogenase subunit C	#N/A	#N/A	#N/A	#N/A	2.17523	#N/A	#N/A	#N/A	#N/A	#N/A
A0A0C4WNZ0	Achr_28940	GTPase Era	#N/A	#N/A	#N/A	-4.42824	#N/A	#N/A	-4.62665	#N/A	-5.46593	-5.27645
A0A0C4WNZ3	Achr_18100	Dihydrolipoyllysine-residue succinyltransferase component of 2-oxoglutarate dehydrogenase complex (EC 2.3.1.61) (2-oxoglutarate dehydrogenase complex component E2)	#N/A	#N/A	#N/A	-5.06923	#N/A	#N/A	-4.97317	#N/A	-6.90751	-7.21017
A0A0C4WP01	Achr_28960	Signal peptidase I (EC 3.4.21.89)	#N/A	#N/A	#N/A	Control	#N/A	#N/A	BNF	#N/A	PM	FP
A0A0C4WP04	Achr_3210	Cytochrome C, class II	-2.92973	-5.15046	-12.3685	#N/A	#N/A	-4.22173	4.12921	-2.40144	7.25915	17.4324
A0A0C4WP06	Achr_29010	Sigma factor algU negative regulatory protein MucA	-2.34697	#N/A	-3.21251	#N/A	-4.94842	#N/A	4.31492	-6.77334	#N/A	5.90621
A0A0C4WP08	Achr_3260	Sensory box/diguanylate cyclase (GGDEF) domain protein	#N/A	#N/A	#N/A	Control	#N/A	#N/A	#N/A	#N/A	PM	FP
A0A0C4WP11	Achr_18300	Type III polyketide synthase	Control	119.246	#N/A	25.3779	PM	FP	FPb	-551.073	-4.69882	117.279
A0A0C4WP15	Achr_29200	Phage T7 F exclusion suppressor FxsA	#N/A	Control	#N/A	Control	#N/A	#N/A	#N/A	FP	#N/A	FP
A0A0C4WP16	Achr_18350	Uncharacterized protein	-13.1893	#N/A	#N/A	60.9041	-65.7096	#N/A	803.284	#N/A	12.2248	#N/A
A0A0C4WP19	Achr_29250	UPF0234 protein Achr_29250	#N/A	#N/A	#N/A	4.85072	#N/A	#N/A	4.76464	#N/A	5.00626	5.37786
A0A0C4WP20	Achr_29220	3-ketoacyl-(Acyl-carrier-protein) reductase	#N/A	#N/A	#N/A	8.63881	#N/A	#N/A	9.88198	#N/A	#N/A	6.77381
A0A0C4WP25	Achr_18450	Hydratase/decarboxylase	BNF	#N/A	#N/A	FPb	BNF	BNF	#N/A	#N/A	FPb	FPb
A0A0C4WP26	Achr_3510	Phosphate ABC transporter periplasmic phosphate-binding protein, PstS	#N/A	#N/A	#N/A	63.8228	-2.03364	#N/A	66.306	#N/A	32.6045	36.857
A0A0C4WP28	Achr_29320	Protein translocase subunit SecA	#N/A	#N/A	#N/A	#N/A	#N/A	#N/A	-7.0981	#N/A	#N/A	#N/A
A0A0C4WP30	Achr_3560	Peptidase, M23/M37 family	#N/A	#N/A	Control	Control	#N/A	BNF	BNF	PM	PM	#N/A
A0A0C4WP31	Achr_29400	UDP-N-acetylglucosamine--N-acetylmuramyl-(pentapeptide) pyrophosphoryl-undecaprenol N-acetylglucosamine transferase (EC 2.4.1.227) (Undecaprenyl-PP-MurNAc-pentapeptide-UDPGlcNAc GlcNAc transferase)	#N/A	#N/A	#N/A	Control	#N/A	#N/A	BNF	#N/A	PM	FP
A0A0C4WP35	Achr_29450	UDP-N-acetylmuramoyl-L-alanyl-D-glutamate--2,6-diaminopimelate ligase (EC 6.3.2.13) (Meso-A2pm-adding enzyme) (Meso-diaminopimelate-adding enzyme) (UDP-MurNAc-L-Ala-D-Glu:meso-diaminopimelate ligase) (UDP-MurNAc-tripeptide synthetase) (UDP-N-acetylmuramyl-tripeptide synthetase)	#N/A	#N/A	#N/A	-4.20693	-2.30351	#N/A	-2.89494	#N/A	-6.66852	-4.88932
A0A0C4WP37	Achr_29420	UDP-N-acetylmuramoylalanine--D-glutamate ligase (EC 6.3.2.9) (D-glutamic acid-adding enzyme) (UDP-N-acetylmuramoyl-L-alanyl-D-glutamate synthetase)	#N/A	#N/A	2.14315	#N/A	#N/A	#N/A	-2.31549	#N/A	-2.4175	-3.3651
A0A0C4WP38	Achr_3660	Transcriptional regulator, LysR family protein	#N/A	#N/A	#N/A	-2.08792	#N/A	#N/A	-2.47581	#N/A	-2.56022	-3.01112
A0A0C4WP42	Achr_3710	Uncharacterized protein	#N/A	#N/A	#N/A	FPb	#N/A	#N/A	FPb	#N/A	FPb	FPb
A0A0C4WP45	Achr_3760	D-3-phosphoglycerate dehydrogenase	-3.21949	#N/A	-3.05944	-24.2778	-3.1655	#N/A	-7.54088	-3.00813	-23.8707	-7.93538
A0A0C4WP48	Achr_29610	Ubiquinol-cytochrome c reductase iron-sulfur subunit (EC 7.1.1.8)	#N/A	#N/A	#N/A	3.37105	#N/A	#N/A	4.4217	#N/A	4.75815	4.31552
A0A0C4WP49	Achr_3810	Ribose-5-phosphate isomerase A (EC 5.3.1.6) (Phosphoriboisomerase A) (PRI)	#N/A	#N/A	#N/A	#N/A	#N/A	#N/A	2.98101	#N/A	2.29644	3.30389
A0A0C4WP51	Achr_29630	30S ribosomal protein S9	#N/A	#N/A	#N/A	-14.2784	#N/A	#N/A	-12.7507	#N/A	-15.2916	-9.86692
A0A0C4WP52	Achr_3860	Phosphoenolpyruvate-protein phosphotransferase PtsP	#N/A	#N/A	#N/A	#N/A	#N/A	#N/A	-2.90388	#N/A	#N/A	#N/A
A0A0C4WP53	Achr_18800	Phospho-2-dehydro-3-deoxyheptonate aldolase (EC 2.5.1.54)	3.76757	#N/A	2.57535	#N/A	2.06017	#N/A	-5.40383	#N/A	-2.623	-3.69383
A0A0C4WP54	Achr_29660	Cell division protein ZapE (Z ring-associated protein ZapE)	3.31973	#N/A	2.7942	-6.02767	2.7002	#N/A	-20.0102	2.27274	-7.41065	-16.8425
A0A0C4WP56	Achr_29680	Hydrolase of the alpha/beta superfamily	#N/A	#N/A	#N/A	#N/A	#N/A	#N/A	#N/A	#N/A	2.40978	2.18439
A0A0C4WP58	Achr_29710	Sulfate adenylyltransferase subunit 2 (EC 2.7.7.4) (ATP-sulfurylase small subunit) (Sulfate adenylate transferase) (SAT)	#N/A	#N/A	#N/A	-8.36887	#N/A	#N/A	-11.6549	#N/A	-9.67257	-14.1785
A0A0C4WP60	Achr_3960	Dihydrofolate reductase (EC 1.5.1.3)	#N/A	#N/A	#N/A	#N/A	#N/A	#N/A	2.09866	#N/A	#N/A	2.56466
A0A0C4WP61	Achr_18900	GNAT family acetyltransferase	#N/A	#N/A	#N/A	#N/A	PM	#N/A	FPb	PM	#N/A	FPb
A0A0C4WP63	Achr_4010	Uncharacterized protein	#N/A	#N/A	#N/A	#N/A	#N/A	-2.39645	-3.06694	#N/A	#N/A	#N/A
A0A0C4WP64	Achr_29780	BolA-like protein	#N/A	#N/A	#N/A	#N/A	#N/A	#N/A	2.37806	#N/A	#N/A	#N/A
A0A0C4WP65	Achr_18950	Secretion protein, HlyD family	-2.18839	#N/A	#N/A	#N/A	#N/A	#N/A	#N/A	#N/A	#N/A	#N/A
A0A0C4WP67	Achr_29830	Organic solvent tolerance ABC efflux transporter, ATP binding component	#N/A	#N/A	#N/A	-3.29299	#N/A	#N/A	-4.36687	#N/A	-3.59328	-4.92742
A0A0C4WP68	Achr_4060	Uncharacterized protein	#N/A	Control	#N/A	Control	BNF	#N/A	BNF	FP	#N/A	FP
A0A0C4WP71	Achr_29860	Lipopolysaccharide export system protein LptC	-2.01438	#N/A	#N/A	#N/A	-2.24342	#N/A	2.57814	#N/A	#N/A	#N/A
A0A0C4WP75	Achr_4160	Intracellular protease, PfpI family	#N/A	#N/A	#N/A	FPb	#N/A	#N/A	FPb	#N/A	FPb	FPb
A0A0C4WP76	Achr_29910	PTS IIA-like nitrogen-regulatory protein	#N/A	#N/A	#N/A	#N/A	#N/A	#N/A	2.68118	#N/A	#N/A	2.38171
A0A0C4WP81	Achr_4260	Gamma-glutamyltranspeptidase	#N/A	#N/A	#N/A	#N/A	#N/A	#N/A	#N/A	#N/A	FPb	FPb
A0A0C4WP85	Achr_4310	Transglutaminase-like enzyme, predicted cysteine protease	BNF	#N/A	#N/A	#N/A	BNF	#N/A	BNF	#N/A	#N/A	#N/A
A0A0C4WP89	Achr_30060	Aspartyl/glutamyl-tRNA(Asn/Gln) amidotransferase subunit B (Asp/Glu-ADT subunit B) (EC 6.3.5.-)	#N/A	#N/A	#N/A	#N/A	#N/A	#N/A	-2.1933	#N/A	-2.73619	-2.38331
A0A0C4WP95	Achr_4460	Iron-sulfur cluster-binding protein CooF	#N/A	#N/A	2.09357	2.04202	#N/A	#N/A	#N/A	#N/A	#N/A	#N/A
A0A0C4WP96	Achr_19300	NADH-quinone oxidoreductase subunit F (EC 7.1.1.-)	2.55856	#N/A	2.80967	#N/A	#N/A	#N/A	-4.59851	#N/A	-2.58716	-5.04982
A0A0C4WPA0	Achr_19350	Uncharacterized protein	BNF	PM	FP	FPb	-23.4316	261.147	3029.61	11.1451	129.296	11.6012
A0A0C4WPA2	Achr_4560	Competence/damage-inducible protein CinA C-terminal domain	#N/A	#N/A	#N/A	FPb	#N/A	#N/A	FPb	#N/A	FPb	FPb
A0A0C4WPA4	Achr_19400	Adenylosuccinate lyase (ASL) (EC 4.3.2.2) (Adenylosuccinase)	#N/A	#N/A	#N/A	-7.84152	#N/A	#N/A	-12.2885	#N/A	-9.41373	-12.7063
A0A0C4WPA5	Achr_30330	Alkaline phosphatase	#N/A	#N/A	#N/A	FPb	#N/A	#N/A	FPb	#N/A	FPb	FPb
A0A0C4WPA9	Achr_19450	Cold shock protein, CspD	-17.5464	#N/A	-3.61601	48.3508	-39.4012	4.85241	848.38	-8.11993	21.5318	174.837
A0A0C4WPB0	Achr_4670	tRNA N6-adenosine threonylcarbamoyltransferase (EC 2.3.1.234) (N6-L-threonylcarbamoyladenine synthase) (t(6)A synthase) (t(6)A37 threonylcarbamoyladenosine biosynthesis protein TsaD) (tRNA threonylcarbamoyladenosine biosynthesis protein TsaD)	#N/A	#N/A	#N/A	Control	#N/A	#N/A	BNF	#N/A	PM	FP
A0A0C4WPB1	Achr_30430	Antitoxin	-6.36893	#N/A	-5.18592	#N/A	#N/A	#N/A	#N/A	#N/A	#N/A	#N/A
A0A0C4WPB2	Achr_30310	Fructose-specific multiphosphoryl transfer protein	5.7337	#N/A	4.75727	-13.5348	#N/A	#N/A	-77.6044	#N/A	-32.4325	-64.3886
A0A0C4WPB6	Achr_4770	UPF0229 protein Achr_4770	#N/A	#N/A	#N/A	-2.96398	-2.09348	#N/A	#N/A	#N/A	-4.18279	-3.18501
A0A0C4WPC0	Achr_4820	Ribosomal RNA small subunit methyltransferase A (EC 2.1.1.182) (16S rRNA (adenine(1518)-N(6)/adenine(1519)-N(6))-dimethyltransferase) (16S rRNA dimethyladenosine transferase) (16S rRNA dimethylase) (S-adenosylmethionine-6-N', N'-adenosyl(rRNA) dimethyltransferase)	#N/A	#N/A	#N/A	Control	#N/A	#N/A	BNF	#N/A	PM	FP
A0A0C4WPC2	Achr_30610	Chaperone protein ClpB	#N/A	#N/A	#N/A	-2.92783	#N/A	#N/A	-3.12574	#N/A	-2.98549	#N/A
A0A0C4WPC6	Achr_30460	Fimbrial protein P9-2 Pilin	2.3402	-19.2062	#N/A	#N/A	44.9464	-3.8367	#N/A	11.7149	#N/A	#N/A
A0A0C4WPD0	Achr_30720	Probable cytosol aminopeptidase (EC 3.4.11.1) (Leucine aminopeptidase) (LAP) (EC 3.4.11.10) (Leucyl aminopeptidase)	#N/A	#N/A	#N/A	-3.0348	#N/A	#N/A	-3.78091	#N/A	-3.54569	-4.74081
A0A0C4WPD2	Achr_4970	Exported protein	#N/A	#N/A	#N/A	#N/A	#N/A	#N/A	#N/A	PM	PM	#N/A
A0A0C4WPD6	Achr_30820	Nuclease SbcCD subunit D	#N/A	#N/A	#N/A	#N/A	#N/A	#N/A	BNF	#N/A	PM	FP
A0A0C4WPD7	Achr_19750	Mobilization protein MobD	#N/A	#N/A	#N/A	-3.31337	#N/A	#N/A	-3.0355	#N/A	-6.02238	-5.91905
A0A0C4WPD8	Achr_30640	Outer membrane protein assembly factor BamD	#N/A	#N/A	-2.86665	-2.13667	#N/A	-2.24052	#N/A	-3.30733	-2.46514	#N/A
A0A0C4WPE4	Achr_30750	Valine--tRNA ligase (EC 6.1.1.9) (Valyl-tRNA synthetase) (ValRS)	4.91673	#N/A	2.57588	-2.48366	#N/A	#N/A	-12.2115	#N/A	-3.88774	-6.39761
A0A0C4WPE8	Achr_30970	Phosphate starvation-inducible protein PhoH ATPase	#N/A	#N/A	2.5231	#N/A	#N/A	#N/A	#N/A	#N/A	#N/A	-2.72074
A0A0C4WPE9	Achr_30800	ATP-dependent dsDNA exonuclease SbcC	BNF	PM	#N/A	#N/A	#N/A	BNF	BNF	PM	PM	#N/A
A0A0C4WPF4	Achr_5270	Morphinone reductase	#N/A	2.99786	2.70538	#N/A	-2.55969	2.30996	#N/A	#N/A	-2.11834	#N/A
A0A0C4WPF5	Achr_31070	Response regulator, sigma54-dependent regulatory protein AlgB	#N/A	PM	#N/A	#N/A	PM	#N/A	#N/A	#N/A	#N/A	#N/A
A0A0C4WPG3	Achr_30950	Molybdopterin converting factor, small subunit	#N/A	#N/A	#N/A	#N/A	#N/A	#N/A	#N/A	#N/A	#N/A	2.6613
A0A0C4WPG7	Achr_5420	OsmC/Ohr family protein	#N/A	#N/A	#N/A	#N/A	#N/A	#N/A	#N/A	#N/A	2.35327	#N/A
A0A0C4WPG9	Achr_31220	Alginate biosynthesis outer membrane protein AlgJ	-12.7911	#N/A	#N/A	2.74803	-34.004	10.085	35.1503	-3.37176	#N/A	3.48542
A0A0C4WPH1	Achr_5470	N-acetyl-gamma-glutamyl-phosphate reductase (AGPR) (EC 1.2.1.38) (N-acetyl-glutamate semialdehyde dehydrogenase) (NAGSA dehydrogenase)	#N/A	#N/A	#N/A	#N/A	2.01033	#N/A	-2.66838	#N/A	#N/A	-2.34437
A0A0C4WPH4	Achr_31270	Alginate biosynthesis protein AlgV	-16.4597	#N/A	#N/A	-14.7036	-28.8167	14.5785	#N/A	#N/A	-25.7423	-13.0231
A0A0C4WPH6	Achr_5520	Tyrosine--tRNA ligase (EC 6.1.1.1) (Tyrosyl-tRNA synthetase) (TyrRS)	#N/A	#N/A	#N/A	-3.09399	#N/A	#N/A	-4.86082	#N/A	-2.94153	-4.88142
A0A0C4WPI2	Achr_31150	Uncharacterized protein	#N/A	-3.68986	-2.62891	5.9747	#N/A	#N/A	#N/A	#N/A	22.0458	15.707
A0A0C4WPI5	Achr_5680	Glutathione S-transferase, N-terminal domain protein	#N/A	#N/A	2.04661	#N/A	#N/A	#N/A	-3.17319	#N/A	-2.8693	-3.65566
A0A0C4WPI7	Achr_31370	Dihydrolipoamide acetyltransferase component of pyruvate dehydrogenase complex (EC 2.3.1.-)	#N/A	#N/A	#N/A	#N/A	-7.97914	#N/A	#N/A	-10.2158	#N/A	4.28868
A0A0C4WPI8	Achr_31200	Alginate biosynthesis protein Alg44	-10.2326	#N/A	#N/A	-68.3136	-11.7476	11.7958	-6.67607	#N/A	-78.4282	-78.7496
A0A0C4WPJ4	Achr_31250	Alginate lyase (EC 4.2.2.3) (Poly(beta-D-mannuronate) lyase)	-2.32586	#N/A	-2.76779	#N/A	#N/A	#N/A	3.41117	#N/A	#N/A	4.05931
A0A0C4WPL7	Achr_6030	CsbD family protein	#N/A	#N/A	#N/A	FPb	#N/A	#N/A	FPb	#N/A	FPb	FPb
A0A0C4WPM4	Achr_31720	Rubrerythrin putative ferritin/ribonucleotide reductase-like	5.92644	#N/A	4.25424	20.7106	3.24473	#N/A	3.49461	2.3292	11.3391	4.86824
A0A0C4WPM6	Achr_31550	Biopolymer transport protein ExbD/TolR	-4.76101	-6.23663	Control	-10.7944	#N/A	BNF	-2.26726	PM	#N/A	FPb
A0A0C4WPN7	Achr_31870	Uncharacterized protein	-3.21741	#N/A	#N/A	2.21781	#N/A	#N/A	7.13559	#N/A	3.07958	4.04134
A0A0C4WPP0	Achr_6280	Outer membrane lipoprotein Blc	Control	#N/A	Control	18.9169	#N/A	#N/A	FPb	#N/A	#N/A	FPb
A0A0C4WPP5	Achr_6330	Proline iminopeptidase (PIP) (EC 3.4.11.5) (Prolyl aminopeptidase)	2.49753	#N/A	2.89788	#N/A	#N/A	#N/A	#N/A	#N/A	#N/A	#N/A
A0A0C4WPP7	Achr_31970	Hydrolase, alpha/beta fold family	#N/A	#N/A	#N/A	Control	#N/A	#N/A	BNF	#N/A	PM	FP
A0A0C4WPQ3	Achr_31800	Malonate decarboxylase, beta subunit	#N/A	PM	#N/A	FPb	PM	#N/A	FPb	PM	#N/A	FPb
A0A0C4WPR0	Achr_6430	Sec-independent protein translocase protein TatA	-4.34513	#N/A	-3.59718	#N/A	#N/A	#N/A	3.68577	#N/A	#N/A	3.05132
A0A0C4WPR3	Achr_6480	Ubiquinone/menaquinone biosynthesis C-methyltransferase UbiE (EC 2.1.1.163) (EC 2.1.1.201) (2-methoxy-6-polyprenyl-1,4-benzoquinol methylase) (Demethylmenaquinone methyltransferase)	#N/A	#N/A	#N/A	-2.33772	#N/A	#N/A	-3.01195	#N/A	-2.61027	-2.92648
A0A0C4WPR4	Achr_21000	Cointegrate resolution protein T	-4.00712	-3.27388	-3.43156	-2.92925	#N/A	#N/A	#N/A	#N/A	#N/A	#N/A
A0A0C4WPR7	Achr_6530	Arginine--tRNA ligase (EC 6.1.1.19) (Arginyl-tRNA synthetase) (ArgRS)	#N/A	#N/A	#N/A	-8.33934	#N/A	#N/A	-11.1214	#N/A	-12.592	-11.1884
A0A0C4WPR8	Achr_6580	Malate dehydrogenase (Oxaloacetate decarboxylating) (NADP+)	#N/A	#N/A	#N/A	#N/A	#N/A	#N/A	-2.38232	#N/A	-3.1379	-2.59704
A0A0C4WPR9	Achr_32230	Ethanolamine ammonia lyase, large subunit	2.79736	#N/A	#N/A	Control	#N/A	#N/A	BNF	#N/A	PM	FP
A0A0C4WPS2	Achr_21050	ATPase with chaperone activity, ATP-binding subunit	-20.822	#N/A	-32.1973	9.1794	-4.90981	#N/A	191.133	-7.59211	38.9288	295.552
A0A0C4WPS3	Achr_6680	Glutamate synthase subunit alpha	2.39745	#N/A	2.36761	#N/A	#N/A	#N/A	-3.22858	#N/A	#N/A	-3.1884
A0A0C4WPS6	Achr_32050	Uncharacterized protein	#N/A	#N/A	FP	#N/A	#N/A	FP	#N/A	#N/A	#N/A	FP
A0A0C4WPS7	Achr_6780	Protein adenylyltransferase SelO (EC 2.7.7.-) (EC 2.7.7.n1)	#N/A	#N/A	2.89758	#N/A	2.39485	#N/A	#N/A	3.20754	#N/A	#N/A
A0A0C4WPS9	Achr_21150	Ferredoxin:(2Fe-2S)-binding protein	#N/A	#N/A	#N/A	#N/A	BNF	BNF	6.3107	#N/A	FPb	FPb
A0A0C4WPT1	Achr_32100	Bacterioferritin (EC 1.16.3.1)	#N/A	#N/A	#N/A	3.46063	#N/A	#N/A	8.47982	#N/A	3.89224	7.96514
A0A0C4WPT2	Achr_6930	Lipopolysaccharide core heptose(I) kinase (EC 2.7.1.-)	#N/A	#N/A	FP	#N/A	#N/A	FP	#N/A	FP	#N/A	FP
A0A0C4WPT6	Achr_7030	Uncharacterized protein	#N/A	#N/A	#N/A	#N/A	#N/A	BNF	BNF	#N/A	#N/A	#N/A
A0A0C4WPT7	Achr_21200	Tellurium resistance protein	BNF	PM	FP	#N/A	#N/A	#N/A	BNF	#N/A	PM	FP
A0A0C4WPU1	Achr_32380	TonB-dependent outer membrane siderophore receptor	#N/A	#N/A	-250.367	-153.632	75.1725	-181.74	-111.521	#N/A	#N/A	#N/A
A0A0C4WPU3	Achr_21250	Glyceraldehyde-3-phosphate dehydrogenase (EC 1.2.1.-)	#N/A	#N/A	3.38667	#N/A	#N/A	2.05979	#N/A	#N/A	#N/A	#N/A
A0A0C4WPU4	Achr_32430	Diaminopimelate decarboxylase	2.34291	Control	Control	Control	BNF	BNF	BNF	#N/A	#N/A	#N/A
A0A0C4WPU6	Achr_7230	Uncharacterized protein	#N/A	#N/A	#N/A	-7.75244	#N/A	#N/A	-9.61698	#N/A	#N/A	-6.16393
A0A0C4WPU7	Achr_32480	Glutamate-1-semialdehyde 2,1-aminomutase (GSA) (EC 5.4.3.8) (Glutamate-1-semialdehyde aminotransferase) (GSA-AT)	2.67326	#N/A	2.53667	#N/A	2.17422	#N/A	#N/A	2.06313	#N/A	#N/A
A0A0C4WPU8	Achr_32260	Urease subunit beta (EC 3.5.1.5) (Urea amidohydrolase subunit beta)	#N/A	#N/A	#N/A	8.02555	#N/A	#N/A	13.7666	#N/A	10.1718	18.8575
A0A0C4WPU9	Achr_7280	CDP-alcohol phosphatidyltransferase	2.09222	#N/A	#N/A	Control	#N/A	#N/A	BNF	#N/A	#N/A	FP
A0A0C4WPV3	Achr_32580	Magnesium/cobalt efflux protein CorC	#N/A	#N/A	#N/A	#N/A	#N/A	#N/A	-2.74119	#N/A	#N/A	-2.64702
A0A0C4WPV4	Achr_7380	p-loop containing nucleoside triphosphate hydrolase	2.45235	#N/A	#N/A	Control	#N/A	#N/A	BNF	#N/A	PM	FP
A0A0C4WPV5	Achr_32630	LPS-assembly lipoprotein LptE	-2.23215	#N/A	-3.18215	2.40311	#N/A	#N/A	5.36409	#N/A	4.03789	7.64703
A0A0C4WPV7	Achr_21360	L-serine dehydratase, iron-sulfur-dependent, single chain form	#N/A	#N/A	#N/A	#N/A	#N/A	#N/A	FPb	#N/A	FPb	FPb
A0A0C4WPW2	Achr_7530	Fe-S/FAD domain protein	7.71482	#N/A	#N/A	#N/A	#N/A	#N/A	-36.6058	#N/A	#N/A	#N/A
A0A0C4WPW4	Achr_7580	GntR family transcriptional regulator	#N/A	PM	FP	#N/A	PM	FP	#N/A	#N/A	PM	FP
A0A0C4WPW6	Achr_32890	Heavy metal RND efflux outer membrane protein, CzcC family	#N/A	#N/A	#N/A	#N/A	#N/A	#N/A	2.24861	#N/A	#N/A	#N/A
A0A0C4WPW8	Achr_7630	Ferric uptake regulation protein	#N/A	#N/A	#N/A	#N/A	#N/A	#N/A	#N/A	#N/A	#N/A	2.09628
A0A0C4WPX0	Achr_7680	4-hydroxy-tetrahydrodipicolinate reductase (HTPA reductase) (EC 1.17.1.8)	#N/A	#N/A	#N/A	-4.5499	#N/A	#N/A	-8.13382	#N/A	-5.63494	-7.90629
A0A0C4WPX2	Achr_32990	Endolytic peptidoglycan transglycosylase RlpA (EC 4.2.2.-)	-3.70438	-4.74695	-9.40569	-9.39331	#N/A	#N/A	-2.53573	#N/A	#N/A	#N/A
A0A0C4WPX3	Achr_32360	AMP nucleosidase (EC 3.2.2.4)	#N/A	#N/A	#N/A	-2.22196	#N/A	#N/A	-3.17877	#N/A	-3.76174	-3.59419
A0A0C4WPY2	Achr_7870	30S ribosomal protein S15	-4.63499	#N/A	-4.84233	-4.20343	#N/A	#N/A	#N/A	#N/A	#N/A	#N/A
A0A0C4WPY4	Achr_32560	PhoH family protein	#N/A	#N/A	#N/A	#N/A	#N/A	#N/A	-3.83059	#N/A	-4.39318	-4.26772
A0A0C4WPY5	Achr_7920	Glucose-6-phosphate isomerase (GPI) (EC 5.3.1.9) (Phosphoglucose isomerase) (PGI) (Phosphohexose isomerase) (PHI)	2.08874	#N/A	#N/A	#N/A	#N/A	#N/A	#N/A	#N/A	#N/A	#N/A
A0A0C4WPY6	Achr_33190	Flavin prenyltransferase UbiX (EC 2.5.1.129)	#N/A	#N/A	#N/A	4.87308	#N/A	#N/A	3.19187	#N/A	3.52527	4.01222
A0A0C4WPY8	Achr_7970	Poly(A) polymerase I (PAP I) (EC 2.7.7.19)	#N/A	#N/A	#N/A	Control	#N/A	#N/A	BNF	#N/A	PM	FP
A0A0C4WPZ2	Achr_8030	RNA polymerase-binding transcription factor DksA	-3.90756	#N/A	-3.22523	#N/A	#N/A	#N/A	3.92511	#N/A	2.82105	3.23971
A0A0C4WPZ3	Achr_33290	Uncharacterized protein	6.55623	#N/A	5.62908	Control	5.19407	#N/A	BNF	4.45956	PM	FP
A0A0C4WPZ6	Achr_33340	1-deoxy-D-xylulose-5-phosphate synthase (EC 2.2.1.7) (1-deoxyxylulose-5-phosphate synthase) (DXP synthase) (DXPS)	#N/A	#N/A	#N/A	#N/A	#N/A	#N/A	-2.18798	#N/A	#N/A	#N/A
A0A0C4WPZ9	Achr_8130	Uncharacterized protein	-2.59746	#N/A	-15.8283	2.41284	#N/A	-6.09376	6.26725	-3.80369	10.0406	38.1912
A0A0C4WQ04	Achr_32870	Heavy metal efflux pump CzcA family	#N/A	#N/A	#N/A	#N/A	#N/A	#N/A	-3.14549	#N/A	#N/A	-2.18366
A0A0C4WQ05	Achr_8290	2-isopropylmalate synthase (EC 2.3.3.13) (Alpha-IPM synthase) (Alpha-isopropylmalate synthase)	#N/A	#N/A	#N/A	-2.70713	#N/A	#N/A	-3.27993	#N/A	-3.57721	-3.7957
A0A0C4WQ07	Achr_21660	Glucose-methanol-choline oxidoreductase	BNF	#N/A	FP	#N/A	#N/A	#N/A	BNF	#N/A	#N/A	FP
A0A0C4WQ08	Achr_32920	Periplasmic trehalase	#N/A	#N/A	#N/A	#N/A	4.25158	#N/A	#N/A	#N/A	2.40499	#N/A
A0A0C4WQ10	Achr_33540	30S ribosomal protein S18	-3.40298	#N/A	-3.12647	-8.50415	#N/A	#N/A	-2.49903	#N/A	-3.74544	-2.72005
A0A0C4WQ11	Achr_32970	UPF0250 protein Achr_32970	#N/A	#N/A	#N/A	Control	#N/A	#N/A	BNF	#N/A	PM	FP
A0A0C4WQ18	Achr_33660	RNA-binding protein Hfq	-3.73006	-3.45743	-3.98128	#N/A	#N/A	#N/A	5.36186	#N/A	4.96996	5.72298
A0A0C4WQ20	Achr_33120	Nucleoside-diphosphate-sugar epimerase	-2.29899	#N/A	#N/A	3.85875	-3.46047	#N/A	8.87122	#N/A	2.56359	4.58705
A0A0C4WQ21	Achr_33710	Multifunctional fusion protein [Includes: ADP-dependent (S)-NAD(P)H-hydrate dehydratase (EC 4.2.1.136) (ADP-dependent NAD(P)HX dehydratase), NAD(P)H-hydrate epimerase (EC 5.1.99.6) (NAD(P)HX epimerase)]	#N/A	#N/A	#N/A	Control	#N/A	#N/A	BNF	#N/A	PM	FP
A0A0C4WQ25	Achr_33760	Phosphatidylserine decarboxylase proenzyme (EC 4.1.1.65) [Cleaved into: Phosphatidylserine decarboxylase beta chain, Phosphatidylserine decarboxylase alpha chain], Phosphatidylserine decarboxylase alpha chain]	#N/A	#N/A	#N/A	Control	#N/A	#N/A	BNF	#N/A	PM	FP
A0A0C4WQ27	Achr_33220	Sigma54-dependent transcriptional activator	#N/A	#N/A	#N/A	Control	#N/A	#N/A	BNF	#N/A	PM	FP
A0A0C4WQ29	Achr_33270	Inorganic pyrophosphatase (EC 3.6.1.1) (Pyrophosphate phospho-hydrolase) (PPase)	-2.29326	#N/A	-2.14028	#N/A	#N/A	#N/A	2.22099	#N/A	#N/A	2.07283
A0A0C4WQ32	Achr_33320	Exodeoxyribonuclease 7 small subunit (EC 3.1.11.6) (Exodeoxyribonuclease VII small subunit) (Exonuclease VII small subunit)	Control	Control	Control	Control	#N/A	#N/A	#N/A	#N/A	#N/A	#N/A
A0A0C4WQ33	Achr_33860	Acetyl-CoA acetyltransferase ThlA	#N/A	3.34151	#N/A	2.10463	-10.6143	#N/A	6.68534	-2.35093	#N/A	#N/A
A0A0C4WQ44	Achr_8880	ATPase involved in DNA repair	#N/A	#N/A	#N/A	FPb	#N/A	#N/A	FPb	#N/A	FPb	FPb
A0A0C4WQ46	Achr_33570	Ribonuclease R (RNase R) (EC 3.1.13.1)	#N/A	#N/A	#N/A	-7.84061	#N/A	-3.25675	-20.4269	#N/A	#N/A	-6.27218
A0A0C4WQ47	Achr_8930	50S ribosomal protein L25 (General stress protein CTC)	#N/A	#N/A	#N/A	#N/A	#N/A	#N/A	-3.45033	#N/A	#N/A	-3.1926
A0A0C4WQ49	Achr_21860	2-ketogluconate 6-phosphate reductase	BNF	PM	FP	#N/A	#N/A	#N/A	#N/A	#N/A	#N/A	#N/A
A0A0C4WQ50	Achr_33640	Protein HflK	-2.0958	#N/A	#N/A	2.0793	-3.40063	#N/A	4.3578	-2.11184	#N/A	2.70626
A0A0C4WQ51	Achr_9000	Glutamyl-tRNA reductase (GluTR) (EC 1.2.1.70)	#N/A	#N/A	#N/A	Control	#N/A	#N/A	BNF	#N/A	PM	FP
A0A0C4WQ53	Achr_33690	N-acetylmuramoyl-L-alanine amidase	#N/A	#N/A	#N/A	Control	#N/A	#N/A	BNF	#N/A	PM	FP
A0A0C4WQ56	Achr_33740	Small ribosomal subunit biogenesis GTPase RsgA (EC 3.6.1.-)	-2.50678	#N/A	-2.00273	Control	#N/A	#N/A	BNF	#N/A	PM	FP
A0A0C4WQ58	Achr_9100	Ferrochelatase (EC 4.99.1.1) (Heme synthase) (Protoheme ferro-lyase)	#N/A	#N/A	#N/A	Control	#N/A	#N/A	BNF	#N/A	#N/A	FP
A0A0C4WQ60	Achr_21960	Glucose dehydrogenase, membrane-bound, flavoprotein	2.49914	#N/A	#N/A	#N/A	9.08089	-4.31961	#N/A	#N/A	#N/A	4.2481
A0A0C4WQ62	Achr_22010	Transposase, IS4 family	#N/A	#N/A	#N/A	#N/A	BNF	BNF	BNF	#N/A	#N/A	#N/A
A0A0C4WQ63	Achr_9150	Uncharacterized protein	-2.319	-3.39968	-6.14608	#N/A	#N/A	-2.65032	2.54936	#N/A	3.7374	6.75661
A0A0C4WQ64	Achr_34310	Biotin carboxylase (EC 6.3.4.14) (EC 6.4.1.2)	#N/A	#N/A	#N/A	#N/A	#N/A	#N/A	-2.55	#N/A	-2.36319	-3.24353
A0A0C4WQ66	Achr_33840	Uncharacterized protein	Control	Control	-9.3364	Control	#N/A	FP	#N/A	FP	#N/A	FP
A0A0C4WQ69	Achr_34360	Bifunctional purine biosynthesis protein PurH [Includes: Phosphoribosylaminoimidazolecarboxamide formyltransferase (EC 2.1.2.3) (AICAR transformylase), IMP cyclohydrolase (EC 3.5.4.10) (Inosinicase) (ATIC) (IMP synthase)], IMP cyclohydrolase (EC 3.5.4.10) (Inosinicase) (ATIC) (IMP synthase)]	#N/A	#N/A	#N/A	-6.78164	#N/A	#N/A	-8.20858	#N/A	-8.06645	-8.92901
A0A0C4WQ70	Achr_22160	Uncharacterized protein	#N/A	#N/A	#N/A	FPb	#N/A	#N/A	FPb	#N/A	FPb	FPb
A0A0C4WQ72	Achr_9250	Formate/glycerate dehydrogenase catalytic domain-like	2.20264	#N/A	2.17452	#N/A	#N/A	#N/A	-3.06269	#N/A	#N/A	-3.0236
A0A0C4WQ75	Achr_33940	L-asparaginase type II family protein	3.74725	#N/A	Control	10.0575	#N/A	BNF	#N/A	#N/A	#N/A	FPb
A0A0C4WQ77	Achr_9300	OmpA family protein	-3.81707	#N/A	-4.54412	#N/A	#N/A	#N/A	3.74249	#N/A	2.42295	4.45533
A0A0C4WQ79	Achr_22310	Pyruvate kinase (EC 2.7.1.40)	#N/A	#N/A	2.39989	-7.76884	#N/A	#N/A	-13.7418	#N/A	-11.2335	-18.6444
A0A0C4WQ81	Achr_34510	6,7-dimethyl-8-ribityllumazine synthase (DMRL synthase) (LS) (Lumazine synthase) (EC 2.5.1.78)	#N/A	#N/A	#N/A	3.84709	#N/A	#N/A	4.36233	#N/A	4.35046	5.63611
A0A0C4WQ82	Achr_9350	Glutathione peroxidase	#N/A	#N/A	#N/A	4.95402	#N/A	#N/A	6.68024	#N/A	4.81154	7.74608
A0A0C4WQ84	Achr_22360	Transcriptional regulator GntR	#N/A	2.03444	#N/A	4.99598	#N/A	#N/A	4.73785	#N/A	#N/A	#N/A
A0A0C4WQ86	Achr_34570	Uncharacterized protein	-3.77716	#N/A	-4.51033	2.54365	#N/A	#N/A	9.60776	-2.02904	5.65424	11.4727
A0A0C4WQ88	Achr_22410	2,3-bisphosphoglycerate-independent phosphoglycerate mutase (BPG-independent PGAM) (Phosphoglyceromutase) (iPGM) (EC 5.4.2.12)	2.52141	#N/A	3.14647	#N/A	#N/A	#N/A	-3.28707	#N/A	-2.08445	-4.10192
A0A0C4WQ94	Achr_9500	OsmC family protein	#N/A	#N/A	Control	31.0424	#N/A	#N/A	#N/A	PM	14.4684	FPb
A0A0C4WQ95	Achr_22510	Fructose-2,6-bisphosphatase	#N/A	#N/A	#N/A	Control	#N/A	#N/A	BNF	#N/A	PM	FP
A0A0C4WQ97	Achr_9550	Conjugal transfer protein TraR	-11.9431	#N/A	-9.95071	2.89675	-3.08136	#N/A	34.596	#N/A	11.2275	28.8247
A0A0C4WQA0	Achr_34720	OmpW family outer membrane porin	#N/A	#N/A	-2.53919	2.50741	#N/A	#N/A	3.68373	#N/A	3.79185	6.36679
A0A0C4WQA2	Achr_9600	Trans-hexaprenyltranstransferase	2.23174	#N/A	#N/A	-3.2065	#N/A	#N/A	-7.15607	#N/A	-5.07099	-5.95142
A0A0C4WQA3	Achr_34290	3-dehydroquinate dehydratase (3-dehydroquinase) (EC 4.2.1.10) (Type II DHQase)	#N/A	#N/A	2.07139	34.58	#N/A	#N/A	33.02	#N/A	20.7221	16.6941
A0A0C4WQA5	Achr_34770	Single-stranded DNA-binding protein (SSB)	-2.69005	#N/A	-3.06503	#N/A	#N/A	#N/A	4.54905	#N/A	3.98395	5.18317
A0A0C4WQA6	Achr_9650	CreA family protein	#N/A	#N/A	#N/A	8.77136	#N/A	#N/A	6.12312	#N/A	#N/A	#N/A
A0A0C4WQA8	Achr_22790	Chorismate synthase (CS) (EC 4.2.3.5) (5-enolpyruvylshikimate-3-phosphate phospholyase)	-2.35441	#N/A	#N/A	-2.8435	#N/A	#N/A	#N/A	#N/A	#N/A	#N/A
A0A0C4WQA9	Achr_34820	30S ribosomal protein S4	#N/A	#N/A	#N/A	-8.85832	#N/A	#N/A	-7.46599	#N/A	-5.57176	-8.01017
A0A0C4WQB0	Achr_34390	Heat shock protein Hsp70 family	#N/A	#N/A	#N/A	Control	#N/A	#N/A	BNF	#N/A	PM	FP
A0A0C4WQB3	Achr_22890	Acetoacetl-CoA reductase in PHB biosynthesis	-3.45999	#N/A	#N/A	#N/A	-5.20356	2.59212	3.01509	-2.00745	#N/A	#N/A
A0A0C4WQB5	Achr_34880	50S ribosomal protein L15	-3.92584	#N/A	-4.40355	-3.37698	#N/A	#N/A	#N/A	#N/A	#N/A	#N/A
A0A0C4WQB7	Achr_22940	Lon protease (EC 3.4.21.53) (ATP-dependent protease La)	#N/A	#N/A	#N/A	-3.51917	#N/A	#N/A	-5.91277	#N/A	#N/A	-2.50163
A0A0C4WQB8	Achr_23020	Cysteine--tRNA ligase (EC 6.1.1.16) (Cysteinyl-tRNA synthetase) (CysRS)	2.35006	2.13934	2.32162	-4.06682	#N/A	#N/A	-9.55728	#N/A	-8.70031	-9.44161
A0A0C4WQC0	Achr_34930	30S ribosomal protein S8	-2.95987	#N/A	-3.10939	#N/A	#N/A	#N/A	2.23421	#N/A	#N/A	2.34708
A0A0C4WQC1	Achr_9800	FAD-dependent glycine oxidase	2.53649	#N/A	2.26498	#N/A	#N/A	#N/A	-3.8696	#N/A	-2.1213	-3.45539
A0A0C4WQC2	Achr_23070	tRNA-(MS[2]IO[6]A)-hydroxylase (MiaE)	#N/A	#N/A	#N/A	Control	#N/A	#N/A	BNF	#N/A	PM	FP
A0A0C4WQC3	Achr_34550	Riboflavin biosynthesis protein RibD [Includes: Diaminohydroxyphosphoribosylaminopyrimidine deaminase (DRAP deaminase) (EC 3.5.4.26) (Riboflavin-specific deaminase), 5-amino-6-(5-phosphoribosylamino)uracil reductase (EC 1.1.1.193) (HTP reductase)], 5-amino-6-(5-phosphoribosylamino)uracil reductase (EC 1.1.1.193) (HTP reductase)]	#N/A	#N/A	#N/A	Control	#N/A	#N/A	BNF	#N/A	PM	FP
A0A0C4WQC5	Achr_34980	30S ribosomal protein S17	#N/A	#N/A	#N/A	-3.23381	#N/A	#N/A	#N/A	#N/A	#N/A	#N/A
A0A0C4WQC6	Achr_23120	Uncharacterized protein	#N/A	#N/A	#N/A	#N/A	#N/A	#N/A	2.56543	#N/A	4.70708	3.0756
A0A0C4WQD0	Achr_35030	30S ribosomal protein S19	-4.34272	#N/A	-4.20518	-5.26159	#N/A	#N/A	#N/A	#N/A	#N/A	#N/A
A0A0C4WQD3	Achr_35080	30S ribosomal protein S10	-2.18682	#N/A	-2.4229	#N/A	#N/A	#N/A	#N/A	#N/A	#N/A	#N/A
A0A0C4WQD4	Achr_9960	Preprotein translocase subunit YajC	#N/A	#N/A	#N/A	2.77952	#N/A	#N/A	3.06921	#N/A	3.08685	3.62036
A0A0C4WQD5	Achr_23270	4-hydroxy-4-methyl-2-oxoglutarate aldolase (HMG aldolase) (EC 4.1.1.112) (EC 4.1.3.17) (Oxaloacetate decarboxylase)	-2.49268	#N/A	-2.42991	2.93413	#N/A	#N/A	7.31386	#N/A	6.85014	7.12966
A0A0C4WQD6	Achr_34700	TonB system biopolymer transport component, Chromosome segregation ATPase	-2.74169	#N/A	-4.12711	#N/A	#N/A	#N/A	#N/A	-2.32576	#N/A	2.20738
A0A0C4WQD8	Achr_35140	DNA-directed RNA polymerase subunit beta' (RNAP subunit beta') (EC 2.7.7.6) (RNA polymerase subunit beta') (Transcriptase subunit beta')	2.33421	#N/A	2.28253	#N/A	#N/A	#N/A	#N/A	#N/A	#N/A	#N/A
A0A0C4WQD9	Achr_23320	Citrate synthase	#N/A	#N/A	#N/A	-13.1508	#N/A	#N/A	-19.9389	#N/A	-15.1441	-26.1218
A0A0C4WQE2	Achr_35210	50S ribosomal protein L11	-2.17654	#N/A	-2.33739	#N/A	#N/A	#N/A	#N/A	#N/A	#N/A	#N/A
A0A0C4WQE3	Achr_10060	Iron-sulfur cluster assembly scaffold protein IscU	-10.7614	-3.31345	-8.2194	-4.8514	-3.24781	#N/A	2.21822	-2.48062	#N/A	#N/A
A0A0C4WQE4	Achr_34800	50S ribosomal protein L17	-3.46279	#N/A	-3.32557	-11.8811	#N/A	#N/A	-3.43109	#N/A	-4.3308	-3.57266
A0A0C4WQE6	Achr_23420	Phospho-2-dehydro-3-deoxyheptonate aldolase (EC 2.5.1.54)	#N/A	#N/A	#N/A	#N/A	#N/A	#N/A	-2.42407	#N/A	#N/A	-2.32737
A0A0C4WQE9	Achr_34860	50S ribosomal protein L36	-3.91488	-4.83763	-4.358	Control	#N/A	#N/A	BNF	#N/A	PM	FP
A0A0C4WQF1	Achr_23480	Lysophospholipase L1-like esterase	2.56833	Control	Control	4.60287	BNF	BNF	#N/A	#N/A	FPb	FPb
A0A0C4WQF2	Achr_10160	4-hydroxy-3-methylbut-2-en-1-yl diphosphate synthase (flavodoxin) (EC 1.17.7.3) (1-hydroxy-2-methyl-2-(E)-butenyl 4-diphosphate synthase)	#N/A	#N/A	#N/A	-4.75842	#N/A	#N/A	-6.63448	#N/A	-6.90488	-8.09211
A0A0C4WQF3	Achr_23530	Peptidoglycan lytic exotransglycosylase (EC 4.2.2.n1)	Control	Control	Control	Control	#N/A	#N/A	#N/A	#N/A	#N/A	#N/A
A0A0C4WQF5	Achr_34910	50S ribosomal protein L18	#N/A	#N/A	#N/A	-8.18018	#N/A	#N/A	-5.80006	#N/A	-5.62479	-5.59291
A0A0C4WQF9	Achr_34960	50S ribosomal protein L24	-3.55168	#N/A	-3.6394	#N/A	#N/A	#N/A	2.23685	#N/A	#N/A	2.29209
A0A0C4WQG0	Achr_35450	Transketolase (EC 2.2.1.1)	#N/A	#N/A	#N/A	-4.67662	#N/A	#N/A	-8.76933	#N/A	#N/A	-4.38142
A0A0C4WQG3	Achr_10260	Flavin reductase domain protein FMN-binding	#N/A	#N/A	#N/A	FPb	#N/A	#N/A	FPb	#N/A	FPb	FPb
A0A0C4WQG5	Achr_35010	30S ribosomal protein S3	#N/A	#N/A	#N/A	-3.85153	#N/A	#N/A	-3.4781	#N/A	-4.53101	-3.81628
A0A0C4WQG6	Achr_35500	ADP-ribose diphosphatase NudE	#N/A	#N/A	#N/A	-2.01238	#N/A	#N/A	-2.48452	#N/A	-2.97633	-2.04188
A0A0C4WQG7	Achr_23730	Uncharacterized protein	#N/A	#N/A	#N/A	FPb	#N/A	#N/A	FPb	#N/A	FPb	FPb
A0A0C4WQG9	Achr_35060	50S ribosomal protein L4	#N/A	#N/A	-2.12388	-8.96104	#N/A	#N/A	-5.60352	#N/A	-6.58203	-4.21919
A0A0C4WQH4	Achr_35110	30S ribosomal protein S7	-3.01585	#N/A	-3.34707	-3.36708	#N/A	#N/A	#N/A	#N/A	#N/A	#N/A
A0A0C4WQI1	Achr_23880	Uncharacterized protein	#N/A	#N/A	#N/A	#N/A	PM	#N/A	FPb	PM	#N/A	FPb
A0A0C4WQI2	Achr_35250	Elongation factor Tu (EF-Tu)	#N/A	#N/A	#N/A	-2.66617	#N/A	#N/A	-2.46166	#N/A	#N/A	-2.24373
A0A0C4WQI9	Achr_35330	Cytochrome c Catalase, CCC	-85.9723	#N/A	#N/A	81.5304	-46.1492	#N/A	7009.36	#N/A	151.885	#N/A
A0A0C4WQJ2	Achr_35800	Heat shock protein 15	#N/A	#N/A	#N/A	#N/A	#N/A	#N/A	#N/A	#N/A	#N/A	2.37767
A0A0C4WQJ6	Achr_35850	Uncharacterized protein	#N/A	Control	#N/A	Control	BNF	#N/A	BNF	FP	#N/A	FP
A0A0C4WQJ8	Achr_35430	Phosphoglycerate kinase (EC 2.7.2.3)	-2.93657	#N/A	#N/A	#N/A	-2.5335	2.00769	#N/A	#N/A	#N/A	#N/A
A0A0C4WQK3	Achr_35480	Beta-ketoacyl synthase, N-terminal domain	#N/A	#N/A	#N/A	-4.75628	#N/A	#N/A	-5.93645	#N/A	-5.41477	-7.1655
A0A0C4WQK5	Achr_5080	Transposase, IS4 family	#N/A	#N/A	#N/A	#N/A	BNF	BNF	BNF	#N/A	#N/A	#N/A
A0A0C4WQK7	Achr_24180	GntR family transcriptional regulator, transcriptional repressor for pyruvate dehydrogenase complex	#N/A	Control	Control	#N/A	#N/A	#N/A	#N/A	#N/A	FPb	FPb
A0A0C4WQK9	Achr_10710	50S ribosomal protein L19	-2.50348	#N/A	-2.9819	#N/A	#N/A	#N/A	#N/A	#N/A	#N/A	#N/A
A0A0C4WQL6	Achr_24280	Enoyl-CoA hydratase/isomerase	#N/A	#N/A	#N/A	-2.73372	#N/A	#N/A	-2.70139	#N/A	-4.72583	-3.09899
A0A0C4WQL7	Achr_35630	UDP-glucose 6-dehydrogenase (EC 1.1.1.22)	Control	6.36459	#N/A	9.44707	PM	#N/A	FPb	#N/A	#N/A	#N/A
A0A0C4WQL8	Achr_10810	Homoserine dehydrogenase (EC 1.1.1.3)	2.05975	#N/A	2.02436	-8.36636	#N/A	#N/A	-17.2326	#N/A	-9.23279	-16.9365
A0A0C4WQL9	Achr_36110	Tat (Twin-arginine translocation) pathway signal sequence domain protein	Control	#N/A	5.60475	Control	PM	FP	#N/A	5.95644	PM	FP
A0A0C4WQM1	Achr_24340	Uncharacterized protein	#N/A	#N/A	FP	#N/A	#N/A	FP	#N/A	FP	#N/A	#N/A
A0A0C4WQM2	Achr_35680	Lipopolysaccharide biosynthesis protein	#N/A	#N/A	#N/A	FPb	#N/A	#N/A	FPb	#N/A	#N/A	FPb
A0A0C4WQM6	Achr_35730	Polysaccharide deacetylase	#N/A	#N/A	#N/A	FPb	#N/A	#N/A	FPb	#N/A	FPb	FPb
A0A0C4WQM7	Achr_10910	Lysine--tRNA ligase (EC 6.1.1.6) (Lysyl-tRNA synthetase) (LysRS)	#N/A	#N/A	#N/A	-7.12966	#N/A	#N/A	-7.24926	#N/A	-8.5843	-8.09613
A0A0C4WQN3	Achr_24490	Phosphate acetyltransferase (EC 2.3.1.8) (Phosphotransacetylase)	-2.75617	#N/A	#N/A	-32.9544	#N/A	#N/A	-11.9566	#N/A	-28.4311	-19.6992
A0A0C4WQN4	Achr_36320	ABC-type transport system involved in resistance to organic solvents, periplasmic component	-2.18046	#N/A	#N/A	2.90768	#N/A	#N/A	6.34008	#N/A	3.21362	4.60872
A0A0C4WQN6	Achr_11010	Adenylate kinase (AK) (EC 2.7.4.3) (ATP-AMP transphosphorylase) (ATP:AMP phosphotransferase) (Adenylate monophosphate kinase)	-2.32748	#N/A	-2.93963	#N/A	#N/A	#N/A	2.49499	#N/A	#N/A	3.1512
A0A0C4WQP0	Achr_11060	p-loop containing nucleoside triphosphate hydrolase	#N/A	#N/A	#N/A	-3.11918	#N/A	#N/A	-2.20524	#N/A	-4.22241	-3.60492
A0A0C4WQP1	Achr_24600	50S ribosomal protein L20	#N/A	#N/A	-2.08464	-20.443	#N/A	#N/A	-12.894	#N/A	-16.4593	-9.80647
A0A0C4WQP2	Achr_35880	Cellulose synthase operon protein C C-terminal domain protein	#N/A	#N/A	Control	#N/A	#N/A	BNF	#N/A	#N/A	#N/A	#N/A
A0A0C4WQP3	Achr_36430	2,3-bisphosphoglycerate-independent phosphoglycerate mutase (BPG-independent PGAM) (Phosphoglyceromutase) (iPGM) (EC 5.4.2.12)	#N/A	#N/A	#N/A	#N/A	#N/A	2.50093	#N/A	#N/A	-2.7556	-3.91415
A0A0C4WQP6	Achr_24660	FAD-dependent oxidoreductase	#N/A	#N/A	#N/A	#N/A	#N/A	#N/A	#N/A	#N/A	#N/A	-2.10721
A0A0C4WQP8	Achr_35930	Glutamate--cysteine ligase (EC 6.3.2.2) (Gamma-ECS) (GCS) (Gamma-glutamylcysteine synthetase)	#N/A	#N/A	#N/A	Control	#N/A	#N/A	BNF	#N/A	PM	FP
A0A0C4WQQ4	Achr_35990	General secretion pathway protein C	#N/A	PM	FP	#N/A	#N/A	#N/A	#N/A	#N/A	#N/A	#N/A
A0A0C4WQR0	Achr_24810	UvrABC system protein B (Protein UvrB) (Excinuclease ABC subunit B)	#N/A	#N/A	#N/A	Control	#N/A	#N/A	BNF	#N/A	PM	FP
A0A0C4WQR2	Achr_36040	General secretion pathway protein G	#N/A	#N/A	-2.6007	#N/A	#N/A	#N/A	#N/A	#N/A	2.17201	2.65891
A0A0C4WQR3	Achr_11260	2,3,4,5-tetrahydropyridine-2,6-dicarboxylate N-succinyltransferase (EC 2.3.1.117) (Tetrahydrodipicolinate N-succinyltransferase) (THDP succinyltransferase) (THP succinyltransferase) (Tetrahydropicolinate succinylase)	#N/A	#N/A	#N/A	#N/A	2.29241	#N/A	-2.47055	2.4681	#N/A	-2.65989
A0A0C4WQR5	Achr_24870	Aconitate hydratase (Aconitase) (EC 4.2.1.3)	#N/A	#N/A	#N/A	#N/A	#N/A	#N/A	26.2832	#N/A	#N/A	18.5695
A0A0C4WQR6	Achr_11310	Uncharacterized protein	#N/A	#N/A	#N/A	#N/A	-2.58949	#N/A	#N/A	#N/A	#N/A	#N/A
A0A0C4WQR8	Achr_36090	Type II secretion system protein L (T2SS protein L)	#N/A	#N/A	#N/A	Control	#N/A	#N/A	BNF	#N/A	PM	FP
A0A0C4WQR9	Achr_36640	Iron ABC transporter substrate-binding protein	2.50174	-12.5583	-109.092	2.35213	31.4176	-272.92	#N/A	-8.68685	29.5387	256.598
A0A0C4WQS0	Achr_24920	Cbb3-type cytochrome c oxidase subunit I	2.09769	Control	#N/A	#N/A	BNF	-4.53798	#N/A	FP	#N/A	#N/A
A0A0C4WQS2	Achr_11360	Methionine aminopeptidase (MAP) (MetAP) (EC 3.4.11.18) (Peptidase M)	#N/A	#N/A	#N/A	2.05699	#N/A	#N/A	#N/A	#N/A	2.96124	2.17412
A0A0C4WQS3	Achr_36140	Tol-Pal system protein TolQ	#N/A	#N/A	FP	#N/A	#N/A	FP	#N/A	FP	#N/A	FP
A0A0C4WQS4	Achr_36690	Uncharacterized protein	Control	#N/A	Control	#N/A	PM	#N/A	FPb	PM	8.08978	FPb
A0A0C4WQS5	Achr_24970	Cytochrome c oxidase accessory protein CcoH	#N/A	#N/A	#N/A	#N/A	#N/A	#N/A	#N/A	PM	#N/A	FPb
A0A0C4WQS8	Achr_11420	Ditrans,polycis-undecaprenyl-diphosphate synthase ((2E,6E)-farnesyl-diphosphate specific) (EC 2.5.1.31) (Ditrans,polycis-undecaprenylcistransferase) (Undecaprenyl diphosphate synthase) (UDS) (Undecaprenyl pyrophosphate synthase) (UPP synthase)	#N/A	#N/A	#N/A	Control	#N/A	#N/A	BNF	#N/A	PM	FP
A0A0C4WQS9	Achr_36190	Amino-acid acetyltransferase (EC 2.3.1.1) (N-acetylglutamate synthase) (AGS) (NAGS)	#N/A	#N/A	#N/A	Control	#N/A	#N/A	BNF	#N/A	PM	FP
A0A0C4WQT0	Achr_25020	Fnr-like negative transcriptional regulator of CydAB	#N/A	#N/A	2.00671	-4.25891	3.24316	#N/A	-8.33347	3.32603	-2.56955	-8.5464
A0A0C4WQT1	Achr_36740	CDP-6-deoxy-delta-3,4-glucoseen reductase	#N/A	#N/A	#N/A	#N/A	#N/A	#N/A	BNF	#N/A	#N/A	FP
A0A0C4WQT4	Achr_25070	Recombination protein RecR	#N/A	#N/A	#N/A	Control	#N/A	#N/A	BNF	#N/A	PM	FP
A0A0C4WQT5	Achr_11470	Outer membrane chaperone Skp	-2.40588	-5.58426	-12.5215	#N/A	2.32109	-5.20453	2.34654	-2.24228	5.44651	12.2126
A0A0C4WQT7	Achr_36800	Polyphosphate kinase (EC 2.7.4.1) (ATP-polyphosphate phosphotransferase) (Polyphosphoric acid kinase)	#N/A	#N/A	#N/A	Control	#N/A	#N/A	BNF	#N/A	PM	FP
A0A0C4WQU5	Achr_25180	Oxidoreductase, Gfo/Idh/MocA family	#N/A	#N/A	#N/A	Control	#N/A	#N/A	BNF	#N/A	PM	FP
A0A0C4WQU7	Achr_36900	Regulator of RNA polymerase sigma(70) subunit, Rsd/AlgQ	#N/A	#N/A	#N/A	#N/A	-4.10695	2.52042	#N/A	#N/A	#N/A	#N/A
A0A0C4WQV2	Achr_36950	Porphobilinogen deaminase (PBG) (EC 2.5.1.61) (Hydroxymethylbilane synthase) (HMBS) (Pre-uroporphyrinogen synthase)	#N/A	#N/A	#N/A	6.05195	#N/A	#N/A	5.78199	#N/A	6.78524	5.43407
A0A0C4WQV3	Achr_25280	RNA polymerase-associated protein RapA (EC 3.6.4.-) (ATP-dependent helicase HepA)	#N/A	#N/A	#N/A	#N/A	#N/A	#N/A	-10.1335	#N/A	-5.94963	-6.75536
A0A0C4WQW4	Achr_37050	Uncharacterized protein	#N/A	#N/A	#N/A	#N/A	-2.28496	#N/A	#N/A	-2.1901	#N/A	#N/A
A0A0C4WQW7	Achr_11620	S-formylglutathione hydrolase (EC 3.1.2.12)	BNF	#N/A	FP	#N/A	#N/A	#N/A	#N/A	#N/A	#N/A	#N/A
A0A0C4WQX1	Achr_11720	C-terminal domain of CinA type S Protein Implicated in DNA repair function with RecA and MutS	#N/A	#N/A	#N/A	7.69435	#N/A	#N/A	8.15056	#N/A	5.90949	9.49521
A0A0C4WQX3	Achr_11770	D-xylulose 5-phosphate/D-fructose 6-phosphate phosphoketolase family protein	#N/A	#N/A	#N/A	Control	#N/A	#N/A	BNF	#N/A	#N/A	FP
A0A0C4WQX5	Achr_11820	Ferredoxin--NADP(+) reductase	-2.08108	#N/A	-2.3341	-32.3658	-2.29273	#N/A	-15.5524	-2.57148	-35.6575	-13.8665
A0A0C4WQX6	Achr_25580	Globin like protein	BNF	#N/A	FP	FPb	BNF	#N/A	#N/A	FP	FPb	#N/A
A0A0C4WQX8	Achr_11870	Universal stress protein family	#N/A	#N/A	2.10162	#N/A	#N/A	#N/A	-2.27327	#N/A	#N/A	-2.7584
A0A0C4WQY2	Achr_11970	Formyltetrahydrofolate deformylase (EC 3.5.1.10) (Formyl-FH(4) hydrolase)	2.25215	#N/A	2.42721	#N/A	#N/A	#N/A	-4.30536	2.05965	#N/A	-4.64003
A0A0C4WQY6	Achr_12070	3-oxoadipate enol-lacton hydrolase	#N/A	#N/A	#N/A	#N/A	#N/A	#N/A	2.10497	#N/A	#N/A	2.43868
A0A0C4WQY8	Achr_36670	Aminopeptidase P	2.3361	#N/A	3.69515	-2.32452	#N/A	#N/A	-5.43031	#N/A	-5.98963	-8.58946
A0A0C4WQY9	Achr_12120	Outer membrane porin, OprD family	#N/A	2.91811	#N/A	#N/A	-4.20285	#N/A	#N/A	-2.84988	#N/A	#N/A
A0A0C4WQZ8	Achr_12280	Transposase, IS4 family	#N/A	#N/A	#N/A	Control	#N/A	#N/A	BNF	#N/A	#N/A	FP
A0A0C4WR01	Achr_25780	UPF0753 protein Achr_25780	#N/A	#N/A	#N/A	Control	#N/A	#N/A	BNF	#N/A	PM	FP
A0A0C4WR03	Achr_36780	Thioredoxin	-2.15776	#N/A	-2.0231	2.11536	#N/A	#N/A	4.56443	#N/A	4.9272	4.27957
A0A0C4WR06	Achr_25830	SAM-dependent methyltransferase	2.44816	#N/A	2.15557	Control	#N/A	#N/A	BNF	#N/A	PM	FP
A0A0C4WR08	Achr_12490	Uncharacterized protein	#N/A	#N/A	#N/A	FPb	#N/A	#N/A	FPb	#N/A	FPb	FPb
A0A0C4WR09	Achr_37410	50S ribosomal protein L28	#N/A	#N/A	#N/A	-10.9041	#N/A	#N/A	-5.90908	#N/A	-5.81199	-5.48047
A0A0C4WR13	Achr_25880	PfkB-family carbohydrate kinase	2.58041	#N/A	2.65357	#N/A	2.81552	#N/A	-5.77145	2.89534	-2.04987	-5.93508
A0A0C4WR18	Achr_25930	Shikimate 5-dehydrogenase	2.92628	#N/A	3.83661	-4.75804	2.13253	#N/A	-13.9233	2.79594	-6.52902	-18.2547
A0A0C4WR19	Achr_12700	Uncharacterized protein	34.6696	#N/A	-6.07619	18.5254	112.029	-210.659	#N/A	#N/A	59.8619	112.564
A0A0C4WR21	Achr_36930	Uroporphyrin-III C-methyltransferase, putative	#N/A	#N/A	#N/A	#N/A	#N/A	#N/A	#N/A	#N/A	-2.29618	#N/A
A0A0C4WR27	Achr_37460	Cell division ATP-binding protein FtsE	#N/A	#N/A	#N/A	Control	#N/A	#N/A	BNF	#N/A	PM	FP
A0A0C4WR29	Achr_12850	Proline--tRNA ligase (EC 6.1.1.15) (Prolyl-tRNA synthetase) (ProRS)	#N/A	#N/A	#N/A	-9.52818	#N/A	#N/A	-15.1083	#N/A	-8.27045	-14.5973
A0A0C4WR32	Achr_37030	Diaminopimelate decarboxylase (DAP decarboxylase) (DAPDC) (EC 4.1.1.20)	#N/A	#N/A	#N/A	#N/A	#N/A	#N/A	-2.7772	#N/A	#N/A	-3.07673
A0A0C4WR33	Achr_12900	Holliday junction ATP-dependent DNA helicase RuvA (EC 3.6.4.12)	#N/A	#N/A	#N/A	Control	#N/A	#N/A	BNF	#N/A	PM	FP
A0A0C4WR36	Achr_12950	Cell envelope biogenesis protein TolA	#N/A	#N/A	-2.73941	#N/A	#N/A	#N/A	#N/A	-2.11155	#N/A	2.09019
A0A0C4WR43	Achr_13060	Alkyl hydroperoxide reductase/ Thiol specific antioxidant/ Mal allergen	#N/A	#N/A	#N/A	#N/A	#N/A	#N/A	#N/A	#N/A	#N/A	2.40077
A0A0C4WR47	Achr_37130	Uncharacterized protein	-4.09047	#N/A	-4.14068	#N/A	#N/A	#N/A	4.06165	#N/A	#N/A	4.11151
A0A0C4WR48	Achr_13120	Uncharacterized protein	#N/A	#N/A	Control	#N/A	#N/A	#N/A	#N/A	PM	#N/A	FPb
A0A0C4WR58	Achr_13290	Probable M18 family aminopeptidase 2 (EC 3.4.11.-)	2.01033	#N/A	2.30362	-4.87173	#N/A	#N/A	-9.79379	#N/A	-5.02271	-11.2226
A0A0C4WR70	Achr_26340	Beta-fructosidase, levanase/invertase	#N/A	#N/A	#N/A	FPb	#N/A	#N/A	FPb	#N/A	FPb	FPb
A0A0C4WR73	Achr_37340	D-amino acid dehydrogenase (EC 1.4.99.-)	2.14885	#N/A	2.28786	-2.57172	#N/A	#N/A	-5.52625	#N/A	-3.07027	-5.88374
A0A0C4WR76	Achr_13500	Acetyltransferase GNAT family	#N/A	#N/A	#N/A	Control	#N/A	#N/A	BNF	#N/A	PM	FP
A0A0C4WR81	Achr_37390	Aldehyde dehydrogenase (NAD+)	2.10594	#N/A	2.09377	#N/A	#N/A	#N/A	-2.4415	#N/A	-2.02146	-2.42738
A0A0C4WR82	Achr_38140	Transcriptional regulator, GntR family	#N/A	#N/A	#N/A	-2.96768	#N/A	#N/A	-4.52651	#N/A	-3.37246	-3.32188
A0A0C4WR85	Achr_13600	BolA family transcriptional regulator	-3.69387	#N/A	#N/A	#N/A	-2.4765	2.19644	5.94565	#N/A	2.40083	2.70695
A0A0C4WR87	Achr_38190	ATP-dependent RNA helicase RhlE (EC 3.6.4.13)	#N/A	#N/A	#N/A	-16.4066	#N/A	#N/A	-14.8062	#N/A	-12.2527	-11.3216
A0A0C4WR92	Achr_13700	Uncharacterized protein	-18.0885	#N/A	-5.03421	8.02481	-21.9802	3.59311	145.157	-6.11732	6.60397	40.3986
A0A0C4WR95	Achr_13750	Putative pterin-4-alpha-carbinolamine dehydratase (PHS) (EC 4.2.1.96) (4-alpha-hydroxy-tetrahydropterin dehydratase) (Pterin carbinolamine dehydratase) (PCD)	#N/A	#N/A	#N/A	26.5094	-4.62788	#N/A	30.9335	-4.44562	6.68418	29.7153
A0A0C4WRA0	Achr_38390	Aspartate carbamoyltransferase (EC 2.1.3.2) (Aspartate transcarbamylase) (ATCase)	#N/A	#N/A	2.25152	-4.5082	#N/A	#N/A	-7.9964	#N/A	-8.16838	-10.1503
A0A0C4WRA3	Achr_13850	Acetyl-coenzyme A synthetase (AcCoA synthetase) (Acs) (EC 6.2.1.1) (Acetate--CoA ligase) (Acyl-activating enzyme)	Control	#N/A	Control	Control	#N/A	#N/A	#N/A	#N/A	#N/A	#N/A
A0A0C4WRA5	Achr_38440	Pyridoxal phosphate homeostasis protein (PLP homeostasis protein)	#N/A	#N/A	#N/A	2.16425	#N/A	#N/A	3.07546	#N/A	2.12707	2.72874
A0A0C4WRA8	Achr_13980	Alginate biosynthesis transcriptional activator	-155.091	#N/A	-3.37168	#N/A	-61.75	45.998	154.169	#N/A	2.49666	3.35164
A0A0C4WRA9	Achr_26690	Glucose-1-phosphate thymidylyltransferase (EC 2.7.7.24)	#N/A	2.8906	3.01634	#N/A	#N/A	#N/A	#N/A	#N/A	-2.92851	-3.05591
A0A0C4WRB0	Achr_38500	Uncharacterized protein	#N/A	#N/A	#N/A	#N/A	BNF	BNF	76.8656	#N/A	FPb	FPb
A0A0C4WRB1	Achr_14030	Two-component system response regulator	#N/A	#N/A	FP	#N/A	#N/A	#N/A	#N/A	FP	#N/A	FP
A0A0C4WRB5	Achr_14080	Heat shock protein IbpA	#N/A	4.10932	#N/A	#N/A	-6.81305	#N/A	#N/A	-5.77438	-5.84688	#N/A
A0A0C4WRB7	Achr_14130	Aspartate-semialdehyde dehydrogenase (ASA dehydrogenase) (ASADH) (EC 1.2.1.11) (Aspartate-beta-semialdehyde dehydrogenase)	3.55825	#N/A	2.62091	#N/A	2.22777	#N/A	-8.08623	#N/A	-3.62974	-5.95609
A0A0C4WRB9	Achr_38600	Deoxyuridine 5'-triphosphate nucleotidohydrolase (dUTPase) (EC 3.6.1.23) (dUTP pyrophosphatase)	#N/A	#N/A	#N/A	#N/A	#N/A	#N/A	-2.58381	#N/A	-3.58333	-2.69248
A0A0C4WRC2	Achr_38650	Catabolite repression control protein Crc	#N/A	#N/A	#N/A	Control	#N/A	#N/A	BNF	#N/A	PM	FP
A0A0C4WRC4	Achr_37490	Peptidase M16-like protein	#N/A	#N/A	#N/A	#N/A	-2.53093	#N/A	#N/A	#N/A	-2.35153	#N/A
A0A0C4WRC5	Achr_14230	Amidophosphoribosyltransferase (ATase) (EC 2.4.2.14) (Glutamine phosphoribosylpyrophosphate amidotransferase) (GPATase)	#N/A	#N/A	2.41056	-6.19269	#N/A	#N/A	-12.3737	2.12953	-7.00993	-14.9278
A0A0C4WRC6	Achr_26890	Metallo-beta-lactamase family, beta-CASP subfamily	#N/A	#N/A	#N/A	Control	#N/A	#N/A	BNF	#N/A	PM	FP
A0A0C4WRC8	Achr_14300	Chromosome segregation ATPase	#N/A	-2.63786	#N/A	Control	2.64207	#N/A	BNF	4.59532	PM	FP
A0A0C4WRD3	Achr_26940	3-phosphoshikimate 1-carboxyvinyltransferase (EC 2.5.1.19) (5-enolpyruvylshikimate-3-phosphate synthase) (EPSP synthase) (EPSPS)	#N/A	#N/A	#N/A	-6.57337	#N/A	#N/A	-10.1347	#N/A	-9.13856	-11.3242
A0A0C4WRD8	Achr_14400	Uncharacterized protein	8.66	#N/A	#N/A	317.739	#N/A	#N/A	36.6905	#N/A	107.448	151.808
A0A0C4WRE1	Achr_26990	Methylthioribose-1-phosphate isomerase (M1Pi) (MTR-1-P isomerase) (EC 5.3.1.23) (S-methyl-5-thioribose-1-phosphate isomerase)	2.20881	#N/A	#N/A	#N/A	#N/A	#N/A	#N/A	#N/A	#N/A	#N/A
A0A0C4WRE9	Achr_27040	Pseudouridine synthase (EC 5.4.99.-)	#N/A	#N/A	#N/A	-24.9494	#N/A	#N/A	-14.7567	#N/A	-24.3796	-18.6637
A0A0C4WRF6	Achr_39050	Uncharacterized protein	-3.46199	#N/A	Control	#N/A	#N/A	BNF	#N/A	#N/A	#N/A	#N/A
A0A0C4WRF8	Achr_38020	Uncharacterized protein	-4.394	#N/A	-3.53473	#N/A	#N/A	#N/A	3.23912	#N/A	#N/A	2.60569
A0A0C4WRF9	Achr_39100	Hydrogenase nickel incorporation protein HypB	2.65688	#N/A	2.32764	Control	2.7592	#N/A	BNF	#N/A	PM	FP
A0A0C4WRG2	Achr_39150	Hydrogenase expression/formation protein HoxQ	#N/A	#N/A	#N/A	#N/A	BNF	#N/A	BNF	FP	#N/A	FP
A0A0C4WRG3	Achr_14600	Uncharacterized protein	#N/A	#N/A	#N/A	Control	#N/A	#N/A	BNF	#N/A	PM	FP
A0A0C4WRG5	Achr_39200	Membrane bound nickel-dependent hydrogenase, large subunit, HoxG	9.93257	#N/A	12.8935	19.0154	24.5021	#N/A	#N/A	31.8061	46.9081	#N/A
A0A0C4WRG8	Achr_14660	Dihydroorotate dehydrogenase (quinone) (EC 1.3.5.2) (DHOdehase) (DHOD) (DHODase) (Dihydroorotate oxidase)	#N/A	#N/A	#N/A	-3.27812	#N/A	#N/A	-3.34136	#N/A	-3.49478	-3.57704
A0A0C4WRH0	Achr_39250	Molybdenum transporter, periplasmic molybdate-binding protein	9.46892	#N/A	-26.8584	41.4203	124.781	-254.32	4.37434	#N/A	545.833	1112.48
A0A0C4WRH3	Achr_38270	Protein-glutamate methylesterase (EC 3.1.1.61)	BNF	#N/A	#N/A	#N/A	BNF	#N/A	BNF	#N/A	#N/A	#N/A
A0A0C4WRH5	Achr_14720	Deoxyguanosinetriphosphate triphosphohydrolase-like protein	#N/A	#N/A	#N/A	-2.94082	#N/A	#N/A	-4.09383	#N/A	-3.50922	-5.45048
A0A0C4WRH6	Achr_38320	Type 4 pili response regulator PilH	#N/A	#N/A	-2.64176	-3.40723	10.9369	-5.36893	-6.92461	#N/A	#N/A	#N/A
A0A0C4WRH7	Achr_39350	UPF0125 protein Achr_39350	#N/A	Control	2.05419	#N/A	BNF	#N/A	#N/A	FP	FPb	#N/A
A0A0C4WRI1	Achr_39400	Ion-translocating oxidoreductase complex subunit B (EC 7.-.-.-) (Rnf electron transport complex subunit B)	BNF	#N/A	FP	FPb	BNF	#N/A	#N/A	FP	FPb	#N/A
A0A0C4WRI4	Achr_27190	Nitroreductase family protein	#N/A	#N/A	#N/A	3.78642	#N/A	#N/A	3.27131	#N/A	#N/A	3.29749
A0A0C4WRI8	Achr_38480	Homoserine O-succinyltransferase (HST) (EC 2.3.1.46) (Homoserine transsuccinylase) (HTS)	#N/A	#N/A	#N/A	Control	#N/A	#N/A	BNF	#N/A	PM	FP
A0A0C4WRI9	Achr_27320	Uncharacterized protein	#N/A	#N/A	#N/A	3.34108	#N/A	#N/A	2.6158	#N/A	2.72839	2.28208
A0A0C4WRJ6	Achr_39550	Secreted bifunctional mannuronan C-5 epimerase/alginate lyase	Control	Control	Control	Control	#N/A	#N/A	#N/A	#N/A	#N/A	#N/A
A0A0C4WRJ8	Achr_14870	CRISPR-associated protein, Cse1 family	BNF	#N/A	FP	#N/A	BNF	#N/A	BNF	FP	#N/A	FP
A0A0C4WRK1	Achr_39600	2-dehydro-3-deoxy-6-phosphogalactonate aldolase	2.38072	#N/A	2.15935	#N/A	#N/A	#N/A	#N/A	#N/A	#N/A	#N/A
A0A0C4WRL1	Achr_39700	Chloroperoxidase	#N/A	#N/A	#N/A	35.9287	#N/A	#N/A	43.7648	#N/A	9.95232	24.1743
A0A0C4WRL3	Achr_14970	Peptidyl-prolyl cis-trans isomerase (PPIase) (EC 5.2.1.8)	#N/A	#N/A	-29.1461	5.76412	6.31697	-30.2438	5.55492	#N/A	35.0903	168.002
A0A0C4WRL4	Achr_27670	Lipoprotein	-2.5338	-3.6209	Control	#N/A	#N/A	BNF	2.03891	PM	2.9137	FPb
A0A0C4WRL7	Achr_27720	Electron transfer flavoprotein-ubiquinone oxidoreductase	#N/A	#N/A	#N/A	-3.86848	#N/A	#N/A	-3.69208	#N/A	-3.44085	-5.30959
A0A0C4WRM2	Achr_15020	Type 12 methyltransferase	#N/A	#N/A	#N/A	FPb	#N/A	#N/A	FPb	#N/A	FPb	FPb
A0A0C4WRN0	Achr_39900	Major intrinsic multiple antibiotic resistance efflux outer membrane protein OprM	#N/A	#N/A	#N/A	6.61756	-3.19799	#N/A	11.848	-2.12692	3.70481	7.87984
A0A0C4WRN1	Achr_27930	Acyl carrier protein (ACP)	-5.93576	-7.22902	-2.91575	#N/A	#N/A	2.03576	4.49244	2.4793	5.47124	2.20677
A0A0C4WRN8	Achr_28030	Ribonuclease E (RNase E) (EC 3.1.26.12)	#N/A	#N/A	#N/A	#N/A	#N/A	#N/A	#N/A	#N/A	#N/A	-2.10196
A0A0C4WRP9	Achr_40110	RecBCD enzyme subunit RecC (EC 3.1.11.5) (Exonuclease V subunit RecC) (ExoV subunit RecC) (Helicase/nuclease RecBCD subunit RecC)	#N/A	#N/A	#N/A	Control	#N/A	#N/A	BNF	#N/A	#N/A	FP
A0A0C4WRQ0	Achr_28180	Uncharacterized protein	#N/A	Control	Control	#N/A	#N/A	#N/A	#N/A	#N/A	#N/A	#N/A
A0A0C4WRQ3	Achr_28230	Na(+)-translocating NADH-quinone reductase subunit C (Na(+)-NQR subunit C) (Na(+)-translocating NQR subunit C) (EC 7.2.1.1) (NQR complex subunit C) (NQR-1 subunit C)	#N/A	#N/A	#N/A	-6.42635	#N/A	#N/A	-8.59839	#N/A	-5.46	-6.94255
A0A0C4WRQ6	Achr_39330	Nitrogen fixation-related protein	3.92194	#N/A	5.28194	8.67301	6.12637	#N/A	2.21141	8.2508	13.5479	#N/A
A0A0C4WRQ8	Achr_28280	Uncharacterized protein	#N/A	#N/A	-3.11637	#N/A	4.80055	-6.08476	#N/A	#N/A	4.66367	5.91126
A0A0C4WRR3	Achr_39430	Nif-specific sigma54-dependent transcriptional activator protein, NifA	2.01722	#N/A	#N/A	#N/A	#N/A	#N/A	#N/A	#N/A	#N/A	#N/A
A0A0C4WRR4	Achr_40260	Phosphate acetyltransferase Pta	-7.29951	4.04807	#N/A	120.679	-29.5489	#N/A	880.899	-8.30857	29.8116	247.691
A0A0C4WRR6	Achr_15380	Phosphoribosyltransferase	Control	3.09406	-2.79223	2.57154	PM	FP	FPb	-8.63931	#N/A	7.18033
A0A0C4WRS8	Achr_40410	Glutamine--fructose-6-phosphate aminotransferase [isomerizing] (EC 2.6.1.16) (D-fructose-6-phosphate amidotransferase) (GFAT) (Glucosamine-6-phosphate synthase) (Hexosephosphate aminotransferase) (L-glutamine--D-fructose-6-phosphate amidotransferase)	#N/A	#N/A	2.0596	#N/A	#N/A	#N/A	-3.13616	#N/A	-2.73296	-4.04087
A0A0C4WRT0	Achr_28580	Probable lipid kinase YegS-like (EC 2.7.1.-)	#N/A	PM	#N/A	FPb	PM	#N/A	FPb	#N/A	#N/A	#N/A
A0A0C4WRT1	Achr_39630	Pyruvate kinase (EC 2.7.1.40)	#N/A	#N/A	2.39989	-7.76884	#N/A	#N/A	-13.7418	#N/A	-11.2335	-18.6444
A0A0C4WRT5	Achr_39680	Isochorismatase hydrolase	#N/A	PM	#N/A	FPb	PM	#N/A	FPb	#N/A	#N/A	#N/A
A0A0C4WRT7	Achr_28750	Bacterioferritin (EC 1.16.3.1)	#N/A	#N/A	#N/A	10.9298	-3.33526	#N/A	21.4251	#N/A	6.42383	14.0286
A0A0C4WRU1	Achr_28800	Glycerol-3-phosphate dehydrogenase (EC 1.1.5.3)	BNF	#N/A	FP	#N/A	#N/A	#N/A	BNF	#N/A	#N/A	FP
A0A0C4WRU4	Achr_15580	Outer membrane protein, OmpA/MotB family	-2.23783	#N/A	-10.6772	#N/A	#N/A	-4.77125	#N/A	-4.31193	#N/A	5.97553
A0A0C4WRU5	Achr_28850	Bifunctional protein PutA [Includes: Proline dehydrogenase (EC 1.5.5.2) (Proline oxidase), Delta-1-pyrroline-5-carboxylate dehydrogenase (P5C dehydrogenase) (EC 1.2.1.88) (L-glutamate gamma-semialdehyde dehydrogenase)], Delta-1-pyrroline-5-carboxylate dehydrogenase (P5C dehydrogenase) (EC 1.2.1.88) (L-glutamate gamma-semialdehyde dehydrogenase)]	#N/A	#N/A	#N/A	#N/A	#N/A	BNF	BNF	#N/A	#N/A	#N/A
A0A0C4WRU7	Achr_40610	SrfB family virulence factor protein	#N/A	#N/A	#N/A	Control	#N/A	#N/A	BNF	#N/A	#N/A	#N/A
A0A0C4WRV0	Achr_39880	Multidrug efflux pump membrane fusion protein	-5.08471	#N/A	-3.18685	#N/A	-2.91575	#N/A	6.90512	#N/A	2.36821	4.3278
A0A0C4WRV1	Achr_15630	Alkylphosphonate utilization operon protein PhnA	-3.25795	#N/A	-3.58076	#N/A	#N/A	#N/A	3.01983	#N/A	3.95854	3.31904
A0A0C4WRV2	Achr_40660	ATP synthase subunit alpha (EC 7.1.2.2) (ATP synthase F1 sector subunit alpha) (F-ATPase subunit alpha)	#N/A	#N/A	#N/A	-3.53016	#N/A	#N/A	-5.37724	#N/A	-5.53072	-6.41523
A0A0C4WRV7	Achr_15680	Uncharacterized protein	#N/A	#N/A	#N/A	#N/A	#N/A	#N/A	3.48454	#N/A	2.40978	2.87521
A0A0C4WRV9	Achr_29000	Sigma factor algU negative regulatory protein MucB	#N/A	#N/A	#N/A	11.7154	#N/A	#N/A	9.93234	-4.72987	3.9016	18.4541
A0A0C4WRW1	Achr_40760	tRNA modification GTPase MnmE (EC 3.6.-.-)	#N/A	#N/A	#N/A	Control	#N/A	#N/A	BNF	#N/A	PM	FP
A0A0C4WRW3	Achr_29050	Uncharacterized protein	#N/A	#N/A	#N/A	#N/A	#N/A	#N/A	2.16635	#N/A	#N/A	2.25829
A0A0C4WRW5	Achr_40090	RecBCD enzyme subunit RecD (EC 3.1.11.5) (Exonuclease V subunit RecD) (ExoV subunit RecD) (Helicase/nuclease RecBCD subunit RecD)	#N/A	#N/A	#N/A	Control	#N/A	#N/A	BNF	#N/A	#N/A	FP
A0A0C4WRW9	Achr_15780	Cell division protein ZapA	Control	Control	Control	#N/A	#N/A	#N/A	#N/A	#N/A	#N/A	#N/A
A0A0C4WRX2	Achr_a70	mRNA interferase (EC 3.1.-.-)	-3.06184	#N/A	-2.43975	#N/A	#N/A	#N/A	4.3255	#N/A	2.22901	3.44666
A0A0C4WRX3	Achr_29210	Pyridoxamine 5-phosphate oxidase	#N/A	#N/A	#N/A	#N/A	#N/A	#N/A	-2.32715	#N/A	#N/A	-2.10799
A0A0C4WRX5	Achr_40190	(Trans)glycosidase	13.4945	#N/A	#N/A	2.74588	12.5945	-30.781	-4.91446	#N/A	#N/A	6.26334
A0A0C4WRX6	Achr_15830	Uncharacterized protein	-3.97136	#N/A	-5.37066	#N/A	#N/A	#N/A	#N/A	-2.53429	#N/A	#N/A
A0A0C4WRY0	Achr_40240	Uncharacterized protein	-9.90186	#N/A	#N/A	9.28048	-15.0226	#N/A	91.8941	#N/A	6.11704	26.8094
A0A0C4WRY3	Achr_15880	Uncharacterized protein	Control	Control	Control	#N/A	#N/A	#N/A	FPb	#N/A	FPb	FPb
A0A0C4WRY4	Achr_29360	Cell division protein FtsA	#N/A	#N/A	#N/A	#N/A	#N/A	#N/A	#N/A	#N/A	-3.12134	-2.45644
A0A0C4WRY5	Achr_40290	Multidrug efflux pump membrane fusion protein	#N/A	#N/A	-5.14641	26.237	#N/A	#N/A	#N/A	-35.2618	3.82926	135.027
A0A0C4WRZ0	Achr_40340	Uncharacterized protein	-10.7149	#N/A	#N/A	58.049	-13.3514	#N/A	621.991	#N/A	46.5863	#N/A
A0A0C4WRZ1	Achr_29460	Peptidoglycan D,D-transpeptidase FtsI (EC 3.4.16.4) (Penicillin-binding protein 3) (PBP-3)	#N/A	#N/A	#N/A	#N/A	-2.92459	#N/A	#N/A	#N/A	#N/A	#N/A
A0A0C4WRZ2	Achr_c90	Putative kfra protein	-2.86182	#N/A	-3.12863	Control	#N/A	#N/A	BNF	#N/A	PM	FP
A0A0C4WRZ4	Achr_29520	LppC lipoprotein	#N/A	#N/A	-4.70513	#N/A	#N/A	-3.13095	#N/A	-2.16435	2.76804	5.99101
A0A0C4WRZ7	Achr_c140	Conjugal transfer protein TraK oriT-binding	-2.49926	#N/A	-2.2939	#N/A	#N/A	#N/A	#N/A	#N/A	#N/A	#N/A
A0A0C4WRZ8	Achr_29570	ClpXP protease specificity-enhancing factor	-2.47432	#N/A	-2.29565	#N/A	#N/A	#N/A	2.55773	#N/A	#N/A	2.37303
A0A0C4WS02	Achr_c200	Prokaryotic type I DNA topoisomerase	#N/A	#N/A	#N/A	Control	#N/A	#N/A	BNF	#N/A	#N/A	FP
A0A0C4WS06	Achr_29670	Tryptophan--tRNA ligase (EC 6.1.1.2) (Tryptophanyl-tRNA synthetase) (TrpRS)	#N/A	#N/A	2.00282	-3.35869	#N/A	#N/A	-5.40352	#N/A	-4.40762	-6.72686
A0A0C4WS09	Achr_40540	Lipoprotein	-2.24549	#N/A	-2.88219	#N/A	#N/A	#N/A	2.82954	#N/A	2.62467	3.63184
A0A0C4WS10	Achr_29720	Uncharacterized protein	#N/A	#N/A	2.01512	#N/A	#N/A	#N/A	#N/A	#N/A	#N/A	#N/A
A0A0C4WS11	Achr_c300	Type I restriction-modification system methyltransferase subunit	#N/A	#N/A	#N/A	Control	#N/A	#N/A	BNF	#N/A	PM	FP
A0A0C4WS13	Achr_40590	Uncharacterized protein	-3.03676	-2.20539	-3.20821	#N/A	#N/A	#N/A	5.00904	#N/A	3.63772	5.29183
A0A0C4WS16	Achr_40640	ATP synthase subunit beta (EC 7.1.2.2) (ATP synthase F1 sector subunit beta) (F-ATPase subunit beta)	#N/A	#N/A	#N/A	-2.91205	#N/A	#N/A	-4.20994	#N/A	-4.61725	-5.41715
A0A0C4WS17	Achr_c350	Addiction module antitoxin, RelB/dinJ family (Plasmid stabilization system)	Control	Control	Control	#N/A	#N/A	#N/A	FPb	#N/A	FPb	FPb
A0A0C4WS19	Achr_40690	ATP synthase subunit c (ATP synthase F(0) sector subunit c) (F-type ATPase subunit c) (F-ATPase subunit c) (Lipid-binding protein)	#N/A	#N/A	#N/A	#N/A	#N/A	#N/A	-3.13276	#N/A	#N/A	#N/A
A0A0C4WS25	Achr_29870	Lipopolysaccharide export system protein LptA	#N/A	#N/A	-9.98019	3.7169	#N/A	-6.43958	5.76052	#N/A	12.2005	37.0954
A0A0C4WS27	Achr_16250	Nicotinate-nucleotide--dimethylbenzimidazole phosphoribosyltransferase (NN:DBI PRT) (EC 2.4.2.21) (N(1)-alpha-phosphoribosyltransferase)	#N/A	#N/A	#N/A	Control	#N/A	#N/A	BNF	#N/A	#N/A	#N/A
A0A0C4WS28	Achr_40790	Ribonuclease P protein component (RNase P protein) (RNaseP protein) (EC 3.1.26.5) (Protein C5)	-3.49736	#N/A	-2.92411	-5.35604	#N/A	#N/A	#N/A	#N/A	-2.81292	#N/A
A0A0C4WS30	Achr_29920	Nucleotide-binding protein Achr_29920	2.43586	#N/A	2.97901	2.11961	#N/A	#N/A	#N/A	#N/A	#N/A	#N/A
A0A0C4WS32	Achr_a50	DNA binding protein	-3.92293	-2.906	-3.24766	-2.00963	#N/A	#N/A	#N/A	#N/A	#N/A	#N/A
A0A0C4WS35	Achr_c550	Conjugal transfer ATPase TrbB	#N/A	#N/A	#N/A	Control	#N/A	#N/A	BNF	#N/A	PM	FP
A0A0C4WS38	Achr_30020	Cell shape-determining protein MreC (Cell shape protein MreC)	#N/A	#N/A	#N/A	Control	#N/A	#N/A	BNF	#N/A	PM	FP
A0A0C4WS39	Achr_16350	Ribonuclease D (RNase D) (EC 3.1.13.5)	#N/A	#N/A	#N/A	Control	#N/A	#N/A	BNF	#N/A	PM	FP
A0A0C4WS44	Achr_16400	Glucarate dehydratase	BNF	PM	FP	#N/A	#N/A	#N/A	BNF	#N/A	PM	FP
A0A0C4WS45	Achr_c20	TrfA replication initiation protein	#N/A	#N/A	#N/A	#N/A	BNF	BNF	BNF	#N/A	#N/A	#N/A
A0A0C4WS47	Achr_30120	Uncharacterized protein	#N/A	#N/A	-3.48494	4.64915	#N/A	#N/A	9.09937	#N/A	8.6468	16.202
A0A0C4WS49	Achr_16450	Oligopeptidase B protein	4.72615	#N/A	#N/A	#N/A	#N/A	#N/A	-8.38232	#N/A	#N/A	-3.45963
A0A0C4WS52	Achr_c70	IncC partitioning protein, long form, ParA like	#N/A	#N/A	#N/A	-3.57514	#N/A	#N/A	-3.45823	#N/A	-4.87544	-3.93474
A0A0C4WS56	Achr_16500	Cysteine synthase (EC 2.5.1.47)	#N/A	#N/A	#N/A	#N/A	#N/A	#N/A	-2.40872	#N/A	#N/A	-2.24233
A0A0C4WS58	Achr_30270	Peptide chain release factor 3 (RF-3)	#N/A	#N/A	#N/A	Control	#N/A	#N/A	BNF	#N/A	PM	FP
A0A0C4WS61	Achr_30320	DNA-binding transcriptional regulator FruR	2.15547	#N/A	2.4824	-3.97265	#N/A	#N/A	-8.5629	2.04424	-4.82412	-9.86168
A0A0C4WS62	Achr_16550	ATP-dependent DNA helicase, RecQ family	#N/A	#N/A	#N/A	#N/A	#N/A	#N/A	BNF	#N/A	#N/A	FP
A0A0C4WS66	Achr_30370	N-acetylmuramyl-L-alanine amidase, negative regulator of AmpC, AmpD	#N/A	#N/A	#N/A	#N/A	#N/A	#N/A	BNF	#N/A	PM	FP
A0A0C4WS72	Achr_30470	Type 4 fimbrial biogenesis protein PilB	#N/A	#N/A	#N/A	Control	4.14891	#N/A	BNF	3.18524	PM	FP
A0A0C4WS77	Achr_d410	Uncharacterized protein	#N/A	#N/A	#N/A	#N/A	#N/A	#N/A	-2.27353	#N/A	#N/A	-2.91265
A0A0C4WS78	Achr_c380	Uncharacterized protein	#N/A	#N/A	#N/A	Control	#N/A	#N/A	BNF	#N/A	#N/A	FP
A0A0C4WS79	Achr_30570	Uncoupled NADH:quinone oxidoreductase	3.38049	#N/A	4.49182	#N/A	2.44076	#N/A	-5.95348	3.24316	-2.43919	-7.91067
A0A0C4WS84	Achr_c480	TrbI mating pair formation protein	-2.29368	#N/A	-2.08951	-7.28048	#N/A	#N/A	-3.17414	#N/A	#N/A	-3.48429
A0A0C4WS93	Achr_d30	Uncharacterized protein	BNF	#N/A	FP	#N/A	#N/A	#N/A	BNF	#N/A	#N/A	FP
A0A0C4WSA0	Achr_30860	HAD hydrolase, IA, variant 3 family protein	#N/A	#N/A	#N/A	#N/A	#N/A	#N/A	-2.25032	#N/A	#N/A	#N/A
A0A0C4WSB3	Achr_16900	Sulfate ABC transporter, periplasmic sulfate-binding protein	#N/A	#N/A	#N/A	#N/A	BNF	BNF	#N/A	#N/A	FPb	FPb
A0A0C4WSD1	Achr_d340	Uncharacterized protein	-3.92293	-2.906	-3.24766	-2.00963	#N/A	#N/A	#N/A	#N/A	#N/A	#N/A
A0A0C4WSE0	Achr_17310	Uncharacterized protein	#N/A	Control	Control	4.28482	#N/A	#N/A	#N/A	#N/A	FPb	FPb
A0A0C4WSE3	Achr_31210	Alginate biosynthesis protein AlgK	-10.0554	#N/A	-3.70147	2.42531	-8.42144	2.7166	24.3874	-3.1	2.89588	8.97721
A0A0C4WSE7	Achr_e330	ParB-like partitioning protein	#N/A	#N/A	#N/A	Control	#N/A	#N/A	BNF	#N/A	PM	FP
A0A0C4WSE9	Achr_17460	Uncharacterized protein	BNF	#N/A	#N/A	FPb	BNF	BNF	2.32898	#N/A	FPb	FPb
A0A0C4WSF3	Achr_d490	ParA family protein	-2.10541	#N/A	#N/A	#N/A	#N/A	#N/A	3.35396	#N/A	2.42189	2.97001
A0A0C4WSF4	Achr_e380	Signal peptide peptidase SppA, 36K type	Control	#N/A	#N/A	#N/A	PM	FP	FPb	-4.9305	-3.2895	#N/A
A0A0C4WSF5	Achr_17560	Phosphonates import ATP-binding protein PhnC (EC 7.3.2.2)	BNF	#N/A	#N/A	#N/A	#N/A	BNF	BNF	#N/A	#N/A	#N/A
A0A0C4WSF8	Achr_17610	Cytosine deaminase protein	#N/A	#N/A	2.1899	#N/A	#N/A	#N/A	#N/A	#N/A	#N/A	#N/A
A0A0C4WSG2	Achr_17660	Periplasmic protein involved in polysaccharide export	#N/A	#N/A	#N/A	FPb	#N/A	#N/A	FPb	#N/A	FPb	FPb
A0A0C4WSG7	Achr_31410	Uncharacterized protein	#N/A	PM	#N/A	#N/A	#N/A	#N/A	#N/A	PM	#N/A	#N/A
A0A0C4WSH7	Achr_e100	Alginate biosynthesis regulatory protein AlgP	-3.48357	#N/A	-3.10164	-3.66641	#N/A	#N/A	#N/A	#N/A	#N/A	#N/A
A0A0C4WSH9	Achr_31510	Acyl-CoA dehydrogenase NM domain-like	#N/A	#N/A	#N/A	FPb	#N/A	#N/A	FPb	#N/A	#N/A	FPb
A0A0C4WSI3	Achr_31560	Protein TonB	-3.16177	-5.54582	-5.47566	Control	#N/A	#N/A	BNF	#N/A	PM	FP
A0A0C4WSI9	Achr_18060	Succinate dehydrogenase flavoprotein subunit (EC 1.3.5.1)	#N/A	#N/A	#N/A	-2.95208	#N/A	#N/A	-4.27503	#N/A	-3.89548	-5.39105
A0A0C4WSJ3	Achr_18120	Succinate--CoA ligase [ADP-forming] subunit beta (EC 6.2.1.5) (Succinyl-CoA synthetase subunit beta) (SCS-beta)	#N/A	#N/A	#N/A	#N/A	-2.05875	#N/A	#N/A	#N/A	-2.76651	-2.30996
A0A0C4WSJ7	Achr_e700	Uncharacterized protein	#N/A	#N/A	#N/A	Control	#N/A	#N/A	BNF	#N/A	PM	FP
A0A0C4WSJ8	Achr_18170	Enoyl-[acyl-carrier-protein] reductase [NADH] (EC 1.3.1.9)	#N/A	#N/A	#N/A	-2.67703	#N/A	#N/A	-5.10673	#N/A	-2.74835	-4.31602
A0A0C4WSL2	Achr_18320	Type I fatty acid synthase ArsD	Control	53.1133	Control	11.5144	PM	#N/A	FPb	PM	#N/A	FPb
A0A0C4WSL5	Achr_e950	Sucrose isomerase	13.4945	#N/A	#N/A	2.74588	12.5945	-30.781	-4.91446	#N/A	#N/A	6.26334
A0A0C4WSL6	Achr_18370	Glycosyl transferase, group 1	#N/A	PM	#N/A	#N/A	PM	#N/A	#N/A	PM	#N/A	#N/A
A0A0C4WSL7	Achr_31810	Malonate decarboxylase acyl carrier protein (Malonate decarboxylase subunit delta)	#N/A	#N/A	#N/A	FPb	#N/A	#N/A	FPb	#N/A	FPb	FPb
A0A0C4WSL9	Achr_e1000	Glucokinase (EC 2.7.1.2) (Glucose kinase)	2.98804	#N/A	3.36817	-3.20495	3.05104	#N/A	-9.57651	3.43918	-3.13877	-10.7948
A0A0C4WSM2	Achr_18420	Glyoxalase/Bleomycin resistance protein/Dihydroxybiphenyl dioxygenase	#N/A	#N/A	#N/A	12.496	#N/A	#N/A	15.9395	-2.46007	7.46668	18.3686
A0A0C4WSM4	Achr_31860	Uncharacterized protein	#N/A	#N/A	#N/A	#N/A	#N/A	#N/A	6.00501	#N/A	2.77701	4.04227
A0A0C4WSM6	Achr_18470	Arsenate reductase (Nitrogenase-associated protein) (Modular protein)	#N/A	-2.87375	#N/A	#N/A	#N/A	#N/A	#N/A	#N/A	2.40827	#N/A
A0A0C4WSM9	Achr_31910	Glycosyl transferase, group 1 family protein	#N/A	#N/A	#N/A	#N/A	PM	FP	#N/A	3.91488	PM	FP
A0A0C4WSN0	Achr_18520	Lipoprotein	#N/A	-4.89474	#N/A	#N/A	#N/A	#N/A	#N/A	#N/A	#N/A	#N/A
A0A0C4WSP0	Achr_32010	Phage recombinase	2.64848	#N/A	2.40022	Control	#N/A	#N/A	BNF	#N/A	#N/A	FP
A0A0C4WSP5	Achr_18720	3-oxoacyl-[acyl-carrier-protein] synthase 1	2.21151	#N/A	2.18621	-3.16755	#N/A	#N/A	-7.00507	#N/A	-4.79656	-6.92493
A0A0C4WSQ0	Achr_f380	Uncharacterized protein	BNF	#N/A	#N/A	#N/A	BNF	BNF	BNF	#N/A	#N/A	#N/A
A0A0C4WSQ8	Achr_e630	HU family DNA-binding protein	-7.37614	#N/A	-2.79549	#N/A	-5.05823	#N/A	5.78239	#N/A	#N/A	#N/A
A0A0C4WSR0	Achr_f480	Cyclase family protein	BNF	#N/A	#N/A	FPb	BNF	BNF	#N/A	#N/A	FPb	FPb
A0A0C4WSR6	Achr_18920	Uncharacterized protein	#N/A	#N/A	#N/A	#N/A	#N/A	FP	#N/A	#N/A	#N/A	FP
A0A0C4WSS4	Achr_19020	Fe/S biogenesis protein NfuA	-4.0125	#N/A	-4.05247	-4.46224	#N/A	#N/A	#N/A	#N/A	#N/A	#N/A
A0A0C4WSS7	Achr_e880	Type IV conjugative transfer system protein TraI	#N/A	#N/A	#N/A	#N/A	#N/A	BNF	BNF	#N/A	#N/A	#N/A
A0A0C4WSS8	Achr_19070	DinB/YfiT-like putative metalloenzyme	#N/A	#N/A	#N/A	#N/A	-3.53914	#N/A	2.02445	#N/A	#N/A	#N/A
A0A0C4WST5	Achr_f810	Uncharacterized protein	#N/A	Control	Control	3.06644	#N/A	#N/A	#N/A	#N/A	FPb	FPb
A0A0C4WSU2	Achr_f910	OprD family outer membrane porin	#N/A	2.91811	#N/A	#N/A	-4.20285	#N/A	#N/A	-2.84988	#N/A	#N/A
A0A0C4WSU7	Achr_f960	Outer membrane protein romA	#N/A	#N/A	#N/A	Control	#N/A	#N/A	BNF	#N/A	PM	FP
A0A0C4WSU9	Achr_19270	NADH-quinone oxidoreductase subunit I (EC 7.1.1.-) (NADH dehydrogenase I subunit I) (NDH-1 subunit I)	2.25678	#N/A	#N/A	-4.31562	2.58351	#N/A	-9.7394	2.01633	-3.76983	-7.60123
A0A0C4WSV1	Achr_32370	2,4-dihydroxyhept-2-ene-1,7-dioic acid aldolase, HpcH/HpaI family	4.78173	#N/A	#N/A	Control	#N/A	#N/A	BNF	#N/A	#N/A	#N/A
A0A0C4WSV5	Achr_19320	NADH-quinone oxidoreductase subunit C/D (EC 7.1.1.-) (NADH dehydrogenase I subunit C/D) (NDH-1 subunit C/D)	#N/A	#N/A	#N/A	-3.71372	#N/A	#N/A	-5.7173	#N/A	-4.87905	-5.12635
A0A0C4WSV6	Achr_f210	Malate dehydrogenase (EC 1.1.1.37)	Control	#N/A	Control	77.9395	PM	#N/A	FPb	PM	37.8529	FPb
A0A0C4WSV9	Achr_32470	Thiamine-phosphate synthase (TP synthase) (TPS) (EC 2.5.1.3) (Thiamine-phosphate pyrophosphorylase) (TMP pyrophosphorylase) (TMP-PPase)	#N/A	#N/A	#N/A	3.92947	#N/A	#N/A	3.52511	#N/A	#N/A	4.31173
A0A0C4WSW7	Achr_19420	tRNA-specific 2-thiouridylase MnmA (EC 2.8.1.13)	2.24612	#N/A	2.40866	#N/A	#N/A	#N/A	-2.62185	#N/A	#N/A	-2.81158
A0A0C4WSX0	Achr_32620	Leucine--tRNA ligase (EC 6.1.1.4) (Leucyl-tRNA synthetase) (LeuRS)	7.49537	#N/A	#N/A	#N/A	#N/A	#N/A	-17.3516	#N/A	#N/A	-3.27849
A0A0C4WSX4	Achr_f1210	Uncharacterized protein	#N/A	#N/A	#N/A	#N/A	#N/A	#N/A	2.3987	#N/A	#N/A	#N/A
A0A0C4WSX5	Achr_19470	ATP-dependent Clp protease ATP-binding subunit ClpA	#N/A	#N/A	#N/A	-4.2228	#N/A	#N/A	-4.60074	#N/A	-4.83774	-3.85697
A0A0C4WSX7	Achr_f460	Uncharacterized protein	#N/A	#N/A	#N/A	-2.16497	#N/A	#N/A	-4.02759	#N/A	-3.5149	-3.20432
A0A0C4WSY1	Achr_19520	Cell division protein FtsK	#N/A	#N/A	#N/A	FPb	#N/A	#N/A	FPb	#N/A	FPb	FPb
A0A0C4WSY6	Achr_f560	Amidohydrolase family	#N/A	2.90036	2.63463	-4.52589	#N/A	#N/A	-7.95595	#N/A	-13.1267	-11.924
A0A0C4WSY8	Achr_32880	Efflux system component, RND family	#N/A	#N/A	#N/A	-2.44963	-2.1176	#N/A	#N/A	#N/A	-3.37659	-2.51984
A0A0C4WSZ5	Achr_f680	Magnesium chelatase, subunit ChlI	#N/A	#N/A	2.11682	Control	#N/A	#N/A	BNF	#N/A	PM	FP
A0A0C4WSZ8	Achr_32980	D-Alanyl-D-Alanine carboxypeptidase	#N/A	#N/A	#N/A	-4.29651	-2.0432	#N/A	-2.36947	#N/A	-4.84132	-3.36304
A0A0C4WT00	Achr_f730	Precorrin-8X methylmutase CbiC/CobH	2.48733	#N/A	#N/A	#N/A	2.21955	#N/A	#N/A	#N/A	#N/A	#N/A
A0A0C4WT06	Achr_33080	Sucrose isomerase	2.44941	#N/A	-4.1915	-3.27884	4.8852	-10.2667	-8.03121	#N/A	#N/A	#N/A
A0A0C4WT08	Achr_f840	ThiJ/PfpI family protein	#N/A	#N/A	#N/A	#N/A	#N/A	#N/A	FPb	#N/A	FPb	FPb
A0A0C4WT14	Achr_f890	Transposase, IS4 family	#N/A	#N/A	#N/A	#N/A	BNF	BNF	BNF	#N/A	#N/A	#N/A
A0A0C4WT17	Achr_33230	Aldehyde dehydrogenase (NAD+)	#N/A	#N/A	3.69669	-4.22426	#N/A	#N/A	-8.04207	2.36209	-6.61099	-15.6158
A0A0C4WT24	Achr_19920	CBS domain pair-containing protein	Control	#N/A	Control	313.445	PM	#N/A	FPb	PM	560.013	FPb
A0A0C4WT26	Achr_f1720	D-isomer specific 2-hydroxyacid dehydrogenase	BNF	#N/A	FP	#N/A	#N/A	#N/A	BNF	#N/A	#N/A	FP
A0A0C4WT30	Achr_19970	Malto-oligosyltrehalose trehalohydrolase (MTHase) (EC 3.2.1.141) (4-alpha-D-((1->4)-alpha-D-glucano)trehalose trehalohydrolase) (Maltooligosyl trehalose trehalohydrolase)	-6.19613	#N/A	#N/A	#N/A	-15.3891	4.75386	14.834	-3.23717	#N/A	3.12041
A0A0C4WT34	Achr_3100	Transposase IS4 family (Transposase, IS4 family)	#N/A	#N/A	#N/A	#N/A	BNF	BNF	BNF	#N/A	#N/A	#N/A
A0A0C4WT38	Achr_20080	DNA-binding response regulator GacA	2.99378	#N/A	2.80409	#N/A	#N/A	#N/A	-3.63805	#N/A	-2.83085	-3.40755
A0A0C4WT43	Achr_33600	Adenylosuccinate synthetase (AMPSase) (AdSS) (EC 6.3.4.4) (IMP--aspartate ligase)	#N/A	#N/A	#N/A	#N/A	#N/A	#N/A	-2.9624	#N/A	#N/A	-2.94418
A0A0C4WT45	Achr_f1190	Zinc-containing alcohol dehydrogenase superfamily protein	#N/A	#N/A	#N/A	FPb	#N/A	#N/A	FPb	#N/A	#N/A	#N/A
A0A0C4WT46	Achr_33650	GTPase HflX (GTP-binding protein HflX)	#N/A	#N/A	#N/A	Control	#N/A	#N/A	BNF	#N/A	PM	FP
A0A0C4WT51	Achr_33700	ATPase, with role in cell wall biosynthesis	#N/A	#N/A	#N/A	FPb	#N/A	#N/A	FPb	#N/A	FPb	FPb
A0A0C4WT52	Achr_33750	Sulfurtransferase	#N/A	#N/A	#N/A	2.02268	#N/A	#N/A	#N/A	#N/A	#N/A	#N/A
A0A0C4WT57	Achr_33800	HAMP domain-containing protein	#N/A	#N/A	#N/A	-3.21232	#N/A	#N/A	-4.77958	#N/A	-3.18204	-4.834
A0A0C4WT63	Achr_33900	Amino acid ABC transporter, perplasmic binding protein	#N/A	-3.81187	-23.8983	22.5559	3.84034	-24.0767	22.3887	-6.26943	85.9802	539.047
A0A0C4WT68	Achr_620	Transposase IS4 family (Transposase, IS4 family)	#N/A	#N/A	#N/A	#N/A	BNF	BNF	BNF	#N/A	#N/A	#N/A
A0A0C4WT90	Achr_34250	D-isomer specific 2-hydroxyacid dehydrogenase, NAD binding domain	#N/A	2.24466	#N/A	#N/A	#N/A	#N/A	-2.60112	-2.16275	-3.88433	#N/A
A0A0C4WT92	Achr_20570	HDOD domain-containing protein	5.15665	#N/A	2.73707	#N/A	4.67478	#N/A	#N/A	2.48131	#N/A	#N/A
A0A0C4WT95	Achr_34300	Biotin carboxyl carrier protein of acetyl-CoA carboxylase	#N/A	#N/A	-2.31808	#N/A	#N/A	#N/A	#N/A	#N/A	#N/A	#N/A
A0A0C4WT97	Achr_20620	Acyl-CoA synthetase (AMP-forming)/AMP-acid ligase II	#N/A	#N/A	#N/A	#N/A	#N/A	FP	#N/A	#N/A	#N/A	FP
A0A0C4WT99	Achr_34350	DNA-binding protein Fis	#N/A	-3.23998	Control	#N/A	#N/A	#N/A	#N/A	PM	#N/A	#N/A
A0A0C4WTA2	Achr_34400	Uncharacterized protein	Control	#N/A	#N/A	#N/A	PM	#N/A	FPb	#N/A	#N/A	#N/A
A0A0C4WTA3	Achr_f2420	Oxidoreductase, aldo/keto reductase family	#N/A	#N/A	#N/A	#N/A	#N/A	BNF	#N/A	#N/A	#N/A	FPb
A0A0C4WTA4	Achr_f10	Toxin-antitoxin system antitoxin component	#N/A	#N/A	#N/A	#N/A	#N/A	#N/A	#N/A	#N/A	#N/A	2.23762
A0A0C4WTA6	Achr_34450	GTP cyclohydrolase-2 (EC 3.5.4.25) (GTP cyclohydrolase II)	#N/A	#N/A	#N/A	-4.21724	#N/A	#N/A	-5.23492	#N/A	-3.24136	-5.31843
A0A0C4WTA8	Achr_34500	Transcription antitermination protein NusB (Antitermination factor NusB)	#N/A	#N/A	-2.20677	#N/A	#N/A	#N/A	#N/A	#N/A	#N/A	#N/A
A0A0C4WTB5	Achr_34610	Uncharacterized protein	#N/A	#N/A	#N/A	#N/A	#N/A	#N/A	FPb	#N/A	FPb	FPb
A0A0C4WTB8	Achr_f2570	ThiJ/PfpI family protein	BNF	#N/A	FP	#N/A	BNF	#N/A	BNF	FP	#N/A	FP
A0A0C4WTC5	Achr_34710	OmpW family outer membrane porin	#N/A	#N/A	-2.53919	2.50741	#N/A	#N/A	3.68373	#N/A	3.79185	6.36679
A0A0C4WTD1	Achr_34810	DNA-directed RNA polymerase subunit alpha (RNAP subunit alpha) (EC 2.7.7.6) (RNA polymerase subunit alpha) (Transcriptase subunit alpha)	#N/A	#N/A	#N/A	-2.77041	#N/A	#N/A	-2.36264	#N/A	-3.07112	-2.89501
A0A0C4WTD5	Achr_34870	Protein translocase subunit SecY	#N/A	#N/A	Control	Control	#N/A	BNF	BNF	PM	PM	#N/A
A0A0C4WTD9	Achr_34920	50S ribosomal protein L6	-2.47695	#N/A	-3.01022	-2.55673	#N/A	#N/A	#N/A	#N/A	#N/A	#N/A
A0A0C4WTE1	Achr_34970	50S ribosomal protein L14	#N/A	#N/A	-2.81103	-4.23589	#N/A	#N/A	#N/A	#N/A	#N/A	#N/A
A0A0C4WTE5	Achr_35020	50S ribosomal protein L22	-3.41488	#N/A	-3.47617	-3.50748	#N/A	#N/A	#N/A	#N/A	#N/A	#N/A
A0A0C4WTE6	Achr_f2300	Fic (Filamentation induced by cAMP) protein	BNF	PM	FP	#N/A	#N/A	#N/A	BNF	#N/A	PM	FP
A0A0C4WTF0	Achr_35070	50S ribosomal protein L3	#N/A	#N/A	#N/A	-3.4066	#N/A	#N/A	-2.77214	#N/A	-2.84988	-2.55148
A0A0C4WTF3	Achr_35120	30S ribosomal protein S12	-3.60942	-3.41598	-4.23541	-9.03923	#N/A	#N/A	-2.50435	#N/A	-2.64616	-2.13421
A0A0C4WTF4	Achr_21070	Molecular chaperone (Small heat shock protein)	-41.0972	#N/A	-17.533	260.963	-100.478	#N/A	10724.8	-42.8661	106.738	4575.46
A0A0C4WTF6	Achr_35200	50S ribosomal protein L1	-2.38783	#N/A	-2.34242	-2.52101	#N/A	#N/A	#N/A	#N/A	#N/A	#N/A
A0A0C4WTF9	Achr_f2450	Outer membrane protein romA	#N/A	#N/A	#N/A	Control	#N/A	#N/A	BNF	#N/A	PM	FP
A0A0C4WTG1	Achr_21170	Tellurium resistance protein TerZ	#N/A	#N/A	#N/A	#N/A	2.79142	#N/A	#N/A	#N/A	#N/A	#N/A
A0A0C4WTG5	Achr_21220	Uncharacterized protein	#N/A	#N/A	-3.98409	Control	#N/A	#N/A	BNF	#N/A	#N/A	FP
A0A0C4WTG7	Achr_35390	Oxidoreductase, NAD-binding Rossmann fold, GFO IDH MocA family	#N/A	#N/A	#N/A	Control	#N/A	#N/A	BNF	#N/A	PM	FP
A0A0C4WTH4	Achr_21330	3-ketoacyl-CoA thiolase/ Acetyl-CoA acetyltransferase	#N/A	PM	#N/A	FPb	PM	#N/A	FPb	PM	#N/A	FPb
A0A0C4WTH5	Achr_35490	3'(2'),5'-bisphosphate nucleotidase CysQ (EC 3.1.3.7) (3'(2'),5-bisphosphonucleoside 3'(2')-phosphohydrolase) (3'-phosphoadenosine 5'-phosphate phosphatase) (PAP phosphatase)	#N/A	Control	#N/A	Control	BNF	#N/A	BNF	FP	#N/A	FP
A0A0C4WTH8	Achr_21380	Oxidoreductase iron sulfur binding subunit	5.63598	#N/A	#N/A	336.136	#N/A	#N/A	59.641	#N/A	290.558	288.988
A0A0C4WTH9	Achr_35540	Transcriptional regulator TetR/AcrR family	#N/A	#N/A	#N/A	#N/A	#N/A	#N/A	#N/A	2.40975	PM	FP
A0A0C4WTI2	Achr_35590	3-oxoacyl-[acyl-carrier-protein] synthase 2 (EC 2.3.1.179)	#N/A	#N/A	#N/A	Control	#N/A	#N/A	BNF	#N/A	PM	FP
A0A0C4WTI6	Achr_21480	Urocanate hydratase (Urocanase) (EC 4.2.1.49) (Imidazolonepropionate hydrolase)	#N/A	#N/A	#N/A	FPb	#N/A	#N/A	FPb	#N/A	#N/A	FPb
A0A0C4WTI7	Achr_35640	NAD-dependent epimerase/dehydratase	BNF	#N/A	#N/A	#N/A	BNF	BNF	#N/A	#N/A	#N/A	#N/A
A0A0C4WTJ7	Achr_21630	Alkyl hydroperoxide reductase subunit F	5.32003	#N/A	5.14344	-45.7849	5.96808	#N/A	-243.577	5.76998	-40.8133	-235.492
A0A0C4WTJ8	Achr_35840	Two-component system response regulator OmpR	#N/A	#N/A	#N/A	2.46252	#N/A	#N/A	#N/A	#N/A	#N/A	#N/A
A0A0C4WTK3	Achr_35950	Dextransucrase	16.6333	#N/A	Control	20.196	#N/A	BNF	#N/A	#N/A	#N/A	FPb
A0A0C4WTK5	Achr_36000	Competence lipoprotein ComL	#N/A	#N/A	Control	Control	#N/A	BNF	BNF	PM	PM	#N/A
A0A0C4WTL0	Achr_36100	General secretion pathway protein M	#N/A	PM	#N/A	#N/A	#N/A	#N/A	#N/A	PM	#N/A	#N/A
A0A0C4WTL4	Achr_36200	Acetylornithine deacetylase (EC 3.5.1.16)	#N/A	#N/A	2.24877	#N/A	#N/A	#N/A	#N/A	#N/A	#N/A	#N/A
A0A0C4WTL5	Achr_21830	2-ketogluconate epimerase	#N/A	#N/A	#N/A	#N/A	#N/A	#N/A	11.9826	#N/A	#N/A	#N/A
A0A0C4WTM4	Achr_36470	1-(5-phosphoribosyl)-5-[(5-phosphoribosylamino)methylideneamino] imidazole-4-carboxamide isomerase (EC 5.3.1.16) (Phosphoribosylformimino-5-aminoimidazole carboxamide ribotide isomerase)	2.02881	#N/A	#N/A	#N/A	#N/A	#N/A	#N/A	#N/A	#N/A	#N/A
A0A0C4WTM6	Achr_22080	Plasmid stabilization system	Control	#N/A	Control	#N/A	#N/A	#N/A	FPb	#N/A	#N/A	FPb
A0A0C4WTM8	Achr_36520	AsmA family protein	-2.57332	#N/A	-3.46543	#N/A	#N/A	#N/A	4.78405	#N/A	2.49984	6.44256
A0A0C4WTN1	Achr_22230	Cell wall hydrolase SleB	#N/A	Control	Control	2.96083	#N/A	#N/A	#N/A	#N/A	FPb	FPb
A0A0C4WTN3	Achr_22280	NAD-dependent aldehyde dehydrogenase	2.33782	#N/A	3.17238	-4.96273	#N/A	#N/A	-11.602	2.10181	-7.49052	-15.7437
A0A0C4WTN5	Achr_22330	Glucose-6-phosphate 1-dehydrogenase (G6PD) (EC 1.1.1.49)	#N/A	#N/A	2.9281	-13.7596	#N/A	#N/A	-22.798	2.44754	-16.4612	-40.2895
A0A0C4WTP4	Achr_22480	Sulfite reductase [NADPH] hemoprotein beta-component	#N/A	#N/A	2.19938	-5.3231	#N/A	#N/A	-9.67235	#N/A	-7.42711	-11.7075
A0A0C4WTQ1	Achr_36790	Exopolyphosphatase	#N/A	#N/A	#N/A	Control	#N/A	#N/A	BNF	#N/A	PM	FP
A0A0C4WTQ6	Achr_36840	Lead uptake protein	BNF	#N/A	#N/A	#N/A	BNF	BNF	BNF	#N/A	#N/A	#N/A
A0A0C4WTQ7	Achr_22810	50S ribosomal protein L3 glutamine methyltransferase (L3 MTase) (EC 2.1.1.298) (N5-glutamine methyltransferase PrmB)	BNF	PM	FP	#N/A	#N/A	#N/A	#N/A	#N/A	#N/A	#N/A
A0A0C4WTR1	Achr_36890	Alginate regulatory protein AlgP	-2.15258	#N/A	#N/A	-4.3876	#N/A	#N/A	-2.0383	#N/A	-2.83438	-2.70964
A0A0C4WTR3	Achr_22910	PHB synthase	-3.02542	#N/A	#N/A	-6.01619	-4.3295	3.4516	#N/A	#N/A	-8.60942	-6.86368
A0A0C4WTR5	Achr_22960	ATP-dependent Clp protease proteolytic subunit (EC 3.4.21.92) (Endopeptidase Clp)	#N/A	#N/A	#N/A	#N/A	#N/A	#N/A	-3.24991	#N/A	-2.77009	-3.15236
A0A0C4WTR6	Achr_36940	Uroporphyrinogen-III synthase	2.19735	#N/A	2.1612	#N/A	#N/A	#N/A	#N/A	#N/A	#N/A	#N/A
A0A0C4WTR8	Achr_23040	Peptidyl-prolyl cis-trans isomerase (PPIase) (EC 5.2.1.8)	#N/A	#N/A	#N/A	2.32898	#N/A	#N/A	3.33003	#N/A	3.53375	3.86803
A0A0C4WTS2	Achr_23090	Aconitate hydratase B (EC 4.2.1.3) (EC 4.2.1.99) (2-methylisocitrate dehydratase)	6.26219	#N/A	2.86877	#N/A	3.01551	#N/A	-8.89853	#N/A	-2.95092	-4.07651
A0A0C4WTS4	Achr_37040	Diaminopimelate epimerase (DAP epimerase) (EC 5.1.1.7) (PLP-independent amino acid racemase)	#N/A	#N/A	#N/A	Control	#N/A	#N/A	BNF	#N/A	PM	FP
A0A0C4WTS9	Achr_37090	Uncharacterized protein	-3.62739	#N/A	#N/A	#N/A	#N/A	#N/A	#N/A	#N/A	#N/A	#N/A
A0A0C4WTT3	Achr_23290	Putative phosphoenolpyruvate synthase regulatory protein (PEP synthase regulatory protein) (PSRP) (EC 2.7.11.33) (EC 2.7.4.28) (Pyruvate, water dikinase regulatory protein)	2.21182	#N/A	#N/A	#N/A	#N/A	#N/A	#N/A	#N/A	#N/A	#N/A
A0A0C4WTT7	Achr_37190	SPFH domain-containing protein/band 7 family protein	BNF	#N/A	#N/A	#N/A	BNF	BNF	BNF	#N/A	#N/A	#N/A
A0A0C4WTT9	Achr_23390	Phosphoadenosine phosphosulfate reductase (EC 1.8.4.8) (3'-phosphoadenylylsulfate reductase) (PAPS reductase, thioredoxin dependent) (PAPS sulfotransferase) (PAdoPS reductase)	2.88739	#N/A	2.30495	#N/A	2.17483	#N/A	-4.55873	#N/A	-2.09614	-3.63915
A0A0C4WTU1	Achr_23450	Major outer membrane lipoprotein I	#N/A	#N/A	-2.56934	4.77555	#N/A	#N/A	6.80282	#N/A	6.69724	12.27
A0A0C4WTU7	Achr_37300	Cytochrome c5 protein	#N/A	#N/A	-4.4675	3.04808	#N/A	-2.87953	4.72899	-2.43322	5.5964	13.6173
A0A0C4WTV4	Achr_37400	50S ribosomal protein L33	-4.42763	-3.34251	-3.96439	-2.35039	#N/A	#N/A	#N/A	#N/A	#N/A	#N/A
A0A0C4WTV5	Achr_23700	Multidrug resistance efflux pump	#N/A	#N/A	#N/A	Control	#N/A	#N/A	BNF	#N/A	PM	FP
A0A0C4WTV9	Achr_23800	Ferritin, Dps family protein	-3.32726	3.60633	#N/A	12.7592	-11.9992	2.37287	42.4532	-5.05683	3.538	17.8911
A0A0C4WTW3	Achr_23900	Ferritin/ribonucleotide reductase-like protein	#N/A	PM	#N/A	FPb	PM	#N/A	FPb	#N/A	36.7363	#N/A
A0A0C4WTW5	Achr_23950	Glutathione S-transferase protein	#N/A	2.48085	#N/A	#N/A	-2.1671	#N/A	#N/A	#N/A	-2.88006	#N/A
A0A0C4WTW7	Achr_24000	Gluconokinase (EC 2.7.1.12)	#N/A	#N/A	#N/A	2.3145	#N/A	#N/A	#N/A	#N/A	#N/A	2.13608
A0A0C4WTX0	Achr_24050	Adenine deaminase (ADE) (EC 3.5.4.2) (Adenine aminohydrolase) (AAH)	#N/A	#N/A	#N/A	2.03209	#N/A	#N/A	#N/A	#N/A	#N/A	#N/A
A0A0C4WTX9	Achr_37670	Uncharacterized protein	#N/A	#N/A	#N/A	FPb	#N/A	#N/A	FPb	#N/A	FPb	FPb
A0A0C4WTZ6	Achr_38030	TRAP dicarboxylate transporter-periplasmic solute receptor subunit DctP	#N/A	#N/A	Control	2.38893	#N/A	BNF	2.91077	#N/A	#N/A	FPb
A0A0C4WTZ8	Achr_38080	L-fucose: permease	BNF	#N/A	#N/A	#N/A	BNF	BNF	BNF	#N/A	#N/A	#N/A
A0A0C4WTZ9	Achr_24460	Tetratricopeptide repeat (TPR) protein	#N/A	#N/A	#N/A	FPb	#N/A	#N/A	#N/A	#N/A	FPb	FPb
A0A0C4WU04	Achr_38230	Flavin-containing mono amine oxidase	#N/A	#N/A	-2.53948	#N/A	#N/A	-2.00314	#N/A	#N/A	#N/A	#N/A
A0A0C4WU06	Achr_24570	Integration host factor subunit alpha (IHF-alpha)	-5.05519	-2.26923	-3.61476	#N/A	-2.22772	#N/A	5.07075	#N/A	2.27621	3.62589
A0A0C4WU07	Achr_38280	CheA signal transduction histidine kinase	60.966	#N/A	7.56112	#N/A	#N/A	-8.06309	#N/A	#N/A	#N/A	#N/A
A0A0C4WU08	Achr_38330	Pilus response regulator PilG	5.14927	#N/A	#N/A	#N/A	14.7936	-6.93102	#N/A	#N/A	#N/A	#N/A
A0A0C4WU10	Achr_24620	Translation initiation factor IF-3	#N/A	#N/A	#N/A	-3.44475	#N/A	#N/A	-2.01163	#N/A	-2.25412	-2.04755
A0A0C4WU13	Achr_38430	Twitching motility protein PilT	BNF	#N/A	#N/A	#N/A	#N/A	BNF	BNF	#N/A	#N/A	#N/A
A0A0C4WU17	Achr_38540	Thiazole synthase (EC 2.8.1.10)	#N/A	#N/A	#N/A	2.72697	#N/A	#N/A	#N/A	#N/A	#N/A	#N/A
A0A0C4WU20	Achr_38590	Coenzyme A biosynthesis bifunctional protein CoaBC (EC 4.1.1.36) (EC 6.3.2.5) (DNA/pantothenate metabolism flavoprotein)	#N/A	#N/A	#N/A	-7.05526	#N/A	#N/A	-6.79968	#N/A	-7.90555	-9.02775
A0A0C4WU23	Achr_38640	Orotate phosphoribosyltransferase (OPRT) (OPRTase) (EC 2.4.2.10)	#N/A	#N/A	#N/A	-2.13177	#N/A	#N/A	-2.82977	#N/A	-2.1541	-2.07146
A0A0C4WU24	Achr_38690	Guanylate kinase (EC 2.7.4.8) (GMP kinase)	#N/A	#N/A	#N/A	-2.4799	#N/A	#N/A	-4.95488	#N/A	-4.52908	-4.17878
A0A0C4WU29	Achr_38790	Uncharacterized protein	-2.79078	Control	Control	3.74812	BNF	BNF	10.4602	#N/A	FPb	FPb
A0A0C4WU35	Achr_24940	Cbb3-type cytochrome c oxidase subunit CcoQ2	Control	#N/A	Control	2.75445	#N/A	#N/A	FPb	#N/A	#N/A	FPb
A0A0C4WU44	Achr_25040	Cytochrome bd ubiquinol oxidase, subunit II	13.3457	#N/A	4.26014	16.7772	12.1964	-3.13269	#N/A	3.89327	15.3325	3.93819
A0A0C4WU47	Achr_25090	DNA polymerase III subunit gamma/tau (EC 2.7.7.7)	#N/A	#N/A	#N/A	#N/A	#N/A	#N/A	BNF	#N/A	PM	FP
A0A0C4WU56	Achr_39340	Nitrogen fixation-related protein, gamma subunit	11.2498	#N/A	9.75607	#N/A	12.4652	#N/A	-5.23673	10.81	#N/A	-4.54139
A0A0C4WU59	Achr_39390	Ion-translocating oxidoreductase complex subunit C (EC 7.-.-.-) (Rnf electron transport complex subunit C)	21.5378	#N/A	32.4737	-5.56571	125.189	#N/A	-119.873	188.754	#N/A	-180.739
A0A0C4WU61	Achr_39440	Nitrogenase cofactor biosynthesis protein	#N/A	#N/A	#N/A	#N/A	BNF	#N/A	-7.65835	FP	FPb	-7.87438
A0A0C4WU64	Achr_39490	Glutaredoxin	2.81214	#N/A	3.60959	3.42412	6.81887	#N/A	#N/A	8.75253	8.30281	#N/A
A0A0C4WU66	Achr_25360	Cytochrome c-type biogenesis protein	#N/A	#N/A	#N/A	2.00176	#N/A	#N/A	3.1685	#N/A	#N/A	2.23282
A0A0C4WU67	Achr_39540	Thioredoxin peroxidase (AhpC, Alkyl hydroperoxide reductase)	#N/A	#N/A	-8.3008	138.058	#N/A	#N/A	#N/A	-18.5878	61.653	1145.99
A0A0C4WU75	Achr_39690	Isochorismatase hydrolase	BNF	PM	FP	FPb	-2.21297	#N/A	#N/A	#N/A	#N/A	#N/A
A0A0C4WU81	Achr_39840	(Trans)glycosidase	13.4945	#N/A	#N/A	2.74588	12.5945	-30.781	-4.91446	#N/A	#N/A	6.26334
A0A0C4WU93	Achr_40100	RecBCD enzyme subunit RecB (EC 3.1.11.5) (Exonuclease V subunit RecB) (ExoV subunit RecB) (Helicase/nuclease RecBCD subunit RecB)	Control	#N/A	#N/A	#N/A	PM	#N/A	FPb	#N/A	#N/A	#N/A
A0A0C4WU99	Achr_40200	Sucrose operon repressor protein	#N/A	#N/A	#N/A	Control	#N/A	#N/A	BNF	#N/A	#N/A	FP
A0A0C4WUA1	Achr_40250	Poly(3-hydroxybutyrate) depolymerase	#N/A	#N/A	#N/A	13.3176	#N/A	#N/A	#N/A	-7.06179	#N/A	5.97415
A0A0C4WUA7	Achr_25900	Glucose-6-phosphate isomerase (GPI) (EC 5.3.1.9) (Phosphoglucose isomerase) (PGI) (Phosphohexose isomerase) (PHI)	4.56379	#N/A	3.00396	-14.7247	4.93757	#N/A	-67.2005	3.24999	-13.61	-44.2325
A0A0C4WUA8	Achr_40400	OsmC-like protein	#N/A	#N/A	#N/A	#N/A	BNF	#N/A	BNF	#N/A	#N/A	#N/A
A0A0C4WUB0	Achr_40450	Bifunctional protein GlmU [Includes: Glucosamine-1-phosphate N-acetyltransferase (EC 2.3.1.157), UDP-N-acetylglucosamine pyrophosphorylase (EC 2.7.7.23) (N-acetylglucosamine-1-phosphate uridyltransferase)]	#N/A	#N/A	#N/A	-4.02615	#N/A	#N/A	-4.71906	#N/A	-5.46504	-6.16087
A0A0C4WUB4	Achr_26000	Succinyl-CoA:3-ketoacid-coenzyme A transferase subunit B	2.76676	7.39508	3.00223	6.70669	-2.67283	#N/A	2.42402	-2.4632	#N/A	2.2339
A0A0C4WUB5	Achr_40550	Uncharacterized protein	#N/A	#N/A	#N/A	-2.28232	#N/A	#N/A	-2.76063	#N/A	#N/A	#N/A
A0A0C4WUC0	Achr_40650	ATP synthase gamma chain (ATP synthase F1 sector gamma subunit) (F-ATPase gamma subunit)	#N/A	#N/A	#N/A	-4.89848	#N/A	#N/A	-7.00103	#N/A	-5.23298	-6.54155
A0A0C4WUC2	Achr_40700	ATP synthase subunit a (ATP synthase F0 sector subunit a) (F-ATPase subunit 6)	#N/A	#N/A	#N/A	#N/A	#N/A	#N/A	BNF	#N/A	#N/A	FP
A0A0C4WUC5	Achr_40750	tRNA uridine 5-carboxymethylaminomethyl modification enzyme MnmG (Glucose-inhibited division protein A)	#N/A	#N/A	#N/A	Control	#N/A	#N/A	BNF	#N/A	PM	FP
A0A0C4WUC7	Achr_40800	50S ribosomal protein L34	-5.61713	-6.34594	-7.44463	-49.385	#N/A	#N/A	-8.79185	#N/A	-7.78214	-6.63364
A0A0C4WUD6	Achr_26260	Dihydroorotate dehydrogenase 2	#N/A	#N/A	#N/A	#N/A	PM	#N/A	#N/A	#N/A	PM	#N/A
A0A0C4WUE1	Achr_c80	KorB transcriptional repressor protein/plasmid partitioning protein	-2.83418	-2.29035	-2.32012	#N/A	#N/A	#N/A	#N/A	#N/A	#N/A	#N/A
A0A0C4WUE3	Achr_26360	Acetyl-CoA hydrolase/transferase family protein	#N/A	#N/A	#N/A	-7.12258	#N/A	#N/A	-4.3251	#N/A	-8.49394	-4.79534
A0A0C4WUE4	Achr_c130	Conjugal transfer protein TraL	#N/A	#N/A	2.012	#N/A	#N/A	#N/A	#N/A	#N/A	#N/A	#N/A
A0A0C4WUF2	Achr_c290	Type I site-specific restriction-modification system, R (Restriction) subunit	#N/A	#N/A	#N/A	Control	#N/A	-3.28775	BNF	#N/A	PM	FP
A0A0C4WUF3	Achr_c340	Addiction module toxin, RelE/StbE family	Control	#N/A	Control	#N/A	#N/A	#N/A	#N/A	#N/A	#N/A	#N/A
A0A0C4WUG2	Achr_26660	O-methyltransferase I	#N/A	#N/A	FP	#N/A	#N/A	#N/A	#N/A	#N/A	#N/A	FP
A0A0C4WUH5	Achr_d190	Transcriptional regulator, XRE family	-3.72946	#N/A	#N/A	-7.1281	#N/A	#N/A	#N/A	#N/A	#N/A	-2.67991
A0A0C4WUI5	Achr_26910	Integration host factor subunit beta (IHF-beta)	#N/A	#N/A	#N/A	#N/A	-4.09354	#N/A	#N/A	-2.78971	#N/A	#N/A
A0A0C4WUJ1	Achr_26960	Chorismate mutase	#N/A	#N/A	#N/A	#N/A	#N/A	#N/A	-2.40638	#N/A	-2.13544	-2.45962
A0A0C4WUJ2	Achr_d400	Uncharacterized protein	#N/A	#N/A	#N/A	#N/A	#N/A	#N/A	BNF	#N/A	PM	FP
A0A0C4WUJ6	Achr_d450	KfrA plasmid stable inheritance protein	-5.45773	-3.21139	-3.79377	#N/A	#N/A	#N/A	3.71098	#N/A	2.18359	2.57957
A0A0C4WUJ7	Achr_27010	Ubiquinone biosynthesis O-methyltransferase (2-polyprenyl-6-hydroxyphenol methylase) (EC 2.1.1.222) (3-demethylubiquinone 3-O-methyltransferase) (EC 2.1.1.64)	#N/A	#N/A	#N/A	#N/A	#N/A	#N/A	-2.52567	#N/A	-2.31407	-2.55342
A0A0C4WUK2	Achr_27060	6-phosphogluconolactonase (6PGL) (EC 3.1.1.31)	#N/A	#N/A	2.07834	#N/A	#N/A	#N/A	#N/A	#N/A	#N/A	#N/A
A0A0C4WUM0	Achr_e160	Polyphosphate kinase 2, PA0141 family	#N/A	PM	FP	#N/A	PM	FP	#N/A	3.26904	PM	FP
A0A0C4WUM1	Achr_27340	Glutathione peroxidase	#N/A	#N/A	Control	#N/A	#N/A	BNF	#N/A	PM	#N/A	FPb
A0A0C4WUM3	Achr_27390	ATPase involved in DNA repair	#N/A	#N/A	-2.85284	-2.10225	#N/A	#N/A	#N/A	#N/A	#N/A	#N/A
A0A0C4WUN8	Achr_e320	ParA chromosome partitioning protein	#N/A	#N/A	#N/A	#N/A	#N/A	#N/A	#N/A	#N/A	#N/A	-2.04268
A0A0C4WUP7	Achr_27840	Cysteine desulfurase protein	#N/A	#N/A	#N/A	9.07019	#N/A	#N/A	6.18883	#N/A	11.3067	5.97056
A0A0C4WUP9	Achr_27900	Endolytic murein transglycosylase (EC 4.2.2.-) (Peptidoglycan polymerization terminase)	#N/A	#N/A	#N/A	Control	#N/A	#N/A	BNF	#N/A	PM	FP
A0A0C4WUQ1	Achr_27950	Malonyl CoA-acyl carrier protein transacylase (EC 2.3.1.39)	#N/A	#N/A	#N/A	-2.37863	#N/A	#N/A	-4.05499	#N/A	-3.33873	-3.70721
A0A0C4WUQ4	Achr_28000	Signal peptide peptidase SppA, 36K type	#N/A	#N/A	#N/A	-3.11968	#N/A	#N/A	-2.5433	#N/A	-4.14355	-2.91912
A0A0C4WUQ6	Achr_28050	Low molecular weight phosphotyrosine protein phosphatase	#N/A	#N/A	#N/A	Control	#N/A	#N/A	BNF	#N/A	PM	FP
A0A0C4WUR3	Achr_28200	Na(+)-translocating NADH-quinone reductase subunit F (Na(+)-NQR subunit F) (Na(+)-translocating NQR subunit F) (EC 7.2.1.1) (NQR complex subunit F) (NQR-1 subunit F)	2.14488	#N/A	2.03233	-6.90847	#N/A	#N/A	-14.8179	#N/A	-7.7282	-14.0403
A0A0C4WUR6	Achr_28250	Na(+)-translocating NADH-quinone reductase subunit A (Na(+)-NQR subunit A) (Na(+)-translocating NQR subunit A) (EC 7.2.1.1) (NQR complex subunit A) (NQR-1 subunit A)	#N/A	#N/A	#N/A	-10.9122	#N/A	#N/A	-14.912	#N/A	-12.6787	-18.3512
A0A0C4WUR9	Achr_28300	Beta-hexosaminidase (EC 3.2.1.52) (Beta-N-acetylhexosaminidase) (N-acetyl-beta-glucosaminidase)	#N/A	#N/A	#N/A	-2.78627	#N/A	#N/A	-4.09491	#N/A	-4.06165	-3.9928
A0A0C4WUS2	Achr_28350	Uncharacterized protein	#N/A	#N/A	-3.44427	Control	#N/A	#N/A	BNF	#N/A	#N/A	FP
A0A0C4WUT9	Achr_28770	Ornithine carbamoyltransferase (OTCase) (EC 2.1.3.3)	2.34128	#N/A	2.1156	#N/A	#N/A	#N/A	#N/A	#N/A	#N/A	#N/A
A0A0C4WUU0	Achr_28820	5-methyltetrahydropteroyltriglutamate--homocysteine methyltransferase (EC 2.1.1.14) (Cobalamin-independent methionine synthase) (Methionine synthase, vitamin-B12 independent isozyme)	-975.073	#N/A	-2602.23	-296.547	-496.598	#N/A	#N/A	-1325.3	-151.029	8.77511
A0A0C4WUU5	Achr_28920	Pyridoxine 5'-phosphate synthase (PNP synthase) (EC 2.6.99.2)	#N/A	#N/A	#N/A	7.37717	#N/A	#N/A	8.44014	#N/A	4.39796	7.76077
A0A0C4WUU8	Achr_28970	Elongation factor 4 (EF-4) (EC 3.6.5.n1) (Ribosomal back-translocase LepA)	#N/A	#N/A	#N/A	Control	#N/A	#N/A	BNF	#N/A	PM	FP
A0A0C4WUV0	Achr_29020	RNA polymerase sigma factor	-2.14256	#N/A	#N/A	#N/A	-3.35443	#N/A	#N/A	-2.32109	#N/A	#N/A
A0A0C4WUV5	Achr_29120	Uracil-DNA glycosylase (UDG) (EC 3.2.2.27)	#N/A	#N/A	#N/A	Control	#N/A	#N/A	BNF	#N/A	#N/A	FP
A0A0C4WUV7	Achr_29170	60 kDa chaperonin (GroEL protein) (Protein Cpn60)	-3.152	#N/A	-2.85304	#N/A	#N/A	#N/A	#N/A	#N/A	#N/A	#N/A
A0A0C4WUW0	Achr_29230	Methylated DNA-protein cysteine methyltransferase, C-terminal domain	#N/A	#N/A	#N/A	FPb	#N/A	#N/A	FPb	#N/A	FPb	FPb
A0A0C4WUX3	Achr_29480	Ribosomal RNA small subunit methyltransferase H (EC 2.1.1.199) (16S rRNA m(4)C1402 methyltransferase) (rRNA (cytosine-N(4)-)-methyltransferase RsmH)	#N/A	#N/A	#N/A	#N/A	#N/A	#N/A	-2.23117	#N/A	-2.92607	-2.99405
A0A0C4WUX8	Achr_29590	Ubiquinol--cytochrome c reductase, cytochrome c1	#N/A	#N/A	#N/A	5.28401	#N/A	#N/A	5.48769	#N/A	6.21218	7.15028
A0A0C4WUY1	Achr_29640	50S ribosomal protein L13	-2.60907	#N/A	-2.99239	-2.72697	#N/A	#N/A	#N/A	#N/A	#N/A	#N/A
A0A0C4WUY2	Achr_29690	Uncharacterized protein	-3.27683	#N/A	#N/A	4.54737	-4.03649	#N/A	14.901	-2.41396	3.69157	8.91128
A0A0C4WUY5	Achr_29740	Histidinol-phosphate aminotransferase (EC 2.6.1.9) (Imidazole acetol-phosphate transaminase)	2.29655	#N/A	2.20717	-2.75388	#N/A	#N/A	-6.32442	#N/A	-3.90656	-6.07829
A0A0C4WUZ0	Achr_29840	Arabinose 5-phosphate isomerase (API) (EC 5.3.1.13)	#N/A	#N/A	#N/A	Control	#N/A	#N/A	BNF	#N/A	PM	FP
A0A0C4WUZ3	Achr_29890	RNA polymerase sigma-54 factor	#N/A	#N/A	#N/A	-19.256	#N/A	#N/A	-14.172	#N/A	-15.8265	-11.1366
A0A0C4WUZ4	Achr_f570	Catalase-peroxidase (CP) (EC 1.11.1.21) (Peroxidase/catalase)	#N/A	#N/A	#N/A	Control	#N/A	#N/A	BNF	#N/A	PM	FP
A0A0C4WUZ5	Achr_29940	TldE/PmbA protein, part of proposed TldE/TldD proteolytic complex	#N/A	2.04221	#N/A	#N/A	#N/A	#N/A	#N/A	#N/A	#N/A	#N/A
A0A0C4WUZ8	Achr_29990	Cytoplasmic axial filament protein CafA and Ribonuclease G	#N/A	#N/A	#N/A	Control	#N/A	#N/A	BNF	#N/A	PM	FP
A0A0C4WV00	Achr_30040	Aspartyl/glutamyl-tRNA(Asn/Gln) amidotransferase subunit C (Asp/Glu-ADT subunit C) (EC 6.3.5.-)	-4.28739	#N/A	#N/A	2.21422	-2.13603	#N/A	9.49324	#N/A	4.44433	4.38345
A0A0C4WV05	Achr_f740	Precorrin-3B synthase	BNF	#N/A	FP	#N/A	BNF	#N/A	BNF	FP	#N/A	FP
A0A0C4WV09	Achr_f800	Fic (Filamentation induced by cAMP) protein	BNF	PM	FP	#N/A	#N/A	#N/A	BNF	#N/A	PM	FP
A0A0C4WV13	Achr_30290	Fructose phosphotransferase system IIBC component	#N/A	#N/A	#N/A	Control	#N/A	#N/A	BNF	#N/A	PM	FP
A0A0C4WV15	Achr_f900	Cupin domain protein	#N/A	PM	#N/A	FPb	PM	#N/A	FPb	PM	3.04407	FPb
A0A0C4WV31	Achr_30680	Cold-shock DNA-binding domain-containing protein	-4.23638	#N/A	-3.472	-2.02455	#N/A	#N/A	2.09251	#N/A	#N/A	#N/A
A0A0C4WV38	Achr_30830	Short-chain dehydrogenase/reductase SDR	#N/A	#N/A	2.62964	#N/A	#N/A	#N/A	#N/A	#N/A	#N/A	#N/A
A0A0C4WV43	Achr_30930	ATP-dependent RNA helicase RhlB (EC 3.6.4.13)	#N/A	#N/A	#N/A	Control	#N/A	#N/A	BNF	#N/A	PM	FP
A0A0C4WV53	Achr_31080	Uncharacterized protein	#N/A	#N/A	#N/A	FPb	#N/A	#N/A	#N/A	#N/A	#N/A	#N/A
A0A0C4WV60	Achr_31180	GDP-mannose 6-dehydrogenase (EC 1.1.1.132)	-10.4392	2.80993	#N/A	-3.72154	-29.3333	20.3958	2.80506	#N/A	-10.4573	-7.27106
A0A0C4WV63	Achr_f1560	Divergent AAA domain-containing protein	#N/A	2.277	#N/A	-4.46605	#N/A	#N/A	-5.31045	#N/A	-10.1692	-5.59511
A0A0C4WV64	Achr_31230	Poly(Beta-D-mannuronate) C5 epimerase	-15.5352	#N/A	#N/A	-10.6477	-26.4525	8.21712	#N/A	-3.2192	-18.1303	-5.63195
A0A0C4WV66	Achr_31280	Alginate biosynthesis protein AlgF	-10.9855	-3.20902	-7.35997	2.93406	-3.42333	#N/A	32.2323	-2.29353	9.41547	21.5946
A0A0C4WVA9	Achr_31880	Di-heme cytochrome c peroxidase, CCP MauG family	#N/A	#N/A	2.72244	#N/A	-2.69989	5.25528	2.86831	#N/A	#N/A	#N/A
A0A0C4WVB3	Achr_31930	Selenide, water dikinase (EC 2.7.9.3) (Selenium donor protein) (Selenophosphate synthase)	#N/A	#N/A	#N/A	#N/A	2.42732	#N/A	-2.34651	2.33038	#N/A	-2.2528
A0A0C4WVC1	Achr_f2110	Signal peptide peptidase SppA, 36K type, putative	#N/A	#N/A	#N/A	Control	-2.44944	#N/A	BNF	#N/A	PM	FP
A0A0C4WVC2	Achr_32030	Cytochrome b561 family protein	#N/A	PM	FP	#N/A	PM	FP	#N/A	#N/A	PM	FP
A0A0C4WVC6	Achr_32080	Heavy metal transport/detoxification protein	-4.44012	#N/A	-9.78338	#N/A	#N/A	-2.2034	15.1884	#N/A	#N/A	33.4662
A0A0C4WVC8	Achr_f2160	Non-ribosomal peptide synthase, PvdJ(2)-like protein	#N/A	#N/A	#N/A	#N/A	BNF	BNF	#N/A	#N/A	#N/A	#N/A
A0A0C4WVD1	Achr_32130	DEAD/DEAH box ATP-dependent RNA helicase	3.45296	#N/A	3.65904	-4.99609	2.50782	#N/A	-17.2513	2.65749	-6.87901	-18.2809
A0A0C4WVD9	Achr_f2260	HU family DNA-binding protein	-7.37614	#N/A	-2.79549	#N/A	-5.05823	#N/A	5.78239	#N/A	#N/A	#N/A
A0A0C4WVE4	Achr_f2310	NADP oxidoreductase coenzyme F420-dependent	#N/A	#N/A	#N/A	FPb	#N/A	#N/A	FPb	#N/A	FPb	FPb
A0A0C4WVE8	Achr_f2360	Oxidoreductase, short-chain dehydrogenase/reductase family	#N/A	#N/A	#N/A	5.11925	#N/A	#N/A	4.84456	#N/A	3.472	5.44035
A0A0C4WVF2	Achr_32290	Uncharacterized protein	#N/A	#N/A	#N/A	#N/A	#N/A	#N/A	#N/A	PM	196.886	FPb
A0A0C4WVG1	Achr_32390	Uncharacterized protein	3.40094	Control	Control	Control	BNF	BNF	BNF	#N/A	#N/A	#N/A
A0A0C4WVG5	Achr_32490	Tetratricopeptide TPR-like helical protein	#N/A	Control	Control	4.91435	BNF	BNF	5.2103	#N/A	FPb	FPb
A0A0C4WVI6	Achr_32950	Lipoyl synthase (EC 2.8.1.8) (Lip-syn) (LS) (Lipoate synthase) (Lipoic acid synthase) (Sulfur insertion protein LipA)	#N/A	#N/A	#N/A	-3.73308	#N/A	#N/A	-3.42159	#N/A	-3.55422	-4.50335
A0A0C4WVI8	Achr_33000	Lytic murein transglycosylase B	5.83622	#N/A	#N/A	#N/A	5.02887	#N/A	-2.90388	#N/A	#N/A	#N/A
A0A0C4WVJ5	Achr_33150	ATP-dependent zinc metalloprotease FtsH (EC 3.4.24.-)	BNF	PM	#N/A	#N/A	#N/A	#N/A	BNF	#N/A	PM	#N/A
A0A0C4WVJ8	Achr_33200	UDP-N-acetylmuramate--L-alanyl-gamma-D-glutamyl-meso-2,6-diaminoheptandioate ligase (EC 6.3.2.45) (Murein peptide ligase) (UDP-N-acetylmuramate:L-alanyl-gamma-D-glutamyl-meso-diaminopimelate ligase)	#N/A	#N/A	#N/A	-4.89384	#N/A	#N/A	-8.69508	#N/A	-5.78948	-8.87245
A0A0C4WVK0	Achr_33250	Zinc-containing alcohol dehydrogenase superfamily	#N/A	#N/A	#N/A	FPb	#N/A	#N/A	FPb	#N/A	FPb	FPb
A0A0C4WVK8	Achr_33400	Uncharacterized protein	BNF	#N/A	#N/A	FPb	BNF	BNF	7.96809	#N/A	FPb	FPb
A0A0C4WVN8	Achr_33870	Short-chain dehydrogenase/reductase SDR	#N/A	#N/A	#N/A	#N/A	PM	#N/A	#N/A	PM	#N/A	#N/A
A0A0C4WVQ7	Achr_34220	Translation initiation factor 1 (EIF-1/SUI1)	-2.73815	-2.92398	#N/A	#N/A	#N/A	#N/A	#N/A	#N/A	#N/A	#N/A
A0A0C4WVR0	Achr_34270	Uncharacterized protein	#N/A	#N/A	#N/A	-3.37862	#N/A	#N/A	-2.15427	#N/A	-3.45184	-2.77695
A0A0C4WVR5	Achr_34370	Phosphoribosylamine--glycine ligase (EC 6.3.4.13) (GARS) (Glycinamide ribonucleotide synthetase) (Phosphoribosylglycinamide synthetase)	2.03158	#N/A	2.03421	-2.19482	#N/A	#N/A	-4.45894	#N/A	-3.92629	-4.46471
A0A0C4WVR8	Achr_34420	Rho termination factor, N-terminal domain	Control	#N/A	-4.90085	#N/A	PM	FP	FPb	#N/A	#N/A	2.65897
A0A0C4WVS4	Achr_34520	3,4-dihydroxy-2-butanone 4-phosphate synthase (DHBP synthase) (EC 4.1.99.12)	#N/A	#N/A	#N/A	-4.74508	#N/A	#N/A	-7.25596	#N/A	-5.69265	-6.9323
A0A0C4WVU0	Achr_34830	30S ribosomal protein S11	-2.93963	#N/A	-2.73	-4.34042	#N/A	#N/A	#N/A	#N/A	#N/A	#N/A
A0A0C4WVU2	Achr_34890	50S ribosomal protein L30	-2.18672	#N/A	-2.31225	#N/A	#N/A	#N/A	#N/A	#N/A	#N/A	#N/A
A0A0C4WVU4	Achr_34940	30S ribosomal protein S14	-4.02457	#N/A	-4.21354	-26.1306	#N/A	#N/A	-6.49277	#N/A	-6.69801	-6.20157
A0A0C4WVU6	Achr_34990	50S ribosomal protein L29	-5.09212	-7.1824	-7.94052	-4.08103	#N/A	#N/A	#N/A	#N/A	#N/A	#N/A
A0A0C4WVU8	Achr_35040	50S ribosomal protein L2	-2.90815	#N/A	-3.16082	-16.7238	#N/A	#N/A	-5.75068	#N/A	-5.64536	-5.29097
A0A0C4WVV1	Achr_35150	DNA-directed RNA polymerase subunit beta (RNAP subunit beta) (EC 2.7.7.6) (RNA polymerase subunit beta) (Transcriptase subunit beta)	2.36887	#N/A	#N/A	#N/A	#N/A	#N/A	#N/A	#N/A	#N/A	#N/A
A0A0C4WVV2	Achr_35220	Transcription termination/antitermination protein NusG	#N/A	#N/A	#N/A	#N/A	#N/A	#N/A	-2.03388	#N/A	#N/A	#N/A
A0A0C4WVW6	Achr_35610	Phosphoenolpyruvate carboxykinase (ATP) (PCK) (PEP carboxykinase) (PEPCK) (EC 4.1.1.49)	#N/A	#N/A	#N/A	-2.50313	-2.52182	2.01517	#N/A	#N/A	-4.87004	-3.89161
A0A0C4WVW8	Achr_35660	Exopolysaccharide biosynthesis protein	#N/A	#N/A	#N/A	FPb	#N/A	#N/A	FPb	#N/A	FPb	FPb
A0A0C4WVX7	Achr_35910	Transcription accessory protein (S1 RNA-binding domain)	#N/A	#N/A	#N/A	-5.21138	#N/A	#N/A	-7.77657	#N/A	-3.9928	-5.77091
A0A0C4WVX9	Achr_35970	Glucan 1,4-alpha-glucosidase	#N/A	-6.06665	-13.397	2.64213	3.99843	-8.82971	4.00879	#N/A	16.0289	35.3965
A0A0C4WVY0	Achr_36020	General secretion pathway protein E	#N/A	#N/A	#N/A	Control	#N/A	#N/A	BNF	#N/A	PM	FP
A0A0C4WVY8	Achr_36330	Uncharacterized protein	#N/A	#N/A	-2.5953	7.52035	#N/A	#N/A	15.0393	#N/A	10.2036	19.5175
A0A0C4WVZ4	Achr_36440	Peptidase, M23/M37 family	#N/A	#N/A	#N/A	-4.78947	#N/A	#N/A	-2.58339	#N/A	-3.53972	-2.49632
A0A0C4WVZ7	Achr_36490	Imidazoleglycerol-phosphate dehydratase (IGPD) (EC 4.2.1.19)	#N/A	#N/A	#N/A	2.76862	#N/A	#N/A	3.14487	#N/A	3.56162	3.49381
A0A0C4WW00	Achr_36540	Probable Fe(2+)-trafficking protein	#N/A	#N/A	#N/A	#N/A	#N/A	#N/A	4.79589	#N/A	4.82836	4.52359
A0A0C4WW04	Achr_36650	2-octaprenyl-3-methyl-6-methoxy-1,4-benzoquinol hydroxylase	#N/A	#N/A	#N/A	-3.26538	#N/A	#N/A	-4.82942	#N/A	-4.193	-4.97622
A0A0C4WW07	Achr_36700	Cell division protein ZapA	-5.01575	-3.0783	-3.16126	#N/A	#N/A	#N/A	7.31707	#N/A	4.49068	4.6117
A0A0C4WW10	Achr_36750	3-octaprenyl-4-hydroxybenzoate carboxy-lyase (EC 4.1.1.98) (Polyprenyl p-hydroxybenzoate decarboxylase)	#N/A	#N/A	#N/A	Control	#N/A	#N/A	BNF	#N/A	PM	FP
A0A0C4WW14	Achr_36810	Delta-aminolevulinic acid dehydratase (EC 4.2.1.24)	#N/A	#N/A	#N/A	#N/A	#N/A	#N/A	-2.26844	#N/A	-2.5697	-2.67592
A0A0C4WW25	Achr_36960	Encystment and alginate biosynthesis response regulator AlgR	Control	#N/A	Control	#N/A	#N/A	#N/A	FPb	#N/A	#N/A	FPb
A0A0C4WW63	Achr_37470	Signal recognition particle receptor FtsY (SRP receptor)	#N/A	#N/A	-2.58632	#N/A	#N/A	#N/A	#N/A	#N/A	#N/A	#N/A
A0A0C4WW65	Achr_37520	Phosphopantetheine adenylyltransferase (EC 2.7.7.3) (Dephospho-CoA pyrophosphorylase) (Pantetheine-phosphate adenylyltransferase) (PPAT)	#N/A	#N/A	#N/A	#N/A	-3.03578	#N/A	#N/A	-2.10594	#N/A	#N/A
A0A0C4WW87	Achr_37900	Phasin family protein	-3.78764	#N/A	#N/A	#N/A	-4.71481	2.01005	6.75427	-2.34562	#N/A	3.36025
A0A0C4WW90	Achr_37950	Formate dehydrogenase iron-sulfur subunit	#N/A	#N/A	#N/A	2.60455	#N/A	#N/A	2.14821	#N/A	#N/A	#N/A
A0A0C4WWA0	Achr_38100	D-isomer specific 2-hydroxyacid dehydrogenase	BNF	#N/A	#N/A	#N/A	BNF	BNF	BNF	#N/A	#N/A	#N/A
A0A0C4WWB6	Achr_38300	Twitching motility protein PilJ	23.3508	#N/A	#N/A	#N/A	67.0377	#N/A	#N/A	#N/A	#N/A	#N/A
A0A0C4WWC1	Achr_38400	Dihydroorotase, multifunctional complex type	#N/A	#N/A	#N/A	-6.26638	#N/A	#N/A	-8.41833	#N/A	-6.57064	-9.3323
A0A0C4WWC3	Achr_38450	Pyrroline-5-carboxylate reductase (P5C reductase) (P5CR) (EC 1.5.1.2) (PCA reductase)	2.30441	#N/A	#N/A	-2.29003	#N/A	#N/A	-5.27718	#N/A	-2.87594	-4.15419
A0A0C4WWD4	Achr_38610	Phosphomannomutase/phosphoglucomutase AlgC	#N/A	2.27006	2.22798	-3.6642	-3.78379	3.71364	-2.19832	#N/A	-8.31798	-8.16376
A0A0C4WWE2	Achr_38710	DNA-directed RNA polymerase subunit omega (RNAP omega subunit) (EC 2.7.7.6) (RNA polymerase omega subunit) (Transcriptase subunit omega)	-4.30218	-3.35412	-3.6544	#N/A	#N/A	#N/A	2.15422	#N/A	#N/A	#N/A
A0A0C4WWH4	Achr_39060	Hydrogenase expression/formation protein HypE	BNF	#N/A	FP	#N/A	#N/A	#N/A	#N/A	#N/A	#N/A	#N/A
A0A0C4WWI9	Achr_39210	Uptake hydrogenase small subunit (Precursor), HoxK	14.413	#N/A	12.9894	43.68	#N/A	#N/A	3.03059	#N/A	#N/A	3.36273
A0A0C4WWJ2	Achr_39260	Mo regulation, Mo processing homeostasis	#N/A	#N/A	#N/A	2.64842	#N/A	#N/A	2.02876	#N/A	#N/A	2.30074
A0A0C4WWK0	Achr_39360	Ion-translocating oxidoreductase complex subunit E (EC 7.-.-.-) (Rnf electron transport complex subunit E)	BNF	#N/A	FP	#N/A	BNF	#N/A	#N/A	FP	#N/A	#N/A
A0A0C4WWK8	Achr_39460	Arsenate reductase (Nitrogenase-associated protein) (Modular protein)	#N/A	#N/A	#N/A	#N/A	BNF	#N/A	#N/A	FP	FPb	#N/A
A0A0C4WWL5	Achr_39510	Flavohemoprotein (Flavohemoglobin) (Hemoglobin-like protein) (Nitric oxide dioxygenase) (NO oxygenase) (NOD) (EC 1.14.12.17)	2.54024	#N/A	2.25584	Control	3.07403	#N/A	BNF	2.72987	PM	FP
A0A0C4WWM9	Achr_39660	N-ethylmaleimide reductase	#N/A	2.99786	2.70538	#N/A	-2.55969	2.30996	#N/A	#N/A	-2.11834	#N/A
A0A0C4WWR1	Achr_40010	Uncharacterized protein	#N/A	#N/A	-2.01661	-3.1109	#N/A	#N/A	#N/A	#N/A	#N/A	#N/A
A0A0C4WWR6	Achr_40060	Phage shock protein A, PspA	#N/A	#N/A	#N/A	2.66032	#N/A	#N/A	2.74772	#N/A	3.00327	4.17671
A0A0C4WWT3	Achr_40270	Acetate kinase (EC 2.7.2.1) (Acetokinase)	#N/A	PM	#N/A	FPb	PM	#N/A	FPb	PM	#N/A	FPb
A0A0C4WWV3	Achr_40520	Uncharacterized protein	-2.22787	#N/A	-5.13287	#N/A	#N/A	#N/A	2.30878	#N/A	#N/A	5.31929
A0A0C4WWV8	Achr_40620	Virulence factor	-3.45679	#N/A	-4.48788	#N/A	#N/A	#N/A	2.59728	#N/A	#N/A	3.37199
A0A0C4WWW2	Achr_40720	Chromosome (Plasmid) partitioning protein ParB / Stage 0 sporulation protein J	-2.69279	#N/A	-2.42195	#N/A	#N/A	#N/A	#N/A	#N/A	#N/A	#N/A
A0A0C4WWZ4	Achr_c100	Conjugal transfer protein KfrB	-4.177	#N/A	-3.34723	#N/A	#N/A	#N/A	2.76785	#N/A	#N/A	2.21801
A0A0C4WX14	Achr_c310	Uncharacterized protein	#N/A	#N/A	#N/A	Control	#N/A	#N/A	BNF	#N/A	PM	FP
A0A0C4WX25	Achr_c460	TrbK entry exclusion during conjugation protein	Control	Control	Control	#N/A	#N/A	#N/A	FPb	#N/A	FPb	FPb
A0A0C4WX32	Achr_c510	TrbF mating pair formation protein	#N/A	#N/A	#N/A	Control	#N/A	#N/A	BNF	#N/A	PM	FP
A0A0C4WX96	Achr_d420	Uncharacterized protein	-2.76415	#N/A	#N/A	#N/A	#N/A	#N/A	3.48703	#N/A	#N/A	2.76504
A0A0C4WXB4	Achr_d520	Uncharacterized protein	#N/A	Control	#N/A	Control	BNF	#N/A	BNF	FP	#N/A	FP
A0A0C4WXD8	Achr_e80	Exopolyphosphatase	BNF	#N/A	FP	#N/A	BNF	#N/A	BNF	FP	#N/A	FP
A0A0C4WXP5	Achr_e1060	Uncharacterized protein	#N/A	#N/A	#N/A	#N/A	#N/A	#N/A	#N/A	#N/A	#N/A	2.53731
A0A0C4WXR2	Achr_f290	Xenobiotic compound monooxygenase, DszA family, A subunit	#N/A	#N/A	#N/A	#N/A	-2.23553	#N/A	BNF	#N/A	PM	FP
A0A0C4WXT8	Achr_f710	Precorrin-3B C17-methyltransferase	#N/A	#N/A	#N/A	Control	#N/A	#N/A	BNF	#N/A	PM	FP
A0A0C4WXV8	Achr_f1020	ATPase involved in plasmid partitioning ParA	#N/A	#N/A	#N/A	Control	#N/A	#N/A	BNF	#N/A	PM	FP
A0A0C4WXX2	Achr_f1220	Uncharacterized protein	#N/A	#N/A	#N/A	Control	#N/A	#N/A	BNF	#N/A	PM	FP
A0A0C4WXY1	Achr_f1330	Uncharacterized protein	#N/A	#N/A	-3.13841	3.45999	#N/A	-2.37221	4.57752	-2.67746	4.05565	10.8589
A0A0C4WXZ6	Achr_f1530	Putative NADH dehydrogenase FAD-containing subunit	#N/A	3.08884	2.05975	4.85734	#N/A	#N/A	2.65713	#N/A	#N/A	2.35822
A0A0C4WY00	Achr_f1630	RES domain-containing protein	Control	Control	Control	#N/A	#N/A	#N/A	#N/A	#N/A	#N/A	#N/A
A0A0C4WY07	Achr_f1730	Endonuclease I	BNF	#N/A	#N/A	#N/A	BNF	BNF	BNF	#N/A	#N/A	#N/A
A0A0C4WY15	Achr_f1830	Ribonuclease VapC (RNase VapC) (EC 3.1.-.-) (Toxin VapC)	#N/A	#N/A	#N/A	#N/A	#N/A	#N/A	8.83073	#N/A	#N/A	7.8388
A0A0C4WY22	Achr_f1880	HU family DNA-binding protein	Control	#N/A	-2.4422	3.40031	PM	FP	FPb	#N/A	4.12902	8.30425
A0A0C4WY56	Achr_f2230	Inositol monophosphatase	2.0012	#N/A	#N/A	Control	#N/A	#N/A	BNF	#N/A	PM	FP
A0A0C4WY60	Achr_f2280	Toxin-antitoxin system antitoxin component	#N/A	#N/A	#N/A	#N/A	#N/A	#N/A	#N/A	#N/A	#N/A	2.23762

## Sheet: 1_BNF_vs_C
T: Protein IDs	Locus	Protein name	Location	FC
A0A0C4WIZ0	Achr_2560	Nitrogenase iron protein (EC 1.18.6.1) (Nitrogenase Fe protein) (Nitrogenase component II) (Nitrogenase reductase)	Cytoplasmic	278.262
A0A0C4WKV1	Achr_1260	Nitrogenase iron protein (EC 1.18.6.1) (Nitrogenase Fe protein) (Nitrogenase component II) (Nitrogenase reductase)	Cytoplasmic	278.262
A0A0C4WFN6	Achr_790	CRISPR-associated protein Cas7/Cse4/CasC, subtype I-E/ECOLI	Cytoplasmic	206.472
A0A0C4WIV2	Achr_1270	Nitrogenase protein alpha chain (EC 1.18.6.1)	Cytoplasmic	165.303
A0A0C4WIT3	Achr_1250	Sir2-like transcriptional silencer protein	Cytoplasmic	87.4569
A0A0C4WGM3	Achr_6640	Type 4 fimbrial biogenesis outer membrane protein PilQ	OuterMembrane	69.0977
A0A0C4WKW8	Achr_1560	ATP-dependent Clp protease ATP-binding subunit ClpX	Cytoplasmic	65.2105
A0A0C4WNN2	Achr_1280	Nitrogenase molybdenum-iron protein beta chain (EC 1.18.6.1) (Dinitrogenase)	Cytoplasmic	61.5506
A0A0C4WU07	Achr_38280	CheA signal transduction histidine kinase	Cytoplasmic	60.966
A0A0C4WR19	Achr_12700	Uncharacterized protein	Periplasmic	34.6696
A0A0C4WIQ2	Achr_770	CRISPR type I-E associated protein CasB/Cse2	Unknown	27.2906
A0A0C4WIT7	Achr_1350	Nitrogenase MoFe cofactor biosynthesis protein NifX	Cytoplasmic	24.6162
A0A0C4WWB6	Achr_38300	Twitching motility protein PilJ	OuterMembrane	23.3508
A0A0C4WU59	Achr_39390	Ion-translocating oxidoreductase complex subunit C (EC 7.-.-.-) (Rnf electron transport complex subunit C)	Cytoplasmic	21.5378
A0A0C4WLI9	Achr_17120	Flavin oxidoreductase / NADH oxidase family protein	Cytoplasmic	21.4559
A0A0C4WND5	Achr_15560	Beta-agarase	Unknown	21.0683
A0A0C4WIV9	Achr_1960	Thiol:disulfide interchange protein	Periplasmic	18.5502
A0A0C4WTK3	Achr_35950	Dextransucrase	Unknown	16.6333
A0A0C4WFU4	Achr_1490	Cysteine desulfurase (EC 2.8.1.7) (Nitrogenase metalloclusters biosynthesis protein NifS)	Cytoplasmic	15.7848
A0A0C4WMI6	Achr_21450	Amino acid ABC transporter substrate-binding protein	Periplasmic	15.4044
A0A0C4WWI9	Achr_39210	Uptake hydrogenase small subunit (Precursor), HoxK	CytoplasmicMembrane	14.413
A0A0C4WRX5	Achr_40190	(Trans)glycosidase	Cytoplasmic	13.4945
A0A0C4WSL5	Achr_e950	Sucrose isomerase	Cytoplasmic	13.4945
A0A0C4WU81	Achr_39840	(Trans)glycosidase	Unknown	13.4945
A0A0C4WU44	Achr_25040	Cytochrome bd ubiquinol oxidase, subunit II	CytoplasmicMembrane	13.3457
A0A0C4WHR7	Achr_17570	Phosphonate ABC transporter, substrate-binding protein	Periplasmic	13.0421
A0A0C4WIU3	Achr_1550	Peptidylprolyl isomerase (EC 5.2.1.8)	Cytoplasmic	12.5894
A0A0C4WU56	Achr_39340	Nitrogen fixation-related protein, gamma subunit	Cytoplasmic	11.2498
A0A0C4WNX3	Achr_2760	Aconitate hydratase B (EC 4.2.1.3) (EC 4.2.1.99) (2-methylisocitrate dehydratase)	Cytoplasmic	10.9018
A0A0C4WFT4	Achr_1340	Nitrogenase molybdenum-iron cofactor biosynthesis protein NifN	Unknown	10.7203
A0A0C4WRG5	Achr_39200	Membrane bound nickel-dependent hydrogenase, large subunit, HoxG	CytoplasmicMembrane	9.93257
A0A0C4WN63	Achr_25030	Cytochrome bd ubiquinol oxidase, subunit I	CytoplasmicMembrane	9.82143
A0A0C4WRH0	Achr_39250	Molybdenum transporter, periplasmic molybdate-binding protein	Periplasmic	9.46892
A0A0C4WIW1	Achr_1470	Iron-binding protein IscA (Iron-sulfur cluster assembly protein)	Cytoplasmic	9.33813
A0A0C4WJA9	Achr_4840	Chaperone SurA (Peptidyl-prolyl cis-trans isomerase SurA) (PPIase SurA) (EC 5.2.1.8) (Rotamase SurA)	Periplasmic	8.91623
A0A0C4WRD8	Achr_14400	Uncharacterized protein	Unknown	8.66
A0A0C4WPW2	Achr_7530	Fe-S/FAD domain protein	Cytoplasmic	7.71482
A0A0C4WSX0	Achr_32620	Leucine--tRNA ligase (EC 6.1.1.4) (Leucyl-tRNA synthetase) (LeuRS)	Cytoplasmic	7.49537
A0A0C4WIV4	Achr_1320	Leucine rich repeat variant:LRV FeS4 cluster	Cytoplasmic	7.43861
A0A0C4WKV7	Achr_1360	Nitrogen fixation protein	Cytoplasmic	7.04321
A0A0C4WJ72	Achr_3450	Thiosulfate sulfurtransferase GlpE (EC 2.8.1.1)	Cytoplasmic	6.86392
A0A0C4WPZ3	Achr_33290	Uncharacterized protein	Cytoplasmic	6.55623
A0A0C4WIW7	Achr_1570	Flavodoxin	Unknown	6.44553
A0A0C4WTS2	Achr_23090	Aconitate hydratase B (EC 4.2.1.3) (EC 4.2.1.99) (2-methylisocitrate dehydratase)	Cytoplasmic	6.26219
A0A0C4WKJ1	Achr_39370	Ion-translocating oxidoreductase complex subunit G (EC 7.-.-.-) (Rnf electron transport complex subunit G)	Unknown	5.9834
A0A0C4WIP0	Achr_27860	TatD family deoxyribonuclease	Cytoplasmic	5.98188
A0A0C4WPM4	Achr_31720	Rubrerythrin putative ferritin/ribonucleotide reductase-like	Cytoplasmic	5.92644
A0A0C4WVI8	Achr_33000	Lytic murein transglycosylase B	CytoplasmicMembrane	5.83622
A0A0C4WPB2	Achr_30310	Fructose-specific multiphosphoryl transfer protein	Cytoplasmic	5.7337
A0A0C4WJJ8	Achr_5410	Vfr transcriptional regulator / Cyclic AMP receptor protein	Cytoplasmic	5.69897
A0A0C4WTH8	Achr_21380	Oxidoreductase iron sulfur binding subunit	Cytoplasmic	5.63598
A0A0C4WK81	Achr_10580	Phosphoribosylformylglycinamidine synthase (FGAM synthase) (FGAMS) (EC 6.3.5.3) (Formylglycinamide ribonucleotide amidotransferase) (FGAR amidotransferase) (FGAR-AT)	Cytoplasmic	5.33813
A0A0C4WTJ7	Achr_21630	Alkyl hydroperoxide reductase subunit F	CytoplasmicMembrane	5.32003
A0A0C4WFS8	Achr_1240	Uncharacterized protein	Cytoplasmic	5.20693
A0A0C4WGP4	Achr_7490	DNA topoisomerase 4 subunit A (EC 5.6.2.3) (Topoisomerase IV subunit A)	Cytoplasmic	5.20236
A0A0C4WT92	Achr_20570	HDOD domain-containing protein	Cytoplasmic	5.15665
A0A0C4WU08	Achr_38330	Pilus response regulator PilG	Cytoplasmic	5.14927
A0A0C4WPE4	Achr_30750	Valine--tRNA ligase (EC 6.1.1.9) (Valyl-tRNA synthetase) (ValRS)	Cytoplasmic	4.91673
A0A0C4WSV1	Achr_32370	2,4-dihydroxyhept-2-ene-1,7-dioic acid aldolase, HpcH/HpaI family	Cytoplasmic	4.78173
A0A0C4WS49	Achr_16450	Oligopeptidase B protein	Unknown	4.72615
A0A0C4WL83	Achr_14590	Hydrolase, alpha/beta fold family	Unknown	4.69313
A0A0C4WM26	Achr_19690	Glucose-6-phosphate isomerase (GPI) (EC 5.3.1.9) (Phosphoglucose isomerase) (PGI) (Phosphohexose isomerase) (PHI)	Cytoplasmic	4.56379
A0A0C4WUA7	Achr_25900	Glucose-6-phosphate isomerase (GPI) (EC 5.3.1.9) (Phosphoglucose isomerase) (PGI) (Phosphohexose isomerase) (PHI)	Cytoplasmic	4.56379
A0A0C4WHR6	Achr_17520	Branched-chain amino acid ABC transporter substrate-binding protein	Periplasmic	4.4885
A0A0C4WFU1	Achr_1440	Uncharacterized protein	Unknown	4.31841
A0A0C4WMS2	Achr_11340	Succinyldiaminopimelate transaminase	Cytoplasmic	4.26299
A0A0C4WJB9	Achr_4250	D-lactate dehydrogenase (Cytochrome)	CytoplasmicMembrane	4.24157
A0A0C4WJ08	Achr_2380	Alpha-glucosidase	Unknown	4.1825
A0A0C4WN82	Achr_14480	Membrane alanine aminopeptidase N	Cytoplasmic	4.15563
A0A0C4WMB0	Achr_20060	Uncharacterized protein	Unknown	4.14613
A0A0C4WM43	Achr_19840	Oxygen-insensitive NAD(P)H nitroreductase / dihydropteridine reductase	Unknown	3.96833
A0A0C4WMH8	Achr_9780	Type 4 fimbrial biogenesis PilY1-related protein signal peptide	Unknown	3.92706
A0A0C4WRQ6	Achr_39330	Nitrogen fixation-related protein	Cytoplasmic	3.92194
A0A0C4WMY4	Achr_12360	NADH:flavin xenobiotic reductase	Cytoplasmic	3.91225
A0A0C4WMT0	Achr_23310	Aconitate hydratase (Aconitase) (EC 4.2.1.3)	Cytoplasmic	3.82131
A0A0C4WIS6	Achr_1070	Peptidoglycan-binding LysM protein	Unknown	3.79079
A0A0C4WNP4	Achr_1480	Nitrogen fixation protein NifU	Cytoplasmic	3.77358
A0A0C4WIN0	Achr_27500	Phospho-2-dehydro-3-deoxyheptonate aldolase (EC 2.5.1.54)	Cytoplasmic	3.76757
A0A0C4WP53	Achr_18800	Phospho-2-dehydro-3-deoxyheptonate aldolase (EC 2.5.1.54)	Cytoplasmic	3.76757
A0A0C4WQ75	Achr_33940	L-asparaginase type II family protein	Periplasmic	3.74725
A0A0C4WN84	Achr_25620	TRAP transporter solute receptor TAXI family protein	Unknown	3.74613
A0A0C4WJR3	Achr_7710	Carbamoyl-phosphate synthase large chain (EC 6.3.5.5) (Carbamoyl-phosphate synthetase ammonia chain)	Unknown	3.70627
A0A0C4WJM8	Achr_34030	Arylamine N-acetyltransferase	Cytoplasmic	3.67124
A0A0C4WJZ4	Achr_9270	Peptidoglycan binding domain-containing protein	Unknown	3.63612
A0A0C4WRB7	Achr_14130	Aspartate-semialdehyde dehydrogenase (ASA dehydrogenase) (ASADH) (EC 1.2.1.11) (Aspartate-beta-semialdehyde dehydrogenase)	Cytoplasmic	3.55825
A0A0C4WN89	Achr_25450	Superoxide dismutase [Cu-Zn] (EC 1.15.1.1)	Periplasmic	3.54078
A0A0C4WKM1	Achr_12570	Histidine kinase (EC 2.7.13.3)	CytoplasmicMembrane	3.52788
A0A0C4WJL1	Achr_5670	Glutathione S-transferase domain-containing protein	CytoplasmicMembrane	3.48881
A0A0C4WI60	Achr_21390	Molybdopterin-binding domain of aldehyde dehydrogenase protein	CytoplasmicMembrane	3.48824
A0A0C4WVD1	Achr_32130	DEAD/DEAH box ATP-dependent RNA helicase	Cytoplasmic	3.45296
A0A0C4WJM3	Achr_6700	Uroporphyrinogen decarboxylase (UPD) (URO-D) (EC 4.1.1.37)	Cytoplasmic	3.4174
A0A0C4WVG1	Achr_32390	Uncharacterized protein	Cytoplasmic	3.40094
A0A0C4WNP6	Achr_1530	Nitrogenase-stabilizing/protective protein NifW	Cytoplasmic	3.39019
A0A0C4WI87	Achr_21940	Glucan 1,4-alpha-glucosidase (Precursor)	Unknown	3.38221
A0A0C4WS79	Achr_30570	Uncoupled NADH:quinone oxidoreductase	CytoplasmicMembrane	3.38049
A0A0C4WIH3	Achr_25910	6-phosphogluconolactonase (6PGL) (EC 3.1.1.31)	Unknown	3.37004
A0A0C4WMM0	Achr_10640	Formate-dependent phosphoribosylglycinamide formyltransferase (5'-phosphoribosylglycinamide transformylase 2) (Formate-dependent GAR transformylase) (EC 2.1.2.-) (GAR transformylase 2) (GART 2) (Non-folate glycinamide ribonucleotide transformylase) (Phosphoribosylglycinamide formyltransferase 2)	CytoplasmicMembrane	3.32311
A0A0C4WP54	Achr_29660	Cell division protein ZapE (Z ring-associated protein ZapE)	Cytoplasmic	3.31973
A0A0C4WJH0	Achr_5950	Flavodoxin	Unknown	3.28009
A0A0C4WJ19	Achr_30300	Phosphofructokinase	Cytoplasmic	3.25916
A0A0C4WNK6	Achr_1030	Oxygen-dependent coproporphyrinogen-III oxidase (CPO) (Coprogen oxidase) (Coproporphyrinogenase) (EC 1.3.3.3)	Unknown	3.2578
A0A0C4WK71	Achr_9290	Zn-dependent hydrolase, glyoxylase	Cytoplasmic	3.20717
A0A0C4WLY6	Achr_19290	NADH-quinone oxidoreductase (EC 7.1.1.-)	Cytoplasmic	3.10982
A0A0C4WMY6	Achr_12410	Beta-lactamase domain-containing protein	Cytoplasmic	3.0962
A0A0C4WIT6	Achr_1300	Dinitrogenase iron-molybdenum cofactor biosynthesis protein	Cytoplasmic	3.06198
A0A0C4WNN0	Achr_27610	Orotidine 5'-phosphate decarboxylase (EC 4.1.1.23) (OMP decarboxylase) (OMPDCase) (OMPdecase)	Cytoplasmic	3.04801
A0A0C4WJV8	Achr_6870	Pyruvate dehydrogenase E1 component (EC 1.2.4.1)	Cytoplasmic	3.01676
A0A0C4WL53	Achr_14120	3-isopropylmalate dehydrogenase (EC 1.1.1.85) (3-IPM-DH) (Beta-IPM dehydrogenase) (IMDH)	Cytoplasmic	2.9962
A0A0C4WT38	Achr_20080	DNA-binding response regulator GacA	Cytoplasmic	2.99378
A0A0C4WKB1	Achr_37700	Glucokinase (EC 2.7.1.2) (Glucose kinase)	Cytoplasmic	2.98804
A0A0C4WSL9	Achr_e1000	Glucokinase (EC 2.7.1.2) (Glucose kinase)	CytoplasmicMembrane	2.98804
A0A0C4WLY4	Achr_18210	ABC-type oligopeptide transport system, periplasmic component	Periplasmic	2.9742
A0A0C4WR18	Achr_25930	Shikimate 5-dehydrogenase	Cytoplasmic	2.92628
A0A0C4WKU4	Achr_13870	Acetylornithine aminotransferase (ACOAT) (EC 2.6.1.11)	Cytoplasmic	2.91057
A0A0C4WM08	Achr_6660	3-dehydroquinate synthase (DHQS) (EC 4.2.3.4)	Cytoplasmic	2.90909
A0A0C4WLK5	Achr_5200	Quinone NAD(P)H:oxidoreductase MdaB	Cytoplasmic	2.89655
A0A0C4WTT9	Achr_23390	Phosphoadenosine phosphosulfate reductase (EC 1.8.4.8) (3'-phosphoadenylylsulfate reductase) (PAPS reductase, thioredoxin dependent) (PAPS sulfotransferase) (PAdoPS reductase)	Cytoplasmic	2.88739
A0A0C4WNA8	Achr_25970	3-hydroxybutyrate dehydrogenase	Unknown	2.84981
A0A0C4WMM4	Achr_21950	2-keto-D-gluconate dehydrogenase,membrane-bound, gamma subunit	Unknown	2.81845
A0A0C4WU64	Achr_39490	Glutaredoxin	Unknown	2.81214
A0A0C4WJG0	Achr_32400	Siderophore biosynthesis protein, IucA/IucC family	Cytoplasmic	2.80338
A0A0C4WPR9	Achr_32230	Ethanolamine ammonia lyase, large subunit	Cytoplasmic	2.79736
A0A0C4WIK8	Achr_27020	Phosphoglycolate phosphatase 2 (PGP 2)	Cytoplasmic	2.79297
A0A0C4WNJ8	Achr_26950	Histidinol-phosphate aminotransferase (EC 2.6.1.9) (Imidazole acetol-phosphate transaminase)	Cytoplasmic	2.78594
A0A0C4WMD6	Achr_9030	Molybdopterin biosynthesis protein MoeB	Cytoplasmic	2.77233
A0A0C4WUB4	Achr_26000	Succinyl-CoA:3-ketoacid-coenzyme A transferase subunit B	Cytoplasmic	2.76676
A0A0C4WKQ5	Achr_11660	Protein-L-isoaspartate O-methyltransferase (EC 2.1.1.77) (L-isoaspartyl protein carboxyl methyltransferase) (Protein L-isoaspartyl methyltransferase) (Protein-beta-aspartate methyltransferase) (PIMT)	Cytoplasmic	2.70742
A0A0C4WJE1	Achr_5390	Anthranilate phosphoribosyltransferase (EC 2.4.2.18)	Cytoplasmic	2.68155
A0A0C4WPU7	Achr_32480	Glutamate-1-semialdehyde 2,1-aminomutase (GSA) (EC 5.4.3.8) (Glutamate-1-semialdehyde aminotransferase) (GSA-AT)	Cytoplasmic	2.67326
A0A0C4WRF9	Achr_39100	Hydrogenase nickel incorporation protein HypB	Cytoplasmic	2.65688
A0A0C4WGC9	Achr_4830	4-hydroxythreonine-4-phosphate dehydrogenase (EC 1.1.1.262) (4-(phosphohydroxy)-L-threonine dehydrogenase)	Cytoplasmic	2.65289
A0A0C4WSP0	Achr_32010	Phage recombinase	Cytoplasmic	2.64848
A0A0C4WJK1	Achr_33460	Alanine racemase (EC 5.1.1.1)	Cytoplasmic	2.60497
A0A0C4WNL8	Achr_27360	Aminotransferase AlaT	Cytoplasmic	2.59278
A0A0C4WN43	Achr_24960	Cbb3-type cytochrome c oxidase accessory protein	CytoplasmicMembrane	2.58244
A0A0C4WR13	Achr_25880	PfkB-family carbohydrate kinase	Cytoplasmic	2.58041
A0A0C4WJF2	Achr_4860	Aminoglycoside phosphotransferase	Cytoplasmic	2.57356
A0A0C4WQF1	Achr_23480	Lysophospholipase L1-like esterase	Unknown	2.56833
A0A0C4WP96	Achr_19300	NADH-quinone oxidoreductase subunit F (EC 7.1.1.-)	Unknown	2.55856
A0A0C4WGR2	Achr_8040	Aminotransferase (EC 2.6.1.-)	Cytoplasmic	2.54833
A0A0C4WWL5	Achr_39510	Flavohemoprotein (Flavohemoglobin) (Hemoglobin-like protein) (Nitric oxide dioxygenase) (NO oxygenase) (NOD) (EC 1.14.12.17)	Cytoplasmic	2.54024
A0A0C4WQC1	Achr_9800	FAD-dependent glycine oxidase	CytoplasmicMembrane	2.53649
A0A0C4WQ88	Achr_22410	2,3-bisphosphoglycerate-independent phosphoglycerate mutase (BPG-independent PGAM) (Phosphoglyceromutase) (iPGM) (EC 5.4.2.12)	Cytoplasmic	2.52141
A0A0C4WII1	Achr_26320	Uncharacterized protein	Cytoplasmic	2.51501
A0A0C4WN26	Achr_13270	C-terminal processing peptidase-1, Serine peptidase, MEROPS family S41A (Precursor)	CytoplasmicMembrane	2.51362
A0A0C4WLR5	Achr_f550	Arylesterase	Cytoplasmic	2.50712
A0A0C4WQR9	Achr_36640	Iron ABC transporter substrate-binding protein	Periplasmic	2.50174
A0A0C4WQ60	Achr_21960	Glucose dehydrogenase, membrane-bound, flavoprotein	Cytoplasmic	2.49914
A0A0C4WPP5	Achr_6330	Proline iminopeptidase (PIP) (EC 3.4.11.5) (Prolyl aminopeptidase)	Cytoplasmic	2.49753
A0A0C4WT00	Achr_f730	Precorrin-8X methylmutase CbiC/CobH	Cytoplasmic	2.48733
A0A0C4WMR2	Achr_22320	Keto-hydroxyglutarate-aldolase/keto-deoxy-pho sphogluconate aldolase	Cytoplasmic	2.48285
A0A0C4WNA2	Achr_14900	CRISPR-associated protein Cas5/CasD, subtype I-E/ECOLI	Unknown	2.47124
A0A0C4WPV4	Achr_7380	p-loop containing nucleoside triphosphate hydrolase	CytoplasmicMembrane	2.45235
A0A0C4WT06	Achr_33080	Sucrose isomerase	Unknown	2.44941
A0A0C4WKY6	Achr_13100	Phosphoribosylaminoimidazole-succinocarboxamide synthase (EC 6.3.2.6) (SAICAR synthetase)	Cytoplasmic	2.44935
A0A0C4WR06	Achr_25830	SAM-dependent methyltransferase	Cytoplasmic	2.44816
A0A0C4WHW8	Achr_19330	NADH-quinone oxidoreductase subunit B (EC 7.1.1.-) (NADH dehydrogenase I subunit B) (NDH-1 subunit B)	CytoplasmicMembrane	2.4362
A0A0C4WS30	Achr_29920	Nucleotide-binding protein Achr_29920	Cytoplasmic	2.43586
A0A0C4WHN1	Achr_16560	Transcriptional regulator MarR family protein	Cytoplasmic	2.42929
A0A0C4WID1	Achr_23710	FAD dependent oxidoreductase	Cytoplasmic	2.4243
A0A0C4WL39	Achr_15150	Lactoylglutathione lyase (EC 4.4.1.5) (Glyoxalase I)	Cytoplasmic	2.4177
A0A0C4WPS3	Achr_6680	Glutamate synthase subunit alpha	Cytoplasmic	2.39745
A0A0C4WHZ3	Achr_20030	UTP--glucose-1-phosphate uridylyltransferase (EC 2.7.7.9) (UDP-glucose pyrophosphorylase)	Cytoplasmic	2.38392
A0A0C4WRK1	Achr_39600	2-dehydro-3-deoxy-6-phosphogalactonate aldolase	Cytoplasmic	2.38072
A0A0C4WH82	Achr_12500	Ribosomal protein S12 methylthiotransferase RimO (S12 MTTase) (S12 methylthiotransferase) (EC 2.8.4.4) (Ribosomal protein S12 (aspartate-C(3))-methylthiotransferase) (Ribosome maturation factor RimO)	Cytoplasmic	2.38017
A0A0C4WVV1	Achr_35150	DNA-directed RNA polymerase subunit beta (RNAP subunit beta) (EC 2.7.7.6) (RNA polymerase subunit beta) (Transcriptase subunit beta)	Cytoplasmic	2.36887
A0A0C4WQB8	Achr_23020	Cysteine--tRNA ligase (EC 6.1.1.16) (Cysteinyl-tRNA synthetase) (CysRS)	Cytoplasmic	2.35006
A0A0C4WPU4	Achr_32430	Diaminopimelate decarboxylase	Cytoplasmic	2.34291
A0A0C4WUT9	Achr_28770	Ornithine carbamoyltransferase (OTCase) (EC 2.1.3.3)	Cytoplasmic	2.34128
A0A0C4WPC6	Achr_30460	Fimbrial protein P9-2 Pilin	Extracellular	2.3402
A0A0C4WTN3	Achr_22280	NAD-dependent aldehyde dehydrogenase	Cytoplasmic	2.33782
A0A0C4WQY8	Achr_36670	Aminopeptidase P	Cytoplasmic	2.3361
A0A0C4WIT0	Achr_29030	L-aspartate oxidase (EC 1.4.3.16)	Cytoplasmic	2.33523
A0A0C4WQD8	Achr_35140	DNA-directed RNA polymerase subunit beta' (RNAP subunit beta') (EC 2.7.7.6) (RNA polymerase subunit beta') (Transcriptase subunit beta')	Cytoplasmic	2.33421
A0A0C4WN44	Achr_25010	Coproporphyrinogen-III oxidase (EC 1.3.98.3)	Cytoplasmic	2.33071
A0A0C4WM59	Achr_7560	Fe-S oxidoreductase	CytoplasmicMembrane	2.32194
A0A0C4WJE7	Achr_5490	Anhydro-N-acetylmuramic acid kinase (EC 2.7.1.170) (AnhMurNAc kinase)	Cytoplasmic	2.31723
A0A0C4WIJ0	Achr_26670	dTDP-glucose 4,6-dehydratase (EC 4.2.1.46)	Cytoplasmic	2.31707
A0A0C4WWC3	Achr_38450	Pyrroline-5-carboxylate reductase (P5C reductase) (P5CR) (EC 1.5.1.2) (PCA reductase)	CytoplasmicMembrane	2.30441
A0A0C4WNT2	Achr_28220	Na(+)-translocating NADH-quinone reductase subunit D (Na(+)-NQR subunit D) (Na(+)-translocating NQR subunit D) (EC 7.2.1.1) (NQR complex subunit D) (NQR-1 subunit D)	CytoplasmicMembrane	2.30202
A0A0C4WHE2	Achr_14240	O-succinylhomoserine sulfhydrylase (OSH sulfhydrylase) (OSHS sulfhydrylase) (EC 2.5.1.-)	Cytoplasmic	2.2983
A0A0C4WUY5	Achr_29740	Histidinol-phosphate aminotransferase (EC 2.6.1.9) (Imidazole acetol-phosphate transaminase)	Cytoplasmic	2.29655
A0A0C4WKT3	Achr_40580	Serine/threonine protein kinase PpkA related protein	Unknown	2.27348
A0A0C4WJW6	Achr_8850	Uncharacterized protein	Cytoplasmic	2.26949
A0A0C4WSU9	Achr_19270	NADH-quinone oxidoreductase subunit I (EC 7.1.1.-) (NADH dehydrogenase I subunit I) (NDH-1 subunit I)	Cytoplasmic	2.25678
A0A0C4WIE0	Achr_24160	Uncharacterized protein	Cytoplasmic	2.25251
A0A0C4WQY2	Achr_11970	Formyltetrahydrofolate deformylase (EC 3.5.1.10) (Formyl-FH(4) hydrolase)	Cytoplasmic	2.25215
A0A0C4WLH1	Achr_15970	Ribonucleoside-diphosphate reductase subunit beta (EC 1.17.4.1)	Cytoplasmic	2.25001
A0A0C4WSW7	Achr_19420	tRNA-specific 2-thiouridylase MnmA (EC 2.8.1.13)	Cytoplasmic	2.24612
A0A0C4WL15	Achr_2370	Uncharacterized protein	Unknown	2.24591
A0A0C4WJ02	Achr_30050	Glutamyl-tRNA(Gln) amidotransferase subunit A (Glu-ADT subunit A) (EC 6.3.5.7)	Cytoplasmic	2.23881
A0A0C4WNQ4	Achr_27920	3-oxoacyl-[acyl-carrier-protein] synthase 2 (EC 2.3.1.179)	CytoplasmicMembrane	2.23685
A0A0C4WMZ3	Achr_12580	Cysteine synthase (EC 2.5.1.47)	Cytoplasmic	2.2355
A0A0C4WIL9	Achr_27120	Sua5/YciO/YrdC/YwlC family protein	Cytoplasmic	2.23545
A0A0C4WQA2	Achr_9600	Trans-hexaprenyltranstransferase	Cytoplasmic	2.23174
A0A0C4WIK5	Achr_26970	Phosphoserine aminotransferase (EC 2.6.1.52) (Phosphohydroxythreonine aminotransferase) (PSAT)	Cytoplasmic	2.22926
A0A0C4WNV2	Achr_17590	Hydroxypyruvate isomerase	Cytoplasmic	2.22695
A0A0C4WGY0	Achr_9810	Type 4 fimbriae expression regulatory protein pilR	Cytoplasmic	2.22294
A0A0C4WTT3	Achr_23290	Putative phosphoenolpyruvate synthase regulatory protein (PEP synthase regulatory protein) (PSRP) (EC 2.7.11.33) (EC 2.7.4.28) (Pyruvate, water dikinase regulatory protein)	Cytoplasmic	2.21182
A0A0C4WSP5	Achr_18720	3-oxoacyl-[acyl-carrier-protein] synthase 1	Cytoplasmic	2.21151
A0A0C4WKP4	Achr_13030	Quinolinate synthase A (EC 2.5.1.72)	Cytoplasmic	2.20942
A0A0C4WRE1	Achr_26990	Methylthioribose-1-phosphate isomerase (M1Pi) (MTR-1-P isomerase) (EC 5.3.1.23) (S-methyl-5-thioribose-1-phosphate isomerase)	Cytoplasmic	2.20881
A0A0C4WK63	Achr_9140	Probable malate:quinone oxidoreductase (EC 1.1.5.4) (MQO) (Malate dehydrogenase [quinone])	Cytoplasmic	2.20799
A0A0C4WGG4	Achr_5380	Anthranilate synthase component II (Glutamine amido-transferase)	Cytoplasmic	2.20432
A0A0C4WQ72	Achr_9250	Formate/glycerate dehydrogenase catalytic domain-like	Cytoplasmic	2.20264
A0A0C4WTR6	Achr_36940	Uroporphyrinogen-III synthase	Cytoplasmic	2.19735
A0A0C4WM51	Achr_f1940	Uncharacterized protein	Unknown	2.19603
A0A0C4WJD2	Achr_4450	Carbon monoxide dehydrogenase (EC 1.2.7.4)	Cytoplasmic	2.19471
A0A0C4WJY0	Achr_7370	8-amino-7-oxononanoate synthase-like protein	Cytoplasmic	2.1939
A0A0C4WHD7	Achr_14140	Aspartate-semialdehyde dehydrogenase	Cytoplasmic	2.19167
A0A0C4WKC9	Achr_38210	UPF0312 protein Achr_38210	Unknown	2.17699
A0A0C4WJQ6	Achr_7550	Iron-sulfur cluster binding protein	Cytoplasmic	2.16951
A0A0C4WJY4	Achr_9120	Hypoxanthine phosphoribosyltransferase	Cytoplasmic	2.16445
A0A0C4WS61	Achr_30320	DNA-binding transcriptional regulator FruR	Cytoplasmic	2.15547
A0A0C4WR73	Achr_37340	D-amino acid dehydrogenase (EC 1.4.99.-)	CytoplasmicMembrane	2.14885
A0A0C4WIC6	Achr_23460	ErfK/YbiS/YcfS/YnhG family protein	Unknown	2.1488
A0A0C4WUR3	Achr_28200	Na(+)-translocating NADH-quinone reductase subunit F (Na(+)-NQR subunit F) (Na(+)-translocating NQR subunit F) (EC 7.2.1.1) (NQR complex subunit F) (NQR-1 subunit F)	Unknown	2.14488
A0A0C4WGN8	Achr_7240	Aspartyl/Asparaginyl beta-hydroxylase family protein	CytoplasmicMembrane	2.14068
A0A0C4WMQ3	Achr_22730	Polyamine aminopropyltransferase (Putrescine aminopropyltransferase) (PAPT) (Spermidine synthase) (SPDS) (SPDSY) (EC 2.5.1.16)	Cytoplasmic	2.139
A0A0C4WIQ5	Achr_28310	ErfK/YbiS/YcfS/YnhG family protein	Cytoplasmic	2.13781
A0A0C4WFT3	Achr_1290	Nitrogen fixation protein	Unknown	2.13761
A0A0C4WKQ1	Achr_11610	S-(hydroxymethyl)glutathione dehydrogenase (EC 1.1.1.284)	Cytoplasmic	2.12682
A0A0C4WFQ5	Achr_1040	NADH-quinone oxidoreductase	Cytoplasmic	2.12535
A0A0C4WLU4	Achr_18740	Glycerol-3-phosphate dehydrogenase [NAD(P)+] (EC 1.1.1.94) (NAD(P)H-dependent glycerol-3-phosphate dehydrogenase)	Cytoplasmic	2.12451
A0A0C4WLX6	Achr_18050	Succinate dehydrogenase hydrophobic membrane anchor subunit	CytoplasmicMembrane	2.12417
A0A0C4WJB4	Achr_4940	Anthranilate synthase component 1 (EC 4.1.3.27)	Cytoplasmic	2.12358
A0A0C4WLP0	Achr_18030	Citrate synthase	Cytoplasmic	2.11033
A0A0C4WG14	Achr_2920	Hydroxymethylglutaryl-CoA lyase LiuE	Cytoplasmic	2.11028
A0A0C4WK02	Achr_9370	Cobalamin synthesis protein	Cytoplasmic	2.10638
A0A0C4WR81	Achr_37390	Aldehyde dehydrogenase (NAD+)	Cytoplasmic	2.10594
A0A0C4WQS0	Achr_24920	Cbb3-type cytochrome c oxidase subunit I	CytoplasmicMembrane	2.09769
A0A0C4WMY8	Achr_12470	Uncharacterized protein	Cytoplasmic	2.09536
A0A0C4WPU9	Achr_7280	CDP-alcohol phosphatidyltransferase	CytoplasmicMembrane	2.09222
A0A0C4WPY5	Achr_7920	Glucose-6-phosphate isomerase (GPI) (EC 5.3.1.9) (Phosphoglucose isomerase) (PGI) (Phosphohexose isomerase) (PHI)	Cytoplasmic	2.08874
A0A0C4WIM7	Achr_27400	Thiopurine S-methyltransferase (EC 2.1.1.67) (Thiopurine methyltransferase)	Cytoplasmic	2.08807
A0A0C4WG91	Achr_4320	Uncharacterized protein	Unknown	2.08561
A0A0C4WQL8	Achr_10810	Homoserine dehydrogenase (EC 1.1.1.3)	Cytoplasmic	2.05975
A0A0C4WIS2	Achr_1150	Glycine--tRNA ligase beta subunit (EC 6.1.1.14) (Glycyl-tRNA synthetase beta subunit) (GlyRS)	Cytoplasmic	2.0568
A0A0C4WHU7	Achr_18530	Methionine synthase (EC 2.1.1.13) (5-methyltetrahydrofolate--homocysteine methyltransferase)	Cytoplasmic	2.05637
A0A0C4WM87	Achr_8110	p-loop containing nucleoside triphosphate hydrolase	Cytoplasmic	2.05457
A0A0C4WL74	Achr_3340	Putrescine aminotransferase	Cytoplasmic	2.0485
A0A0C4WJU7	Achr_35100	Elongation factor G (EF-G)	Cytoplasmic	2.04542
A0A0C4WNS4	Achr_27890	Thymidylate kinase (EC 2.7.4.9) (dTMP kinase)	Cytoplasmic	2.045
A0A0C4WNK7	Achr_27050	Keto-hydroxyglutarate-aldolase/keto-deoxy-phosphogluconate aldolase	Cytoplasmic	2.04358
A0A0C4WVR5	Achr_34370	Phosphoribosylamine--glycine ligase (EC 6.3.4.13) (GARS) (Glycinamide ribonucleotide synthetase) (Phosphoribosylglycinamide synthetase)	Cytoplasmic	2.03158
A0A0C4WTM4	Achr_36470	1-(5-phosphoribosyl)-5-[(5-phosphoribosylamino)methylideneamino] imidazole-4-carboxamide isomerase (EC 5.3.1.16) (Phosphoribosylformimino-5-aminoimidazole carboxamide ribotide isomerase)	Cytoplasmic	2.02881
A0A0C4WRR3	Achr_39430	Nif-specific sigma54-dependent transcriptional activator protein, NifA	Unknown	2.01722
A0A0C4WR58	Achr_13290	Probable M18 family aminopeptidase 2 (EC 3.4.11.-)	Cytoplasmic	2.01033
A0A0C4WKU5	Achr_12480	Uncharacterized protein	Cytoplasmic	2.00453
A0A0C4WY56	Achr_f2230	Inositol monophosphatase	Cytoplasmic	2.0012
A0A0C4WGX1	Achr_9560	Endopeptidase La (EC 3.4.21.53)	Cytoplasmic	2.00116
A0A0C4WN88	Achr_25670	HNH endonuclease domain-containing protein	Unknown	-2.00166
A0A0C4WKA2	Achr_37480	Peptidase M16-like protein	Periplasmic	-2.00588
A0A0C4WP71	Achr_29860	Lipopolysaccharide export system protein LptC	Cytoplasmic	-2.01438
A0A0C4WM33	Achr_7110	Oxidoreductase, aldo/keto reductase family protein	Cytoplasmic	-2.01442
A0A0C4WL17	Achr_13590	Uncharacterized protein	Unknown	-2.02848
A0A0C4WHQ9	Achr_17260	HNH endonuclease family protein	Cytoplasmic	-2.04132
A0A0C4WJT8	Achr_35000	50S ribosomal protein L16	Cytoplasmic	-2.04349
A0A0C4WK52	Achr_8920	Peptidyl-tRNA hydrolase (PTH) (EC 3.1.1.29)	Cytoplasmic	-2.04888
A0A0C4WLY5	Achr_18260	Ribonuclease H (RNase H) (EC 3.1.26.4)	Unknown	-2.07149
A0A0C4WQX5	Achr_11820	Ferredoxin--NADP(+) reductase	Cytoplasmic	-2.08108
A0A0C4WQ50	Achr_33640	Protein HflK	Unknown	-2.0958
A0A0C4WSF3	Achr_d490	ParA family protein	Unknown	-2.10541
A0A0C4WKA8	Achr_11080	ABC transporter involved in gliding motility, auxiliary component	CytoplasmicMembrane	-2.11013
A0A0C4WJE6	Achr_32250	Urease subunit gamma (EC 3.5.1.5) (Urea amidohydrolase subunit gamma)	Cytoplasmic	-2.13081
A0A0C4WFX1	Achr_2100	Tryptophan synthase alpha chain (EC 4.2.1.20)	Cytoplasmic	-2.14023
A0A0C4WJP3	Achr_5970	Transcriptional regulator	Unknown	-2.14092
A0A0C4WUV0	Achr_29020	RNA polymerase sigma factor	Cytoplasmic	-2.14256
A0A0C4WIZ4	Achr_29950	UPF0307 protein Achr_29950	Cytoplasmic	-2.15
A0A0C4WTR1	Achr_36890	Alginate regulatory protein AlgP	Unknown	-2.15258
A0A0C4WR03	Achr_36780	Thioredoxin	Cytoplasmic	-2.15776
A0A0C4WJS2	Achr_34690	Biopolymer transport protein, MotA/TolQ/ExbB proton channel-related	CytoplasmicMembrane	-2.15871
A0A0C4WN83	Achr_25350	Cytochrome c-type biogenesis protein	CytoplasmicMembrane	-2.17478
A0A0C4WQE2	Achr_35210	50S ribosomal protein L11	Cytoplasmic	-2.17654
A0A0C4WM56	Achr_19310	NADH dehydrogenase I chain E	Cytoplasmic	-2.17784
A0A0C4WQN4	Achr_36320	ABC-type transport system involved in resistance to organic solvents, periplasmic component	CytoplasmicMembrane	-2.18046
A0A0C4WIN4	Achr_560	Transglutaminase-like Super Family Protein	Cytoplasmic	-2.18359
A0A0C4WVU2	Achr_34890	50S ribosomal protein L30	Cytoplasmic	-2.18672
A0A0C4WQD3	Achr_35080	30S ribosomal protein S10	Cytoplasmic	-2.18682
A0A0C4WP65	Achr_18950	Secretion protein, HlyD family	CytoplasmicMembrane	-2.18839
A0A0C4WGX3	Achr_9610	50S ribosomal protein L21	Cytoplasmic	-2.18955
A0A0C4WID3	Achr_23810	Catalase (EC 1.11.1.6)	Periplasmic	-2.20819
A0A0C4WM65	Achr_7660	Chaperone protein DnaK (HSP70) (Heat shock 70 kDa protein) (Heat shock protein 70)	Cytoplasmic	-2.22417
A0A0C4WWV3	Achr_40520	Uncharacterized protein	Unknown	-2.22787
A0A0C4WPV5	Achr_32630	LPS-assembly lipoprotein LptE	Unknown	-2.23215
A0A0C4WJC0	Achr_5040	Alginate lyase	Unknown	-2.23473
A0A0C4WKB0	Achr_10050	Cysteine desulfurase IscS (EC 2.8.1.7)	Cytoplasmic	-2.23509
A0A0C4WRU4	Achr_15580	Outer membrane protein, OmpA/MotB family	CytoplasmicMembrane	-2.23783
A0A0C4WHY2	Achr_19830	Tetratricopeptide-like helical protein	Unknown	-2.24
A0A0C4WS09	Achr_40540	Lipoprotein	CytoplasmicMembrane	-2.24549
A0A0C4WIB4	Achr_22920	Peptidylprolyl isomerase (EC 5.2.1.8)	CytoplasmicMembrane	-2.273
A0A0C4WQ29	Achr_33270	Inorganic pyrophosphatase (EC 3.6.1.1) (Pyrophosphate phospho-hydrolase) (PPase)	Cytoplasmic	-2.29326
A0A0C4WS84	Achr_c480	TrbI mating pair formation protein	Unknown	-2.29368
A0A0C4WQ20	Achr_33120	Nucleoside-diphosphate-sugar epimerase	Cytoplasmic	-2.29899
A0A0C4WQ63	Achr_9150	Uncharacterized protein	Unknown	-2.319
A0A0C4WPJ4	Achr_31250	Alginate lyase (EC 4.2.2.3) (Poly(beta-D-mannuronate) lyase)	Periplasmic	-2.32586
A0A0C4WQN6	Achr_11010	Adenylate kinase (AK) (EC 2.7.4.3) (ATP-AMP transphosphorylase) (ATP:AMP phosphotransferase) (Adenylate monophosphate kinase)	Cytoplasmic	-2.32748
A0A0C4WH91	Achr_12810	Thioredoxin	Periplasmic	-2.33092
A0A0C4WNF9	Achr_15910	Uncharacterized protein	Extracellular	-2.33475
A0A0C4WKZ0	Achr_1970	Cytochrome c, class I	Periplasmic	-2.33836
A0A0C4WH39	Achr_11270	Arsenate reductase, glutaredoxin family	Unknown	-2.34312
A0A0C4WP06	Achr_29010	Sigma factor algU negative regulatory protein MucA	CytoplasmicMembrane	-2.34697
A0A0C4WQA8	Achr_22790	Chorismate synthase (CS) (EC 4.2.3.5) (5-enolpyruvylshikimate-3-phosphate phospholyase)	Cytoplasmic	-2.35441
A0A0C4WHA9	Achr_13510	Asparagine synthase (Glutamine-hydrolyzing)	Cytoplasmic	-2.36089
A0A0C4WKB7	Achr_10150	Cro/Cl family transcriptional regulator	Unknown	-2.36128
A0A0C4WM29	Achr_18910	Outer membrane surface antigen (D15)	OuterMembrane	-2.37342
A0A0C4WNS6	Achr_27940	3-ketoacyl-(Acyl-carrier-protein) reductase	Cytoplasmic	-2.37397
A0A0C4WTF6	Achr_35200	50S ribosomal protein L1	Cytoplasmic	-2.38783
A0A0C4WJL6	Achr_6550	50S ribosomal protein L31	Cytoplasmic	-2.39225
A0A0C4WGM0	Achr_6490	1-(5-phosphoribosyl)-5-[(5-phosphoribosylamin o)methylideneamino] imidazole-4-carboxamide isomerase	Unknown	-2.40244
A0A0C4WQT5	Achr_11470	Outer membrane chaperone Skp	Unknown	-2.40588
A0A0C4WMR7	Achr_22420	3-carboxymuconate cyclase	Periplasmic	-2.40805
A0A0C4WJA0	Achr_31540	TonB-system energizer ExbB type-1 protein	CytoplasmicMembrane	-2.46235
A0A0C4WN58	Achr_24930	Cbb3-type cytochrome c oxidase subunit II	Unknown	-2.46525
A0A0C4WRZ8	Achr_29570	ClpXP protease specificity-enhancing factor	Unknown	-2.47432
A0A0C4WJG1	Achr_5850	Biotin synthase (EC 2.8.1.6)	Cytoplasmic	-2.47592
A0A0C4WIX5	Achr_1720	NAD(P) transhydrogenase subunit beta (EC 7.1.1.1) (Nicotinamide nucleotide transhydrogenase subunit beta)	CytoplasmicMembrane	-2.47621
A0A0C4WTD9	Achr_34920	50S ribosomal protein L6	Cytoplasmic	-2.47695
A0A0C4WKW4	Achr_14150	Uncharacterized protein	OuterMembrane	-2.48664
A0A0C4WQD5	Achr_23270	4-hydroxy-4-methyl-2-oxoglutarate aldolase (HMG aldolase) (EC 4.1.1.112) (EC 4.1.3.17) (Oxaloacetate decarboxylase)	Cytoplasmic	-2.49268
A0A0C4WHV9	Achr_19030	Uncharacterized protein	Unknown	-2.49291
A0A0C4WRZ7	Achr_c140	Conjugal transfer protein TraK oriT-binding	Unknown	-2.49926
A0A0C4WQK9	Achr_10710	50S ribosomal protein L19	Cytoplasmic	-2.50348
A0A0C4WQ56	Achr_33740	Small ribosomal subunit biogenesis GTPase RsgA (EC 3.6.1.-)	Cytoplasmic	-2.50678
A0A0C4WHA3	Achr_13250	Cro/Cl family transcriptional regulator	Unknown	-2.5169
A0A0C4WRL4	Achr_27670	Lipoprotein	Unknown	-2.5338
A0A0C4WKS8	Achr_40530	Lipoprotein	Unknown	-2.54659
A0A0C4WH55	Achr_11580	Enolase (EC 4.2.1.11) (2-phospho-D-glycerate hydro-lyase) (2-phosphoglycerate dehydratase)	Cytoplasmic	-2.55166
A0A0C4WKH7	Achr_200	Trimeric LpxA-like enzyme	Cytoplasmic	-2.57018
A0A0C4WTM8	Achr_36520	AsmA family protein	OuterMembrane	-2.57332
A0A0C4WPZ9	Achr_8130	Uncharacterized protein	Unknown	-2.59746
A0A0C4WUY1	Achr_29640	50S ribosomal protein L13	Cytoplasmic	-2.60907
A0A0C4WFM2	Achr_630	Ketosteroid isomerase-like enzyme	Unknown	-2.61323
A0A0C4WHF8	Achr_14670	Ribosome modulation factor (RMF)	Unknown	-2.63092
A0A0C4WK31	Achr_36500	Acyl-CoA N-acyltransferases (Nat)	Unknown	-2.66469
A0A0C4WKK5	Achr_450	Uncharacterized protein	Unknown	-2.67326
A0A0C4WHM3	Achr_16360	YcgL domain-containing protein Achr_16360	Cytoplasmic	-2.68732
A0A0C4WQA5	Achr_34770	Single-stranded DNA-binding protein (SSB)	Cytoplasmic	-2.69005
A0A0C4WWW2	Achr_40720	Chromosome (Plasmid) partitioning protein ParB / Stage 0 sporulation protein J	Cytoplasmic	-2.69279
A0A0C4WVQ7	Achr_34220	Translation initiation factor 1 (EIF-1/SUI1)	Unknown	-2.73815
A0A0C4WIT5	Achr_29180	10 kDa chaperonin (GroES protein) (Protein Cpn10)	Cytoplasmic	-2.74106
A0A0C4WQD6	Achr_34700	TonB system biopolymer transport component, Chromosome segregation ATPase	Unknown	-2.74169
A0A0C4WN33	Achr_13430	Membrane protein	CytoplasmicMembrane	-2.74195
A0A0C4WQN3	Achr_24490	Phosphate acetyltransferase (EC 2.3.1.8) (Phosphotransacetylase)	Unknown	-2.75617
A0A0C4WX96	Achr_d420	Uncharacterized protein	Unknown	-2.76415
A0A0C4WNR7	Achr_28070	UPF0434 protein Achr_28070	Unknown	-2.77688
A0A0C4WU29	Achr_38790	Uncharacterized protein	Unknown	-2.79078
A0A0C4WK49	Achr_10080	Co-chaperone protein HscB homolog	Cytoplasmic	-2.80993
A0A0C4WGZ0	Achr_10070	Iron-binding protein IscA	Cytoplasmic	-2.83183
A0A0C4WUE1	Achr_c80	KorB transcriptional repressor protein/plasmid partitioning protein	Cytoplasmic	-2.83418
A0A0C4WK74	Achr_9340	Peptidyl-prolyl cis-trans isomerase (EC 5.2.1.8)	Cytoplasmic	-2.84961
A0A0C4WRZ2	Achr_c90	Putative kfra protein	Cytoplasmic	-2.86182
A0A0C4WVU8	Achr_35040	50S ribosomal protein L2	Cytoplasmic	-2.90815
A0A0C4WJR1	Achr_7650	Protein GrpE (HSP-70 cofactor)	Cytoplasmic	-2.91413
A0A0C4WP04	Achr_3210	Cytochrome C, class II	Periplasmic	-2.92973
A0A0C4WQJ8	Achr_35430	Phosphoglycerate kinase (EC 2.7.2.3)	Cytoplasmic	-2.93657
A0A0C4WVU0	Achr_34830	30S ribosomal protein S11	Cytoplasmic	-2.93963
A0A0C4WQC0	Achr_34930	30S ribosomal protein S8	Cytoplasmic	-2.95987
A0A0C4WQH4	Achr_35110	30S ribosomal protein S7	Cytoplasmic	-3.01585
A0A0C4WG30	Achr_3370	XRE family transcriptional regulator	Unknown	-3.02136
A0A0C4WTR3	Achr_22910	PHB synthase	Cytoplasmic	-3.02542
A0A0C4WS13	Achr_40590	Uncharacterized protein	Unknown	-3.03676
A0A0C4WRX2	Achr_a70	mRNA interferase (EC 3.1.-.-)	Unknown	-3.06184
A0A0C4WNS9	Achr_2090	Tryptophan synthase beta chain (EC 4.2.1.20)	Cytoplasmic	-3.06701
A0A0C4WKI8	Achr_11100	Uncharacterized protein	Unknown	-3.0947
A0A0C4WK56	Achr_10180	YfgM-like protein	Unknown	-3.1316
A0A0C4WUV7	Achr_29170	60 kDa chaperonin (GroEL protein) (Protein Cpn60)	Cytoplasmic	-3.152
A0A0C4WHF1	Achr_14460	Uncharacterized protein	Unknown	-3.15455
A0A0C4WSI3	Achr_31560	Protein TonB	Unknown	-3.16177
A0A0C4WIG9	Achr_25710	Cold-shock DNA-binding domain-containing protein	Cytoplasmic	-3.18465
A0A0C4WK38	Achr_36610	Glycine cleavage system H protein	Unknown	-3.2091
A0A0C4WN57	Achr_13930	Translational regulator CsrA (Carbon storage regulator)	Unknown	-3.2128
A0A0C4WPN7	Achr_31870	Uncharacterized protein	Unknown	-3.21741
A0A0C4WP45	Achr_3760	D-3-phosphoglycerate dehydrogenase	Cytoplasmic	-3.21949
A0A0C4WKP1	Achr_12970	Peptidoglycan-associated protein	OuterMembrane	-3.24368
A0A0C4WRV1	Achr_15630	Alkylphosphonate utilization operon protein PhnA	Unknown	-3.25795
A0A0C4WLF0	Achr_15620	ABC transporter substrate-binding protein	Unknown	-3.26836
A0A0C4WUY2	Achr_29690	Uncharacterized protein	Unknown	-3.27683
A0A0C4WLZ2	Achr_f1440	Toxin ChpB	Unknown	-3.29863
A0A0C4WTV9	Achr_23800	Ferritin, Dps family protein	Cytoplasmic	-3.32726
A0A0C4WK88	Achr_10680	30S ribosomal protein S16	Cytoplasmic	-3.34259
A0A0C4WNF2	Achr_15810	Peptidyl-prolyl cis-trans isomerase C	Cytoplasmic	-3.34553
A0A0C4WQ10	Achr_33540	30S ribosomal protein S18	Cytoplasmic	-3.40298
A0A0C4WTE5	Achr_35020	50S ribosomal protein L22	Cytoplasmic	-3.41488
A0A0C4WIL6	Achr_360	Carbonic anhydrase (EC 4.2.1.1) (Carbonate dehydratase)	Cytoplasmic	-3.44626
A0A0C4WWV8	Achr_40620	Virulence factor	Cytoplasmic	-3.45679
A0A0C4WQB3	Achr_22890	Acetoacetl-CoA reductase in PHB biosynthesis	Cytoplasmic	-3.45999
A0A0C4WRF6	Achr_39050	Uncharacterized protein	Unknown	-3.46199
A0A0C4WQE4	Achr_34800	50S ribosomal protein L17	Cytoplasmic	-3.46279
A0A0C4WSH7	Achr_e100	Alginate biosynthesis regulatory protein AlgP	Unknown	-3.48357
A0A0C4WS28	Achr_40790	Ribonuclease P protein component (RNase P protein) (RNaseP protein) (EC 3.1.26.5) (Protein C5)	Unknown	-3.49736
A0A0C4WHX3	Achr_19480	Translation initiation factor IF-1	Cytoplasmic	-3.55086
A0A0C4WQF9	Achr_34960	50S ribosomal protein L24	Cytoplasmic	-3.55168
A0A0C4WMX0	Achr_23430	Acetyltransferase (GNAT) family	Unknown	-3.59128
A0A0C4WTF3	Achr_35120	30S ribosomal protein S12	Cytoplasmic	-3.60942
A0A0C4WMB1	Achr_8590	Uncharacterized protein	Unknown	-3.61184
A0A0C4WTS9	Achr_37090	Uncharacterized protein	Unknown	-3.62739
A0A0C4WMR3	Achr_22930	Histone-like DNA-binding protein	Cytoplasmic	-3.62815
A0A0C4WJZ9	Achr_9320	Acetate kinase (EC 2.7.2.1) (Acetokinase)	Cytoplasmic	-3.64285
A0A0C4WN07	Achr_24480	Acetate kinase (EC 2.7.2.1) (Acetokinase)	Cytoplasmic	-3.64285
A0A0C4WNH9	Achr_16180	Corrinoid adenosyltransferase (EC 2.5.1.17) (Cob(II)alamin adenosyltransferase) (Cob(II)yrinic acid a,c-diamide adenosyltransferase)	Cytoplasmic	-3.67149
A0A0C4WR85	Achr_13600	BolA family transcriptional regulator	Unknown	-3.69387
A0A0C4WKY8	Achr_c60	TrfB transcriptional repressor	Unknown	-3.69489
A0A0C4WKW0	Achr_12690	Nucleoprotein/polynucleotide-associated enzyme	Cytoplasmic	-3.69575
A0A0C4WLZ0	Achr_18360	Uncharacterized protein	OuterMembrane	-3.69942
A0A0C4WJF1	Achr_4810	Protein ApaG	Unknown	-3.70413
A0A0C4WPX2	Achr_32990	Endolytic peptidoglycan transglycosylase RlpA (EC 4.2.2.-)	Unknown	-3.70438
A0A0C4WUH5	Achr_d190	Transcriptional regulator, XRE family	Unknown	-3.72946
A0A0C4WQ18	Achr_33660	RNA-binding protein Hfq	Cytoplasmic	-3.73006
A0A0C4WQ86	Achr_34570	Uncharacterized protein	Unknown	-3.77716
A0A0C4WW87	Achr_37900	Phasin family protein	Unknown	-3.78764
A0A0C4WJU2	Achr_6520	Sporulation domain protein	Unknown	-3.81681
A0A0C4WQ77	Achr_9300	OmpA family protein	CytoplasmicMembrane	-3.81707
A0A0C4WKZ5	Achr_c110	KfrC plasmid stable inheritance protein	Cytoplasmic	-3.87403
A0A0C4WMV6	Achr_11700	Ferredoxin	Cytoplasmic	-3.89008
A0A0C4WPZ2	Achr_8030	RNA polymerase-binding transcription factor DksA	Cytoplasmic	-3.90756
A0A0C4WQE9	Achr_34860	50S ribosomal protein L36	Cytoplasmic	-3.91488
A0A0C4WS32	Achr_a50	DNA binding protein	Cytoplasmic	-3.92293
A0A0C4WSD1	Achr_d340	Uncharacterized protein	Cytoplasmic	-3.92293
A0A0C4WQB5	Achr_34880	50S ribosomal protein L15	Cytoplasmic	-3.92584
A0A0C4WRX6	Achr_15830	Uncharacterized protein	Unknown	-3.97136
A0A0C4WPR4	Achr_21000	Cointegrate resolution protein T	Cytoplasmic	-4.00712
A0A0C4WSS4	Achr_19020	Fe/S biogenesis protein NfuA	Cytoplasmic	-4.0125
A0A0C4WVU4	Achr_34940	30S ribosomal protein S14	Cytoplasmic	-4.02457
A0A0C4WJ31	Achr_3380	Putrescine-binding periplasmic protein	Periplasmic	-4.06813
A0A0C4WR47	Achr_37130	Uncharacterized protein	Unknown	-4.09047
A0A0C4WKI3	Achr_250	Uncharacterized protein	Unknown	-4.15284
A0A0C4WMQ1	Achr_11090	Cold-shock DNA-binding domain-containing protein	Cytoplasmic	-4.16034
A0A0C4WWZ4	Achr_c100	Conjugal transfer protein KfrB	Unknown	-4.177
A0A0C4WNF7	Achr_26450	Uncharacterized protein	Cytoplasmic	-4.22339
A0A0C4WV31	Achr_30680	Cold-shock DNA-binding domain-containing protein	Cytoplasmic	-4.23638
A0A0C4WHP0	Achr_16760	Transcriptional regulator, Cro/CI family	Unknown	-4.24305
A0A0C4WKB5	Achr_10100	Ferredoxin, 2Fe-2S type, ISC system	Cytoplasmic	-4.25168
A0A0C4WFV9	Achr_1850	Peptidase inhibitor I78 family	Unknown	-4.2768
A0A0C4WV00	Achr_30040	Aspartyl/glutamyl-tRNA(Asn/Gln) amidotransferase subunit C (Asp/Glu-ADT subunit C) (EC 6.3.5.-)	Cytoplasmic	-4.28739
A0A0C4WWE2	Achr_38710	DNA-directed RNA polymerase subunit omega (RNAP omega subunit) (EC 2.7.7.6) (RNA polymerase omega subunit) (Transcriptase subunit omega)	Unknown	-4.30218
A0A0C4WQD0	Achr_35030	30S ribosomal protein S19	Cytoplasmic	-4.34272
A0A0C4WPR0	Achr_6430	Sec-independent protein translocase protein TatA	CytoplasmicMembrane	-4.34513
A0A0C4WRF8	Achr_38020	Uncharacterized protein	CytoplasmicMembrane	-4.394
A0A0C4WTV4	Achr_37400	50S ribosomal protein L33	Cytoplasmic	-4.42763
A0A0C4WVC6	Achr_32080	Heavy metal transport/detoxification protein	Cytoplasmic	-4.44012
A0A0C4WKS1	Achr_11960	Transcriptional regulator MvaT	Cytoplasmic	-4.47938
A0A0C4WLK3	Achr_e520	RES domain-containing protein	Cytoplasmic	-4.53625
A0A0C4WIM8	Achr_510	Lipoprotein	Unknown	-4.56453
A0A0C4WKW9	Achr_14200	Sporulation domain-containing protein	CytoplasmicMembrane	-4.60425
A0A0C4WPY2	Achr_7870	30S ribosomal protein S15	Cytoplasmic	-4.63499
A0A0C4WG26	Achr_3270	Outer membrane porin, OprD family	OuterMembrane	-4.72157
A0A0C4WFV6	Achr_1740	NAD(P) transhydrogenase, subunit alpha part 1	CytoplasmicMembrane	-4.74026
A0A0C4WPM6	Achr_31550	Biopolymer transport protein ExbD/TolR	CytoplasmicMembrane	-4.76101
A0A0C4WKW6	Achr_12790	Arsenate reductase (EC 1.20.4.1)	Cytoplasmic	-4.80321
A0A0C4WNU3	Achr_2290	Alpha/beta hydrolase fold protein	Cytoplasmic	-4.87026
A0A0C4WL09	Achr_c220	TraC DNA primase and ssDNA binding protein	Unknown	-4.88176
A0A0C4WLB1	Achr_d430	HU family DNA-binding protein	Cytoplasmic	-4.90958
A0A0C4WKC2	Achr_10200	GTPase Der (GTP-binding protein EngA)	Cytoplasmic	-5.00233
A0A0C4WW07	Achr_36700	Cell division protein ZapA	Cytoplasmic	-5.01575
A0A0C4WU06	Achr_24570	Integration host factor subunit alpha (IHF-alpha)	Cytoplasmic	-5.05519
A0A0C4WKT9	Achr_12320	Imelysin, Metallo peptidase, MEROPS family M75	OuterMembrane	-5.08342
A0A0C4WRV0	Achr_39880	Multidrug efflux pump membrane fusion protein	CytoplasmicMembrane	-5.08471
A0A0C4WVU6	Achr_34990	50S ribosomal protein L29	Cytoplasmic	-5.09212
A0A0C4WIB3	Achr_22870	Phasin family protein	Cytoplasmic	-5.19756
A0A0C4WNA5	Achr_14950	Outer membrane porin, OprE-like protein	OuterMembrane	-5.24412
A0A0C4WJ81	Achr_31240	Alginate biosynthesis protein AlgX (Precursor)	Unknown	-5.32101
A0A0C4WKK7	Achr_12350	Uncharacterized protein	Unknown	-5.35889
A0A0C4WJV0	Achr_35170	50S ribosomal protein L7/L12	Unknown	-5.37513
A0A0C4WN95	Achr_14750	Uncharacterized protein	Unknown	-5.39591
A0A0C4WUJ6	Achr_d450	KfrA plasmid stable inheritance protein	Unknown	-5.45773
A0A0C4WIW9	Achr_2160	Chaperone protein CbpA	Cytoplasmic	-5.51388
A0A0C4WJE2	Achr_4660	30S ribosomal protein S21	Cytoplasmic	-5.54902
A0A0C4WLB6	Achr_d480	Uncharacterized protein	Unknown	-5.56777
A0A0C4WUC7	Achr_40800	50S ribosomal protein L34	Cytoplasmic	-5.61713
A0A0C4WJ46	Achr_3630	DNA-binding protein HU-alpha	Cytoplasmic	-5.66169
A0A0C4WIM1	Achr_27170	Uncharacterized protein	Unknown	-5.80207
A0A0C4WKZ4	Achr_13230	Peptidyl-prolyl cis-trans isomerase (EC 5.2.1.8)	Cytoplasmic	-5.80985
A0A0C4WRN1	Achr_27930	Acyl carrier protein (ACP)	Cytoplasmic	-5.93576
A0A0C4WLQ6	Achr_18290	Type I fatty acid synthase ArsA	CytoplasmicMembrane	-6.10701
A0A0C4WT30	Achr_19970	Malto-oligosyltrehalose trehalohydrolase (MTHase) (EC 3.2.1.141) (4-alpha-D-((1->4)-alpha-D-glucano)trehalose trehalohydrolase) (Maltooligosyl trehalose trehalohydrolase)	Cytoplasmic	-6.19613
A0A0C4WNQ8	Achr_27970	50S ribosomal protein L32	Cytoplasmic	-6.29817
A0A0C4WPB1	Achr_30430	Antitoxin	Unknown	-6.36893
A0A0C4WKC7	Achr_38160	Cytochrome C	Unknown	-6.38609
A0A0C4WMV1	Achr_23230	Major porin and structural outer membrane porin OprF	OuterMembrane	-6.58858
A0A0C4WHU1	Achr_18330	ABC-type antimicrobial peptide transport system, ATPase component	CytoplasmicMembrane	-7.14417
A0A0C4WMP9	Achr_22070	Transcriptional regulator, CopG family	Unknown	-7.29083
A0A0C4WRR4	Achr_40260	Phosphate acetyltransferase Pta	Unknown	-7.29951
A0A0C4WLN9	Achr_f50	HU family DNA-binding protein	Cytoplasmic	-7.37614
A0A0C4WSQ8	Achr_e630	HU family DNA-binding protein	Cytoplasmic	-7.37614
A0A0C4WVD9	Achr_f2260	HU family DNA-binding protein	Cytoplasmic	-7.37614
A0A0C4WMZ7	Achr_23890	Uncharacterized protein	Unknown	-7.42556
A0A0C4WKQ7	Achr_1010	Uncharacterized protein	Unknown	-8.12819
A0A0C4WLY9	Achr_6360	Glucans biosynthesis protein G	Periplasmic	-9.03913
A0A0C4WJD3	Achr_32040	Uncharacterized protein	Unknown	-9.7176
A0A0C4WL60	Achr_15400	Uncharacterized protein	Unknown	-9.88563
A0A0C4WRY0	Achr_40240	Uncharacterized protein	Cytoplasmic	-9.90186
A0A0C4WSE3	Achr_31210	Alginate biosynthesis protein AlgK	Unknown	-10.0554
A0A0C4WHL5	Achr_16160	TonB-dependent vitamin B12 receptor	OuterMembrane	-10.2215
A0A0C4WPI8	Achr_31200	Alginate biosynthesis protein Alg44	Unknown	-10.2326
A0A0C4WNQ6	Achr_1680	Osmotically inducible protein OsmC	Cytoplasmic	-10.2615
A0A0C4WV60	Achr_31180	GDP-mannose 6-dehydrogenase (EC 1.1.1.132)	Cytoplasmic	-10.4392
A0A0C4WRZ0	Achr_40340	Uncharacterized protein	Unknown	-10.7149
A0A0C4WQE3	Achr_10060	Iron-sulfur cluster assembly scaffold protein IscU	Cytoplasmic	-10.7614
A0A0C4WV66	Achr_31280	Alginate biosynthesis protein AlgF	Periplasmic	-10.9855
A0A0C4WGX5	Achr_9660	30S ribosomal protein S20	Cytoplasmic	-11.1407
A0A0C4WHB9	Achr_13710	Poly (3-hydroxybutyrate) depolymerase protein	Unknown	-11.5209
A0A0C4WQ97	Achr_9550	Conjugal transfer protein TraR	Cytoplasmic	-11.9431
A0A0C4WPG9	Achr_31220	Alginate biosynthesis outer membrane protein AlgJ	OuterMembrane	-12.7911
A0A0C4WP16	Achr_18350	Uncharacterized protein	Unknown	-13.1893
A0A0C4WN41	Achr_24610	50S ribosomal protein L35	Cytoplasmic	-14.1037
A0A0C4WJX2	Achr_35520	Surface antigen protein	CytoplasmicMembrane	-14.6907
A0A0C4WMZ1	Achr_12520	Phage lysis regulatory protein, LysB family	Unknown	-14.8494
A0A0C4WV64	Achr_31230	Poly(Beta-D-mannuronate) C5 epimerase	Periplasmic	-15.5352
A0A0C4WPH4	Achr_31270	Alginate biosynthesis protein AlgV	CytoplasmicMembrane	-16.4597
A0A0C4WPA9	Achr_19450	Cold shock protein, CspD	Cytoplasmic	-17.5464
A0A0C4WR92	Achr_13700	Uncharacterized protein	Unknown	-18.0885
A0A0C4WPS2	Achr_21050	ATPase with chaperone activity, ATP-binding subunit	Cytoplasmic	-20.822
A0A0C4WTF4	Achr_21070	Molecular chaperone (Small heat shock protein)	Cytoplasmic	-41.0972
A0A0C4WJ84	Achr_31290	Mannose-1-phosphate guanylyltransferase/mannose-6-phosphate isomerase	Cytoplasmic	-78.6477
A0A0C4WQI9	Achr_35330	Cytochrome c Catalase, CCC	Periplasmic	-85.9723
A0A0C4WRA8	Achr_13980	Alginate biosynthesis transcriptional activator	Cytoplasmic	-155.091
A0A0C4WUU0	Achr_28820	5-methyltetrahydropteroyltriglutamate--homocysteine methyltransferase (EC 2.1.1.14) (Cobalamin-independent methionine synthase) (Methionine synthase, vitamin-B12 independent isozyme)	Cytoplasmic	-975.073
A0A0C4WG38	Achr_3470	Inner membrane protein CigR	Unknown	Control
A0A0C4WGA2	Achr_4470	Peptidase propeptide and YpeB domain-containing protein	Unknown	Control
A0A0C4WGP1	Achr_7390	Uncharacterized protein	Cytoplasmic	Control
A0A0C4WHJ7	Achr_15690	Uncharacterized protein	Unknown	Control
A0A0C4WHY0	Achr_19780	Uncharacterized protein	Unknown	Control
A0A0C4WI46	Achr_21080	60 kDa chaperonin (GroEL protein) (Protein Cpn60)	Cytoplasmic	Control
A0A0C4WIH2	Achr_25860	Uncharacterized protein	Unknown	Control
A0A0C4WIP5	Achr_660	Alpha/beta hydrolase fold containing protein	Cytoplasmic	Control
A0A0C4WIT4	Achr_29130	Enoyl-CoA hydratase/isomerase family protein	Cytoplasmic	Control
A0A0C4WIW4	Achr_2060	Flavin and coenzyme A sequestration protein dodecin	Unknown	Control
A0A0C4WIW6	Achr_2110	Transcriptional regulator, AbrB family	Cytoplasmic	Control
A0A0C4WIX8	Achr_1830	Resistance-Nodulation-cell Division (RND) multidrug efflux membrane fusion protein MexA	CytoplasmicMembrane	Control
A0A0C4WJ71	Achr_31090	Uncharacterized protein	Cytoplasmic	Control
A0A0C4WJG9	Achr_32650	Uncharacterized protein	Cytoplasmic	Control
A0A0C4WJH2	Achr_5110	Esterase, poly(3-hydroxybutyrate) depolymerase	Extracellular	Control
A0A0C4WK79	Achr_9440	Uncharacterized protein	Cytoplasmic	Control
A0A0C4WKP6	Achr_40230	Uncharacterized protein	Unknown	Control
A0A0C4WL44	Achr_c470	P-type conjugative transfer protein TrbJ	Periplasmic	Control
A0A0C4WLC0	Achr_15220	Ion-translocating oxidoreductase complex subunit B (EC 7.-.-.-) (Rnf electron transport complex subunit B)	Cytoplasmic	Control
A0A0C4WLF9	Achr_15770	Uncharacterized protein	Unknown	Control
A0A0C4WLL0	Achr_e620	Uncharacterized protein	Cytoplasmic	Control
A0A0C4WM55	Achr_7510	Pirin-like, pirA	Cytoplasmic	Control
A0A0C4WMA6	Achr_20010	RHH-domain repressor protein	Unknown	Control
A0A0C4WMB6	Achr_20200	Antitoxin	Unknown	Control
A0A0C4WMP3	Achr_10990	Uncharacterized protein	Unknown	Control
A0A0C4WMY1	Achr_12310	Thiol oxidoreductase	Unknown	Control
A0A0C4WNE3	Achr_170	Lipoprotein	Unknown	Control
A0A0C4WP11	Achr_18300	Type III polyketide synthase	Cytoplasmic	Control
A0A0C4WQ66	Achr_33840	Uncharacterized protein	Unknown	Control
A0A0C4WQL7	Achr_35630	UDP-glucose 6-dehydrogenase (EC 1.1.1.22)	Cytoplasmic	Control
A0A0C4WQS4	Achr_36690	Uncharacterized protein	Unknown	Control
A0A0C4WRA3	Achr_13850	Acetyl-coenzyme A synthetase (AcCoA synthetase) (Acs) (EC 6.2.1.1) (Acetate--CoA ligase) (Acyl-activating enzyme)	Cytoplasmic	Control
A0A0C4WRJ6	Achr_39550	Secreted bifunctional mannuronan C-5 epimerase/alginate lyase	Extracellular	Control
A0A0C4WRR6	Achr_15380	Phosphoribosyltransferase	Cytoplasmic	Control
A0A0C4WRW9	Achr_15780	Cell division protein ZapA	Unknown	Control
A0A0C4WS17	Achr_c350	Addiction module antitoxin, RelB/dinJ family (Plasmid stabilization system)	Unknown	Control
A0A0C4WSF4	Achr_e380	Signal peptide peptidase SppA, 36K type	CytoplasmicMembrane	Control
A0A0C4WSL2	Achr_18320	Type I fatty acid synthase ArsD	Cytoplasmic	Control
A0A0C4WU35	Achr_24940	Cbb3-type cytochrome c oxidase subunit CcoQ2	CytoplasmicMembrane	Control
A0A0C4WUF3	Achr_c340	Addiction module toxin, RelE/StbE family	Unknown	Control
A0A0C4WVR8	Achr_34420	Rho termination factor, N-terminal domain	Unknown	Control
A0A0C4WW25	Achr_36960	Encystment and alginate biosynthesis response regulator AlgR	Cytoplasmic	Control
A0A0C4WX25	Achr_c460	TrbK entry exclusion during conjugation protein	Unknown	Control
A0A0C4WY00	Achr_f1630	RES domain-containing protein	Unknown	Control
A0A0C4WY22	Achr_f1880	HU family DNA-binding protein	Unknown	Control
A0A0C4WGE3	Achr_5030	Tetratricopeptide repeat family protein	Unknown	Control
A0A0C4WHB6	Achr_13660	Phospholipid-binding domain-containing protein	Periplasmic	Control
A0A0C4WIR9	Achr_970	Uncharacterized protein	Unknown	Control
A0A0C4WIS4	Achr_28880	Uncharacterized protein	Unknown	Control
A0A0C4WJD7	Achr_32090	Cu(I)-responsive transcriptional regulator, MerR family	Cytoplasmic	Control
A0A0C4WJG3	Achr_32500	Uncharacterized protein	Cytoplasmic	Control
A0A0C4WJZ3	Achr_7620	Outer membrane protein assembly factor BamE	OuterMembrane	Control
A0A0C4WK20	Achr_8280	Paraquat-inducible protein B-like protein	OuterMembrane	Control
A0A0C4WK85	Achr_9540	Uncharacterized protein	Unknown	Control
A0A0C4WKF5	Achr_11590	Cell division protein FtsB	CytoplasmicMembrane	Control
A0A0C4WKN0	Achr_39970	Phosphoglycerate mutase family protein	Unknown	Control
A0A0C4WLC5	Achr_16220	Threonine-phosphate decarboxylase	Cytoplasmic	Control
A0A0C4WM47	Achr_7360	Acyl carrier protein	Cytoplasmic	Control
A0A0C4WPP0	Achr_6280	Outer membrane lipoprotein Blc	Unknown	Control
A0A0C4WQ32	Achr_33320	Exodeoxyribonuclease 7 small subunit (EC 3.1.11.6) (Exodeoxyribonuclease VII small subunit) (Exonuclease VII small subunit)	Cytoplasmic	Control
A0A0C4WQF3	Achr_23530	Peptidoglycan lytic exotransglycosylase (EC 4.2.2.n1)	Unknown	Control
A0A0C4WQL9	Achr_36110	Tat (Twin-arginine translocation) pathway signal sequence domain protein	Unknown	Control
A0A0C4WRY3	Achr_15880	Uncharacterized protein	Cytoplasmic	Control
A0A0C4WSV6	Achr_f210	Malate dehydrogenase (EC 1.1.1.37)	Cytoplasmic	Control
A0A0C4WT24	Achr_19920	CBS domain pair-containing protein	Cytoplasmic	Control
A0A0C4WTA2	Achr_34400	Uncharacterized protein	Unknown	Control
A0A0C4WTM6	Achr_22080	Plasmid stabilization system	Unknown	Control
A0A0C4WU93	Achr_40100	RecBCD enzyme subunit RecB (EC 3.1.11.5) (Exonuclease V subunit RecB) (ExoV subunit RecB) (Helicase/nuclease RecBCD subunit RecB)	Cytoplasmic	Control
A0A0C4WG34	Achr_3420	Glutathione S-transferase, N-terminal domain protein	Cytoplasmic	BNF
A0A0C4WIN5	Achr_800	CRISPR-associated protein Cas5/CasD, subtype I-E/ECOLI	Unknown	BNF
A0A0C4WJF6	Achr_4910	Phosphoglycolate phosphatase (PGP) (PGPase) (EC 3.1.3.18)	Cytoplasmic	BNF
A0A0C4WJL8	Achr_6600	Type 4 pilus assembly PilM family protein	Unknown	BNF
A0A0C4WJX3	Achr_8970	4-diphosphocytidyl-2-C-methyl-D-erythritol kinase (CMK) (EC 2.7.1.148) (4-(cytidine-5'-diphospho)-2-C-methyl-D-erythritol kinase)	Unknown	BNF
A0A0C4WKM3	Achr_39870	Multidrug efflux pump operon transcriptional regulator protein	Cytoplasmic	BNF
A0A0C4WKW5	Achr_1510	Nitrogen fixation serine O-acetyltransferase (CysE1)	Cytoplasmic	BNF
A0A0C4WL14	Achr_14790	Uncharacterized protein	Cytoplasmic	BNF
A0A0C4WL52	Achr_2990	Response regulator TctD	Cytoplasmic	BNF
A0A0C4WL79	Achr_3440	Uncharacterized protein	Cytoplasmic	BNF
A0A0C4WLG6	Achr_15870	Uncharacterized protein	Unknown	BNF
A0A0C4WLK7	Achr_17480	High-affinity branched-chain amino acid transport ATP-binding protein	CytoplasmicMembrane	BNF
A0A0C4WM28	Achr_7010	UDP-glucose 4-epimerase	Cytoplasmic	BNF
A0A0C4WMH5	Achr_21060	Oxidoreductase FAD/NAD(P)-binding:Oxidoreductase FAD-binding region	Cytoplasmic	BNF
A0A0C4WMT1	Achr_11450	Zinc metalloprotease (EC 3.4.24.-)	CytoplasmicMembrane	BNF
A0A0C4WMZ9	Achr_24380	Uncharacterized protein	CytoplasmicMembrane	BNF
A0A0C4WNK8	Achr_16630	Two-component system response regulator	Cytoplasmic	BNF
A0A0C4WNT4	Achr_28040	UDP-N-acetylenolpyruvoylglucosamine reductase (EC 1.3.1.98) (UDP-N-acetylmuramate dehydrogenase)	Cytoplasmic	BNF
A0A0C4WNU2	Achr_28140	Lipoprotein-releasing system ATP-binding protein LolD (EC 3.6.3.-)	CytoplasmicMembrane	BNF
A0A0C4WP25	Achr_18450	Hydratase/decarboxylase	Unknown	BNF
A0A0C4WP85	Achr_4310	Transglutaminase-like enzyme, predicted cysteine protease	Cytoplasmic	BNF
A0A0C4WPA0	Achr_19350	Uncharacterized protein	Unknown	BNF
A0A0C4WPE9	Achr_30800	ATP-dependent dsDNA exonuclease SbcC	Unknown	BNF
A0A0C4WRJ8	Achr_14870	CRISPR-associated protein, Cse1 family	Cytoplasmic	BNF
A0A0C4WRU1	Achr_28800	Glycerol-3-phosphate dehydrogenase (EC 1.1.5.3)	Cytoplasmic	BNF
A0A0C4WSE9	Achr_17460	Uncharacterized protein	Unknown	BNF
A0A0C4WSF5	Achr_17560	Phosphonates import ATP-binding protein PhnC (EC 7.3.2.2)	CytoplasmicMembrane	BNF
A0A0C4WSQ0	Achr_f380	Uncharacterized protein	Unknown	BNF
A0A0C4WSR0	Achr_f480	Cyclase family protein	Unknown	BNF
A0A0C4WT26	Achr_f1720	D-isomer specific 2-hydroxyacid dehydrogenase	Cytoplasmic	BNF
A0A0C4WTB8	Achr_f2570	ThiJ/PfpI family protein	Unknown	BNF
A0A0C4WTI7	Achr_35640	NAD-dependent epimerase/dehydratase	Cytoplasmic	BNF
A0A0C4WTT7	Achr_37190	SPFH domain-containing protein/band 7 family protein	Unknown	BNF
A0A0C4WU75	Achr_39690	Isochorismatase hydrolase	Cytoplasmic	BNF
A0A0C4WVJ5	Achr_33150	ATP-dependent zinc metalloprotease FtsH (EC 3.4.24.-)	CytoplasmicMembrane	BNF
A0A0C4WWA0	Achr_38100	D-isomer specific 2-hydroxyacid dehydrogenase	Cytoplasmic	BNF
A0A0C4WXD8	Achr_e80	Exopolyphosphatase	Cytoplasmic	BNF
A0A0C4WFW9	Achr_2050	Luciferase family oxidoreductase, group 1	CytoplasmicMembrane	BNF
A0A0C4WG05	Achr_2710	Multicopper oxidase type 2	Unknown	BNF
A0A0C4WGM8	Achr_6840	Ribosomal RNA large subunit methyltransferase J (EC 2.1.1.266) (23S rRNA (adenine(2030)-N6)-methyltransferase) (23S rRNA m6A2030 methyltransferase)	Cytoplasmic	BNF
A0A0C4WHG4	Achr_14830	CRISPR-associated protein Cas7/Cse4/CasC, subtype I-E/ECOLI	Cytoplasmic	BNF
A0A0C4WHP5	Achr_16810	Alginate lyase family protein	Unknown	BNF
A0A0C4WIM6	Achr_750	CRISPR-associated Cas3 family helicase	Cytoplasmic	BNF
A0A0C4WIV7	Achr_1370	Uncharacterized protein	Unknown	BNF
A0A0C4WJ35	Achr_3430	Nitrogenase FeMo cofactor biosynthesis protein NifB	Unknown	BNF
A0A0C4WJP0	Achr_7150	Lipoprotein	Unknown	BNF
A0A0C4WJR2	Achr_6170	p-loop containing nucleotide triphosphate hydrolase	Cytoplasmic	BNF
A0A0C4WKE0	Achr_11440	1-deoxy-D-xylulose 5-phosphate reductoisomerase (DXP reductoisomerase) (EC 1.1.1.267) (1-deoxyxylulose-5-phosphate reductoisomerase) (2-C-methyl-D-erythritol 4-phosphate synthase)	Cytoplasmic	BNF
A0A0C4WKJ6	Achr_39470	Nitrogen fixation cofactor assembly protein	Unknown	BNF
A0A0C4WKL5	Achr_550	Zinc ABC transporter substrate-binding protein	Periplasmic	BNF
A0A0C4WKN4	Achr_760	CRISPR type I-e/-associated protein casa/cse1	Unknown	BNF
A0A0C4WKV8	Achr_1410	Uncharacterized protein	Unknown	BNF
A0A0C4WMB4	Achr_f2490	Endonuclease I	Extracellular	BNF
A0A0C4WMJ9	Achr_21650	Metallophosphoesterase	Cytoplasmic	BNF
A0A0C4WN81	Achr_25570	ATPase, AAA superfamily	Cytoplasmic	BNF
A0A0C4WNC8	Achr_15460	Uncharacterized protein	Unknown	BNF
A0A0C4WNI8	Achr_780	CRISPR-associated protein Cas6/Cse3/CasE, subtype I-E/ECOLI	Cytoplasmic	BNF
A0A0C4WNN6	Achr_1380	Ferredoxin III, nif-specific	Unknown	BNF
A0A0C4WNN9	Achr_1430	Uncharacterized protein	CytoplasmicMembrane	BNF
A0A0C4WNU1	Achr_28320	Transcriptional regulator PsrA	Cytoplasmic	BNF
A0A0C4WPT7	Achr_21200	Tellurium resistance protein	Cytoplasmic	BNF
A0A0C4WQ07	Achr_21660	Glucose-methanol-choline oxidoreductase	Cytoplasmic	BNF
A0A0C4WQ49	Achr_21860	2-ketogluconate 6-phosphate reductase	Cytoplasmic	BNF
A0A0C4WQW7	Achr_11620	S-formylglutathione hydrolase (EC 3.1.2.12)	Unknown	BNF
A0A0C4WQX6	Achr_25580	Globin like protein	Unknown	BNF
A0A0C4WRH3	Achr_38270	Protein-glutamate methylesterase (EC 3.1.1.61)	Cytoplasmic	BNF
A0A0C4WRI1	Achr_39400	Ion-translocating oxidoreductase complex subunit B (EC 7.-.-.-) (Rnf electron transport complex subunit B)	Unknown	BNF
A0A0C4WS44	Achr_16400	Glucarate dehydratase	Cytoplasmic	BNF
A0A0C4WS93	Achr_d30	Uncharacterized protein	Cytoplasmic	BNF
A0A0C4WTE6	Achr_f2300	Fic (Filamentation induced by cAMP) protein	Cytoplasmic	BNF
A0A0C4WTQ6	Achr_36840	Lead uptake protein	CytoplasmicMembrane	BNF
A0A0C4WTQ7	Achr_22810	50S ribosomal protein L3 glutamine methyltransferase (L3 MTase) (EC 2.1.1.298) (N5-glutamine methyltransferase PrmB)	Cytoplasmic	BNF
A0A0C4WTZ8	Achr_38080	L-fucose: permease	CytoplasmicMembrane	BNF
A0A0C4WU13	Achr_38430	Twitching motility protein PilT	Cytoplasmic	BNF
A0A0C4WV05	Achr_f740	Precorrin-3B synthase	Cytoplasmic	BNF
A0A0C4WV09	Achr_f800	Fic (Filamentation induced by cAMP) protein	Cytoplasmic	BNF
A0A0C4WVK8	Achr_33400	Uncharacterized protein	Unknown	BNF
A0A0C4WWH4	Achr_39060	Hydrogenase expression/formation protein HypE	Cytoplasmic	BNF
A0A0C4WWK0	Achr_39360	Ion-translocating oxidoreductase complex subunit E (EC 7.-.-.-) (Rnf electron transport complex subunit E)	CytoplasmicMembrane	BNF
A0A0C4WY07	Achr_f1730	Endonuclease I	Extracellular	BNF

## Sheet: 2_PM_vs_C
T: Protein IDs	Locus	Protein name	Location	FC
A0A0C4WNA5	Achr_14950	Outer membrane porin, OprE-like protein	OuterMembrane	3389.21
A0A0C4WP11	Achr_18300	Type III polyketide synthase	Cytoplasmic	119.246
A0A0C4WLQ6	Achr_18290	Type I fatty acid synthase ArsA	CytoplasmicMembrane	55.292
A0A0C4WSL2	Achr_18320	Type I fatty acid synthase ArsD	Cytoplasmic	53.1133
A0A0C4WHU1	Achr_18330	ABC-type antimicrobial peptide transport system, ATPase component	CytoplasmicMembrane	28.7263
A0A0C4WL89	Achr_3590	Phosphate regulon transcriptional regulatory protein PhoB (SphR)	Cytoplasmic	21.5891
A0A0C4WNA8	Achr_25970	3-hydroxybutyrate dehydrogenase	Unknown	12.9069
A0A0C4WL69	Achr_14390	Short-chain dehydrogenase/reductase, SDR family protein	Cytoplasmic	10.8621
A0A0C4WUB4	Achr_26000	Succinyl-CoA:3-ketoacid-coenzyme A transferase subunit B	Cytoplasmic	7.39508
A0A0C4WNC2	Achr_25990	Succinyl-CoA:3-ketoacid-coenzyme A transferase subunit A	Cytoplasmic	6.78571
A0A0C4WQL7	Achr_35630	UDP-glucose 6-dehydrogenase (EC 1.1.1.22)	Cytoplasmic	6.36459
A0A0C4WHU2	Achr_18380	Malonyl CoA-acyl carrier protein transacylase	Cytoplasmic	5.20416
A0A0C4WIJ0	Achr_26670	dTDP-glucose 4,6-dehydratase (EC 4.2.1.46)	Cytoplasmic	4.20848
A0A0C4WRB5	Achr_14080	Heat shock protein IbpA	Cytoplasmic	4.10932
A0A0C4WRR4	Achr_40260	Phosphate acetyltransferase Pta	Unknown	4.04807
A0A0C4WTV9	Achr_23800	Ferritin, Dps family protein	Cytoplasmic	3.60633
A0A0C4WQ33	Achr_33860	Acetyl-CoA acetyltransferase ThlA	Cytoplasmic	3.34151
A0A0C4WIM7	Achr_27400	Thiopurine S-methyltransferase (EC 2.1.1.67) (Thiopurine methyltransferase)	Cytoplasmic	3.22217
A0A0C4WKK9	Achr_5280	Oxidoreductase, aldo/keto reductase family	Cytoplasmic	3.10817
A0A0C4WRR6	Achr_15380	Phosphoribosyltransferase	Cytoplasmic	3.09406
A0A0C4WXZ6	Achr_f1530	Putative NADH dehydrogenase FAD-containing subunit	CytoplasmicMembrane	3.08884
A0A0C4WPF4	Achr_5270	Morphinone reductase	Cytoplasmic	2.99786
A0A0C4WWM9	Achr_39660	N-ethylmaleimide reductase	Cytoplasmic	2.99786
A0A0C4WIX5	Achr_1720	NAD(P) transhydrogenase subunit beta (EC 7.1.1.1) (Nicotinamide nucleotide transhydrogenase subunit beta)	CytoplasmicMembrane	2.94139
A0A0C4WMP0	Achr_21870	OprD family outer membrane porin	OuterMembrane	2.91811
A0A0C4WMX2	Achr_24020	OprD family outer membrane porin	OuterMembrane	2.91811
A0A0C4WQY9	Achr_12120	Outer membrane porin, OprD family	OuterMembrane	2.91811
A0A0C4WSU2	Achr_f910	OprD family outer membrane porin	OuterMembrane	2.91811
A0A0C4WSY6	Achr_f560	Amidohydrolase family	Cytoplasmic	2.90036
A0A0C4WRA9	Achr_26690	Glucose-1-phosphate thymidylyltransferase (EC 2.7.7.24)	Cytoplasmic	2.8906
A0A0C4WJ77	Achr_3550	Phosphate-specific transport system accessory protein PhoU	Cytoplasmic	2.85911
A0A0C4WM51	Achr_f1940	Uncharacterized protein	Unknown	2.82536
A0A0C4WG24	Achr_3220	Succinate-semialdehyde dehydrogenase I	Cytoplasmic	2.81897
A0A0C4WV60	Achr_31180	GDP-mannose 6-dehydrogenase (EC 1.1.1.132)	Cytoplasmic	2.80993
A0A0C4WK97	Achr_10880	NADH:flavin oxidoreductase/NADH oxidase	Cytoplasmic	2.7667
A0A0C4WLZ0	Achr_18360	Uncharacterized protein	OuterMembrane	2.72798
A0A0C4WL82	Achr_3490	Putative glucose-6-phosphate 1-epimerase (EC 5.1.3.15)	Cytoplasmic	2.65173
A0A0C4WMQ3	Achr_22730	Polyamine aminopropyltransferase (Putrescine aminopropyltransferase) (PAPT) (Spermidine synthase) (SPDS) (SPDSY) (EC 2.5.1.16)	Cytoplasmic	2.59434
A0A0C4WTW5	Achr_23950	Glutathione S-transferase protein	Cytoplasmic	2.48085
A0A0C4WNE0	Achr_26250	Zinc-containing alcohol dehydrogenase superfamily	CytoplasmicMembrane	2.36035
A0A0C4WV63	Achr_f1560	Divergent AAA domain-containing protein	Cytoplasmic	2.277
A0A0C4WWD4	Achr_38610	Phosphomannomutase/phosphoglucomutase AlgC	Cytoplasmic	2.27006
A0A0C4WT90	Achr_34250	D-isomer specific 2-hydroxyacid dehydrogenase, NAD binding domain	Cytoplasmic	2.24466
A0A0C4WNW2	Achr_28390	3-ketoacyl-CoA thiolase (EC 2.3.1.16) (Acetyl-CoA acyltransferase) (Beta-ketothiolase) (Fatty acid oxidation complex subunit beta)	Cytoplasmic	2.14241
A0A0C4WQB8	Achr_23020	Cysteine--tRNA ligase (EC 6.1.1.16) (Cysteinyl-tRNA synthetase) (CysRS)	Cytoplasmic	2.13934
A0A0C4WMT9	Achr_22900	3-ketoacyl-CoA thiolase Acetyl-CoA acetyltransferase	Cytoplasmic	2.06914
A0A0C4WMY8	Achr_12470	Uncharacterized protein	Cytoplasmic	2.04684
A0A0C4WUZ5	Achr_29940	TldE/PmbA protein, part of proposed TldE/TldD proteolytic complex	Cytoplasmic	2.04221
A0A0C4WQ84	Achr_22360	Transcriptional regulator GntR	Cytoplasmic	2.03444
A0A0C4WLZ2	Achr_f1440	Toxin ChpB	Unknown	-2.06623
A0A0C4WS13	Achr_40590	Uncharacterized protein	Unknown	-2.20539
A0A0C4WKK4	Achr_12300	Imelysin family lipoprotein	CytoplasmicMembrane	-2.24555
A0A0C4WU06	Achr_24570	Integration host factor subunit alpha (IHF-alpha)	Cytoplasmic	-2.26923
A0A0C4WUE1	Achr_c80	KorB transcriptional repressor protein/plasmid partitioning protein	Cytoplasmic	-2.29035
A0A0C4WRC8	Achr_14300	Chromosome segregation ATPase	Cytoplasmic	-2.63786
A0A0C4WLK3	Achr_e520	RES domain-containing protein	Cytoplasmic	-2.64408
A0A0C4WG17	Achr_3020	Molybdenum storage protein subunit A	Cytoplasmic	-2.76115
A0A0C4WKX6	Achr_1710	Uncharacterized protein	Unknown	-2.80604
A0A0C4WJ08	Achr_2380	Alpha-glucosidase	Unknown	-2.82431
A0A0C4WL60	Achr_15400	Uncharacterized protein	Unknown	-2.84067
A0A0C4WSM6	Achr_18470	Arsenate reductase (Nitrogenase-associated protein) (Modular protein)	Unknown	-2.87375
A0A0C4WS32	Achr_a50	DNA binding protein	Cytoplasmic	-2.906
A0A0C4WSD1	Achr_d340	Uncharacterized protein	Cytoplasmic	-2.906
A0A0C4WVQ7	Achr_34220	Translation initiation factor 1 (EIF-1/SUI1)	Unknown	-2.92398
A0A0C4WLB1	Achr_d430	HU family DNA-binding protein	Cytoplasmic	-3.0783
A0A0C4WW07	Achr_36700	Cell division protein ZapA	Cytoplasmic	-3.0783
A0A0C4WH39	Achr_11270	Arsenate reductase, glutaredoxin family	Unknown	-3.15375
A0A0C4WV66	Achr_31280	Alginate biosynthesis protein AlgF	Periplasmic	-3.20902
A0A0C4WUJ6	Achr_d450	KfrA plasmid stable inheritance protein	Unknown	-3.21139
A0A0C4WT99	Achr_34350	DNA-binding protein Fis	Cytoplasmic	-3.23998
A0A0C4WPR4	Achr_21000	Cointegrate resolution protein T	Cytoplasmic	-3.27388
A0A0C4WQE3	Achr_10060	Iron-sulfur cluster assembly scaffold protein IscU	Cytoplasmic	-3.31345
A0A0C4WKI3	Achr_250	Uncharacterized protein	Unknown	-3.32211
A0A0C4WJV0	Achr_35170	50S ribosomal protein L7/L12	Unknown	-3.3261
A0A0C4WJE2	Achr_4660	30S ribosomal protein S21	Cytoplasmic	-3.33742
A0A0C4WTV4	Achr_37400	50S ribosomal protein L33	Cytoplasmic	-3.34251
A0A0C4WWE2	Achr_38710	DNA-directed RNA polymerase subunit omega (RNAP omega subunit) (EC 2.7.7.6) (RNA polymerase omega subunit) (Transcriptase subunit omega)	Unknown	-3.35412
A0A0C4WQ63	Achr_9150	Uncharacterized protein	Unknown	-3.39968
A0A0C4WTF3	Achr_35120	30S ribosomal protein S12	Cytoplasmic	-3.41598
A0A0C4WH95	Achr_12960	Tol-Pal system protein TolB	Periplasmic	-3.42238
A0A0C4WQ18	Achr_33660	RNA-binding protein Hfq	Cytoplasmic	-3.45743
A0A0C4WRL4	Achr_27670	Lipoprotein	Unknown	-3.6209
A0A0C4WPI2	Achr_31150	Uncharacterized protein	Unknown	-3.68986
A0A0C4WJ13	Achr_3030	Molybdenum storage protein beta subunit, MosB	Cytoplasmic	-3.79781
A0A0C4WT63	Achr_33900	Amino acid ABC transporter, perplasmic binding protein	Periplasmic	-3.81187
A0A0C4WL09	Achr_c220	TraC DNA primase and ssDNA binding protein	Unknown	-3.85679
A0A0C4WNP4	Achr_1480	Nitrogen fixation protein NifU	Cytoplasmic	-3.95077
A0A0C4WL15	Achr_2370	Uncharacterized protein	Unknown	-4.16178
A0A0C4WJX2	Achr_35520	Surface antigen protein	CytoplasmicMembrane	-4.20265
A0A0C4WKW0	Achr_12690	Nucleoprotein/polynucleotide-associated enzyme	Cytoplasmic	-4.21276
A0A0C4WNQ8	Achr_27970	50S ribosomal protein L32	Cytoplasmic	-4.38791
A0A0C4WMR7	Achr_22420	3-carboxymuconate cyclase	Periplasmic	-4.54569
A0A0C4WNB0	Achr_25790	Uncharacterized protein	Unknown	-4.67003
A0A0C4WPX2	Achr_32990	Endolytic peptidoglycan transglycosylase RlpA (EC 4.2.2.-)	Unknown	-4.74695
A0A0C4WQE9	Achr_34860	50S ribosomal protein L36	Cytoplasmic	-4.83763
A0A0C4WSN0	Achr_18520	Lipoprotein	Cytoplasmic	-4.89474
A0A0C4WI87	Achr_21940	Glucan 1,4-alpha-glucosidase (Precursor)	Unknown	-4.94145
A0A0C4WP04	Achr_3210	Cytochrome C, class II	Periplasmic	-5.15046
A0A0C4WSI3	Achr_31560	Protein TonB	Unknown	-5.54582
A0A0C4WQT5	Achr_11470	Outer membrane chaperone Skp	Unknown	-5.58426
A0A0C4WL17	Achr_13590	Uncharacterized protein	Unknown	-5.89749
A0A0C4WVX9	Achr_35970	Glucan 1,4-alpha-glucosidase	Unknown	-6.06665
A0A0C4WIY0	Achr_29800	Organic solvent tolerance ABC efflux transporter, auxiliary component	Unknown	-6.08012
A0A0C4WPM6	Achr_31550	Biopolymer transport protein ExbD/TolR	CytoplasmicMembrane	-6.23663
A0A0C4WUC7	Achr_40800	50S ribosomal protein L34	Cytoplasmic	-6.34594
A0A0C4WKT9	Achr_12320	Imelysin, Metallo peptidase, MEROPS family M75	OuterMembrane	-6.55078
A0A0C4WIM8	Achr_510	Lipoprotein	Unknown	-6.77991
A0A0C4WGX5	Achr_9660	30S ribosomal protein S20	Cytoplasmic	-6.87869
A0A0C4WH62	Achr_11780	Uncharacterized protein	Unknown	-7.01268
A0A0C4WVU6	Achr_34990	50S ribosomal protein L29	Cytoplasmic	-7.1824
A0A0C4WRN1	Achr_27930	Acyl carrier protein (ACP)	Cytoplasmic	-7.22902
A0A0C4WLY9	Achr_6360	Glucans biosynthesis protein G	Periplasmic	-7.87093
A0A0C4WKC9	Achr_38210	UPF0312 protein Achr_38210	Unknown	-8.52264
A0A0C4WG91	Achr_4320	Uncharacterized protein	Unknown	-10.0597
A0A0C4WJD3	Achr_32040	Uncharacterized protein	Unknown	-11.9607
A0A0C4WQR9	Achr_36640	Iron ABC transporter substrate-binding protein	Periplasmic	-12.5583
A0A0C4WPC6	Achr_30460	Fimbrial protein P9-2 Pilin	Extracellular	-19.2062
A0A0C4WIM1	Achr_27170	Uncharacterized protein	Unknown	-22.8713
A0A0C4WFU1	Achr_1440	Uncharacterized protein	Unknown	Control
A0A0C4WG38	Achr_3470	Inner membrane protein CigR	Unknown	Control
A0A0C4WGA2	Achr_4470	Peptidase propeptide and YpeB domain-containing protein	Unknown	Control
A0A0C4WGM3	Achr_6640	Type 4 fimbrial biogenesis outer membrane protein PilQ	OuterMembrane	Control
A0A0C4WHM3	Achr_16360	YcgL domain-containing protein Achr_16360	Cytoplasmic	Control
A0A0C4WHQ5	Achr_17110	ArsR family transcriptional regulator	Unknown	Control
A0A0C4WHY2	Achr_19830	Tetratricopeptide-like helical protein	Unknown	Control
A0A0C4WIR5	Achr_920	Cytochrome C biogenesis protein CcsA	Periplasmic	Control
A0A0C4WIW6	Achr_2110	Transcriptional regulator, AbrB family	Cytoplasmic	Control
A0A0C4WIX8	Achr_1830	Resistance-Nodulation-cell Division (RND) multidrug efflux membrane fusion protein MexA	CytoplasmicMembrane	Control
A0A0C4WJG0	Achr_32400	Siderophore biosynthesis protein, IucA/IucC family	Cytoplasmic	Control
A0A0C4WJJ3	Achr_5360	Uncharacterized protein	Unknown	Control
A0A0C4WJW6	Achr_8850	Uncharacterized protein	Cytoplasmic	Control
A0A0C4WK62	Achr_10280	DNA-specific endonuclease I	Extracellular	Control
A0A0C4WK80	Achr_37270	Catalase-related peroxidase (EC 1.11.1.-)	Periplasmic	Control
A0A0C4WKP9	Achr_13140	Uncharacterized protein	Unknown	Control
A0A0C4WM77	Achr_20230	DNA-specific endonuclease I	Extracellular	Control
A0A0C4WMA6	Achr_20010	RHH-domain repressor protein	Unknown	Control
A0A0C4WME0	Achr_20560	Uncharacterized protein	Unknown	Control
A0A0C4WMH9	Achr_21110	Micrococcal nuclease (SNase-like)	Periplasmic	Control
A0A0C4WMY1	Achr_12310	Thiol oxidoreductase	Unknown	Control
A0A0C4WP68	Achr_4060	Uncharacterized protein	Unknown	Control
A0A0C4WPU4	Achr_32430	Diaminopimelate decarboxylase	Cytoplasmic	Control
A0A0C4WQ66	Achr_33840	Uncharacterized protein	Unknown	Control
A0A0C4WQF1	Achr_23480	Lysophospholipase L1-like esterase	Unknown	Control
A0A0C4WRJ6	Achr_39550	Secreted bifunctional mannuronan C-5 epimerase/alginate lyase	Extracellular	Control
A0A0C4WRW9	Achr_15780	Cell division protein ZapA	Unknown	Control
A0A0C4WS17	Achr_c350	Addiction module antitoxin, RelB/dinJ family (Plasmid stabilization system)	Unknown	Control
A0A0C4WST5	Achr_f810	Uncharacterized protein	Unknown	Control
A0A0C4WU29	Achr_38790	Uncharacterized protein	Unknown	Control
A0A0C4WVG5	Achr_32490	Tetratricopeptide TPR-like helical protein	Unknown	Control
A0A0C4WX25	Achr_c460	TrbK entry exclusion during conjugation protein	Unknown	Control
A0A0C4WY00	Achr_f1630	RES domain-containing protein	Unknown	Control
A0A0C4WIR9	Achr_970	Uncharacterized protein	Unknown	Control
A0A0C4WIS6	Achr_1070	Peptidoglycan-binding LysM protein	Unknown	Control
A0A0C4WIT6	Achr_1300	Dinitrogenase iron-molybdenum cofactor biosynthesis protein	Cytoplasmic	Control
A0A0C4WJI8	Achr_6200	Transcriptional regulator	Cytoplasmic	Control
A0A0C4WJP7	Achr_7350	NAD dependent epimerase/dehydratase	Cytoplasmic	Control
A0A0C4WJZ3	Achr_7620	Outer membrane protein assembly factor BamE	OuterMembrane	Control
A0A0C4WK72	Achr_10430	Uncharacterized protein	Unknown	Control
A0A0C4WK85	Achr_9540	Uncharacterized protein	Unknown	Control
A0A0C4WKA3	Achr_9950	Queuine tRNA-ribosyltransferase (EC 2.4.2.29) (Guanine insertion enzyme) (tRNA-guanine transglycosylase)	Cytoplasmic	Control
A0A0C4WKF5	Achr_11590	Cell division protein FtsB	CytoplasmicMembrane	Control
A0A0C4WLC5	Achr_16220	Threonine-phosphate decarboxylase	Cytoplasmic	Control
A0A0C4WMC6	Achr_8860	DnaJ domain-containing protein	Cytoplasmic	Control
A0A0C4WMH8	Achr_9780	Type 4 fimbrial biogenesis PilY1-related protein signal peptide	Unknown	Control
A0A0C4WMP9	Achr_22070	Transcriptional regulator, CopG family	Unknown	Control
A0A0C4WN20	Achr_24300	Uncharacterized protein	Unknown	Control
A0A0C4WNL6	Achr_1180	Uncharacterized protein	Cytoplasmic	Control
A0A0C4WP15	Achr_29200	Phage T7 F exclusion suppressor FxsA	CytoplasmicMembrane	Control
A0A0C4WQ32	Achr_33320	Exodeoxyribonuclease 7 small subunit (EC 3.1.11.6) (Exodeoxyribonuclease VII small subunit) (Exonuclease VII small subunit)	Cytoplasmic	Control
A0A0C4WQF3	Achr_23530	Peptidoglycan lytic exotransglycosylase (EC 4.2.2.n1)	Unknown	Control
A0A0C4WQJ6	Achr_35850	Uncharacterized protein	Unknown	Control
A0A0C4WQK7	Achr_24180	GntR family transcriptional regulator, transcriptional repressor for pyruvate dehydrogenase complex	Cytoplasmic	Control
A0A0C4WQS0	Achr_24920	Cbb3-type cytochrome c oxidase subunit I	CytoplasmicMembrane	Control
A0A0C4WRH7	Achr_39350	UPF0125 protein Achr_39350	Unknown	Control
A0A0C4WRQ0	Achr_28180	Uncharacterized protein	Unknown	Control
A0A0C4WRY3	Achr_15880	Uncharacterized protein	Cytoplasmic	Control
A0A0C4WSE0	Achr_17310	Uncharacterized protein	Unknown	Control
A0A0C4WTH5	Achr_35490	3'(2'),5'-bisphosphate nucleotidase CysQ (EC 3.1.3.7) (3'(2'),5-bisphosphonucleoside 3'(2')-phosphohydrolase) (3'-phosphoadenosine 5'-phosphate phosphatase) (PAP phosphatase)	Cytoplasmic	Control
A0A0C4WTN1	Achr_22230	Cell wall hydrolase SleB	Unknown	Control
A0A0C4WVG1	Achr_32390	Uncharacterized protein	Cytoplasmic	Control
A0A0C4WXB4	Achr_d520	Uncharacterized protein	CytoplasmicMembrane	Control
A0A0C4WFW9	Achr_2050	Luciferase family oxidoreductase, group 1	CytoplasmicMembrane	PM
A0A0C4WG40	Achr_3520	Phosphate ABC-transporter, permease protein PstC	CytoplasmicMembrane	PM
A0A0C4WHE7	Achr_14360	Uncharacterized protein	Cytoplasmic	PM
A0A0C4WHE9	Achr_14410	Response regulator with CheY-like receiver domain and winged-helix DNA-binding domain	Cytoplasmic	PM
A0A0C4WJ05	Achr_2880	Acyl-CoA dehydrogenase NM domain-like	Cytoplasmic	PM
A0A0C4WJ43	Achr_3580	Phosphate regulon sensor kinase PhoR	CytoplasmicMembrane	PM
A0A0C4WJ82	Achr_4330	Soluble hydrogenase, alpha or beta chain	Cytoplasmic	PM
A0A0C4WJ91	Achr_31390	Pyruvate dehydrogenase E1 component subunit alpha (EC 1.2.4.1)	Cytoplasmic	PM
A0A0C4WK23	Achr_8330	Trehalose 6-phosphate phosphatase (EC 3.1.3.12)	Cytoplasmic	PM
A0A0C4WKE0	Achr_11440	1-deoxy-D-xylulose 5-phosphate reductoisomerase (DXP reductoisomerase) (EC 1.1.1.267) (1-deoxyxylulose-5-phosphate reductoisomerase) (2-C-methyl-D-erythritol 4-phosphate synthase)	Cytoplasmic	PM
A0A0C4WKZ8	Achr_14570	NAD-specific glutamate dehydrogenase, large form	Cytoplasmic	PM
A0A0C4WM46	Achr_19160	General secretion pathway protein G	CytoplasmicMembrane	PM
A0A0C4WMA3	Achr_19960	4-alpha-glucanotransferase (EC 2.4.1.25) (Amylomaltase) (Disproportionating enzyme)	Cytoplasmic	PM
A0A0C4WMG0	Achr_21090	Universal stress protein, UspA family	Cytoplasmic	PM
A0A0C4WMJ9	Achr_21650	Metallophosphoesterase	Cytoplasmic	PM
A0A0C4WMZ0	Achr_24270	3-hydroxyisobutyrate dehydrogenase (HIBADH) (EC 1.1.1.31)	Unknown	PM
A0A0C4WN53	Achr_13880	Arginine N-succinyltransferase (EC 2.3.1.109)	Cytoplasmic	PM
A0A0C4WNA9	Achr_15050	Transcriptional regulator, LysR family	Cytoplasmic	PM
A0A0C4WNC6	Achr_15410	Peptidase S45, penicillin amidase family	Unknown	PM
A0A0C4WNQ9	Achr_17080	Hydrolase, isochorismatase family	Unknown	PM
A0A0C4WNU2	Achr_28140	Lipoprotein-releasing system ATP-binding protein LolD (EC 3.6.3.-)	CytoplasmicMembrane	PM
A0A0C4WPE9	Achr_30800	ATP-dependent dsDNA exonuclease SbcC	Unknown	PM
A0A0C4WPT7	Achr_21200	Tellurium resistance protein	Cytoplasmic	PM
A0A0C4WQ49	Achr_21860	2-ketogluconate 6-phosphate reductase	Cytoplasmic	PM
A0A0C4WQQ4	Achr_35990	General secretion pathway protein C	Unknown	PM
A0A0C4WRT0	Achr_28580	Probable lipid kinase YegS-like (EC 2.7.1.-)	Cytoplasmic	PM
A0A0C4WRT5	Achr_39680	Isochorismatase hydrolase	Unknown	PM
A0A0C4WSG7	Achr_31410	Uncharacterized protein	Cytoplasmic	PM
A0A0C4WSL6	Achr_18370	Glycosyl transferase, group 1	Cytoplasmic	PM
A0A0C4WTE6	Achr_f2300	Fic (Filamentation induced by cAMP) protein	Cytoplasmic	PM
A0A0C4WTL0	Achr_36100	General secretion pathway protein M	Unknown	PM
A0A0C4WTQ7	Achr_22810	50S ribosomal protein L3 glutamine methyltransferase (L3 MTase) (EC 2.1.1.298) (N5-glutamine methyltransferase PrmB)	Cytoplasmic	PM
A0A0C4WV09	Achr_f800	Fic (Filamentation induced by cAMP) protein	Cytoplasmic	PM
A0A0C4WV15	Achr_f900	Cupin domain protein	Unknown	PM
A0A0C4WVJ5	Achr_33150	ATP-dependent zinc metalloprotease FtsH (EC 3.4.24.-)	CytoplasmicMembrane	PM
A0A0C4WHB1	Achr_13560	Uncharacterized protein	Cytoplasmic	PM
A0A0C4WHJ8	Achr_15740	Putative oxidoreductase, Fe-dependent alcohol dehydrogenase family	Unknown	PM
A0A0C4WJB7	Achr_31790	Malonate decarboxylase, gamma subunit MdcE	Cytoplasmic	PM
A0A0C4WJD8	Achr_4550	Vanadium nitrogenase sigma54-dependent transcriptional activator, VnfA	Cytoplasmic	PM
A0A0C4WJY2	Achr_35670	Polysaccharide export protein	Cytoplasmic	PM
A0A0C4WLQ9	Achr_18340	ABC-type transport system, involved in lipoprotein release, permease component	CytoplasmicMembrane	PM
A0A0C4WN38	Achr_13580	Fumarate hydratase class II (Fumarase C) (EC 4.2.1.2) (Aerobic fumarase) (Iron-independent fumarase)	Cytoplasmic	PM
A0A0C4WNC8	Achr_15460	Uncharacterized protein	Unknown	PM
A0A0C4WPA0	Achr_19350	Uncharacterized protein	Unknown	PM
A0A0C4WPF5	Achr_31070	Response regulator, sigma54-dependent regulatory protein AlgB	Cytoplasmic	PM
A0A0C4WPQ3	Achr_31800	Malonate decarboxylase, beta subunit	Cytoplasmic	PM
A0A0C4WPW4	Achr_7580	GntR family transcriptional regulator	Cytoplasmic	PM
A0A0C4WS44	Achr_16400	Glucarate dehydratase	Cytoplasmic	PM
A0A0C4WTH4	Achr_21330	3-ketoacyl-CoA thiolase/ Acetyl-CoA acetyltransferase	Cytoplasmic	PM
A0A0C4WTW3	Achr_23900	Ferritin/ribonucleotide reductase-like protein	Unknown	PM
A0A0C4WU75	Achr_39690	Isochorismatase hydrolase	Cytoplasmic	PM
A0A0C4WUM0	Achr_e160	Polyphosphate kinase 2, PA0141 family	Cytoplasmic	PM
A0A0C4WVC2	Achr_32030	Cytochrome b561 family protein	CytoplasmicMembrane	PM
A0A0C4WWT3	Achr_40270	Acetate kinase (EC 2.7.2.1) (Acetokinase)	Cytoplasmic	PM

## Sheet: 3_C_vs_FP
T: Protein IDs	Locus	Protein name	Location	FC
A0A0C4WNA5	Achr_14950	Outer membrane porin, OprE-like protein	OuterMembrane	3634.98
A0A0C4WIZ0	Achr_2560	Nitrogenase iron protein (EC 1.18.6.1) (Nitrogenase Fe protein) (Nitrogenase component II) (Nitrogenase reductase)	Cytoplasmic	328.565
A0A0C4WKV1	Achr_1260	Nitrogenase iron protein (EC 1.18.6.1) (Nitrogenase Fe protein) (Nitrogenase component II) (Nitrogenase reductase)	Cytoplasmic	328.565
A0A0C4WIV2	Achr_1270	Nitrogenase protein alpha chain (EC 1.18.6.1)	Cytoplasmic	242.644
A0A0C4WFN6	Achr_790	CRISPR-associated protein Cas7/Cse4/CasC, subtype I-E/ECOLI	Cytoplasmic	193.685
A0A0C4WNN2	Achr_1280	Nitrogenase molybdenum-iron protein beta chain (EC 1.18.6.1) (Dinitrogenase)	Cytoplasmic	99.7238
A0A0C4WKW8	Achr_1560	ATP-dependent Clp protease ATP-binding subunit ClpX	Cytoplasmic	90.4073
A0A0C4WL89	Achr_3590	Phosphate regulon transcriptional regulatory protein PhoB (SphR)	Cytoplasmic	60.5295
A0A0C4WIT3	Achr_1250	Sir2-like transcriptional silencer protein	Cytoplasmic	47.5113
A0A0C4WU59	Achr_39390	Ion-translocating oxidoreductase complex subunit C (EC 7.-.-.-) (Rnf electron transport complex subunit C)	Cytoplasmic	32.4737
A0A0C4WN77	Achr_14380	Long-chain fatty acid--CoA ligase	Cytoplasmic	25.7497
A0A0C4WIQ2	Achr_770	CRISPR type I-E associated protein CasB/Cse2	Unknown	25.2562
A0A0C4WIT7	Achr_1350	Nitrogenase MoFe cofactor biosynthesis protein NifX	Cytoplasmic	22.7333
A0A0C4WLI9	Achr_17120	Flavin oxidoreductase / NADH oxidase family protein	Cytoplasmic	20.7221
A0A0C4WL69	Achr_14390	Short-chain dehydrogenase/reductase, SDR family protein	Cytoplasmic	18.7857
A0A0C4WFU4	Achr_1490	Cysteine desulfurase (EC 2.8.1.7) (Nitrogenase metalloclusters biosynthesis protein NifS)	Cytoplasmic	17.6954
A0A0C4WIU3	Achr_1550	Peptidylprolyl isomerase (EC 5.2.1.8)	Cytoplasmic	17.6852
A0A0C4WFT4	Achr_1340	Nitrogenase molybdenum-iron cofactor biosynthesis protein NifN	Unknown	13.1522
A0A0C4WWI9	Achr_39210	Uptake hydrogenase small subunit (Precursor), HoxK	CytoplasmicMembrane	12.9894
A0A0C4WRG5	Achr_39200	Membrane bound nickel-dependent hydrogenase, large subunit, HoxG	CytoplasmicMembrane	12.8935
A0A0C4WU56	Achr_39340	Nitrogen fixation-related protein, gamma subunit	Cytoplasmic	9.75607
A0A0C4WIW1	Achr_1470	Iron-binding protein IscA (Iron-sulfur cluster assembly protein)	Cytoplasmic	8.98966
A0A0C4WNX3	Achr_2760	Aconitate hydratase B (EC 4.2.1.3) (EC 4.2.1.99) (2-methylisocitrate dehydratase)	Cytoplasmic	8.61271
A0A0C4WIV4	Achr_1320	Leucine rich repeat variant:LRV FeS4 cluster	Cytoplasmic	8.27906
A0A0C4WKV7	Achr_1360	Nitrogen fixation protein	Cytoplasmic	8.13909
A0A0C4WU07	Achr_38280	CheA signal transduction histidine kinase	Cytoplasmic	7.56112
A0A0C4WJ72	Achr_3450	Thiosulfate sulfurtransferase GlpE (EC 2.8.1.1)	Cytoplasmic	6.7025
A0A0C4WKJ1	Achr_39370	Ion-translocating oxidoreductase complex subunit G (EC 7.-.-.-) (Rnf electron transport complex subunit G)	Unknown	6.46
A0A0C4WL86	Achr_3540	Phosphate import ATP-binding protein PstB (EC 7.3.2.1) (ABC phosphate transporter) (Phosphate-transporting ATPase)	CytoplasmicMembrane	6.37842
A0A0C4WIW7	Achr_1570	Flavodoxin	Unknown	6.121
A0A0C4WIJ0	Achr_26670	dTDP-glucose 4,6-dehydratase (EC 4.2.1.46)	Cytoplasmic	5.88333
A0A0C4WPZ3	Achr_33290	Uncharacterized protein	Cytoplasmic	5.62908
A0A0C4WQL9	Achr_36110	Tat (Twin-arginine translocation) pathway signal sequence domain protein	Unknown	5.60475
A0A0C4WNU0	Achr_2240	Protease subunit of ATP-dependent Clp protease	Cytoplasmic	5.30217
A0A0C4WRQ6	Achr_39330	Nitrogen fixation-related protein	Cytoplasmic	5.28194
A0A0C4WN63	Achr_25030	Cytochrome bd ubiquinol oxidase, subunit I	CytoplasmicMembrane	5.22779
A0A0C4WTJ7	Achr_21630	Alkyl hydroperoxide reductase subunit F	CytoplasmicMembrane	5.14344
A0A0C4WK81	Achr_10580	Phosphoribosylformylglycinamidine synthase (FGAM synthase) (FGAMS) (EC 6.3.5.3) (Formylglycinamide ribonucleotide amidotransferase) (FGAR amidotransferase) (FGAR-AT)	Cytoplasmic	5.02318
A0A0C4WJB9	Achr_4250	D-lactate dehydrogenase (Cytochrome)	CytoplasmicMembrane	4.76508
A0A0C4WPB2	Achr_30310	Fructose-specific multiphosphoryl transfer protein	Cytoplasmic	4.75727
A0A0C4WFS8	Achr_1240	Uncharacterized protein	Cytoplasmic	4.53164
A0A0C4WS79	Achr_30570	Uncoupled NADH:quinone oxidoreductase	CytoplasmicMembrane	4.49182
A0A0C4WGP0	Achr_7340	Acyl-CoA synthetase	CytoplasmicMembrane	4.45441
A0A0C4WIP0	Achr_27860	TatD family deoxyribonuclease	Cytoplasmic	4.4392
A0A0C4WJ77	Achr_3550	Phosphate-specific transport system accessory protein PhoU	Cytoplasmic	4.3699
A0A0C4WU44	Achr_25040	Cytochrome bd ubiquinol oxidase, subunit II	CytoplasmicMembrane	4.26014
A0A0C4WPM4	Achr_31720	Rubrerythrin putative ferritin/ribonucleotide reductase-like	Cytoplasmic	4.25424
A0A0C4WNP4	Achr_1480	Nitrogen fixation protein NifU	Cytoplasmic	4.18202
A0A0C4WMQ3	Achr_22730	Polyamine aminopropyltransferase (Putrescine aminopropyltransferase) (PAPT) (Spermidine synthase) (SPDS) (SPDSY) (EC 2.5.1.16)	Cytoplasmic	4.08405
A0A0C4WMY4	Achr_12360	NADH:flavin xenobiotic reductase	Cytoplasmic	3.91831
A0A0C4WFU1	Achr_1440	Uncharacterized protein	Unknown	3.91614
A0A0C4WR18	Achr_25930	Shikimate 5-dehydrogenase	Cytoplasmic	3.83661
A0A0C4WID8	Achr_24060	Xanthine dehydrogenase iron-sulfur subunit/ Xanthine dehydrogenase, FAD binding subunit	Cytoplasmic	3.81408
A0A0C4WT17	Achr_33230	Aldehyde dehydrogenase (NAD+)	Cytoplasmic	3.69669
A0A0C4WQY8	Achr_36670	Aminopeptidase P	Cytoplasmic	3.69515
A0A0C4WVD1	Achr_32130	DEAD/DEAH box ATP-dependent RNA helicase	Cytoplasmic	3.65904
A0A0C4WU64	Achr_39490	Glutaredoxin	Unknown	3.60959
A0A0C4WMS2	Achr_11340	Succinyldiaminopimelate transaminase	Cytoplasmic	3.58565
A0A0C4WID1	Achr_23710	FAD dependent oxidoreductase	Cytoplasmic	3.44348
A0A0C4WIH3	Achr_25910	6-phosphogluconolactonase (6PGL) (EC 3.1.1.31)	Unknown	3.43537
A0A0C4WPU3	Achr_21250	Glyceraldehyde-3-phosphate dehydrogenase (EC 1.2.1.-)	Cytoplasmic	3.38667
A0A0C4WFT3	Achr_1290	Nitrogen fixation protein	Unknown	3.37324
A0A0C4WKB1	Achr_37700	Glucokinase (EC 2.7.1.2) (Glucose kinase)	Cytoplasmic	3.36817
A0A0C4WSL9	Achr_e1000	Glucokinase (EC 2.7.1.2) (Glucose kinase)	CytoplasmicMembrane	3.36817
A0A0C4WLR5	Achr_f550	Arylesterase	Cytoplasmic	3.22761
A0A0C4WTN3	Achr_22280	NAD-dependent aldehyde dehydrogenase	Cytoplasmic	3.17238
A0A0C4WQ88	Achr_22410	2,3-bisphosphoglycerate-independent phosphoglycerate mutase (BPG-independent PGAM) (Phosphoglyceromutase) (iPGM) (EC 5.4.2.12)	Cytoplasmic	3.14647
A0A0C4WGR2	Achr_8040	Aminotransferase (EC 2.6.1.-)	Cytoplasmic	3.1019
A0A0C4WJM8	Achr_34030	Arylamine N-acetyltransferase	Cytoplasmic	3.04892
A0A0C4WRA9	Achr_26690	Glucose-1-phosphate thymidylyltransferase (EC 2.7.7.24)	Cytoplasmic	3.01634
A0A0C4WM26	Achr_19690	Glucose-6-phosphate isomerase (GPI) (EC 5.3.1.9) (Phosphoglucose isomerase) (PGI) (Phosphohexose isomerase) (PHI)	Cytoplasmic	3.00396
A0A0C4WUA7	Achr_25900	Glucose-6-phosphate isomerase (GPI) (EC 5.3.1.9) (Phosphoglucose isomerase) (PGI) (Phosphohexose isomerase) (PHI)	Cytoplasmic	3.00396
A0A0C4WUB4	Achr_26000	Succinyl-CoA:3-ketoacid-coenzyme A transferase subunit B	Cytoplasmic	3.00223
A0A0C4WIT6	Achr_1300	Dinitrogenase iron-molybdenum cofactor biosynthesis protein	Cytoplasmic	2.99461
A0A0C4WNP6	Achr_1530	Nitrogenase-stabilizing/protective protein NifW	Cytoplasmic	2.98307
A0A0C4WS30	Achr_29920	Nucleotide-binding protein Achr_29920	Cytoplasmic	2.97901
A0A0C4WJL1	Achr_5670	Glutathione S-transferase domain-containing protein	CytoplasmicMembrane	2.96692
A0A0C4WTN5	Achr_22330	Glucose-6-phosphate 1-dehydrogenase (G6PD) (EC 1.1.1.49)	Cytoplasmic	2.9281
A0A0C4WJ84	Achr_31290	Mannose-1-phosphate guanylyltransferase/mannose-6-phosphate isomerase	Cytoplasmic	2.90452
A0A0C4WJM3	Achr_6700	Uroporphyrinogen decarboxylase (UPD) (URO-D) (EC 4.1.1.37)	Cytoplasmic	2.90432
A0A0C4WPP5	Achr_6330	Proline iminopeptidase (PIP) (EC 3.4.11.5) (Prolyl aminopeptidase)	Cytoplasmic	2.89788
A0A0C4WPS7	Achr_6780	Protein adenylyltransferase SelO (EC 2.7.7.-) (EC 2.7.7.n1)	Unknown	2.89758
A0A0C4WK71	Achr_9290	Zn-dependent hydrolase, glyoxylase	Cytoplasmic	2.88586
A0A0C4WMY8	Achr_12470	Uncharacterized protein	Cytoplasmic	2.87654
A0A0C4WNA4	Achr_25920	Glucose-6-phosphate 1-dehydrogenase (G6PD) (EC 1.1.1.49)	Cytoplasmic	2.87269
A0A0C4WNS3	Achr_1990	Glucose-6-phosphate 1-dehydrogenase (G6PD) (EC 1.1.1.49)	Cytoplasmic	2.87269
A0A0C4WTS2	Achr_23090	Aconitate hydratase B (EC 4.2.1.3) (EC 4.2.1.99) (2-methylisocitrate dehydratase)	Cytoplasmic	2.86877
A0A0C4WJ19	Achr_30300	Phosphofructokinase	Cytoplasmic	2.86844
A0A0C4WNK6	Achr_1030	Oxygen-dependent coproporphyrinogen-III oxidase (CPO) (Coprogen oxidase) (Coproporphyrinogenase) (EC 1.3.3.3)	Unknown	2.85232
A0A0C4WM43	Achr_19840	Oxygen-insensitive NAD(P)H nitroreductase / dihydropteridine reductase	Unknown	2.81214
A0A0C4WP96	Achr_19300	NADH-quinone oxidoreductase subunit F (EC 7.1.1.-)	Unknown	2.80967
A0A0C4WT38	Achr_20080	DNA-binding response regulator GacA	Cytoplasmic	2.80409
A0A0C4WJK1	Achr_33460	Alanine racemase (EC 5.1.1.1)	Cytoplasmic	2.80351
A0A0C4WP54	Achr_29660	Cell division protein ZapE (Z ring-associated protein ZapE)	Cytoplasmic	2.7942
A0A0C4WNJ8	Achr_26950	Histidinol-phosphate aminotransferase (EC 2.6.1.9) (Imidazole acetol-phosphate transaminase)	Cytoplasmic	2.78446
A0A0C4WNH5	Achr_26700	dTDP-4-dehydrorhamnose 3,5-epimerase (EC 5.1.3.13) (Thymidine diphospho-4-keto-rhamnose 3,5-epimerase)	Cytoplasmic	2.74791
A0A0C4WT92	Achr_20570	HDOD domain-containing protein	Cytoplasmic	2.73707
A0A0C4WL82	Achr_3490	Putative glucose-6-phosphate 1-epimerase (EC 5.1.3.15)	Cytoplasmic	2.73442
A0A0C4WVA9	Achr_31880	Di-heme cytochrome c peroxidase, CCP MauG family	Periplasmic	2.72244
A0A0C4WKU4	Achr_13870	Acetylornithine aminotransferase (ACOAT) (EC 2.6.1.11)	Cytoplasmic	2.71773
A0A0C4WPF4	Achr_5270	Morphinone reductase	Cytoplasmic	2.70538
A0A0C4WWM9	Achr_39660	N-ethylmaleimide reductase	Cytoplasmic	2.70538
A0A0C4WM08	Achr_6660	3-dehydroquinate synthase (DHQS) (EC 4.2.3.4)	Cytoplasmic	2.69983
A0A0C4WMR2	Achr_22320	Keto-hydroxyglutarate-aldolase/keto-deoxy-pho sphogluconate aldolase	Cytoplasmic	2.68366
A0A0C4WL53	Achr_14120	3-isopropylmalate dehydrogenase (EC 1.1.1.85) (3-IPM-DH) (Beta-IPM dehydrogenase) (IMDH)	Cytoplasmic	2.67647
A0A0C4WR13	Achr_25880	PfkB-family carbohydrate kinase	Cytoplasmic	2.65357
A0A0C4WNN0	Achr_27610	Orotidine 5'-phosphate decarboxylase (EC 4.1.1.23) (OMP decarboxylase) (OMPDCase) (OMPdecase)	Cytoplasmic	2.63621
A0A0C4WSY6	Achr_f560	Amidohydrolase family	Cytoplasmic	2.63463
A0A0C4WV38	Achr_30830	Short-chain dehydrogenase/reductase SDR	Cytoplasmic	2.62964
A0A0C4WRB7	Achr_14130	Aspartate-semialdehyde dehydrogenase (ASA dehydrogenase) (ASADH) (EC 1.2.1.11) (Aspartate-beta-semialdehyde dehydrogenase)	Cytoplasmic	2.62091
A0A0C4WPE4	Achr_30750	Valine--tRNA ligase (EC 6.1.1.9) (Valyl-tRNA synthetase) (ValRS)	Cytoplasmic	2.57588
A0A0C4WIN0	Achr_27500	Phospho-2-dehydro-3-deoxyheptonate aldolase (EC 2.5.1.54)	Cytoplasmic	2.57535
A0A0C4WP53	Achr_18800	Phospho-2-dehydro-3-deoxyheptonate aldolase (EC 2.5.1.54)	Cytoplasmic	2.57535
A0A0C4WI98	Achr_22290	Enolase (EC 4.2.1.11) (2-phospho-D-glycerate hydro-lyase) (2-phosphoglycerate dehydratase)	Cytoplasmic	2.55224
A0A0C4WPU7	Achr_32480	Glutamate-1-semialdehyde 2,1-aminomutase (GSA) (EC 5.4.3.8) (Glutamate-1-semialdehyde aminotransferase) (GSA-AT)	Cytoplasmic	2.53667
A0A0C4WNA8	Achr_25970	3-hydroxybutyrate dehydrogenase	Unknown	2.53526
A0A0C4WPE8	Achr_30970	Phosphate starvation-inducible protein PhoH ATPase	Cytoplasmic	2.5231
A0A0C4WS61	Achr_30320	DNA-binding transcriptional regulator FruR	Cytoplasmic	2.4824
A0A0C4WKB8	Achr_37910	Esterase, poly(3-hydroxybutyrate) depolymerase	Unknown	2.47987
A0A0C4WNV2	Achr_17590	Hydroxypyruvate isomerase	Cytoplasmic	2.4769
A0A0C4WMM0	Achr_10640	Formate-dependent phosphoribosylglycinamide formyltransferase (5'-phosphoribosylglycinamide transformylase 2) (Formate-dependent GAR transformylase) (EC 2.1.2.-) (GAR transformylase 2) (GART 2) (Non-folate glycinamide ribonucleotide transformylase) (Phosphoribosylglycinamide formyltransferase 2)	CytoplasmicMembrane	2.45939
A0A0C4WQY2	Achr_11970	Formyltetrahydrofolate deformylase (EC 3.5.1.10) (Formyl-FH(4) hydrolase)	Cytoplasmic	2.42721
A0A0C4WGY0	Achr_9810	Type 4 fimbriae expression regulatory protein pilR	Cytoplasmic	2.41647
A0A0C4WRC5	Achr_14230	Amidophosphoribosyltransferase (ATase) (EC 2.4.2.14) (Glutamine phosphoribosylpyrophosphate amidotransferase) (GPATase)	Cytoplasmic	2.41056
A0A0C4WSW7	Achr_19420	tRNA-specific 2-thiouridylase MnmA (EC 2.8.1.13)	Cytoplasmic	2.40866
A0A0C4WSP0	Achr_32010	Phage recombinase	Cytoplasmic	2.40022
A0A0C4WQ79	Achr_22310	Pyruvate kinase (EC 2.7.1.40)	Cytoplasmic	2.39989
A0A0C4WRT1	Achr_39630	Pyruvate kinase (EC 2.7.1.40)	Cytoplasmic	2.39989
A0A0C4WIP7	Achr_900	NAD(P)H dehydrogenase (quinone) (EC 1.6.5.2) (NAD(P)H:quinone oxidoreductase) (NQO)	Unknown	2.39828
A0A0C4WJE1	Achr_5390	Anthranilate phosphoribosyltransferase (EC 2.4.2.18)	Cytoplasmic	2.3944
A0A0C4WKP4	Achr_13030	Quinolinate synthase A (EC 2.5.1.72)	Cytoplasmic	2.37479
A0A0C4WJJ8	Achr_5410	Vfr transcriptional regulator / Cyclic AMP receptor protein	Cytoplasmic	2.37391
A0A0C4WPS3	Achr_6680	Glutamate synthase subunit alpha	Cytoplasmic	2.36761
A0A0C4WK63	Achr_9140	Probable malate:quinone oxidoreductase (EC 1.1.5.4) (MQO) (Malate dehydrogenase [quinone])	Cytoplasmic	2.36079
A0A0C4WMN7	Achr_22350	6-phosphogluconate dehydratase	Cytoplasmic	2.34502
A0A0C4WIK5	Achr_26970	Phosphoserine aminotransferase (EC 2.6.1.52) (Phosphohydroxythreonine aminotransferase) (PSAT)	Cytoplasmic	2.33664
A0A0C4WRF9	Achr_39100	Hydrogenase nickel incorporation protein HypB	Cytoplasmic	2.32764
A0A0C4WQB8	Achr_23020	Cysteine--tRNA ligase (EC 6.1.1.16) (Cysteinyl-tRNA synthetase) (CysRS)	Cytoplasmic	2.32162
A0A0C4WJB4	Achr_4940	Anthranilate synthase component 1 (EC 4.1.3.27)	Cytoplasmic	2.31557
A0A0C4WHW8	Achr_19330	NADH-quinone oxidoreductase subunit B (EC 7.1.1.-) (NADH dehydrogenase I subunit B) (NDH-1 subunit B)	CytoplasmicMembrane	2.31156
A0A0C4WTT9	Achr_23390	Phosphoadenosine phosphosulfate reductase (EC 1.8.4.8) (3'-phosphoadenylylsulfate reductase) (PAPS reductase, thioredoxin dependent) (PAPS sulfotransferase) (PAdoPS reductase)	Cytoplasmic	2.30495
A0A0C4WR58	Achr_13290	Probable M18 family aminopeptidase 2 (EC 3.4.11.-)	Cytoplasmic	2.30362
A0A0C4WNL8	Achr_27360	Aminotransferase AlaT	Cytoplasmic	2.29273
A0A0C4WNA2	Achr_14900	CRISPR-associated protein Cas5/CasD, subtype I-E/ECOLI	Unknown	2.28966
A0A0C4WR73	Achr_37340	D-amino acid dehydrogenase (EC 1.4.99.-)	CytoplasmicMembrane	2.28786
A0A0C4WQD8	Achr_35140	DNA-directed RNA polymerase subunit beta' (RNAP subunit beta') (EC 2.7.7.6) (RNA polymerase subunit beta') (Transcriptase subunit beta')	Cytoplasmic	2.28253
A0A0C4WIU7	Achr_29390	UDP-N-acetylmuramate--L-alanine ligase (EC 6.3.2.8) (UDP-N-acetylmuramoyl-L-alanine synthetase)	Cytoplasmic	2.2771
A0A0C4WLK5	Achr_5200	Quinone NAD(P)H:oxidoreductase MdaB	Cytoplasmic	2.27421
A0A0C4WQC1	Achr_9800	FAD-dependent glycine oxidase	CytoplasmicMembrane	2.26498
A0A0C4WN80	Achr_14430	Histidine triad (HIT) family protein	Unknown	2.25616
A0A0C4WWL5	Achr_39510	Flavohemoprotein (Flavohemoglobin) (Hemoglobin-like protein) (Nitric oxide dioxygenase) (NO oxygenase) (NOD) (EC 1.14.12.17)	Cytoplasmic	2.25584
A0A0C4WKQ1	Achr_11610	S-(hydroxymethyl)glutathione dehydrogenase (EC 1.1.1.284)	Cytoplasmic	2.25548
A0A0C4WRA0	Achr_38390	Aspartate carbamoyltransferase (EC 2.1.3.2) (Aspartate transcarbamylase) (ATCase)	Cytoplasmic	2.25152
A0A0C4WTL4	Achr_36200	Acetylornithine deacetylase (EC 3.5.1.16)	Cytoplasmic	2.24877
A0A0C4WLE6	Achr_15570	Carboxylesterase EstC	Unknown	2.23829
A0A0C4WJ02	Achr_30050	Glutamyl-tRNA(Gln) amidotransferase subunit A (Glu-ADT subunit A) (EC 6.3.5.7)	Cytoplasmic	2.23014
A0A0C4WWD4	Achr_38610	Phosphomannomutase/phosphoglucomutase AlgC	Cytoplasmic	2.22798
A0A0C4WJE7	Achr_5490	Anhydro-N-acetylmuramic acid kinase (EC 2.7.1.170) (AnhMurNAc kinase)	Cytoplasmic	2.22443
A0A0C4WUY5	Achr_29740	Histidinol-phosphate aminotransferase (EC 2.6.1.9) (Imidazole acetol-phosphate transaminase)	Cytoplasmic	2.20717
A0A0C4WTP4	Achr_22480	Sulfite reductase [NADPH] hemoprotein beta-component	Cytoplasmic	2.19938
A0A0C4WHX6	Achr_19580	Anthranilate phosphoribosyltransferase	Cytoplasmic	2.19456
A0A0C4WIM7	Achr_27400	Thiopurine S-methyltransferase (EC 2.1.1.67) (Thiopurine methyltransferase)	Cytoplasmic	2.19152
A0A0C4WSF8	Achr_17610	Cytosine deaminase protein	Cytoplasmic	2.1899
A0A0C4WSP5	Achr_18720	3-oxoacyl-[acyl-carrier-protein] synthase 1	Cytoplasmic	2.18621
A0A0C4WQ72	Achr_9250	Formate/glycerate dehydrogenase catalytic domain-like	Cytoplasmic	2.17452
A0A0C4WTR6	Achr_36940	Uroporphyrinogen-III synthase	Cytoplasmic	2.1612
A0A0C4WRK1	Achr_39600	2-dehydro-3-deoxy-6-phosphogalactonate aldolase	Cytoplasmic	2.15935
A0A0C4WR06	Achr_25830	SAM-dependent methyltransferase	Cytoplasmic	2.15557
A0A0C4WH20	Achr_10820	Threonine synthase	Cytoplasmic	2.15124
A0A0C4WIL9	Achr_27120	Sua5/YciO/YrdC/YwlC family protein	Cytoplasmic	2.15077
A0A0C4WP37	Achr_29420	UDP-N-acetylmuramoylalanine--D-glutamate ligase (EC 6.3.2.9) (D-glutamic acid-adding enzyme) (UDP-N-acetylmuramoyl-L-alanyl-D-glutamate synthetase)	Cytoplasmic	2.14315
A0A0C4WMD6	Achr_9030	Molybdopterin biosynthesis protein MoeB	Cytoplasmic	2.12889
A0A0C4WJY0	Achr_7370	8-amino-7-oxononanoate synthase-like protein	Cytoplasmic	2.12501
A0A0C4WIE0	Achr_24160	Uncharacterized protein	Cytoplasmic	2.12201
A0A0C4WHE2	Achr_14240	O-succinylhomoserine sulfhydrylase (OSH sulfhydrylase) (OSHS sulfhydrylase) (EC 2.5.1.-)	Cytoplasmic	2.12015
A0A0C4WSZ5	Achr_f680	Magnesium chelatase, subunit ChlI	Cytoplasmic	2.11682
A0A0C4WKY6	Achr_13100	Phosphoribosylaminoimidazole-succinocarboxamide synthase (EC 6.3.2.6) (SAICAR synthetase)	Cytoplasmic	2.11575
A0A0C4WUT9	Achr_28770	Ornithine carbamoyltransferase (OTCase) (EC 2.1.3.3)	Cytoplasmic	2.1156
A0A0C4WNC2	Achr_25990	Succinyl-CoA:3-ketoacid-coenzyme A transferase subunit A	Cytoplasmic	2.11208
A0A0C4WLH1	Achr_15970	Ribonucleoside-diphosphate reductase subunit beta (EC 1.17.4.1)	Cytoplasmic	2.1075
A0A0C4WQX8	Achr_11870	Universal stress protein family	Cytoplasmic	2.10162
A0A0C4WIQ5	Achr_28310	ErfK/YbiS/YcfS/YnhG family protein	Cytoplasmic	2.10137
A0A0C4WR81	Achr_37390	Aldehyde dehydrogenase (NAD+)	Cytoplasmic	2.09377
A0A0C4WP95	Achr_4460	Iron-sulfur cluster-binding protein CooF	Cytoplasmic	2.09357
A0A0C4WHZ3	Achr_20030	UTP--glucose-1-phosphate uridylyltransferase (EC 2.7.7.9) (UDP-glucose pyrophosphorylase)	Cytoplasmic	2.08691
A0A0C4WUK2	Achr_27060	6-phosphogluconolactonase (6PGL) (EC 3.1.1.31)	Unknown	2.07834
A0A0C4WNK7	Achr_27050	Keto-hydroxyglutarate-aldolase/keto-deoxy-phosphogluconate aldolase	Cytoplasmic	2.07316
A0A0C4WIY6	Achr_1980	Probable GTP-binding protein EngB	Unknown	2.07268
A0A0C4WQA3	Achr_34290	3-dehydroquinate dehydratase (3-dehydroquinase) (EC 4.2.1.10) (Type II DHQase)	Cytoplasmic	2.07139
A0A0C4WKE1	Achr_10450	Modulator of DNA gyrase, PmbA/TldD	Cytoplasmic	2.06637
A0A0C4WKU5	Achr_12480	Uncharacterized protein	Cytoplasmic	2.06628
A0A0C4WML6	Achr_10540	2Fe-2S ferredoxin protein	Unknown	2.06532
A0A0C4WXZ6	Achr_f1530	Putative NADH dehydrogenase FAD-containing subunit	CytoplasmicMembrane	2.05975
A0A0C4WRS8	Achr_40410	Glutamine--fructose-6-phosphate aminotransferase [isomerizing] (EC 2.6.1.16) (D-fructose-6-phosphate amidotransferase) (GFAT) (Glucosamine-6-phosphate synthase) (Hexosephosphate aminotransferase) (L-glutamine--D-fructose-6-phosphate amidotransferase)	Cytoplasmic	2.0596
A0A0C4WG24	Achr_3220	Succinate-semialdehyde dehydrogenase I	Cytoplasmic	2.05918
A0A0C4WRH7	Achr_39350	UPF0125 protein Achr_39350	Unknown	2.05419
A0A0C4WPI5	Achr_5680	Glutathione S-transferase, N-terminal domain protein	Cytoplasmic	2.04661
A0A0C4WKH2	Achr_11840	Fumarate hydratase class I (EC 4.2.1.2)	Cytoplasmic	2.04429
A0A0C4WLB2	Achr_16050	tRNA-cytidine(32) 2-sulfurtransferase (EC 2.8.1.-) (Two-thiocytidine biosynthesis protein A) (tRNA 2-thiocytidine biosynthesis protein TtcA)	Cytoplasmic	2.04372
A0A0C4WM87	Achr_8110	p-loop containing nucleoside triphosphate hydrolase	Cytoplasmic	2.04231
A0A0C4WNG5	Achr_26680	dTDP-4-dehydrorhamnose reductase (EC 1.1.1.133)	Cytoplasmic	2.03891
A0A0C4WNY3	Achr_28710	Argininosuccinate synthase (EC 6.3.4.5) (Citrulline--aspartate ligase)	Cytoplasmic	2.03877
A0A0C4WJF2	Achr_4860	Aminoglycoside phosphotransferase	Cytoplasmic	2.03665
A0A0C4WVR5	Achr_34370	Phosphoribosylamine--glycine ligase (EC 6.3.4.13) (GARS) (Glycinamide ribonucleotide synthetase) (Phosphoribosylglycinamide synthetase)	Cytoplasmic	2.03421
A0A0C4WUR3	Achr_28200	Na(+)-translocating NADH-quinone reductase subunit F (Na(+)-NQR subunit F) (Na(+)-translocating NQR subunit F) (EC 7.2.1.1) (NQR complex subunit F) (NQR-1 subunit F)	Unknown	2.03233
A0A0C4WQL8	Achr_10810	Homoserine dehydrogenase (EC 1.1.1.3)	Cytoplasmic	2.02436
A0A0C4WIK8	Achr_27020	Phosphoglycolate phosphatase 2 (PGP 2)	Cytoplasmic	2.02086
A0A0C4WJ62	Achr_3300	Nitrilase/cyanide hydratase and apolipoprotein N-acyltransferase	Cytoplasmic	2.01941
A0A0C4WKQ5	Achr_11660	Protein-L-isoaspartate O-methyltransferase (EC 2.1.1.77) (L-isoaspartyl protein carboxyl methyltransferase) (Protein L-isoaspartyl methyltransferase) (Protein-beta-aspartate methyltransferase) (PIMT)	Cytoplasmic	2.01808
A0A0C4WS10	Achr_29720	Uncharacterized protein	Cytoplasmic	2.01512
A0A0C4WUE4	Achr_c130	Conjugal transfer protein TraL	Cytoplasmic	2.012
A0A0C4WQT0	Achr_25020	Fnr-like negative transcriptional regulator of CydAB	Cytoplasmic	2.00671
A0A0C4WS06	Achr_29670	Tryptophan--tRNA ligase (EC 6.1.1.2) (Tryptophanyl-tRNA synthetase) (TrpRS)	Cytoplasmic	2.00282
A0A0C4WQ56	Achr_33740	Small ribosomal subunit biogenesis GTPase RsgA (EC 3.6.1.-)	Cytoplasmic	-2.00273
A0A0C4WWR1	Achr_40010	Uncharacterized protein	Unknown	-2.01661
A0A0C4WR03	Achr_36780	Thioredoxin	Cytoplasmic	-2.0231
A0A0C4WIF5	Achr_24950	Cbb3-type cytochrome c oxidase subunit	Unknown	-2.04047
A0A0C4WH99	Achr_13130	S-adenosyl-L-methionine-dependent methyltransferase	Unknown	-2.07448
A0A0C4WQP1	Achr_24600	50S ribosomal protein L20	Cytoplasmic	-2.08464
A0A0C4WKB0	Achr_10050	Cysteine desulfurase IscS (EC 2.8.1.7)	Cytoplasmic	-2.08782
A0A0C4WS84	Achr_c480	TrbI mating pair formation protein	Unknown	-2.08951
A0A0C4WLY5	Achr_18260	Ribonuclease H (RNase H) (EC 3.1.26.4)	Unknown	-2.10108
A0A0C4WQG9	Achr_35060	50S ribosomal protein L4	Cytoplasmic	-2.12388
A0A0C4WQ29	Achr_33270	Inorganic pyrophosphatase (EC 3.6.1.1) (Pyrophosphate phospho-hydrolase) (PPase)	Cytoplasmic	-2.14028
A0A0C4WJ81	Achr_31240	Alginate biosynthesis protein AlgX (Precursor)	Unknown	-2.15313
A0A0C4WN08	Achr_12880	Probable transcriptional regulatory protein Achr_12880	Cytoplasmic	-2.16115
A0A0C4WKK4	Achr_12300	Imelysin family lipoprotein	CytoplasmicMembrane	-2.17498
A0A0C4WNF2	Achr_15810	Peptidyl-prolyl cis-trans isomerase C	Cytoplasmic	-2.18177
A0A0C4WTA8	Achr_34500	Transcription antitermination protein NusB (Antitermination factor NusB)	Cytoplasmic	-2.20677
A0A0C4WJT2	Achr_34900	30S ribosomal protein S5	Cytoplasmic	-2.20911
A0A0C4WJG1	Achr_5850	Biotin synthase (EC 2.8.1.6)	Cytoplasmic	-2.23767
A0A0C4WIB4	Achr_22920	Peptidylprolyl isomerase (EC 5.2.1.8)	CytoplasmicMembrane	-2.25116
A0A0C4WM33	Achr_7110	Oxidoreductase, aldo/keto reductase family protein	Cytoplasmic	-2.25913
A0A0C4WKW6	Achr_12790	Arsenate reductase (EC 1.20.4.1)	Cytoplasmic	-2.27684
A0A0C4WJE6	Achr_32250	Urease subunit gamma (EC 3.5.1.5) (Urea amidohydrolase subunit gamma)	Cytoplasmic	-2.28945
A0A0C4WRZ7	Achr_c140	Conjugal transfer protein TraK oriT-binding	Unknown	-2.2939
A0A0C4WRZ8	Achr_29570	ClpXP protease specificity-enhancing factor	Unknown	-2.29565
A0A0C4WK56	Achr_10180	YfgM-like protein	Unknown	-2.31209
A0A0C4WVU2	Achr_34890	50S ribosomal protein L30	Cytoplasmic	-2.31225
A0A0C4WIT5	Achr_29180	10 kDa chaperonin (GroES protein) (Protein Cpn10)	Cytoplasmic	-2.31707
A0A0C4WT95	Achr_34300	Biotin carboxyl carrier protein of acetyl-CoA carboxylase	Unknown	-2.31808
A0A0C4WUE1	Achr_c80	KorB transcriptional repressor protein/plasmid partitioning protein	Cytoplasmic	-2.32012
A0A0C4WL24	Achr_13690	Uncharacterized protein	Cytoplasmic	-2.33033
A0A0C4WJT8	Achr_35000	50S ribosomal protein L16	Cytoplasmic	-2.33157
A0A0C4WQX5	Achr_11820	Ferredoxin--NADP(+) reductase	Cytoplasmic	-2.3341
A0A0C4WQE2	Achr_35210	50S ribosomal protein L11	Cytoplasmic	-2.33739
A0A0C4WN33	Achr_13430	Membrane protein	CytoplasmicMembrane	-2.34118
A0A0C4WTF6	Achr_35200	50S ribosomal protein L1	Cytoplasmic	-2.34242
A0A0C4WIW4	Achr_2060	Flavin and coenzyme A sequestration protein dodecin	Unknown	-2.34768
A0A0C4WNF9	Achr_15910	Uncharacterized protein	Extracellular	-2.37534
A0A0C4WGX3	Achr_9610	50S ribosomal protein L21	Cytoplasmic	-2.38662
A0A0C4WWW2	Achr_40720	Chromosome (Plasmid) partitioning protein ParB / Stage 0 sporulation protein J	Cytoplasmic	-2.42195
A0A0C4WQD3	Achr_35080	30S ribosomal protein S10	Cytoplasmic	-2.4229
A0A0C4WHQ9	Achr_17260	HNH endonuclease family protein	Cytoplasmic	-2.42671
A0A0C4WQD5	Achr_23270	4-hydroxy-4-methyl-2-oxoglutarate aldolase (HMG aldolase) (EC 4.1.1.112) (EC 4.1.3.17) (Oxaloacetate decarboxylase)	Cytoplasmic	-2.42991
A0A0C4WRX2	Achr_a70	mRNA interferase (EC 3.1.-.-)	Unknown	-2.43975
A0A0C4WY22	Achr_f1880	HU family DNA-binding protein	Unknown	-2.4422
A0A0C4WJH9	Achr_32910	Lytic murein transglycosylase	CytoplasmicMembrane	-2.44426
A0A0C4WHJ7	Achr_15690	Uncharacterized protein	Unknown	-2.44627
A0A0C4WNQ6	Achr_1680	Osmotically inducible protein OsmC	Cytoplasmic	-2.45445
A0A0C4WLF0	Achr_15620	ABC transporter substrate-binding protein	Unknown	-2.45649
A0A0C4WNF7	Achr_26450	Uncharacterized protein	Cytoplasmic	-2.45791
A0A0C4WH59	Achr_11680	Lipoprotein NlpD	OuterMembrane	-2.49441
A0A0C4WHM3	Achr_16360	YcgL domain-containing protein Achr_16360	Cytoplasmic	-2.49998
A0A0C4WKZ0	Achr_1970	Cytochrome c, class I	Periplasmic	-2.50962
A0A0C4WH95	Achr_12960	Tol-Pal system protein TolB	Periplasmic	-2.52929
A0A0C4WK31	Achr_36500	Acyl-CoA N-acyltransferases (Nat)	Unknown	-2.53257
A0A0C4WQA0	Achr_34720	OmpW family outer membrane porin	OuterMembrane	-2.53919
A0A0C4WTC5	Achr_34710	OmpW family outer membrane porin	OuterMembrane	-2.53919
A0A0C4WU04	Achr_38230	Flavin-containing mono amine oxidase	Unknown	-2.53948
A0A0C4WGZ0	Achr_10070	Iron-binding protein IscA	Cytoplasmic	-2.54083
A0A0C4WK52	Achr_8920	Peptidyl-tRNA hydrolase (PTH) (EC 3.1.1.29)	Cytoplasmic	-2.55213
A0A0C4WTU1	Achr_23450	Major outer membrane lipoprotein I	OuterMembrane	-2.56934
A0A0C4WMQ1	Achr_11090	Cold-shock DNA-binding domain-containing protein	Cytoplasmic	-2.5738
A0A0C4WW63	Achr_37470	Signal recognition particle receptor FtsY (SRP receptor)	Cytoplasmic	-2.58632
A0A0C4WVY8	Achr_36330	Uncharacterized protein	Unknown	-2.5953
A0A0C4WKH7	Achr_200	Trimeric LpxA-like enzyme	Cytoplasmic	-2.59758
A0A0C4WQR2	Achr_36040	General secretion pathway protein G	CytoplasmicMembrane	-2.6007
A0A0C4WKL8	Achr_11410	Ribosome-recycling factor (RRF) (Ribosome-releasing factor)	Cytoplasmic	-2.6119
A0A0C4WJ25	Achr_3280	Transcriptional regulator, ArsR family	Unknown	-2.61365
A0A0C4WPI2	Achr_31150	Uncharacterized protein	Unknown	-2.62891
A0A0C4WRH6	Achr_38320	Type 4 pili response regulator PilH	Cytoplasmic	-2.64176
A0A0C4WNS9	Achr_2090	Tryptophan synthase beta chain (EC 4.2.1.20)	Cytoplasmic	-2.66487
A0A0C4WKB5	Achr_10100	Ferredoxin, 2Fe-2S type, ISC system	Cytoplasmic	-2.69403
A0A0C4WHX3	Achr_19480	Translation initiation factor IF-1	Cytoplasmic	-2.71208
A0A0C4WJQ4	Achr_7500	Lipoprotein	Unknown	-2.72962
A0A0C4WVU0	Achr_34830	30S ribosomal protein S11	Cytoplasmic	-2.73
A0A0C4WR36	Achr_12950	Cell envelope biogenesis protein TolA	Unknown	-2.73941
A0A0C4WH39	Achr_11270	Arsenate reductase, glutaredoxin family	Unknown	-2.76651
A0A0C4WPJ4	Achr_31250	Alginate lyase (EC 4.2.2.3) (Poly(beta-D-mannuronate) lyase)	Periplasmic	-2.76779
A0A0C4WN95	Achr_14750	Uncharacterized protein	Unknown	-2.78936
A0A0C4WRR6	Achr_15380	Phosphoribosyltransferase	Cytoplasmic	-2.79223
A0A0C4WLN9	Achr_f50	HU family DNA-binding protein	Cytoplasmic	-2.79549
A0A0C4WSQ8	Achr_e630	HU family DNA-binding protein	Cytoplasmic	-2.79549
A0A0C4WVD9	Achr_f2260	HU family DNA-binding protein	Cytoplasmic	-2.79549
A0A0C4WTE1	Achr_34970	50S ribosomal protein L14	Cytoplasmic	-2.81103
A0A0C4WJC0	Achr_5040	Alginate lyase	Unknown	-2.81708
A0A0C4WUM3	Achr_27390	ATPase involved in DNA repair	Cytoplasmic	-2.85284
A0A0C4WUV7	Achr_29170	60 kDa chaperonin (GroEL protein) (Protein Cpn60)	Cytoplasmic	-2.85304
A0A0C4WK38	Achr_36610	Glycine cleavage system H protein	Unknown	-2.85905
A0A0C4WPD8	Achr_30640	Outer membrane protein assembly factor BamD	Unknown	-2.86665
A0A0C4WKW9	Achr_14200	Sporulation domain-containing protein	CytoplasmicMembrane	-2.87561
A0A0C4WS09	Achr_40540	Lipoprotein	CytoplasmicMembrane	-2.88219
A0A0C4WK74	Achr_9340	Peptidyl-prolyl cis-trans isomerase (EC 5.2.1.8)	Cytoplasmic	-2.91252
A0A0C4WRN1	Achr_27930	Acyl carrier protein (ACP)	Cytoplasmic	-2.91575
A0A0C4WS28	Achr_40790	Ribonuclease P protein component (RNase P protein) (RNaseP protein) (EC 3.1.26.5) (Protein C5)	Unknown	-2.92411
A0A0C4WFX1	Achr_2100	Tryptophan synthase alpha chain (EC 4.2.1.20)	Cytoplasmic	-2.93698
A0A0C4WQN6	Achr_11010	Adenylate kinase (AK) (EC 2.7.4.3) (ATP-AMP transphosphorylase) (ATP:AMP phosphotransferase) (Adenylate monophosphate kinase)	Cytoplasmic	-2.93963
A0A0C4WJR1	Achr_7650	Protein GrpE (HSP-70 cofactor)	Cytoplasmic	-2.95652
A0A0C4WNS6	Achr_27940	3-ketoacyl-(Acyl-carrier-protein) reductase	Cytoplasmic	-2.96726
A0A0C4WQK9	Achr_10710	50S ribosomal protein L19	Cytoplasmic	-2.9819
A0A0C4WJE2	Achr_4660	30S ribosomal protein S21	Cytoplasmic	-2.98997
A0A0C4WUY1	Achr_29640	50S ribosomal protein L13	Cytoplasmic	-2.99239
A0A0C4WN57	Achr_13930	Translational regulator CsrA (Carbon storage regulator)	Unknown	-2.99793
A0A0C4WJ08	Achr_2380	Alpha-glucosidase	Unknown	-3.00542
A0A0C4WTD9	Achr_34920	50S ribosomal protein L6	Cytoplasmic	-3.01022
A0A0C4WKS1	Achr_11960	Transcriptional regulator MvaT	Cytoplasmic	-3.02779
A0A0C4WP45	Achr_3760	D-3-phosphoglycerate dehydrogenase	Cytoplasmic	-3.05944
A0A0C4WQA5	Achr_34770	Single-stranded DNA-binding protein (SSB)	Cytoplasmic	-3.06503
A0A0C4WL06	Achr_13440	Acetate permease	CytoplasmicMembrane	-3.09134
A0A0C4WMX0	Achr_23430	Acetyltransferase (GNAT) family	Unknown	-3.0972
A0A0C4WSH7	Achr_e100	Alginate biosynthesis regulatory protein AlgP	Unknown	-3.10164
A0A0C4WQC0	Achr_34930	30S ribosomal protein S8	Cytoplasmic	-3.10939
A0A0C4WRQ8	Achr_28280	Uncharacterized protein	Unknown	-3.11637
A0A0C4WQ10	Achr_33540	30S ribosomal protein S18	Cytoplasmic	-3.12647
A0A0C4WRZ2	Achr_c90	Putative kfra protein	Cytoplasmic	-3.12863
A0A0C4WXY1	Achr_f1330	Uncharacterized protein	Unknown	-3.13841
A0A0C4WNF6	Achr_15860	Sigma 54 modulation protein / S30EA ribosomal protein	Cytoplasmic	-3.14487
A0A0C4WVU8	Achr_35040	50S ribosomal protein L2	Cytoplasmic	-3.16082
A0A0C4WW07	Achr_36700	Cell division protein ZapA	Cytoplasmic	-3.16126
A0A0C4WMZ1	Achr_12520	Phage lysis regulatory protein, LysB family	Unknown	-3.16843
A0A0C4WPV5	Achr_32630	LPS-assembly lipoprotein LptE	Unknown	-3.18215
A0A0C4WRV0	Achr_39880	Multidrug efflux pump membrane fusion protein	CytoplasmicMembrane	-3.18685
A0A0C4WG30	Achr_3370	XRE family transcriptional regulator	Unknown	-3.20739
A0A0C4WS13	Achr_40590	Uncharacterized protein	Unknown	-3.20821
A0A0C4WKZ5	Achr_c110	KfrC plasmid stable inheritance protein	Cytoplasmic	-3.21214
A0A0C4WP06	Achr_29010	Sigma factor algU negative regulatory protein MucA	CytoplasmicMembrane	-3.21251
A0A0C4WPZ2	Achr_8030	RNA polymerase-binding transcription factor DksA	Cytoplasmic	-3.22523
A0A0C4WMR3	Achr_22930	Histone-like DNA-binding protein	Cytoplasmic	-3.23373
A0A0C4WS32	Achr_a50	DNA binding protein	Cytoplasmic	-3.24766
A0A0C4WSD1	Achr_d340	Uncharacterized protein	Cytoplasmic	-3.24766
A0A0C4WN13	Achr_12980	Cell division coordinator CpoB	Unknown	-3.26293
A0A0C4WN26	Achr_13270	C-terminal processing peptidase-1, Serine peptidase, MEROPS family S41A (Precursor)	CytoplasmicMembrane	-3.29932
A0A0C4WIW9	Achr_2160	Chaperone protein CbpA	Cytoplasmic	-3.31559
A0A0C4WQE4	Achr_34800	50S ribosomal protein L17	Cytoplasmic	-3.32557
A0A0C4WK55	Achr_8990	Uncharacterized protein	Cytoplasmic	-3.32864
A0A0C4WJ31	Achr_3380	Putrescine-binding periplasmic protein	Periplasmic	-3.33264
A0A0C4WQH4	Achr_35110	30S ribosomal protein S7	Cytoplasmic	-3.34707
A0A0C4WWZ4	Achr_c100	Conjugal transfer protein KfrB	Unknown	-3.34723
A0A0C4WRA8	Achr_13980	Alginate biosynthesis transcriptional activator	Cytoplasmic	-3.37168
A0A0C4WGW0	Achr_9210	Peptidase M48, Ste24p family	Unknown	-3.37324
A0A0C4WJL6	Achr_6550	50S ribosomal protein L31	Cytoplasmic	-3.39631
A0A0C4WPR4	Achr_21000	Cointegrate resolution protein T	Cytoplasmic	-3.43156
A0A0C4WUS2	Achr_28350	Uncharacterized protein	Cytoplasmic	-3.44427
A0A0C4WTM8	Achr_36520	AsmA family protein	OuterMembrane	-3.46543
A0A0C4WV31	Achr_30680	Cold-shock DNA-binding domain-containing protein	Cytoplasmic	-3.472
A0A0C4WTE5	Achr_35020	50S ribosomal protein L22	Cytoplasmic	-3.47617
A0A0C4WS47	Achr_30120	Uncharacterized protein	Unknown	-3.48494
A0A0C4WRF8	Achr_38020	Uncharacterized protein	CytoplasmicMembrane	-3.53473
A0A0C4WRV1	Achr_15630	Alkylphosphonate utilization operon protein PhnA	Unknown	-3.58076
A0A0C4WJG9	Achr_32650	Uncharacterized protein	Cytoplasmic	-3.58623
A0A0C4WPR0	Achr_6430	Sec-independent protein translocase protein TatA	CytoplasmicMembrane	-3.59718
A0A0C4WJF1	Achr_4810	Protein ApaG	Unknown	-3.60708
A0A0C4WU06	Achr_24570	Integration host factor subunit alpha (IHF-alpha)	Cytoplasmic	-3.61476
A0A0C4WK28	Achr_36450	Carboxyl-terminal protease S41A	CytoplasmicMembrane	-3.61509
A0A0C4WPA9	Achr_19450	Cold shock protein, CspD	Cytoplasmic	-3.61601
A0A0C4WQF9	Achr_34960	50S ribosomal protein L24	Cytoplasmic	-3.6394
A0A0C4WWE2	Achr_38710	DNA-directed RNA polymerase subunit omega (RNAP omega subunit) (EC 2.7.7.6) (RNA polymerase omega subunit) (Transcriptase subunit omega)	Unknown	-3.6544
A0A0C4WSE3	Achr_31210	Alginate biosynthesis protein AlgK	Unknown	-3.70147
A0A0C4WKY8	Achr_c60	TrfB transcriptional repressor	Unknown	-3.76539
A0A0C4WUJ6	Achr_d450	KfrA plasmid stable inheritance protein	Unknown	-3.79377
A0A0C4WK88	Achr_10680	30S ribosomal protein S16	Cytoplasmic	-3.80044
A0A0C4WLK3	Achr_e520	RES domain-containing protein	Cytoplasmic	-3.81707
A0A0C4WKP1	Achr_12970	Peptidoglycan-associated protein	OuterMembrane	-3.882
A0A0C4WG26	Achr_3270	Outer membrane porin, OprD family	OuterMembrane	-3.90548
A0A0C4WM65	Achr_7660	Chaperone protein DnaK (HSP70) (Heat shock 70 kDa protein) (Heat shock protein 70)	Cytoplasmic	-3.92765
A0A0C4WKW0	Achr_12690	Nucleoprotein/polynucleotide-associated enzyme	Cytoplasmic	-3.95817
A0A0C4WTV4	Achr_37400	50S ribosomal protein L33	Cytoplasmic	-3.96439
A0A0C4WQ18	Achr_33660	RNA-binding protein Hfq	Cytoplasmic	-3.98128
A0A0C4WTG5	Achr_21220	Uncharacterized protein	Cytoplasmic	-3.98409
A0A0C4WLB1	Achr_d430	HU family DNA-binding protein	Cytoplasmic	-3.9928
A0A0C4WNT5	Achr_17390	Outer membrane lipoprotein	OuterMembrane	-4.00731
A0A0C4WSS4	Achr_19020	Fe/S biogenesis protein NfuA	Cytoplasmic	-4.05247
A0A0C4WN88	Achr_25670	HNH endonuclease domain-containing protein	Unknown	-4.06222
A0A0C4WL09	Achr_c220	TraC DNA primase and ssDNA binding protein	Unknown	-4.08745
A0A0C4WMZ7	Achr_23890	Uncharacterized protein	Unknown	-4.09463
A0A0C4WNH9	Achr_16180	Corrinoid adenosyltransferase (EC 2.5.1.17) (Cob(II)alamin adenosyltransferase) (Cob(II)yrinic acid a,c-diamide adenosyltransferase)	Cytoplasmic	-4.09984
A0A0C4WQD6	Achr_34700	TonB system biopolymer transport component, Chromosome segregation ATPase	Unknown	-4.12711
A0A0C4WKK7	Achr_12350	Uncharacterized protein	Unknown	-4.13676
A0A0C4WR47	Achr_37130	Uncharacterized protein	Unknown	-4.14068
A0A0C4WJS2	Achr_34690	Biopolymer transport protein, MotA/TolQ/ExbB proton channel-related	CytoplasmicMembrane	-4.18869
A0A0C4WT06	Achr_33080	Sucrose isomerase	Unknown	-4.1915
A0A0C4WIG9	Achr_25710	Cold-shock DNA-binding domain-containing protein	Cytoplasmic	-4.19964
A0A0C4WQD0	Achr_35030	30S ribosomal protein S19	Cytoplasmic	-4.20518
A0A0C4WVU4	Achr_34940	30S ribosomal protein S14	Cytoplasmic	-4.21354
A0A0C4WKI3	Achr_250	Uncharacterized protein	Unknown	-4.21578
A0A0C4WMV1	Achr_23230	Major porin and structural outer membrane porin OprF	OuterMembrane	-4.2227
A0A0C4WN01	Achr_12730	Uncharacterized protein	Unknown	-4.22485
A0A0C4WTF3	Achr_35120	30S ribosomal protein S12	Cytoplasmic	-4.23541
A0A0C4WL15	Achr_2370	Uncharacterized protein	Unknown	-4.34192
A0A0C4WQE9	Achr_34860	50S ribosomal protein L36	Cytoplasmic	-4.358
A0A0C4WKW4	Achr_14150	Uncharacterized protein	OuterMembrane	-4.36354
A0A0C4WHR7	Achr_17570	Phosphonate ABC transporter, substrate-binding protein	Periplasmic	-4.3946
A0A0C4WQB5	Achr_34880	50S ribosomal protein L15	Cytoplasmic	-4.40355
A0A0C4WTU7	Achr_37300	Cytochrome c5 protein	Unknown	-4.4675
A0A0C4WWV8	Achr_40620	Virulence factor	Cytoplasmic	-4.48788
A0A0C4WQ86	Achr_34570	Uncharacterized protein	Unknown	-4.51033
A0A0C4WLB6	Achr_d480	Uncharacterized protein	Unknown	-4.52463
A0A0C4WQ77	Achr_9300	OmpA family protein	CytoplasmicMembrane	-4.54412
A0A0C4WLY4	Achr_18210	ABC-type oligopeptide transport system, periplasmic component	Periplasmic	-4.54669
A0A0C4WMM4	Achr_21950	2-keto-D-gluconate dehydrogenase,membrane-bound, gamma subunit	Unknown	-4.55421
A0A0C4WHB9	Achr_13710	Poly (3-hydroxybutyrate) depolymerase protein	Unknown	-4.64722
A0A0C4WI60	Achr_21390	Molybdopterin-binding domain of aldehyde dehydrogenase protein	CytoplasmicMembrane	-4.68008
A0A0C4WL60	Achr_15400	Uncharacterized protein	Unknown	-4.69101
A0A0C4WRZ4	Achr_29520	LppC lipoprotein	CytoplasmicMembrane	-4.70513
A0A0C4WKS8	Achr_40530	Lipoprotein	Unknown	-4.72921
A0A0C4WKZ4	Achr_13230	Peptidyl-prolyl cis-trans isomerase (EC 5.2.1.8)	Cytoplasmic	-4.82948
A0A0C4WPY2	Achr_7870	30S ribosomal protein S15	Cytoplasmic	-4.84233
A0A0C4WVR8	Achr_34420	Rho termination factor, N-terminal domain	Unknown	-4.90085
A0A0C4WIY0	Achr_29800	Organic solvent tolerance ABC efflux transporter, auxiliary component	Unknown	-4.95574
A0A0C4WJV0	Achr_35170	50S ribosomal protein L7/L12	Unknown	-4.98548
A0A0C4WR92	Achr_13700	Uncharacterized protein	Unknown	-5.03421
A0A0C4WJ46	Achr_3630	DNA-binding protein HU-alpha	Cytoplasmic	-5.07544
A0A0C4WWV3	Achr_40520	Uncharacterized protein	Unknown	-5.13287
A0A0C4WRY5	Achr_40290	Multidrug efflux pump membrane fusion protein	CytoplasmicMembrane	-5.14641
A0A0C4WKF9	Achr_10800	Thiol:disulfide interchange protein	Periplasmic	-5.15987
A0A0C4WPB1	Achr_30430	Antitoxin	Unknown	-5.18592
A0A0C4WNQ8	Achr_27970	50S ribosomal protein L32	Cytoplasmic	-5.22465
A0A0C4WRX6	Achr_15830	Uncharacterized protein	Unknown	-5.37066
A0A0C4WSI3	Achr_31560	Protein TonB	Unknown	-5.47566
A0A0C4WJX2	Achr_35520	Surface antigen protein	CytoplasmicMembrane	-5.77332
A0A0C4WKQ7	Achr_1010	Uncharacterized protein	Unknown	-5.93042
A0A0C4WJU2	Achr_6520	Sporulation domain protein	Unknown	-6.0157
A0A0C4WR19	Achr_12700	Uncharacterized protein	Periplasmic	-6.07619
A0A0C4WQ63	Achr_9150	Uncharacterized protein	Unknown	-6.14608
A0A0C4WIV8	Achr_29550	Uncharacterized protein	Periplasmic	-6.32164
A0A0C4WIG6	Achr_25560	Sulfate ABC transporter-binding component-CysP-like protein	Periplasmic	-6.34154
A0A0C4WK79	Achr_9440	Uncharacterized protein	Cytoplasmic	-6.37445
A0A0C4WMR7	Achr_22420	3-carboxymuconate cyclase	Periplasmic	-6.44122
A0A0C4WI87	Achr_21940	Glucan 1,4-alpha-glucosidase (Precursor)	Unknown	-6.46567
A0A0C4WFV9	Achr_1850	Peptidase inhibitor I78 family	Unknown	-6.51094
A0A0C4WIS8	Achr_28980	Periplasmic serine endoprotease DegP-like (EC 3.4.21.107)	Periplasmic	-6.99844
A0A0C4WV66	Achr_31280	Alginate biosynthesis protein AlgF	Periplasmic	-7.35997
A0A0C4WUC7	Achr_40800	50S ribosomal protein L34	Cytoplasmic	-7.44463
A0A0C4WGX5	Achr_9660	30S ribosomal protein S20	Cytoplasmic	-7.4603
A0A0C4WVU6	Achr_34990	50S ribosomal protein L29	Cytoplasmic	-7.94052
A0A0C4WQE3	Achr_10060	Iron-sulfur cluster assembly scaffold protein IscU	Cytoplasmic	-8.2194
A0A0C4WU67	Achr_39540	Thioredoxin peroxidase (AhpC, Alkyl hydroperoxide reductase)	Cytoplasmic	-8.3008
A0A0C4WJA0	Achr_31540	TonB-system energizer ExbB type-1 protein	CytoplasmicMembrane	-8.32711
A0A0C4WKT3	Achr_40580	Serine/threonine protein kinase PpkA related protein	Unknown	-8.4539
A0A0C4WJD9	Achr_4600	LemA family lipoprotein	Unknown	-8.8012
A0A0C4WL17	Achr_13590	Uncharacterized protein	Unknown	-8.94677
A0A0C4WN17	Achr_13040	Putative beta-barrel assembly-enhancing protease (EC 3.4.-.-)	CytoplasmicMembrane	-9.03338
A0A0C4WHL5	Achr_16160	TonB-dependent vitamin B12 receptor	OuterMembrane	-9.31378
A0A0C4WQ66	Achr_33840	Uncharacterized protein	Unknown	-9.3364
A0A0C4WHF8	Achr_14670	Ribosome modulation factor (RMF)	Unknown	-9.35411
A0A0C4WPX2	Achr_32990	Endolytic peptidoglycan transglycosylase RlpA (EC 4.2.2.-)	Unknown	-9.40569
A0A0C4WG91	Achr_4320	Uncharacterized protein	Unknown	-9.69181
A0A0C4WVC6	Achr_32080	Heavy metal transport/detoxification protein	Cytoplasmic	-9.78338
A0A0C4WQ97	Achr_9550	Conjugal transfer protein TraR	Cytoplasmic	-9.95071
A0A0C4WS25	Achr_29870	Lipopolysaccharide export system protein LptA	Unknown	-9.98019
A0A0C4WNB0	Achr_25790	Uncharacterized protein	Unknown	-10.1734
A0A0C4WN41	Achr_24610	50S ribosomal protein L35	Cytoplasmic	-10.2395
A0A0C4WRU4	Achr_15580	Outer membrane protein, OmpA/MotB family	CytoplasmicMembrane	-10.6772
A0A0C4WIQ9	Achr_1000	Copper resistance protein A	Periplasmic	-10.981
A0A0C4WMI6	Achr_21450	Amino acid ABC transporter substrate-binding protein	Periplasmic	-11.4695
A0A0C4WP04	Achr_3210	Cytochrome C, class II	Periplasmic	-12.3685
A0A0C4WQT5	Achr_11470	Outer membrane chaperone Skp	Unknown	-12.5215
A0A0C4WJD3	Achr_32040	Uncharacterized protein	Unknown	-12.8325
A0A0C4WVX9	Achr_35970	Glucan 1,4-alpha-glucosidase	Unknown	-13.397
A0A0C4WKT9	Achr_12320	Imelysin, Metallo peptidase, MEROPS family M75	OuterMembrane	-13.9678
A0A0C4WJA9	Achr_4840	Chaperone SurA (Peptidyl-prolyl cis-trans isomerase SurA) (PPIase SurA) (EC 5.2.1.8) (Rotamase SurA)	Periplasmic	-14.3072
A0A0C4WPZ9	Achr_8130	Uncharacterized protein	Unknown	-15.8283
A0A0C4WJP3	Achr_5970	Transcriptional regulator	Unknown	-16.4342
A0A0C4WN89	Achr_25450	Superoxide dismutase [Cu-Zn] (EC 1.15.1.1)	Periplasmic	-16.593
A0A0C4WTF4	Achr_21070	Molecular chaperone (Small heat shock protein)	Cytoplasmic	-17.533
A0A0C4WLY9	Achr_6360	Glucans biosynthesis protein G	Periplasmic	-17.7646
A0A0C4WT63	Achr_33900	Amino acid ABC transporter, perplasmic binding protein	Periplasmic	-23.8983
A0A0C4WKC9	Achr_38210	UPF0312 protein Achr_38210	Unknown	-25.5532
A0A0C4WRH0	Achr_39250	Molybdenum transporter, periplasmic molybdate-binding protein	Periplasmic	-26.8584
A0A0C4WRL3	Achr_14970	Peptidyl-prolyl cis-trans isomerase (PPIase) (EC 5.2.1.8)	Periplasmic	-29.1461
A0A0C4WPS2	Achr_21050	ATPase with chaperone activity, ATP-binding subunit	Cytoplasmic	-32.1973
A0A0C4WIM8	Achr_510	Lipoprotein	Unknown	-33.6197
A0A0C4WN19	Achr_13090	NlpBDapX family lipoprotein	Unknown	-65.6065
A0A0C4WQR9	Achr_36640	Iron ABC transporter substrate-binding protein	Periplasmic	-109.092
A0A0C4WIM1	Achr_27170	Uncharacterized protein	Unknown	-208.22
A0A0C4WPU1	Achr_32380	TonB-dependent outer membrane siderophore receptor	OuterMembrane	-250.367
A0A0C4WUU0	Achr_28820	5-methyltetrahydropteroyltriglutamate--homocysteine methyltransferase (EC 2.1.1.14) (Cobalamin-independent methionine synthase) (Methionine synthase, vitamin-B12 independent isozyme)	Cytoplasmic	-2602.23
A0A0C4WG38	Achr_3470	Inner membrane protein CigR	Unknown	Control
A0A0C4WGA2	Achr_4470	Peptidase propeptide and YpeB domain-containing protein	Unknown	Control
A0A0C4WGL8	Achr_6440	Phosphoribosyl-ATP pyrophosphatase (PRA-PH) (EC 3.6.1.31)	Cytoplasmic	Control
A0A0C4WGM2	Achr_6590	Penicillin binding protein 1A	Extracellular	Control
A0A0C4WGP1	Achr_7390	Uncharacterized protein	Cytoplasmic	Control
A0A0C4WGP7	Achr_7590	SsrA-binding protein (Small protein B)	Unknown	Control
A0A0C4WGU8	Achr_8890	Uncharacterized protein	Cytoplasmic	Control
A0A0C4WHP0	Achr_16760	Transcriptional regulator, Cro/CI family	Unknown	Control
A0A0C4WHR6	Achr_17520	Branched-chain amino acid ABC transporter substrate-binding protein	Periplasmic	Control
A0A0C4WHX5	Achr_19530	Outer-membrane lipoprotein carrier protein	Periplasmic	Control
A0A0C4WHY2	Achr_19830	Tetratricopeptide-like helical protein	Unknown	Control
A0A0C4WIC6	Achr_23460	ErfK/YbiS/YcfS/YnhG family protein	Unknown	Control
A0A0C4WIP5	Achr_660	Alpha/beta hydrolase fold containing protein	Cytoplasmic	Control
A0A0C4WIR5	Achr_920	Cytochrome C biogenesis protein CcsA	Periplasmic	Control
A0A0C4WIW6	Achr_2110	Transcriptional regulator, AbrB family	Cytoplasmic	Control
A0A0C4WIX8	Achr_1830	Resistance-Nodulation-cell Division (RND) multidrug efflux membrane fusion protein MexA	CytoplasmicMembrane	Control
A0A0C4WJG0	Achr_32400	Siderophore biosynthesis protein, IucA/IucC family	Cytoplasmic	Control
A0A0C4WJJ3	Achr_5360	Uncharacterized protein	Unknown	Control
A0A0C4WK43	Achr_9980	Protein-export membrane protein SecF	CytoplasmicMembrane	Control
A0A0C4WK80	Achr_37270	Catalase-related peroxidase (EC 1.11.1.-)	Periplasmic	Control
A0A0C4WK94	Achr_9740	Type 4 fimbrial biogenesis transmembrane protein (PilE)	Unknown	Control
A0A0C4WKP9	Achr_13140	Uncharacterized protein	Unknown	Control
A0A0C4WKX0	Achr_12840	Lipoprotein	Cytoplasmic	Control
A0A0C4WKX6	Achr_1710	Uncharacterized protein	Unknown	Control
A0A0C4WL44	Achr_c470	P-type conjugative transfer protein TrbJ	Periplasmic	Control
A0A0C4WLA8	Achr_16000	Dienelactone hydrolase family protein	Unknown	Control
A0A0C4WM55	Achr_7510	Pirin-like, pirA	Cytoplasmic	Control
A0A0C4WMA6	Achr_20010	RHH-domain repressor protein	Unknown	Control
A0A0C4WMB0	Achr_20060	Uncharacterized protein	Unknown	Control
A0A0C4WMB6	Achr_20200	Antitoxin	Unknown	Control
A0A0C4WMH9	Achr_21110	Micrococcal nuclease (SNase-like)	Periplasmic	Control
A0A0C4WMJ8	Achr_10140	Type 4 pilus biogenesis protein PilF	OuterMembrane	Control
A0A0C4WMP3	Achr_10990	Uncharacterized protein	Unknown	Control
A0A0C4WMT2	Achr_23360	Uncharacterized protein	CytoplasmicMembrane	Control
A0A0C4WMY1	Achr_12310	Thiol oxidoreductase	Unknown	Control
A0A0C4WNE3	Achr_170	Lipoprotein	Unknown	Control
A0A0C4WNT2	Achr_28220	Na(+)-translocating NADH-quinone reductase subunit D (Na(+)-NQR subunit D) (Na(+)-translocating NQR subunit D) (EC 7.2.1.1) (NQR complex subunit D) (NQR-1 subunit D)	CytoplasmicMembrane	Control
A0A0C4WP30	Achr_3560	Peptidase, M23/M37 family	Unknown	Control
A0A0C4WPM6	Achr_31550	Biopolymer transport protein ExbD/TolR	CytoplasmicMembrane	Control
A0A0C4WPU4	Achr_32430	Diaminopimelate decarboxylase	Cytoplasmic	Control
A0A0C4WQ75	Achr_33940	L-asparaginase type II family protein	Periplasmic	Control
A0A0C4WQF1	Achr_23480	Lysophospholipase L1-like esterase	Unknown	Control
A0A0C4WQP2	Achr_35880	Cellulose synthase operon protein C C-terminal domain protein	OuterMembrane	Control
A0A0C4WQS4	Achr_36690	Uncharacterized protein	Unknown	Control
A0A0C4WR48	Achr_13120	Uncharacterized protein	Unknown	Control
A0A0C4WRA3	Achr_13850	Acetyl-coenzyme A synthetase (AcCoA synthetase) (Acs) (EC 6.2.1.1) (Acetate--CoA ligase) (Acyl-activating enzyme)	Cytoplasmic	Control
A0A0C4WRJ6	Achr_39550	Secreted bifunctional mannuronan C-5 epimerase/alginate lyase	Extracellular	Control
A0A0C4WRL4	Achr_27670	Lipoprotein	Unknown	Control
A0A0C4WRW9	Achr_15780	Cell division protein ZapA	Unknown	Control
A0A0C4WS17	Achr_c350	Addiction module antitoxin, RelB/dinJ family (Plasmid stabilization system)	Unknown	Control
A0A0C4WSL2	Achr_18320	Type I fatty acid synthase ArsD	Cytoplasmic	Control
A0A0C4WST5	Achr_f810	Uncharacterized protein	Unknown	Control
A0A0C4WT99	Achr_34350	DNA-binding protein Fis	Cytoplasmic	Control
A0A0C4WTK3	Achr_35950	Dextransucrase	Unknown	Control
A0A0C4WTK5	Achr_36000	Competence lipoprotein ComL	OuterMembrane	Control
A0A0C4WTZ6	Achr_38030	TRAP dicarboxylate transporter-periplasmic solute receptor subunit DctP	Periplasmic	Control
A0A0C4WU29	Achr_38790	Uncharacterized protein	Unknown	Control
A0A0C4WU35	Achr_24940	Cbb3-type cytochrome c oxidase subunit CcoQ2	CytoplasmicMembrane	Control
A0A0C4WUF3	Achr_c340	Addiction module toxin, RelE/StbE family	Unknown	Control
A0A0C4WVG5	Achr_32490	Tetratricopeptide TPR-like helical protein	Unknown	Control
A0A0C4WW25	Achr_36960	Encystment and alginate biosynthesis response regulator AlgR	Cytoplasmic	Control
A0A0C4WX25	Achr_c460	TrbK entry exclusion during conjugation protein	Unknown	Control
A0A0C4WY00	Achr_f1630	RES domain-containing protein	Unknown	Control
A0A0C4WGE3	Achr_5030	Tetratricopeptide repeat family protein	Unknown	Control
A0A0C4WHB6	Achr_13660	Phospholipid-binding domain-containing protein	Periplasmic	Control
A0A0C4WHI7	Achr_15490	ATP-dependent DNA helicase DinG (EC 3.6.4.12)	Cytoplasmic	Control
A0A0C4WI90	Achr_22040	Uncharacterized protein	Unknown	Control
A0A0C4WIC4	Achr_23350	Uncharacterized protein	Unknown	Control
A0A0C4WIR9	Achr_970	Uncharacterized protein	Unknown	Control
A0A0C4WIS4	Achr_28880	Uncharacterized protein	Unknown	Control
A0A0C4WIS6	Achr_1070	Peptidoglycan-binding LysM protein	Unknown	Control
A0A0C4WJZ3	Achr_7620	Outer membrane protein assembly factor BamE	OuterMembrane	Control
A0A0C4WK20	Achr_8280	Paraquat-inducible protein B-like protein	OuterMembrane	Control
A0A0C4WK85	Achr_9540	Uncharacterized protein	Unknown	Control
A0A0C4WKF5	Achr_11590	Cell division protein FtsB	CytoplasmicMembrane	Control
A0A0C4WKI8	Achr_11100	Uncharacterized protein	Unknown	Control
A0A0C4WKN0	Achr_39970	Phosphoglycerate mutase family protein	Unknown	Control
A0A0C4WL58	Achr_d20	Uncharacterized protein	Cytoplasmic	Control
A0A0C4WL83	Achr_14590	Hydrolase, alpha/beta fold family	Unknown	Control
A0A0C4WL97	Achr_15850	Protease, Peptidase family U32	Cytoplasmic	Control
A0A0C4WLC5	Achr_16220	Threonine-phosphate decarboxylase	Cytoplasmic	Control
A0A0C4WM47	Achr_7360	Acyl carrier protein	Cytoplasmic	Control
A0A0C4WMC6	Achr_8860	DnaJ domain-containing protein	Cytoplasmic	Control
A0A0C4WMH8	Achr_9780	Type 4 fimbrial biogenesis PilY1-related protein signal peptide	Unknown	Control
A0A0C4WN20	Achr_24300	Uncharacterized protein	Unknown	Control
A0A0C4WNN8	Achr_16830	Membrane protein	Unknown	Control
A0A0C4WNY2	Achr_28840	Glycosyl transferase, family 51	Unknown	Control
A0A0C4WPP0	Achr_6280	Outer membrane lipoprotein Blc	Unknown	Control
A0A0C4WQ32	Achr_33320	Exodeoxyribonuclease 7 small subunit (EC 3.1.11.6) (Exodeoxyribonuclease VII small subunit) (Exonuclease VII small subunit)	Cytoplasmic	Control
A0A0C4WQ94	Achr_9500	OsmC family protein	Cytoplasmic	Control
A0A0C4WQF3	Achr_23530	Peptidoglycan lytic exotransglycosylase (EC 4.2.2.n1)	Unknown	Control
A0A0C4WQK7	Achr_24180	GntR family transcriptional regulator, transcriptional repressor for pyruvate dehydrogenase complex	Cytoplasmic	Control
A0A0C4WRF6	Achr_39050	Uncharacterized protein	Unknown	Control
A0A0C4WRQ0	Achr_28180	Uncharacterized protein	Unknown	Control
A0A0C4WRY3	Achr_15880	Uncharacterized protein	Cytoplasmic	Control
A0A0C4WSE0	Achr_17310	Uncharacterized protein	Unknown	Control
A0A0C4WSV6	Achr_f210	Malate dehydrogenase (EC 1.1.1.37)	Cytoplasmic	Control
A0A0C4WT24	Achr_19920	CBS domain pair-containing protein	Cytoplasmic	Control
A0A0C4WTD5	Achr_34870	Protein translocase subunit SecY	CytoplasmicMembrane	Control
A0A0C4WTM6	Achr_22080	Plasmid stabilization system	Unknown	Control
A0A0C4WTN1	Achr_22230	Cell wall hydrolase SleB	Unknown	Control
A0A0C4WUM1	Achr_27340	Glutathione peroxidase	Cytoplasmic	Control
A0A0C4WVG1	Achr_32390	Uncharacterized protein	Cytoplasmic	Control
A0A0C4WFW4	Achr_1950	Endonuclease/exonuclease/phosphatase family protein	Cytoplasmic	FP
A0A0C4WGM8	Achr_6840	Ribosomal RNA large subunit methyltransferase J (EC 2.1.1.266) (23S rRNA (adenine(2030)-N6)-methyltransferase) (23S rRNA m6A2030 methyltransferase)	Cytoplasmic	FP
A0A0C4WIM6	Achr_750	CRISPR-associated Cas3 family helicase	Cytoplasmic	FP
A0A0C4WIU2	Achr_1500	Nitrogen fixation homocitrate synthase	Cytoplasmic	FP
A0A0C4WKJ6	Achr_39470	Nitrogen fixation cofactor assembly protein	Unknown	FP
A0A0C4WKW5	Achr_1510	Nitrogen fixation serine O-acetyltransferase (CysE1)	Cytoplasmic	FP
A0A0C4WLF4	Achr_15670	MaoC domain-containing protein dehydratase	Unknown	FP
A0A0C4WMH5	Achr_21060	Oxidoreductase FAD/NAD(P)-binding:Oxidoreductase FAD-binding region	Cytoplasmic	FP
A0A0C4WMS5	Achr_23210	Assimilatory nitrate reductase (NADH) alpha subunit apoprotein	Cytoplasmic	FP
A0A0C4WPT2	Achr_6930	Lipopolysaccharide core heptose(I) kinase (EC 2.7.1.-)	Cytoplasmic	FP
A0A0C4WPT7	Achr_21200	Tellurium resistance protein	Cytoplasmic	FP
A0A0C4WPW4	Achr_7580	GntR family transcriptional regulator	Cytoplasmic	FP
A0A0C4WQM1	Achr_24340	Uncharacterized protein	CytoplasmicMembrane	FP
A0A0C4WQS3	Achr_36140	Tol-Pal system protein TolQ	CytoplasmicMembrane	FP
A0A0C4WQW7	Achr_11620	S-formylglutathione hydrolase (EC 3.1.2.12)	Unknown	FP
A0A0C4WQX6	Achr_25580	Globin like protein	Unknown	FP
A0A0C4WRB1	Achr_14030	Two-component system response regulator	Cytoplasmic	FP
A0A0C4WRJ8	Achr_14870	CRISPR-associated protein, Cse1 family	Cytoplasmic	FP
A0A0C4WS44	Achr_16400	Glucarate dehydratase	Cytoplasmic	FP
A0A0C4WS93	Achr_d30	Uncharacterized protein	Cytoplasmic	FP
A0A0C4WT26	Achr_f1720	D-isomer specific 2-hydroxyacid dehydrogenase	Cytoplasmic	FP
A0A0C4WTB8	Achr_f2570	ThiJ/PfpI family protein	Unknown	FP
A0A0C4WTE6	Achr_f2300	Fic (Filamentation induced by cAMP) protein	Cytoplasmic	FP
A0A0C4WV09	Achr_f800	Fic (Filamentation induced by cAMP) protein	Cytoplasmic	FP
A0A0C4WXD8	Achr_e80	Exopolyphosphatase	Cytoplasmic	FP
A0A0C4WFW9	Achr_2050	Luciferase family oxidoreductase, group 1	CytoplasmicMembrane	FP
A0A0C4WG40	Achr_3520	Phosphate ABC-transporter, permease protein PstC	CytoplasmicMembrane	FP
A0A0C4WHB1	Achr_13560	Uncharacterized protein	Cytoplasmic	FP
A0A0C4WHE7	Achr_14360	Uncharacterized protein	Cytoplasmic	FP
A0A0C4WHE9	Achr_14410	Response regulator with CheY-like receiver domain and winged-helix DNA-binding domain	Cytoplasmic	FP
A0A0C4WIV7	Achr_1370	Uncharacterized protein	Unknown	FP
A0A0C4WJ35	Achr_3430	Nitrogenase FeMo cofactor biosynthesis protein NifB	Unknown	FP
A0A0C4WJ43	Achr_3580	Phosphate regulon sensor kinase PhoR	CytoplasmicMembrane	FP
A0A0C4WKE0	Achr_11440	1-deoxy-D-xylulose 5-phosphate reductoisomerase (DXP reductoisomerase) (EC 1.1.1.267) (1-deoxyxylulose-5-phosphate reductoisomerase) (2-C-methyl-D-erythritol 4-phosphate synthase)	Cytoplasmic	FP
A0A0C4WKN4	Achr_760	CRISPR type I-e/-associated protein casa/cse1	Unknown	FP
A0A0C4WKV8	Achr_1410	Uncharacterized protein	Unknown	FP
A0A0C4WMJ9	Achr_21650	Metallophosphoesterase	Cytoplasmic	FP
A0A0C4WN81	Achr_25570	ATPase, AAA superfamily	Cytoplasmic	FP
A0A0C4WNC8	Achr_15460	Uncharacterized protein	Unknown	FP
A0A0C4WNI8	Achr_780	CRISPR-associated protein Cas6/Cse3/CasE, subtype I-E/ECOLI	Cytoplasmic	FP
A0A0C4WNK8	Achr_16630	Two-component system response regulator	Cytoplasmic	FP
A0A0C4WNN6	Achr_1380	Ferredoxin III, nif-specific	Unknown	FP
A0A0C4WNN9	Achr_1430	Uncharacterized protein	CytoplasmicMembrane	FP
A0A0C4WNQ2	Achr_27630	Two-component system response regulator	Cytoplasmic	FP
A0A0C4WNU1	Achr_28320	Transcriptional regulator PsrA	Cytoplasmic	FP
A0A0C4WNU2	Achr_28140	Lipoprotein-releasing system ATP-binding protein LolD (EC 3.6.3.-)	CytoplasmicMembrane	FP
A0A0C4WPA0	Achr_19350	Uncharacterized protein	Unknown	FP
A0A0C4WPS6	Achr_32050	Uncharacterized protein	Unknown	FP
A0A0C4WQ07	Achr_21660	Glucose-methanol-choline oxidoreductase	Cytoplasmic	FP
A0A0C4WQ49	Achr_21860	2-ketogluconate 6-phosphate reductase	Cytoplasmic	FP
A0A0C4WQQ4	Achr_35990	General secretion pathway protein C	Unknown	FP
A0A0C4WRI1	Achr_39400	Ion-translocating oxidoreductase complex subunit B (EC 7.-.-.-) (Rnf electron transport complex subunit B)	Unknown	FP
A0A0C4WRU1	Achr_28800	Glycerol-3-phosphate dehydrogenase (EC 1.1.5.3)	Cytoplasmic	FP
A0A0C4WTQ7	Achr_22810	50S ribosomal protein L3 glutamine methyltransferase (L3 MTase) (EC 2.1.1.298) (N5-glutamine methyltransferase PrmB)	Cytoplasmic	FP
A0A0C4WU75	Achr_39690	Isochorismatase hydrolase	Cytoplasmic	FP
A0A0C4WUG2	Achr_26660	O-methyltransferase I	Cytoplasmic	FP
A0A0C4WUM0	Achr_e160	Polyphosphate kinase 2, PA0141 family	Cytoplasmic	FP
A0A0C4WV05	Achr_f740	Precorrin-3B synthase	Cytoplasmic	FP
A0A0C4WVC2	Achr_32030	Cytochrome b561 family protein	CytoplasmicMembrane	FP
A0A0C4WWH4	Achr_39060	Hydrogenase expression/formation protein HypE	Cytoplasmic	FP
A0A0C4WWK0	Achr_39360	Ion-translocating oxidoreductase complex subunit E (EC 7.-.-.-) (Rnf electron transport complex subunit E)	CytoplasmicMembrane	FP

## Sheet: 4_C_vs_FPb
T: Protein IDs	Locus	Protein name	Location	FC
A0A0C4WNA5	Achr_14950	Outer membrane porin, OprE-like protein	OuterMembrane	2663.3
A0A0C4WIZ7	Achr_2720	Multicopper oxidase type 2	Unknown	488.134
A0A0C4WTH8	Achr_21380	Oxidoreductase iron sulfur binding subunit	Cytoplasmic	336.136
A0A0C4WRD8	Achr_14400	Uncharacterized protein	Unknown	317.739
A0A0C4WT24	Achr_19920	CBS domain pair-containing protein	Cytoplasmic	313.445
A0A0C4WI60	Achr_21390	Molybdopterin-binding domain of aldehyde dehydrogenase protein	CytoplasmicMembrane	267.872
A0A0C4WTF4	Achr_21070	Molecular chaperone (Small heat shock protein)	Cytoplasmic	260.963
A0A0C4WIH2	Achr_25860	Uncharacterized protein	Unknown	216.327
A0A0C4WNU0	Achr_2240	Protease subunit of ATP-dependent Clp protease	Cytoplasmic	167.907
A0A0C4WJ71	Achr_31090	Uncharacterized protein	Cytoplasmic	162.884
A0A0C4WU67	Achr_39540	Thioredoxin peroxidase (AhpC, Alkyl hydroperoxide reductase)	Cytoplasmic	138.058
A0A0C4WRR4	Achr_40260	Phosphate acetyltransferase Pta	Unknown	120.679
A0A0C4WKP6	Achr_40230	Uncharacterized protein	Unknown	81.5964
A0A0C4WQI9	Achr_35330	Cytochrome c Catalase, CCC	Periplasmic	81.5304
A0A0C4WSV6	Achr_f210	Malate dehydrogenase (EC 1.1.1.37)	Cytoplasmic	77.9395
A0A0C4WK80	Achr_37270	Catalase-related peroxidase (EC 1.11.1.-)	Periplasmic	71.3414
A0A0C4WMI6	Achr_21450	Amino acid ABC transporter substrate-binding protein	Periplasmic	69.7377
A0A0C4WP26	Achr_3510	Phosphate ABC transporter periplasmic phosphate-binding protein, PstS	CytoplasmicMembrane	63.8228
A0A0C4WP16	Achr_18350	Uncharacterized protein	Unknown	60.9041
A0A0C4WRZ0	Achr_40340	Uncharacterized protein	Unknown	58.049
A0A0C4WMN6	Achr_10890	Tellurium resistance TerB-like protein, subgroup 3	CytoplasmicMembrane	54.3748
A0A0C4WNU3	Achr_2290	Alpha/beta hydrolase fold protein	Cytoplasmic	50.6878
A0A0C4WHR6	Achr_17520	Branched-chain amino acid ABC transporter substrate-binding protein	Periplasmic	49.9103
A0A0C4WPA9	Achr_19450	Cold shock protein, CspD	Cytoplasmic	48.3508
A0A0C4WMB0	Achr_20060	Uncharacterized protein	Unknown	48.3206
A0A0C4WWI9	Achr_39210	Uptake hydrogenase small subunit (Precursor), HoxK	CytoplasmicMembrane	43.68
A0A0C4WRH0	Achr_39250	Molybdenum transporter, periplasmic molybdate-binding protein	Periplasmic	41.4203
A0A0C4WHR7	Achr_17570	Phosphonate ABC transporter, substrate-binding protein	Periplasmic	37.5949
A0A0C4WIZ0	Achr_2560	Nitrogenase iron protein (EC 1.18.6.1) (Nitrogenase Fe protein) (Nitrogenase component II) (Nitrogenase reductase)	Cytoplasmic	37.2224
A0A0C4WKV1	Achr_1260	Nitrogenase iron protein (EC 1.18.6.1) (Nitrogenase Fe protein) (Nitrogenase component II) (Nitrogenase reductase)	Cytoplasmic	37.2224
A0A0C4WRL1	Achr_39700	Chloroperoxidase	Cytoplasmic	35.9287
A0A0C4WQA3	Achr_34290	3-dehydroquinate dehydratase (3-dehydroquinase) (EC 4.2.1.10) (Type II DHQase)	Cytoplasmic	34.58
A0A0C4WIW7	Achr_1570	Flavodoxin	Unknown	34.5313
A0A0C4WJP3	Achr_5970	Transcriptional regulator	Unknown	32.5955
A0A0C4WMP3	Achr_10990	Uncharacterized protein	Unknown	32.0681
A0A0C4WQ94	Achr_9500	OsmC family protein	Cytoplasmic	31.0424
A0A0C4WIT7	Achr_1350	Nitrogenase MoFe cofactor biosynthesis protein NifX	Cytoplasmic	28.7489
A0A0C4WR95	Achr_13750	Putative pterin-4-alpha-carbinolamine dehydratase (PHS) (EC 4.2.1.96) (4-alpha-hydroxy-tetrahydropterin dehydratase) (Pterin carbinolamine dehydratase) (PCD)	Cytoplasmic	26.5094
A0A0C4WRY5	Achr_40290	Multidrug efflux pump membrane fusion protein	CytoplasmicMembrane	26.237
A0A0C4WLQ6	Achr_18290	Type I fatty acid synthase ArsA	CytoplasmicMembrane	25.8615
A0A0C4WP11	Achr_18300	Type III polyketide synthase	Cytoplasmic	25.3779
A0A0C4WIV9	Achr_1960	Thiol:disulfide interchange protein	Periplasmic	25.1933
A0A0C4WK83	Achr_37330	Endoribonuclease L-PSP family protein	Cytoplasmic	24.9246
A0A0C4WT63	Achr_33900	Amino acid ABC transporter, perplasmic binding protein	Periplasmic	22.5559
A0A0C4WNA8	Achr_25970	3-hydroxybutyrate dehydrogenase	Unknown	22.5278
A0A0C4WIW1	Achr_1470	Iron-binding protein IscA (Iron-sulfur cluster assembly protein)	Cytoplasmic	20.9585
A0A0C4WPM4	Achr_31720	Rubrerythrin putative ferritin/ribonucleotide reductase-like	Cytoplasmic	20.7106
A0A0C4WLP5	Achr_f200	Endoribonuclease L-PSP family protein	Unknown	20.4274
A0A0C4WTK3	Achr_35950	Dextransucrase	Unknown	20.196
A0A0C4WRG5	Achr_39200	Membrane bound nickel-dependent hydrogenase, large subunit, HoxG	CytoplasmicMembrane	19.0154
A0A0C4WPP0	Achr_6280	Outer membrane lipoprotein Blc	Unknown	18.9169
A0A0C4WJB1	Achr_4890	4-aminobutyrate transaminase	Cytoplasmic	18.8793
A0A0C4WR19	Achr_12700	Uncharacterized protein	Periplasmic	18.5254
A0A0C4WU44	Achr_25040	Cytochrome bd ubiquinol oxidase, subunit II	CytoplasmicMembrane	16.7772
A0A0C4WLA8	Achr_16000	Dienelactone hydrolase family protein	Unknown	16.3819
A0A0C4WKC9	Achr_38210	UPF0312 protein Achr_38210	Unknown	16.349
A0A0C4WMZ7	Achr_23890	Uncharacterized protein	Unknown	16.0983
A0A0C4WUA1	Achr_40250	Poly(3-hydroxybutyrate) depolymerase	CytoplasmicMembrane	13.3176
A0A0C4WNC2	Achr_25990	Succinyl-CoA:3-ketoacid-coenzyme A transferase subunit A	Cytoplasmic	12.923
A0A0C4WKJ1	Achr_39370	Ion-translocating oxidoreductase complex subunit G (EC 7.-.-.-) (Rnf electron transport complex subunit G)	Unknown	12.8878
A0A0C4WTV9	Achr_23800	Ferritin, Dps family protein	Cytoplasmic	12.7592
A0A0C4WHB6	Achr_13660	Phospholipid-binding domain-containing protein	Periplasmic	12.635
A0A0C4WSM2	Achr_18420	Glyoxalase/Bleomycin resistance protein/Dihydroxybiphenyl dioxygenase	Cytoplasmic	12.496
A0A0C4WJD9	Achr_4600	LemA family lipoprotein	Unknown	11.9998
A0A0C4WIV2	Achr_1270	Nitrogenase protein alpha chain (EC 1.18.6.1)	Cytoplasmic	11.9287
A0A0C4WFT3	Achr_1290	Nitrogen fixation protein	Unknown	11.8638
A0A0C4WRV9	Achr_29000	Sigma factor algU negative regulatory protein MucB	Periplasmic	11.7154
A0A0C4WKN0	Achr_39970	Phosphoglycerate mutase family protein	Unknown	11.6689
A0A0C4WSL2	Achr_18320	Type I fatty acid synthase ArsD	Cytoplasmic	11.5144
A0A0C4WIQ2	Achr_770	CRISPR type I-E associated protein CasB/Cse2	Unknown	11.4552
A0A0C4WKV7	Achr_1360	Nitrogen fixation protein	Cytoplasmic	11.4317
A0A0C4WIS4	Achr_28880	Uncharacterized protein	Unknown	11.144
A0A0C4WIR5	Achr_920	Cytochrome C biogenesis protein CcsA	Periplasmic	11.0237
A0A0C4WN63	Achr_25030	Cytochrome bd ubiquinol oxidase, subunit I	CytoplasmicMembrane	11.0196
A0A0C4WJA9	Achr_4840	Chaperone SurA (Peptidyl-prolyl cis-trans isomerase SurA) (PPIase SurA) (EC 5.2.1.8) (Rotamase SurA)	Periplasmic	10.9893
A0A0C4WRT7	Achr_28750	Bacterioferritin (EC 1.16.3.1)	Cytoplasmic	10.9298
A0A0C4WQ75	Achr_33940	L-asparaginase type II family protein	Periplasmic	10.0575
A0A0C4WIG6	Achr_25560	Sulfate ABC transporter-binding component-CysP-like protein	Periplasmic	9.74413
A0A0C4WL24	Achr_13690	Uncharacterized protein	Cytoplasmic	9.46498
A0A0C4WQL7	Achr_35630	UDP-glucose 6-dehydrogenase (EC 1.1.1.22)	Cytoplasmic	9.44707
A0A0C4WIV4	Achr_1320	Leucine rich repeat variant:LRV FeS4 cluster	Cytoplasmic	9.35886
A0A0C4WRY0	Achr_40240	Uncharacterized protein	Cytoplasmic	9.28048
A0A0C4WH57	Achr_11630	2-C-methyl-D-erythritol 2,4-cyclodiphosphate synthase (MECDP-synthase) (MECPP-synthase) (MECPS) (EC 4.6.1.12)	Cytoplasmic	9.20978
A0A0C4WHW4	Achr_19180	6-carboxy-5,6,7,8-tetrahydropterin synthase (EC 4.-.-.-)	Cytoplasmic	9.19044
A0A0C4WPS2	Achr_21050	ATPase with chaperone activity, ATP-binding subunit	Cytoplasmic	9.1794
A0A0C4WUP7	Achr_27840	Cysteine desulfurase protein	Cytoplasmic	9.07019
A0A0C4WN89	Achr_25450	Superoxide dismutase [Cu-Zn] (EC 1.15.1.1)	Periplasmic	8.77642
A0A0C4WQA6	Achr_9650	CreA family protein	Unknown	8.77136
A0A0C4WRQ6	Achr_39330	Nitrogen fixation-related protein	Cytoplasmic	8.67301
A0A0C4WP20	Achr_29220	3-ketoacyl-(Acyl-carrier-protein) reductase	Cytoplasmic	8.63881
A0A0C4WL32	Achr_14990	FMN-dependent NADH-azoreductase (EC 1.7.-.-) (Azo-dye reductase) (FMN-dependent NADH-azo compound oxidoreductase)	Cytoplasmic	8.25099
A0A0C4WMS1	Achr_23110	Two-component response regulator NasT	Cytoplasmic	8.22054
A0A0C4WPU8	Achr_32260	Urease subunit beta (EC 3.5.1.5) (Urea amidohydrolase subunit beta)	Cytoplasmic	8.02555
A0A0C4WR92	Achr_13700	Uncharacterized protein	Unknown	8.02481
A0A0C4WN84	Achr_25620	TRAP transporter solute receptor TAXI family protein	Unknown	7.9407
A0A0C4WKF5	Achr_11590	Cell division protein FtsB	CytoplasmicMembrane	7.90903
A0A0C4WL83	Achr_14590	Hydrolase, alpha/beta fold family	Unknown	7.71402
A0A0C4WQX1	Achr_11720	C-terminal domain of CinA type S Protein Implicated in DNA repair function with RecA and MutS	Unknown	7.69435
A0A0C4WJ72	Achr_3450	Thiosulfate sulfurtransferase GlpE (EC 2.8.1.1)	Cytoplasmic	7.6488
A0A0C4WVY8	Achr_36330	Uncharacterized protein	Unknown	7.52035
A0A0C4WL63	Achr_3190	OsmC family protein	Unknown	7.41031
A0A0C4WUU5	Achr_28920	Pyridoxine 5'-phosphate synthase (PNP synthase) (EC 2.6.99.2)	Cytoplasmic	7.37717
A0A0C4WKQ0	Achr_40280	Enoyl-[acyl-carrier-protein] reductase [NADH] (EC 1.3.1.9)	CytoplasmicMembrane	7.35147
A0A0C4WGZ6	Achr_10220	Type I PLP-dependent aspartate aminotransferase-like (Major domain)	Cytoplasmic	7.31581
A0A0C4WN95	Achr_14750	Uncharacterized protein	Unknown	7.00265
A0A0C4WGE3	Achr_5030	Tetratricopeptide repeat family protein	Unknown	6.95307
A0A0C4WUB4	Achr_26000	Succinyl-CoA:3-ketoacid-coenzyme A transferase subunit B	Cytoplasmic	6.70669
A0A0C4WRN0	Achr_39900	Major intrinsic multiple antibiotic resistance efflux outer membrane protein OprM	OuterMembrane	6.61756
A0A0C4WFS8	Achr_1240	Uncharacterized protein	Cytoplasmic	6.5632
A0A0C4WNT5	Achr_17390	Outer membrane lipoprotein	OuterMembrane	6.52947
A0A0C4WK70	Achr_37120	Nitrogen regulatory protein P-II GlnK	CytoplasmicMembrane	6.35415
A0A0C4WFM2	Achr_630	Ketosteroid isomerase-like enzyme	Unknown	6.25091
A0A0C4WH91	Achr_12810	Thioredoxin	Periplasmic	6.20429
A0A0C4WHX5	Achr_19530	Outer-membrane lipoprotein carrier protein	Periplasmic	6.12001
A0A0C4WNN2	Achr_1280	Nitrogenase molybdenum-iron protein beta chain (EC 1.18.6.1) (Dinitrogenase)	Cytoplasmic	6.09616
A0A0C4WQV2	Achr_36950	Porphobilinogen deaminase (PBG) (EC 2.5.1.61) (Hydroxymethylbilane synthase) (HMBS) (Pre-uroporphyrinogen synthase)	Cytoplasmic	6.05195
A0A0C4WIT4	Achr_29130	Enoyl-CoA hydratase/isomerase family protein	Cytoplasmic	6.02781
A0A0C4WNN8	Achr_16830	Membrane protein	Unknown	5.98818
A0A0C4WPI2	Achr_31150	Uncharacterized protein	Unknown	5.9747
A0A0C4WHB9	Achr_13710	Poly (3-hydroxybutyrate) depolymerase protein	Unknown	5.79671
A0A0C4WRL3	Achr_14970	Peptidyl-prolyl cis-trans isomerase (PPIase) (EC 5.2.1.8)	Periplasmic	5.76412
A0A0C4WKI4	Achr_39270	Molybdenum-pterin binding domain protein	Cytoplasmic	5.76106
A0A0C4WNP4	Achr_1480	Nitrogen fixation protein NifU	Cytoplasmic	5.61479
A0A0C4WL89	Achr_3590	Phosphate regulon transcriptional regulatory protein PhoB (SphR)	Cytoplasmic	5.48288
A0A0C4WMM4	Achr_21950	2-keto-D-gluconate dehydrogenase,membrane-bound, gamma subunit	Unknown	5.46277
A0A0C4WL45	Achr_14020	Anti-sigma F factor antagonist	Unknown	5.38794
A0A0C4WNQ6	Achr_1680	Osmotically inducible protein OsmC	Cytoplasmic	5.3765
A0A0C4WHJ7	Achr_15690	Uncharacterized protein	Unknown	5.28621
A0A0C4WUX8	Achr_29590	Ubiquinol--cytochrome c reductase, cytochrome c1	Unknown	5.28401
A0A0C4WIB1	Achr_22820	Isochorismatase hydrolase protein	Cytoplasmic	5.28108
A0A0C4WKY4	Achr_13050	SirA-like protein	Cytoplasmic	5.2144
A0A0C4WLN2	Achr_5400	Indole-3-glycerol phosphate synthase (IGPS) (EC 4.1.1.48)	Cytoplasmic	5.12055
A0A0C4WVE8	Achr_f2360	Oxidoreductase, short-chain dehydrogenase/reductase family	Cytoplasmic	5.11925
A0A0C4WQ84	Achr_22360	Transcriptional regulator GntR	Cytoplasmic	4.99598
A0A0C4WHU1	Achr_18330	ABC-type antimicrobial peptide transport system, ATPase component	CytoplasmicMembrane	4.96582
A0A0C4WQ82	Achr_9350	Glutathione peroxidase	Periplasmic	4.95402
A0A0C4WVG5	Achr_32490	Tetratricopeptide TPR-like helical protein	Unknown	4.91435
A0A0C4WLU7	Achr_18790	Flavin prenyltransferase UbiX (EC 2.5.1.129)	Cytoplasmic	4.87308
A0A0C4WPY6	Achr_33190	Flavin prenyltransferase UbiX (EC 2.5.1.129)	Cytoplasmic	4.87308
A0A0C4WIW9	Achr_2160	Chaperone protein CbpA	Cytoplasmic	4.86397
A0A0C4WM55	Achr_7510	Pirin-like, pirA	Cytoplasmic	4.86161
A0A0C4WXZ6	Achr_f1530	Putative NADH dehydrogenase FAD-containing subunit	CytoplasmicMembrane	4.85734
A0A0C4WP19	Achr_29250	UPF0234 protein Achr_29250	Cytoplasmic	4.85072
A0A0C4WKV5	Achr_14050	2-dehydro-3-deoxyphosphogluconate aldolase/4-hydroxy-2-oxoglutarate aldolase	Cytoplasmic	4.82301
A0A0C4WTU1	Achr_23450	Major outer membrane lipoprotein I	OuterMembrane	4.77555
A0A0C4WNB0	Achr_25790	Uncharacterized protein	Unknown	4.72375
A0A0C4WS47	Achr_30120	Uncharacterized protein	Unknown	4.64915
A0A0C4WQF1	Achr_23480	Lysophospholipase L1-like esterase	Unknown	4.60287
A0A0C4WUY2	Achr_29690	Uncharacterized protein	Unknown	4.54737
A0A0C4WN13	Achr_12980	Cell division coordinator CpoB	Unknown	4.42466
A0A0C4WG91	Achr_4320	Uncharacterized protein	Unknown	4.41578
A0A0C4WJF4	Achr_32300	Tellurium resistance protein TerB	Unknown	4.40223
A0A0C4WJ59	Achr_30940	Molybdopterin converting factor, large subunit	Cytoplasmic	4.3354
A0A0C4WL15	Achr_2370	Uncharacterized protein	Unknown	4.3246
A0A0C4WSE0	Achr_17310	Uncharacterized protein	Unknown	4.28482
A0A0C4WJJ9	Achr_33360	Bacterioferritin comigratory protein BcpB	Unknown	4.23927
A0A0C4WK51	Achr_36820	Glyoxalase	Cytoplasmic	4.22339
A0A0C4WN19	Achr_13090	NlpBDapX family lipoprotein	Unknown	4.1797
A0A0C4WFT4	Achr_1340	Nitrogenase molybdenum-iron cofactor biosynthesis protein NifN	Unknown	4.16457
A0A0C4WIP5	Achr_660	Alpha/beta hydrolase fold containing protein	Cytoplasmic	4.15534
A0A0C4WJD3	Achr_32040	Uncharacterized protein	Unknown	4.09946
A0A0C4WKR0	Achr_13310	Cell division topological specificity factor	Cytoplasmic	3.95753
A0A0C4WSV9	Achr_32470	Thiamine-phosphate synthase (TP synthase) (TPS) (EC 2.5.1.3) (Thiamine-phosphate pyrophosphorylase) (TMP pyrophosphorylase) (TMP-PPase)	Unknown	3.92947
A0A0C4WKK7	Achr_12350	Uncharacterized protein	Unknown	3.90223
A0A0C4WIM5	Achr_27350	Peptide methionine sulfoxide reductase MsrB (EC 1.8.4.12) (Peptide-methionine (R)-S-oxide reductase)	Cytoplasmic	3.89197
A0A0C4WQ20	Achr_33120	Nucleoside-diphosphate-sugar epimerase	Cytoplasmic	3.85875
A0A0C4WQ81	Achr_34510	6,7-dimethyl-8-ribityllumazine synthase (DMRL synthase) (LS) (Lumazine synthase) (EC 2.5.1.78)	Cytoplasmic	3.84709
A0A0C4WRI4	Achr_27190	Nitroreductase family protein	Unknown	3.78642
A0A0C4WU29	Achr_38790	Uncharacterized protein	Unknown	3.74812
A0A0C4WHT6	Achr_18180	ABC transporter, ATP binding component	CytoplasmicMembrane	3.74219
A0A0C4WK79	Achr_9440	Uncharacterized protein	Cytoplasmic	3.73153
A0A0C4WS25	Achr_29870	Lipopolysaccharide export system protein LptA	Unknown	3.7169
A0A0C4WJE6	Achr_32250	Urease subunit gamma (EC 3.5.1.5) (Urea amidohydrolase subunit gamma)	Cytoplasmic	3.6748
A0A0C4WKP9	Achr_13140	Uncharacterized protein	Unknown	3.65026
A0A0C4WGP1	Achr_7390	Uncharacterized protein	Cytoplasmic	3.63243
A0A0C4WN01	Achr_12730	Uncharacterized protein	Unknown	3.60675
A0A0C4WJA5	Achr_4790	Thiosulfate sulfurtransferase GlpE (EC 2.8.1.1)	Cytoplasmic	3.6035
A0A0C4WJE5	Achr_4710	Rhodanese/Cell cycle control phosphatase	Unknown	3.59452
A0A0C4WIB3	Achr_22870	Phasin family protein	Cytoplasmic	3.5796
A0A0C4WK66	Achr_10330	Quinoprotein glucose dehydrogenase	CytoplasmicMembrane	3.52087
A0A0C4WLA2	Achr_3790	Fumarylacetoacetate (FAA) hydrolase family protein	Cytoplasmic	3.50983
A0A0C4WPT1	Achr_32100	Bacterioferritin (EC 1.16.3.1)	Cytoplasmic	3.46063
A0A0C4WXY1	Achr_f1330	Uncharacterized protein	Unknown	3.45999
A0A0C4WU64	Achr_39490	Glutaredoxin	Unknown	3.42412
A0A0C4WIY0	Achr_29800	Organic solvent tolerance ABC efflux transporter, auxiliary component	Unknown	3.42104
A0A0C4WML6	Achr_10540	2Fe-2S ferredoxin protein	Unknown	3.40306
A0A0C4WY22	Achr_f1880	HU family DNA-binding protein	Unknown	3.40031
A0A0C4WP48	Achr_29610	Ubiquinol-cytochrome c reductase iron-sulfur subunit (EC 7.1.1.8)	CytoplasmicMembrane	3.37105
A0A0C4WRI9	Achr_27320	Uncharacterized protein	Cytoplasmic	3.34108
A0A0C4WJ77	Achr_3550	Phosphate-specific transport system accessory protein PhoU	Cytoplasmic	3.33526
A0A0C4WNE3	Achr_170	Lipoprotein	Unknown	3.19925
A0A0C4WNX5	Achr_28540	Universal stress protein	Cytoplasmic	3.19703
A0A0C4WN33	Achr_13430	Membrane protein	CytoplasmicMembrane	3.18848
A0A0C4WL17	Achr_13590	Uncharacterized protein	Unknown	3.18582
A0A0C4WMV1	Achr_23230	Major porin and structural outer membrane porin OprF	OuterMembrane	3.10121
A0A0C4WIP0	Achr_27860	TatD family deoxyribonuclease	Cytoplasmic	3.10093
A0A0C4WST5	Achr_f810	Uncharacterized protein	Unknown	3.06644
A0A0C4WH62	Achr_11780	Uncharacterized protein	Unknown	3.054
A0A0C4WKL4	Achr_12460	Cysteine peptidase PfpI protein	Cytoplasmic	3.04949
A0A0C4WTU7	Achr_37300	Cytochrome c5 protein	Unknown	3.04808
A0A0C4WIE0	Achr_24160	Uncharacterized protein	Cytoplasmic	3.04681
A0A0C4WHT4	Achr_18130	Succinate--CoA ligase [ADP-forming] subunit alpha (EC 6.2.1.5) (Succinyl-CoA synthetase subunit alpha) (SCS-alpha)	Cytoplasmic	2.97056
A0A0C4WJF7	Achr_32350	Urease accessory protein UreG	Cytoplasmic	2.9672
A0A0C4WTN1	Achr_22230	Cell wall hydrolase SleB	Unknown	2.96083
A0A0C4WQD5	Achr_23270	4-hydroxy-4-methyl-2-oxoglutarate aldolase (HMG aldolase) (EC 4.1.1.112) (EC 4.1.3.17) (Oxaloacetate decarboxylase)	Cytoplasmic	2.93413
A0A0C4WV66	Achr_31280	Alginate biosynthesis protein AlgF	Periplasmic	2.93406
A0A0C4WQN4	Achr_36320	ABC-type transport system involved in resistance to organic solvents, periplasmic component	CytoplasmicMembrane	2.90768
A0A0C4WKX6	Achr_1710	Uncharacterized protein	Unknown	2.89809
A0A0C4WQ97	Achr_9550	Conjugal transfer protein TraR	Cytoplasmic	2.89675
A0A0C4WIP7	Achr_900	NAD(P)H dehydrogenase (quinone) (EC 1.6.5.2) (NAD(P)H:quinone oxidoreductase) (NQO)	Unknown	2.85858
A0A0C4WJ08	Achr_2380	Alpha-glucosidase	Unknown	2.83949
A0A0C4WL69	Achr_14390	Short-chain dehydrogenase/reductase, SDR family protein	Cytoplasmic	2.8148
A0A0C4WQD4	Achr_9960	Preprotein translocase subunit YajC	CytoplasmicMembrane	2.77952
A0A0C4WJH8	Achr_6050	Alkyl hydroperoxide reductase C (EC 1.11.1.15) (Peroxiredoxin) (Thioredoxin peroxidase)	Cytoplasmic	2.77682
A0A0C4WVZ7	Achr_36490	Imidazoleglycerol-phosphate dehydratase (IGPD) (EC 4.2.1.19)	Cytoplasmic	2.76862
A0A0C4WU35	Achr_24940	Cbb3-type cytochrome c oxidase subunit CcoQ2	CytoplasmicMembrane	2.75445
A0A0C4WPG9	Achr_31220	Alginate biosynthesis outer membrane protein AlgJ	OuterMembrane	2.74803
A0A0C4WRX5	Achr_40190	(Trans)glycosidase	Cytoplasmic	2.74588
A0A0C4WSL5	Achr_e950	Sucrose isomerase	Cytoplasmic	2.74588
A0A0C4WU81	Achr_39840	(Trans)glycosidase	Unknown	2.74588
A0A0C4WU17	Achr_38540	Thiazole synthase (EC 2.8.1.10)	Cytoplasmic	2.72697
A0A0C4WMB1	Achr_8590	Uncharacterized protein	Unknown	2.67351
A0A0C4WML0	Achr_10390	S-adenosyl-L-methionine-dependent methyltransferase	Cytoplasmic	2.67104
A0A0C4WWR6	Achr_40060	Phage shock protein A, PspA	Cytoplasmic	2.66032
A0A0C4WWJ2	Achr_39260	Mo regulation, Mo processing homeostasis	Cytoplasmic	2.64842
A0A0C4WVX9	Achr_35970	Glucan 1,4-alpha-glucosidase	Unknown	2.64213
A0A0C4WW90	Achr_37950	Formate dehydrogenase iron-sulfur subunit	CytoplasmicMembrane	2.60455
A0A0C4WRR6	Achr_15380	Phosphoribosyltransferase	Cytoplasmic	2.57154
A0A0C4WJZ8	Achr_35920	Phenylacetic acid degradation protein	Unknown	2.55862
A0A0C4WQ86	Achr_34570	Uncharacterized protein	Unknown	2.54365
A0A0C4WJT9	Achr_6420	Sec-independent protein translocase protein TatB	CytoplasmicMembrane	2.52316
A0A0C4WQA0	Achr_34720	OmpW family outer membrane porin	OuterMembrane	2.50741
A0A0C4WTC5	Achr_34710	OmpW family outer membrane porin	OuterMembrane	2.50741
A0A0C4WFN6	Achr_790	CRISPR-associated protein Cas7/Cse4/CasC, subtype I-E/ECOLI	Cytoplasmic	2.50721
A0A0C4WFK9	Achr_480	Electron transport protein SCO1/SenC	CytoplasmicMembrane	2.49539
A0A0C4WIC6	Achr_23460	ErfK/YbiS/YcfS/YnhG family protein	Unknown	2.48177
A0A0C4WGW0	Achr_9210	Peptidase M48, Ste24p family	Unknown	2.47987
A0A0C4WKH7	Achr_200	Trimeric LpxA-like enzyme	Cytoplasmic	2.47712
A0A0C4WTJ8	Achr_35840	Two-component system response regulator OmpR	Cytoplasmic	2.46252
A0A0C4WKU2	Achr_40680	ATP synthase subunit b (ATP synthase F(0) sector subunit b) (ATPase subunit I) (F-type ATPase subunit b) (F-ATPase subunit b)	CytoplasmicMembrane	2.44799
A0A0C4WLQ3	Achr_18240	Hydroxyacylglutathione hydrolase (EC 3.1.2.6) (Glyoxalase II) (Glx II)	Cytoplasmic	2.44398
A0A0C4WSE3	Achr_31210	Alginate biosynthesis protein AlgK	Unknown	2.42531
A0A0C4WPZ9	Achr_8130	Uncharacterized protein	Unknown	2.41284
A0A0C4WPV5	Achr_32630	LPS-assembly lipoprotein LptE	Unknown	2.40311
A0A0C4WTZ6	Achr_38030	TRAP dicarboxylate transporter-periplasmic solute receptor subunit DctP	Periplasmic	2.38893
A0A0C4WQR9	Achr_36640	Iron ABC transporter substrate-binding protein	Periplasmic	2.35213
A0A0C4WTR8	Achr_23040	Peptidyl-prolyl cis-trans isomerase (PPIase) (EC 5.2.1.8)	Cytoplasmic	2.32898
A0A0C4WIR9	Achr_970	Uncharacterized protein	Unknown	2.32664
A0A0C4WMW8	Achr_23970	Molybdenum-pterin binding domain protein	Cytoplasmic	2.31792
A0A0C4WTW7	Achr_24000	Gluconokinase (EC 2.7.1.12)	Unknown	2.3145
A0A0C4WLC7	Achr_15320	dCTP deaminase (EC 3.5.4.13) (Deoxycytidine triphosphate deaminase)	Cytoplasmic	2.31172
A0A0C4WLX6	Achr_18050	Succinate dehydrogenase hydrophobic membrane anchor subunit	CytoplasmicMembrane	2.28132
A0A0C4WK19	Achr_36290	UPF0502 protein Achr_36290	Cytoplasmic	2.27311
A0A0C4WIC4	Achr_23350	Uncharacterized protein	Unknown	2.26407
A0A0C4WPN7	Achr_31870	Uncharacterized protein	Unknown	2.21781
A0A0C4WV00	Achr_30040	Aspartyl/glutamyl-tRNA(Asn/Gln) amidotransferase subunit C (Asp/Glu-ADT subunit C) (EC 6.3.5.-)	Cytoplasmic	2.21422
A0A0C4WJE4	Achr_5440	2-nonaprenyl-3-methyl-6-methoxy-1,4-benzoquinol hydroxylase (EC 1.14.13.-) (5-demethoxyubiquinone hydroxylase) (DMQ hydroxylase)	Unknown	2.16996
A0A0C4WRA5	Achr_38440	Pyridoxal phosphate homeostasis protein (PLP homeostasis protein)	Cytoplasmic	2.16425
A0A0C4WIN4	Achr_560	Transglutaminase-like Super Family Protein	Cytoplasmic	2.15751
A0A0C4WNK7	Achr_27050	Keto-hydroxyglutarate-aldolase/keto-deoxy-phosphogluconate aldolase	Cytoplasmic	2.12309
A0A0C4WS30	Achr_29920	Nucleotide-binding protein Achr_29920	Cytoplasmic	2.11961
A0A0C4WR03	Achr_36780	Thioredoxin	Cytoplasmic	2.11536
A0A0C4WMR6	Achr_23010	Bifunctional protein FolD [Includes: Methenyltetrahydrofolate cyclohydrolase (EC 3.5.4.9), Methylenetetrahydrofolate dehydrogenase (EC 1.5.1.5)], Methylenetetrahydrofolate dehydrogenase (EC 1.5.1.5)]	Cytoplasmic	2.10867
A0A0C4WQ33	Achr_33860	Acetyl-CoA acetyltransferase ThlA	Cytoplasmic	2.10463
A0A0C4WKD6	Achr_11390	Elongation factor Ts (EF-Ts)	Cytoplasmic	2.10463
A0A0C4WHV9	Achr_19030	Uncharacterized protein	Unknown	2.08503
A0A0C4WG27	Achr_3320	Glutamine amidotransferase	Unknown	2.0793
A0A0C4WQ50	Achr_33640	Protein HflK	Unknown	2.0793
A0A0C4WHM1	Achr_16310	Sulfurtransferase	Cytoplasmic	2.07897
A0A0C4WQS2	Achr_11360	Methionine aminopeptidase (MAP) (MetAP) (EC 3.4.11.18) (Peptidase M)	Cytoplasmic	2.05699
A0A0C4WJ31	Achr_3380	Putrescine-binding periplasmic protein	Periplasmic	2.05637
A0A0C4WP95	Achr_4460	Iron-sulfur cluster-binding protein CooF	Cytoplasmic	2.04202
A0A0C4WTX0	Achr_24050	Adenine deaminase (ADE) (EC 3.5.4.2) (Adenine aminohydrolase) (AAH)	Cytoplasmic	2.03209
A0A0C4WJ62	Achr_3300	Nitrilase/cyanide hydratase and apolipoprotein N-acyltransferase	Cytoplasmic	2.02567
A0A0C4WT52	Achr_33750	Sulfurtransferase	Cytoplasmic	2.02268
A0A0C4WU66	Achr_25360	Cytochrome c-type biogenesis protein	CytoplasmicMembrane	2.00176
A0A0C4WMK0	Achr_10190	Outer membrane protein assembly factor BamB	OuterMembrane	-2.00028
A0A0C4WIN6	Achr_27700	Electron transfer flavoprotein beta-subunit	Periplasmic	-2.00718
A0A0C4WS32	Achr_a50	DNA binding protein	Cytoplasmic	-2.00963
A0A0C4WSD1	Achr_d340	Uncharacterized protein	Cytoplasmic	-2.00963
A0A0C4WQG6	Achr_35500	ADP-ribose diphosphatase NudE	Cytoplasmic	-2.01238
A0A0C4WJC0	Achr_5040	Alginate lyase	Unknown	-2.02422
A0A0C4WV31	Achr_30680	Cold-shock DNA-binding domain-containing protein	Cytoplasmic	-2.02455
A0A0C4WJB4	Achr_4940	Anthranilate synthase component 1 (EC 4.1.3.27)	Cytoplasmic	-2.04174
A0A0C4WN15	Achr_24590	Phenylalanine--tRNA ligase alpha subunit (EC 6.1.1.20) (Phenylalanyl-tRNA synthetase alpha subunit) (PheRS)	Cytoplasmic	-2.04231
A0A0C4WM72	Achr_7840	Ribosome-binding factor A	Cytoplasmic	-2.08161
A0A0C4WGQ3	Achr_7750	ATP-dependent zinc metalloprotease FtsH (EC 3.4.24.-)	CytoplasmicMembrane	-2.08623
A0A0C4WMV5	Achr_23280	Phosphoenolpyruvate synthase (PEP synthase) (EC 2.7.9.2) (Pyruvate, water dikinase)	Cytoplasmic	-2.08676
A0A0C4WP38	Achr_3660	Transcriptional regulator, LysR family protein	Cytoplasmic	-2.08792
A0A0C4WUM3	Achr_27390	ATPase involved in DNA repair	Cytoplasmic	-2.10225
A0A0C4WIJ5	Achr_240	Oligopeptidase A, Metallo peptidase, MEROPS family M03A	Cytoplasmic	-2.10706
A0A0C4WK61	Achr_36970	Argininosuccinate lyase (ASAL) (EC 4.3.2.1) (Arginosuccinase)	Cytoplasmic	-2.10809
A0A0C4WGV0	Achr_8940	Ribose-phosphate pyrophosphokinase (RPPK) (EC 2.7.6.1) (5-phospho-D-ribosyl alpha-1-diphosphate) (Phosphoribosyl diphosphate synthase) (Phosphoribosyl pyrophosphate synthase) (P-Rib-PP synthase) (PRPP synthase) (PRPPase)	Cytoplasmic	-2.1229
A0A0C4WU23	Achr_38640	Orotate phosphoribosyltransferase (OPRT) (OPRTase) (EC 2.4.2.10)	Cytoplasmic	-2.13177
A0A0C4WPD8	Achr_30640	Outer membrane protein assembly factor BamD	Unknown	-2.13667
A0A0C4WIX6	Achr_29750	Histidinol dehydrogenase (HDH) (EC 1.1.1.23)	Cytoplasmic	-2.14172
A0A0C4WSX7	Achr_f460	Uncharacterized protein	Unknown	-2.16497
A0A0C4WH09	Achr_10520	Inosine-5'-monophosphate dehydrogenase (IMP dehydrogenase) (IMPD) (IMPDH) (EC 1.1.1.205)	Cytoplasmic	-2.1674
A0A0C4WNQ4	Achr_27920	3-oxoacyl-[acyl-carrier-protein] synthase 2 (EC 2.3.1.179)	CytoplasmicMembrane	-2.16991
A0A0C4WK48	Achr_36760	Transcription termination factor Rho (EC 3.6.4.-) (ATP-dependent helicase Rho)	Cytoplasmic	-2.17483
A0A0C4WVR5	Achr_34370	Phosphoribosylamine--glycine ligase (EC 6.3.4.13) (GARS) (Glycinamide ribonucleotide synthetase) (Phosphoribosylglycinamide synthetase)	Cytoplasmic	-2.19482
A0A0C4WJF8	Achr_5800	Malate synthase G (EC 2.3.3.9)	Cytoplasmic	-2.20132
A0A0C4WMN7	Achr_22350	6-phosphogluconate dehydratase	Cytoplasmic	-2.20559
A0A0C4WPX3	Achr_32360	AMP nucleosidase (EC 3.2.2.4)	Cytoplasmic	-2.22196
A0A0C4WN06	Achr_24040	Aldo/keto reductase family oxidoreductase	Cytoplasmic	-2.22222
A0A0C4WLR5	Achr_f550	Arylesterase	Cytoplasmic	-2.23071
A0A0C4WJ61	Achr_3930	p-loop containing nucleoside triphosphate hydrolase	Cytoplasmic	-2.2369
A0A0C4WKU8	Achr_13920	Aspartokinase (EC 2.7.2.4)	Cytoplasmic	-2.25001
A0A0C4WNJ4	Achr_26900	Uncharacterized protein	CytoplasmicMembrane	-2.26896
A0A0C4WUB5	Achr_40550	Uncharacterized protein	Unknown	-2.28232
A0A0C4WWC3	Achr_38450	Pyrroline-5-carboxylate reductase (P5C reductase) (P5CR) (EC 1.5.1.2) (PCA reductase)	CytoplasmicMembrane	-2.29003
A0A0C4WQY8	Achr_36670	Aminopeptidase P	Cytoplasmic	-2.32452
A0A0C4WIH5	Achr_26010	Beta-lactamase domain-containing protein	Cytoplasmic	-2.33664
A0A0C4WPR3	Achr_6480	Ubiquinone/menaquinone biosynthesis C-methyltransferase UbiE (EC 2.1.1.163) (EC 2.1.1.201) (2-methoxy-6-polyprenyl-1,4-benzoquinol methylase) (Demethylmenaquinone methyltransferase)	Cytoplasmic	-2.33772
A0A0C4WTV4	Achr_37400	50S ribosomal protein L33	Cytoplasmic	-2.35039
A0A0C4WUQ1	Achr_27950	Malonyl CoA-acyl carrier protein transacylase (EC 2.3.1.39)	Cytoplasmic	-2.37863
A0A0C4WNJ8	Achr_26950	Histidinol-phosphate aminotransferase (EC 2.6.1.9) (Imidazole acetol-phosphate transaminase)	Cytoplasmic	-2.37995
A0A0C4WIY8	Achr_2030	Pyruvate carboxylase subunit A	Cytoplasmic	-2.39474
A0A0C4WNK2	Achr_27000	5-methylthioadenosine/S-adenosylhomocysteine deaminase (MTA/SAH deaminase) (EC 3.5.4.28) (EC 3.5.4.31)	Cytoplasmic	-2.40783
A0A0C4WSY8	Achr_32880	Efflux system component, RND family	Unknown	-2.44963
A0A0C4WIB4	Achr_22920	Peptidylprolyl isomerase (EC 5.2.1.8)	CytoplasmicMembrane	-2.47547
A0A0C4WU24	Achr_38690	Guanylate kinase (EC 2.7.4.8) (GMP kinase)	Cytoplasmic	-2.4799
A0A0C4WPE4	Achr_30750	Valine--tRNA ligase (EC 6.1.1.9) (Valyl-tRNA synthetase) (ValRS)	Cytoplasmic	-2.48366
A0A0C4WVW6	Achr_35610	Phosphoenolpyruvate carboxykinase (ATP) (PCK) (PEP carboxykinase) (PEPCK) (EC 4.1.1.49)	Cytoplasmic	-2.50313
A0A0C4WTF6	Achr_35200	50S ribosomal protein L1	Cytoplasmic	-2.52101
A0A0C4WHV1	Achr_18730	3-hydroxydecanoyl-[acyl-carrier-protein] dehydratase (EC 4.2.1.59) (3-hydroxyacyl-[acyl-carrier-protein] dehydratase FabA) (Beta-hydroxydecanoyl thioester dehydrase) (Trans-2-decenoyl-[acyl-carrier-protein] isomerase) (EC 5.3.3.14)	Cytoplasmic	-2.53409
A0A0C4WTD9	Achr_34920	50S ribosomal protein L6	Cytoplasmic	-2.55673
A0A0C4WIE9	Achr_24630	Threonine--tRNA ligase (EC 6.1.1.3) (Threonyl-tRNA synthetase) (ThrRS)	Cytoplasmic	-2.56182
A0A0C4WR73	Achr_37340	D-amino acid dehydrogenase (EC 1.4.99.-)	CytoplasmicMembrane	-2.57172
A0A0C4WJT2	Achr_34900	30S ribosomal protein S5	Cytoplasmic	-2.5822
A0A0C4WJ02	Achr_30050	Glutamyl-tRNA(Gln) amidotransferase subunit A (Glu-ADT subunit A) (EC 6.3.5.7)	Cytoplasmic	-2.64213
A0A0C4WQI2	Achr_35250	Elongation factor Tu (EF-Tu)	Cytoplasmic	-2.66617
A0A0C4WSJ8	Achr_18170	Enoyl-[acyl-carrier-protein] reductase [NADH] (EC 1.3.1.9)	CytoplasmicMembrane	-2.67703
A0A0C4WMY8	Achr_12470	Uncharacterized protein	Cytoplasmic	-2.67752
A0A0C4WQ05	Achr_8290	2-isopropylmalate synthase (EC 2.3.3.13) (Alpha-IPM synthase) (Alpha-isopropylmalate synthase)	Cytoplasmic	-2.70713
A0A0C4WUY1	Achr_29640	50S ribosomal protein L13	Cytoplasmic	-2.72697
A0A0C4WQL6	Achr_24280	Enoyl-CoA hydratase/isomerase	Cytoplasmic	-2.73372
A0A0C4WNY3	Achr_28710	Argininosuccinate synthase (EC 6.3.4.5) (Citrulline--aspartate ligase)	Cytoplasmic	-2.7535
A0A0C4WUY5	Achr_29740	Histidinol-phosphate aminotransferase (EC 2.6.1.9) (Imidazole acetol-phosphate transaminase)	Cytoplasmic	-2.75388
A0A0C4WH82	Achr_12500	Ribosomal protein S12 methylthiotransferase RimO (S12 MTTase) (S12 methylthiotransferase) (EC 2.8.4.4) (Ribosomal protein S12 (aspartate-C(3))-methylthiotransferase) (Ribosome maturation factor RimO)	Cytoplasmic	-2.76993
A0A0C4WTD1	Achr_34810	DNA-directed RNA polymerase subunit alpha (RNAP subunit alpha) (EC 2.7.7.6) (RNA polymerase subunit alpha) (Transcriptase subunit alpha)	Cytoplasmic	-2.77041
A0A0C4WUR9	Achr_28300	Beta-hexosaminidase (EC 3.2.1.52) (Beta-N-acetylhexosaminidase) (N-acetyl-beta-glucosaminidase)	Cytoplasmic	-2.78627
A0A0C4WLP0	Achr_18030	Citrate synthase	Cytoplasmic	-2.79162
A0A0C4WLU4	Achr_18740	Glycerol-3-phosphate dehydrogenase [NAD(P)+] (EC 1.1.1.94) (NAD(P)H-dependent glycerol-3-phosphate dehydrogenase)	Cytoplasmic	-2.80406
A0A0C4WK78	Achr_10530	GMP synthase [glutamine-hydrolyzing] (EC 6.3.5.2) (GMP synthetase) (Glutamine amidotransferase)	Cytoplasmic	-2.8098
A0A0C4WH71	Achr_12130	4-hydroxyphenylpyruvate dioxygenase	Cytoplasmic	-2.82536
A0A0C4WQA8	Achr_22790	Chorismate synthase (CS) (EC 4.2.3.5) (5-enolpyruvylshikimate-3-phosphate phospholyase)	Cytoplasmic	-2.8435
A0A0C4WJ46	Achr_3630	DNA-binding protein HU-alpha	Cytoplasmic	-2.85449
A0A0C4WGQ5	Achr_7820	Transcription termination/antitermination protein NusA	Cytoplasmic	-2.90304
A0A0C4WJZ6	Achr_7670	Chaperone protein DnaJ	Cytoplasmic	-2.90392
A0A0C4WS16	Achr_40640	ATP synthase subunit beta (EC 7.1.2.2) (ATP synthase F1 sector subunit beta) (F-ATPase subunit beta)	Cytoplasmic	-2.91205
A0A0C4WPC2	Achr_30610	Chaperone protein ClpB	Cytoplasmic	-2.92783
A0A0C4WPR4	Achr_21000	Cointegrate resolution protein T	Cytoplasmic	-2.92925
A0A0C4WRH5	Achr_14720	Deoxyguanosinetriphosphate triphosphohydrolase-like protein	Cytoplasmic	-2.94082
A0A0C4WJV0	Achr_35170	50S ribosomal protein L7/L12	Unknown	-2.94513
A0A0C4WNM0	Achr_27410	ATP-dependent RNA helicase DeaD (EC 3.6.4.13) (Cold-shock DEAD box protein A)	Cytoplasmic	-2.95051
A0A0C4WKW9	Achr_14200	Sporulation domain-containing protein	CytoplasmicMembrane	-2.95126
A0A0C4WSI9	Achr_18060	Succinate dehydrogenase flavoprotein subunit (EC 1.3.5.1)	CytoplasmicMembrane	-2.95208
A0A0C4WKS1	Achr_11960	Transcriptional regulator MvaT	Cytoplasmic	-2.95768
A0A0C4WPB6	Achr_4770	UPF0229 protein Achr_4770	Cytoplasmic	-2.96398
A0A0C4WR82	Achr_38140	Transcriptional regulator, GntR family	Cytoplasmic	-2.96768
A0A0C4WGQ7	Achr_7880	Polyribonucleotide nucleotidyltransferase (EC 2.7.7.8) (Polynucleotide phosphorylase) (PNPase)	Cytoplasmic	-3.02793
A0A0C4WPD0	Achr_30720	Probable cytosol aminopeptidase (EC 3.4.11.1) (Leucine aminopeptidase) (LAP) (EC 3.4.11.10) (Leucyl aminopeptidase)	Cytoplasmic	-3.0348
A0A0C4WG60	Achr_3820	L-threonine dehydratase (EC 4.3.1.19) (Threonine deaminase)	Cytoplasmic	-3.07489
A0A0C4WPH6	Achr_5520	Tyrosine--tRNA ligase (EC 6.1.1.1) (Tyrosyl-tRNA synthetase) (TyrRS)	Cytoplasmic	-3.09399
A0A0C4WWR1	Achr_40010	Uncharacterized protein	Unknown	-3.1109
A0A0C4WK63	Achr_9140	Probable malate:quinone oxidoreductase (EC 1.1.5.4) (MQO) (Malate dehydrogenase [quinone])	Cytoplasmic	-3.11716
A0A0C4WQP0	Achr_11060	p-loop containing nucleoside triphosphate hydrolase	Cytoplasmic	-3.11918
A0A0C4WKH2	Achr_11840	Fumarate hydratase class I (EC 4.2.1.2)	Cytoplasmic	-3.11947
A0A0C4WUQ4	Achr_28000	Signal peptide peptidase SppA, 36K type	CytoplasmicMembrane	-3.11968
A0A0C4WIQ3	Achr_28260	Glyceraldehyde-3-phosphate dehydrogenase (EC 1.2.1.-)	Cytoplasmic	-3.12676
A0A0C4WN88	Achr_25670	HNH endonuclease domain-containing protein	Unknown	-3.16068
A0A0C4WSP5	Achr_18720	3-oxoacyl-[acyl-carrier-protein] synthase 1	Cytoplasmic	-3.16755
A0A0C4WM87	Achr_8110	p-loop containing nucleoside triphosphate hydrolase	Cytoplasmic	-3.17268
A0A0C4WHJ2	Achr_15590	Pyridoxine/pyridoxamine 5'-phosphate oxidase (EC 1.4.3.5) (PNP/PMP oxidase) (PNPOx) (Pyridoxal 5'-phosphate synthase)	Cytoplasmic	-3.17517
A0A0C4WJS0	Achr_7940	Pantothenate synthetase (PS) (EC 6.3.2.1) (Pantoate--beta-alanine ligase) (Pantoate-activating enzyme)	Cytoplasmic	-3.19238
A0A0C4WKB1	Achr_37700	Glucokinase (EC 2.7.1.2) (Glucose kinase)	Cytoplasmic	-3.20495
A0A0C4WSL9	Achr_e1000	Glucokinase (EC 2.7.1.2) (Glucose kinase)	CytoplasmicMembrane	-3.20495
A0A0C4WQA2	Achr_9600	Trans-hexaprenyltranstransferase	Cytoplasmic	-3.2065
A0A0C4WT57	Achr_33800	HAMP domain-containing protein	CytoplasmicMembrane	-3.21232
A0A0C4WQC5	Achr_34980	30S ribosomal protein S17	Cytoplasmic	-3.23381
A0A0C4WJY0	Achr_7370	8-amino-7-oxononanoate synthase-like protein	Cytoplasmic	-3.24488
A0A0C4WW04	Achr_36650	2-octaprenyl-3-methyl-6-methoxy-1,4-benzoquinol hydroxylase	Cytoplasmic	-3.26538
A0A0C4WKE1	Achr_10450	Modulator of DNA gyrase, PmbA/TldD	Cytoplasmic	-3.27112
A0A0C4WRG8	Achr_14660	Dihydroorotate dehydrogenase (quinone) (EC 1.3.5.2) (DHOdehase) (DHOD) (DHODase) (Dihydroorotate oxidase)	CytoplasmicMembrane	-3.27812
A0A0C4WT06	Achr_33080	Sucrose isomerase	Unknown	-3.27884
A0A0C4WJ53	Achr_3780	FAD linked oxidoreductase	Cytoplasmic	-3.28236
A0A0C4WP67	Achr_29830	Organic solvent tolerance ABC efflux transporter, ATP binding component	CytoplasmicMembrane	-3.29299
A0A0C4WPD7	Achr_19750	Mobilization protein MobD	Cytoplasmic	-3.31337
A0A0C4WS06	Achr_29670	Tryptophan--tRNA ligase (EC 6.1.1.2) (Tryptophanyl-tRNA synthetase) (TrpRS)	Cytoplasmic	-3.35869
A0A0C4WQH4	Achr_35110	30S ribosomal protein S7	Cytoplasmic	-3.36708
A0A0C4WQB5	Achr_34880	50S ribosomal protein L15	Cytoplasmic	-3.37698
A0A0C4WVR0	Achr_34270	Uncharacterized protein	Unknown	-3.37862
A0A0C4WNS5	Achr_2040	Pyruvate carboxylase subunit B	Cytoplasmic	-3.38291
A0A0C4WNF6	Achr_15860	Sigma 54 modulation protein / S30EA ribosomal protein	Cytoplasmic	-3.39403
A0A0C4WK98	Achr_9840	Glutamine-dependent NAD(+) synthetase (EC 6.3.5.1) (NAD(+) synthase [glutamine-hydrolyzing])	Cytoplasmic	-3.40621
A0A0C4WTF0	Achr_35070	50S ribosomal protein L3	Cytoplasmic	-3.4066
A0A0C4WRH6	Achr_38320	Type 4 pili response regulator PilH	Cytoplasmic	-3.40723
A0A0C4WKU4	Achr_13870	Acetylornithine aminotransferase (ACOAT) (EC 2.6.1.11)	Cytoplasmic	-3.41015
A0A0C4WGN0	Achr_6890	Branched-chain-amino-acid aminotransferase (BCAT) (EC 2.6.1.42)	Cytoplasmic	-3.44236
A0A0C4WU10	Achr_24620	Translation initiation factor IF-3	Cytoplasmic	-3.44475
A0A0C4WN08	Achr_12880	Probable transcriptional regulatory protein Achr_12880	Cytoplasmic	-3.46903
A0A0C4WM70	Achr_7770	Phosphoglucosamine mutase (EC 5.4.2.10)	Cytoplasmic	-3.47553
A0A0C4WKJ2	Achr_39420	Nitrogen fixation regulatory protein, NifL	CytoplasmicMembrane	-3.49244
A0A0C4WTE5	Achr_35020	50S ribosomal protein L22	Cytoplasmic	-3.50748
A0A0C4WIK2	Achr_26920	30S ribosomal protein S1	Cytoplasmic	-3.50837
A0A0C4WQB7	Achr_22940	Lon protease (EC 3.4.21.53) (ATP-dependent protease La)	Cytoplasmic	-3.51917
A0A0C4WRV2	Achr_40660	ATP synthase subunit alpha (EC 7.1.2.2) (ATP synthase F1 sector subunit alpha) (F-ATPase subunit alpha)	Cytoplasmic	-3.53016
A0A0C4WS52	Achr_c70	IncC partitioning protein, long form, ParA like	Unknown	-3.57514
A0A0C4WGR0	Achr_7990	Sigma54-dependent response regulator, CbrB	Cytoplasmic	-3.5801
A0A0C4WMT4	Achr_11500	Acyl-[acyl-carrier-protein]--UDP-N-acetylglucosamine O-acyltransferase (UDP-N-acetylglucosamine acyltransferase) (EC 2.3.1.129)	Cytoplasmic	-3.58101
A0A0C4WIJ9	Achr_26870	Mannose-6-phosphate isomerase/mannose-1-phosphate guanylyltransferase	Cytoplasmic	-3.58204
A0A0C4WH60	Achr_11730	Protein RecA (Recombinase A)	Cytoplasmic	-3.61618
A0A0C4WWD4	Achr_38610	Phosphomannomutase/phosphoglucomutase AlgC	Cytoplasmic	-3.6642
A0A0C4WSH7	Achr_e100	Alginate biosynthesis regulatory protein AlgP	Unknown	-3.66641
A0A0C4WIB6	Achr_22970	Trigger factor (TF) (EC 5.2.1.8) (PPIase)	Cytoplasmic	-3.6771
A0A0C4WGQ1	Achr_7700	Carbamoyl-phosphate synthase small chain (EC 6.3.5.5) (Carbamoyl-phosphate synthetase glutamine chain)	Cytoplasmic	-3.68058
A0A0C4WSV5	Achr_19320	NADH-quinone oxidoreductase subunit C/D (EC 7.1.1.-) (NADH dehydrogenase I subunit C/D) (NDH-1 subunit C/D)	Cytoplasmic	-3.71372
A0A0C4WV60	Achr_31180	GDP-mannose 6-dehydrogenase (EC 1.1.1.132)	Cytoplasmic	-3.72154
A0A0C4WJM3	Achr_6700	Uroporphyrinogen decarboxylase (UPD) (URO-D) (EC 4.1.1.37)	Cytoplasmic	-3.72653
A0A0C4WVI6	Achr_32950	Lipoyl synthase (EC 2.8.1.8) (Lip-syn) (LS) (Lipoate synthase) (Lipoic acid synthase) (Sulfur insertion protein LipA)	Cytoplasmic	-3.73308
A0A0C4WJN7	Achr_34180	Universal stress protein, UspA	Cytoplasmic	-3.77027
A0A0C4WQG5	Achr_35010	30S ribosomal protein S3	Cytoplasmic	-3.85153
A0A0C4WLK5	Achr_5200	Quinone NAD(P)H:oxidoreductase MdaB	Cytoplasmic	-3.85866
A0A0C4WHZ3	Achr_20030	UTP--glucose-1-phosphate uridylyltransferase (EC 2.7.7.9) (UDP-glucose pyrophosphorylase)	Cytoplasmic	-3.86651
A0A0C4WII2	Achr_26370	Electron transfer flavoprotein-ubiquinone oxidoreductase	Cytoplasmic	-3.86848
A0A0C4WRL7	Achr_27720	Electron transfer flavoprotein-ubiquinone oxidoreductase	Cytoplasmic	-3.86848
A0A0C4WJX2	Achr_35520	Surface antigen protein	CytoplasmicMembrane	-3.91696
A0A0C4WNJ5	Achr_27030	Short-chain dehydrogenase/reductase SDR	Cytoplasmic	-3.95963
A0A0C4WS61	Achr_30320	DNA-binding transcriptional regulator FruR	Cytoplasmic	-3.97265
A0A0C4WUB0	Achr_40450	Bifunctional protein GlmU [Includes: Glucosamine-1-phosphate N-acetyltransferase (EC 2.3.1.157), UDP-N-acetylglucosamine pyrophosphorylase (EC 2.7.7.23) (N-acetylglucosamine-1-phosphate uridyltransferase)]	Cytoplasmic	-4.02615
A0A0C4WQB8	Achr_23020	Cysteine--tRNA ligase (EC 6.1.1.16) (Cysteinyl-tRNA synthetase) (CysRS)	Cytoplasmic	-4.06682
A0A0C4WVU6	Achr_34990	50S ribosomal protein L29	Cytoplasmic	-4.08103
A0A0C4WPY2	Achr_7870	30S ribosomal protein S15	Cytoplasmic	-4.20343
A0A0C4WP35	Achr_29450	UDP-N-acetylmuramoyl-L-alanyl-D-glutamate--2,6-diaminopimelate ligase (EC 6.3.2.13) (Meso-A2pm-adding enzyme) (Meso-diaminopimelate-adding enzyme) (UDP-MurNAc-L-Ala-D-Glu:meso-diaminopimelate ligase) (UDP-MurNAc-tripeptide synthetase) (UDP-N-acetylmuramyl-tripeptide synthetase)	Cytoplasmic	-4.20693
A0A0C4WTA6	Achr_34450	GTP cyclohydrolase-2 (EC 3.5.4.25) (GTP cyclohydrolase II)	Cytoplasmic	-4.21724
A0A0C4WSX5	Achr_19470	ATP-dependent Clp protease ATP-binding subunit ClpA	Cytoplasmic	-4.2228
A0A0C4WT17	Achr_33230	Aldehyde dehydrogenase (NAD+)	Cytoplasmic	-4.22426
A0A0C4WTE1	Achr_34970	50S ribosomal protein L14	Cytoplasmic	-4.23589
A0A0C4WQT0	Achr_25020	Fnr-like negative transcriptional regulator of CydAB	Cytoplasmic	-4.25891
A0A0C4WKI3	Achr_250	Uncharacterized protein	Unknown	-4.25955
A0A0C4WHH9	Achr_15240	Methionine--tRNA ligase (EC 6.1.1.10) (Methionyl-tRNA synthetase) (MetRS)	Cytoplasmic	-4.28308
A0A0C4WSZ8	Achr_32980	D-Alanyl-D-Alanine carboxypeptidase	CytoplasmicMembrane	-4.29651
A0A0C4WSU9	Achr_19270	NADH-quinone oxidoreductase subunit I (EC 7.1.1.-) (NADH dehydrogenase I subunit I) (NDH-1 subunit I)	Cytoplasmic	-4.31562
A0A0C4WVU0	Achr_34830	30S ribosomal protein S11	Cytoplasmic	-4.34042
A0A0C4WTR1	Achr_36890	Alginate regulatory protein AlgP	Unknown	-4.3876
A0A0C4WKE6	Achr_11540	Acetyl-coenzyme A carboxylase carboxyl transferase subunit alpha (ACCase subunit alpha) (Acetyl-CoA carboxylase carboxyltransferase subunit alpha) (EC 2.1.3.15)	Cytoplasmic	-4.42047
A0A0C4WNZ0	Achr_28940	GTPase Era	CytoplasmicMembrane	-4.42824
A0A0C4WSS4	Achr_19020	Fe/S biogenesis protein NfuA	Cytoplasmic	-4.46224
A0A0C4WV63	Achr_f1560	Divergent AAA domain-containing protein	Cytoplasmic	-4.46605
A0A0C4WRA0	Achr_38390	Aspartate carbamoyltransferase (EC 2.1.3.2) (Aspartate transcarbamylase) (ATCase)	Cytoplasmic	-4.5082
A0A0C4WKP4	Achr_13030	Quinolinate synthase A (EC 2.5.1.72)	Cytoplasmic	-4.51742
A0A0C4WSY6	Achr_f560	Amidohydrolase family	Cytoplasmic	-4.52589
A0A0C4WKP5	Achr_11560	CTP synthase (EC 6.3.4.2) (Cytidine 5'-triphosphate synthase) (Cytidine triphosphate synthetase) (CTP synthetase) (CTPS) (UTP--ammonia ligase)	Cytoplasmic	-4.53017
A0A0C4WNQ8	Achr_27970	50S ribosomal protein L32	Cytoplasmic	-4.53772
A0A0C4WPX0	Achr_7680	4-hydroxy-tetrahydrodipicolinate reductase (HTPA reductase) (EC 1.17.1.8)	Cytoplasmic	-4.5499
A0A0C4WL84	Achr_15700	Probable transcriptional regulatory protein Achr_15700	Cytoplasmic	-4.5561
A0A0C4WIR3	Achr_28560	ABC transporter, ATP binding component	Cytoplasmic	-4.57477
A0A0C4WJ19	Achr_30300	Phosphofructokinase	Cytoplasmic	-4.58631
A0A0C4WKT9	Achr_12320	Imelysin, Metallo peptidase, MEROPS family M75	OuterMembrane	-4.62237
A0A0C4WJR6	Achr_7830	Translation initiation factor IF-2	Cytoplasmic	-4.63553
A0A0C4WK57	Achr_36920	HemY-like protein	CytoplasmicMembrane	-4.63863
A0A0C4WQG0	Achr_35450	Transketolase (EC 2.2.1.1)	Cytoplasmic	-4.67662
A0A0C4WHL5	Achr_16160	TonB-dependent vitamin B12 receptor	OuterMembrane	-4.68019
A0A0C4WNI1	Achr_670	Homoserine kinase (HK) (HSK) (EC 2.7.1.39)	Cytoplasmic	-4.70219
[truncated: 499 more rows]

## Sheet: 5_BNF(ref)_vs_PM
T: Protein IDs	Locus	Protein name	Location	FC
[truncated: 501 more rows]

[truncated: 5 more sheets: 6_BNF_vs_FP, 7_BNF_vs_FPb, 8_PM_vs_FP, 9_PM_vs_FPb, 10_FP_vs_FPb]
